# Supplementary material for: Preservation of ∼12-h ultradian rhythms of gene expression of mRNA and protein metabolism in the absence of canonical circadian clock
Source: Front Physiol. 2023 May 30;14:1195001. doi: 10.3389/fphys.2023.1195001 (PMC10267751; doi:10.3389/fphys.2023.1195001)
Supplement: Supplementary file 1 [file Table2.XLSX]

## Sheet: rain.BMAL1_KO.4h.8h
	pVal	phase	peak.shape	period	adjP
Sdr42e1	2.21824e-05	8	4	8	0.257493
Rbks	5.25879e-05	8	4	8	0.277309
Arsk	7.16683e-05	8	4	8	0.277309
Trappc2l	9.69581e-05	8	4	8	0.281372
Ddb2	0.000157951	8	4	8	0.351835
Usf2	0.000230234	8	4	8	0.351835
Ahsa1	0.000252514	4	4	8	0.351835
Fam120b	0.000252514	8	4	8	0.351835
Zfp317	0.00027675	8	4	8	0.351835
Slc9a1	0.000303097	8	4	8	0.351835
Phf20	0.000362787	8	4	8	0.382839
Mfsd4b1	0.000561811	8	4	8	0.543459
Sema4d	0.000724538	4	4	8	0.627897
Piezo1	0.00078762	4	4	8	0.627897
Gm4952	0.000855641	8	4	8	0.627897
Acvrl1	0.000928942	4	4	8	0.627897
Ipo7	0.000928942	8	4	8	0.627897
Apip	0.00100788	8	4	8	0.627897
Enho	0.00118422	4	4	8	0.627897
Rpl22	0.00118422	8	4	8	0.627897
Ulk1	0.00118422	8	4	8	0.627897
Natd1	0.00128244	8	4	8	0.627897
Zfp830	0.00128244	8	4	8	0.627897
Epas1	0.00138795	8	4	8	0.627897
D030056L22Rik	0.00150122	8	4	8	0.627897
Rbms1	0.00150122	8	4	8	0.627897
Tpr	0.00150122	8	4	8	0.627897
Acot4	0.00162275	8	4	8	0.627897
Isg20l2	0.00162275	8	4	8	0.627897
Stab2	0.00162275	8	4	8	0.627897
Fcor	0.00175306	4	4	8	0.630409
Acad8	0.00204225	8	4	8	0.630409
Myl6	0.00204225	4	4	8	0.630409
Cadm1	0.00220231	8	4	8	0.630409
Gcsh	0.00220231	8	4	8	0.630409
Impa2	0.00220231	8	4	8	0.630409
Thap12	0.00220231	8	4	8	0.630409
Abca8a	0.00237352	8	4	8	0.630409
Rpl32l	0.00237352	4	4	8	0.630409
Alg3	0.00275211	4	4	8	0.630409
Appl2	0.00275211	8	4	8	0.630409
Fam76a	0.00275211	8	4	8	0.630409
Irak1bp1	0.00275211	8	4	8	0.630409
Lpgat1	0.00275211	8	4	8	0.630409
Nfkbil1	0.00275211	8	4	8	0.630409
Pitrm1	0.00275211	8	4	8	0.630409
Adcy9	0.00296092	8	4	8	0.630409
Ap2a2	0.00296092	4	4	8	0.630409
Ccnl1	0.00296092	8	4	8	0.630409
Epb41l4aos	0.00296092	8	4	8	0.630409
Got2	0.00296092	8	4	8	0.630409
Tmem17	0.00296092	8	4	8	0.630409
Exosc8	0.00318375	8	4	8	0.630409
Iah1	0.00318375	8	4	8	0.630409
Rere	0.00318375	8	4	8	0.630409
Tprkb	0.00318375	8	4	8	0.630409
Tubd1	0.00318375	4	4	8	0.630409
Card6	0.00342142	8	4	8	0.630409
Ctsh	0.00342142	8	4	8	0.630409
Kctd5	0.00342142	8	4	8	0.630409
Pcca	0.00342142	8	4	8	0.630409
Pyroxd1	0.00342142	8	4	8	0.630409
Vmn2r29	0.00342142	8	4	8	0.630409
Adnp2	0.00394463	8	4	8	0.635664
Helz	0.00394463	8	4	8	0.635664
Herc4	0.00394463	8	4	8	0.635664
Ppp3ca	0.00394463	8	4	8	0.635664
Arsg	0.00423197	8	4	8	0.635664
Flywch1	0.00423197	4	4	8	0.635664
Man2b1	0.00423197	8	4	8	0.635664
Mettl21a	0.00423197	8	4	8	0.635664
Smim19	0.00423197	8	4	8	0.635664
Ubp1	0.00423197	8	4	8	0.635664
Ugp2	0.00423197	8	4	8	0.635664
Zfx	0.00423197	8	4	8	0.635664
Cpeb3	0.00453774	8	4	8	0.635664
Gle1	0.00453774	8	4	8	0.635664
Tstd1	0.00453774	8	4	8	0.635664
Zfp451	0.00453774	8	4	8	0.635664
Cab39l	0.00486293	8	4	8	0.635664
Gckr	0.00486293	8	4	8	0.635664
Nup93	0.00486293	4	4	8	0.635664
Zfas1	0.00486293	8	4	8	0.635664
Dnajc27	0.00520858	4	4	8	0.635664
Extl2	0.00520858	8	4	8	0.635664
Klhdc7b	0.00520858	8	4	8	0.635664
Lratd2	0.00520858	8	4	8	0.635664
Micall2	0.00520858	4	4	8	0.635664
Otud7b	0.00520858	4	4	8	0.635664
Ppil1	0.00520858	4	4	8	0.635664
Vdac3	0.00520858	8	4	8	0.635664
Afm	0.00557577	8	4	8	0.635664
Arid4b	0.00557577	8	4	8	0.635664
Pabpc1	0.00557577	8	4	8	0.635664
Rfc4	0.00557577	8	4	8	0.635664
2210408F21Rik	0.00596564	8	4	8	0.635664
Bach2os	0.00596564	8	4	8	0.635664
Ccdc102a	0.00596564	8	4	8	0.635664
Ccdc90b	0.00596564	8	4	8	0.635664
Cpn2	0.00596564	8	4	8	0.635664
Glcci1	0.00596564	8	4	8	0.635664
Gmnn	0.00596564	8	4	8	0.635664
Hsd17b11	0.00596564	8	4	8	0.635664
Nr1h3	0.00596564	4	4	8	0.635664
Pdgfc	0.00596564	8	4	8	0.635664
Rbm41	0.00596564	8	4	8	0.635664
Azi2	0.00637934	8	4	8	0.635664
B4gat1	0.00637934	8	4	8	0.635664
Bivm	0.00637934	8	4	8	0.635664
Klhdc4	0.00637934	4	4	8	0.635664
Limd1	0.00637934	8	4	8	0.635664
Aurkaip1	0.00681811	8	4	8	0.635664
Cfap36	0.00681811	8	4	8	0.635664
Fnta	0.00681811	8	4	8	0.635664
Itprid2	0.00681811	8	4	8	0.635664
Klhl11	0.00681811	8	4	8	0.635664
Mir7654	0.00681811	4	4	8	0.635664
Nr2c2	0.00681811	8	4	8	0.635664
Rb1	0.00681811	8	4	8	0.635664
Rcc2	0.00681811	4	4	8	0.635664
Tmem38b	0.00681811	8	4	8	0.635664
Zbtb9	0.00681811	8	4	8	0.635664
Dip2c	0.0072832	8	4	8	0.635664
Dusp28	0.0072832	8	4	8	0.635664
Fxyd1	0.0072832	8	4	8	0.635664
Gpank1	0.0072832	8	4	8	0.635664
Hadh	0.0072832	8	4	8	0.635664
Pdia4	0.0072832	4	4	8	0.635664
Poc5	0.0072832	8	4	8	0.635664
Siah2	0.0072832	8	4	8	0.635664
Slc18a1	0.0072832	8	4	8	0.635664
Snapc2	0.0072832	8	4	8	0.635664
Upf3b	0.0072832	8	4	8	0.635664
Atp5pb	0.00777592	8	4	8	0.637874
Cdk17	0.00777592	8	4	8	0.637874
Hdlbp	0.00777592	8	4	8	0.637874
Naa16	0.00777592	8	4	8	0.637874
Rnf166	0.00777592	8	4	8	0.637874
Rnf19b	0.00777592	8	4	8	0.637874
Rnf214	0.00777592	8	4	8	0.637874
Wwc1	0.00777592	4	4	8	0.637874
Aga	0.00829763	8	4	8	0.637874
Bphl	0.00829763	8	4	8	0.637874
Cpq	0.00829763	8	4	8	0.637874
Ints6l	0.00829763	8	4	8	0.637874
Itpripl1	0.00829763	8	4	8	0.637874
Naca	0.00829763	8	4	8	0.637874
Sprtn	0.00829763	8	4	8	0.637874
Stard7	0.00829763	8	4	8	0.637874
Tomm20	0.00829763	8	4	8	0.637874
Vps54	0.00829763	8	4	8	0.637874
Ap3b1	0.00884975	8	4	8	0.644158
Cep95	0.00884975	8	4	8	0.644158
Lipc	0.00884975	8	4	8	0.644158
Med9	0.00884975	8	4	8	0.644158
Pfn1	0.00884975	4	4	8	0.644158
Rps3a1	0.00884975	4	4	8	0.644158
Scaper	0.00884975	8	4	8	0.644158
Zc3h4	0.00884975	8	4	8	0.644158
Anxa4	0.00943373	8	4	8	0.644158
Bola2	0.00943373	4	4	8	0.644158
F5	0.00943373	8	4	8	0.644158
Gm14207	0.00943373	8	4	8	0.644158
Idh3b	0.00943373	8	4	8	0.644158
Med23	0.00943373	8	4	8	0.644158
Orc6	0.00943373	8	4	8	0.644158
Prpf18	0.00943373	8	4	8	0.644158
Psmb1	0.00943373	8	4	8	0.644158
Uspl1	0.00943373	8	4	8	0.644158
Xrcc6	0.00943373	8	4	8	0.644158
Cutc	0.0100511	8	4	8	0.666703
Egf	0.0100511	8	4	8	0.666703
Stam2	0.0100511	8	4	8	0.666703
Ubald2	0.0100511	8	4	8	0.666703
Ugt1a6b	0.0100511	8	4	8	0.666703
Arl1	0.0107034	8	4	8	0.671273
Dapk3	0.0107034	4	4	8	0.671273
Foxj1	0.0107034	4	4	8	0.671273
Khk	0.0107034	8	4	8	0.671273
Mrpl51	0.0107034	8	4	8	0.671273
Plekha1	0.0107034	8	4	8	0.671273
Sox18	0.0107034	8	4	8	0.671273
Anp32b	0.0113922	8	4	8	0.671273
Apaf1	0.0113922	4	4	8	0.671273
Dancr	0.0113922	8	4	8	0.671273
Ddx20	0.0113922	8	4	8	0.671273
Gfer	0.0113922	8	4	8	0.671273
Gm30505	0.0113922	8	4	8	0.671273
Hsbp1l1	0.0113922	8	4	8	0.671273
Ppm1k	0.0113922	8	4	8	0.671273
Prob1	0.0113922	8	4	8	0.671273
Reln	0.0113922	8	4	8	0.671273
Slc4a3	0.0113922	4	4	8	0.671273
Srsf5	0.0113922	8	4	8	0.671273
Tial1	0.0113922	8	4	8	0.671273
Tor1aip1	0.0113922	8	4	8	0.671273
Vps16	0.0113922	8	4	8	0.671273
Adora1	0.0121193	4	4	8	0.679924
Dek	0.0121193	8	4	8	0.679924
Dhrs7	0.0121193	8	4	8	0.679924
Fbxo4	0.0121193	8	4	8	0.679924
Fn1	0.0121193	8	4	8	0.679924
Hykk	0.0121193	8	4	8	0.679924
Ifi27	0.0121193	8	4	8	0.679924
Nceh1	0.0121193	8	4	8	0.679924
Prpf38a	0.0121193	8	4	8	0.679924
Adat2	0.0128862	8	4	8	0.679924
Auh	0.0128862	8	4	8	0.679924
Ccdc159	0.0128862	4	4	8	0.679924
D330041H03Rik	0.0128862	8	4	8	0.679924
Fpgt	0.0128862	8	4	8	0.679924
Hacl1	0.0128862	8	4	8	0.679924
Hsd17b13	0.0128862	8	4	8	0.679924
Plekhf2	0.0128862	8	4	8	0.679924
Pole3	0.0128862	4	4	8	0.679924
Prkci	0.0128862	8	4	8	0.679924
Rnf152	0.0128862	8	4	8	0.679924
Ttc7	0.0128862	4	4	8	0.679924
Ttc8	0.0128862	8	4	8	0.679924
Zcchc2	0.0128862	8	4	8	0.679924
1700047M11Rik	0.0136949	4	4	8	0.685217
1700096K18Rik	0.0136949	8	4	8	0.685217
2410006H16Rik	0.0136949	8	4	8	0.685217
Acot12	0.0136949	8	4	8	0.685217
Anapc15	0.0136949	8	4	8	0.685217
Arhgap29	0.0136949	8	4	8	0.685217
Litaf	0.0136949	8	4	8	0.685217
Map4k2	0.0136949	8	4	8	0.685217
Rhog	0.0136949	8	4	8	0.685217
Slc6a6	0.0136949	8	4	8	0.685217
Tctn1	0.0136949	8	4	8	0.685217
Zfand6	0.0136949	8	4	8	0.685217
Rpia	0.0145471	8	4	8	0.709508
Snhg3	0.0145471	8	4	8	0.709508
Snx17	0.0145471	8	4	8	0.709508
Tapbpl	0.0145471	4	4	8	0.709508
Yipf1	0.0145471	8	4	8	0.709508
Zfp944	0.0145471	8	4	8	0.709508
5031439G07Rik	0.0154447	8	4	8	0.719647
Acp6	0.0154447	8	4	8	0.719647
Clcn4	0.0154447	8	4	8	0.719647
Gart	0.0154447	4	4	8	0.719647
Pigl	0.0154447	8	4	8	0.719647
Pls3	0.0154447	8	4	8	0.719647
Shroom1	0.0154447	8	4	8	0.719647
Shroom2	0.0154447	8	4	8	0.719647
Zfp334	0.0154447	4	4	8	0.719647
Aplp2	0.0163897	8	4	8	0.719647
Arl3	0.0163897	4	4	8	0.719647
B630019K06Rik	0.0163897	8	4	8	0.719647
Gjc2	0.0163897	8	4	8	0.719647
Gm15501	0.0163897	8	4	8	0.719647
Gosr1	0.0163897	8	4	8	0.719647
Lamp2	0.0163897	8	4	8	0.719647
Mthfd2	0.0163897	4	4	8	0.719647
Nags	0.0163897	4	4	8	0.719647
Prkag2	0.0163897	8	4	8	0.719647
Rbm5	0.0163897	8	4	8	0.719647
Tacc3	0.0163897	8	4	8	0.719647
Ttpa	0.0163897	8	4	8	0.719647
Zfp263	0.0163897	8	4	8	0.719647
C1qtnf1	0.0173839	8	4	8	0.719647
Cds2	0.0173839	8	4	8	0.719647
Dmpk	0.0173839	4	4	8	0.719647
Dynlrb1	0.0173839	4	4	8	0.719647
Ext2	0.0173839	8	4	8	0.719647
Lpp	0.0173839	8	4	8	0.719647
Pdha1	0.0173839	8	4	8	0.719647
Rab21	0.0173839	8	4	8	0.719647
Rab9	0.0173839	8	4	8	0.719647
Rit1	0.0173839	8	4	8	0.719647
Rnf130	0.0173839	8	4	8	0.719647
Sez6l2	0.0173839	4	4	8	0.719647
Slco1a1	0.0173839	8	4	8	0.719647
Snhg12	0.0173839	8	4	8	0.719647
Ttll1	0.0173839	4	4	8	0.719647
1700037C18Rik	0.0184296	4	4	8	0.719647
4930459C07Rik	0.0184296	8	4	8	0.719647
Adam1a	0.0184296	4	4	8	0.719647
Cmklr1	0.0184296	4	4	8	0.719647
Dgat1	0.0184296	8	4	8	0.719647
Fnbp4	0.0184296	8	4	8	0.719647
Luc7l3	0.0184296	8	4	8	0.719647
Mrpl19	0.0184296	8	4	8	0.719647
Mttp	0.0184296	8	4	8	0.719647
Ndufb11	0.0184296	8	4	8	0.719647
Oas2	0.0184296	8	4	8	0.719647
Polr3h	0.0184296	8	4	8	0.719647
Rps17	0.0184296	8	4	8	0.719647
Sult1c2	0.0184296	8	4	8	0.719647
Tenm3	0.0184296	8	4	8	0.719647
Tiam2	0.0184296	4	4	8	0.719647
Tmem87b	0.0184296	8	4	8	0.719647
Ttc30b	0.0184296	8	4	8	0.719647
Tubb4b	0.0184296	4	4	8	0.719647
Cfap20	0.0195287	8	4	8	0.719647
Chd8	0.0195287	8	4	8	0.719647
Fam149b	0.0195287	8	4	8	0.719647
Hnmt	0.0195287	8	4	8	0.719647
L3hypdh	0.0195287	8	4	8	0.719647
Letmd1	0.0195287	8	4	8	0.719647
Lsm10	0.0195287	8	4	8	0.719647
Map3k7	0.0195287	8	4	8	0.719647
Mfap1a	0.0195287	8	4	8	0.719647
Mlxipl	0.0195287	8	4	8	0.719647
Ncoa6	0.0195287	8	4	8	0.719647
Pon2	0.0195287	4	4	8	0.719647
Sat1	0.0195287	8	4	8	0.719647
Sin3b	0.0195287	8	4	8	0.719647
Spry1	0.0195287	8	4	8	0.719647
Syce1l	0.0195287	4	4	8	0.719647
Tdrd3	0.0195287	4	4	8	0.719647
Tfr2	0.0195287	8	4	8	0.719647
Ube4a	0.0195287	4	4	8	0.719647
Wdsub1	0.0195287	4	4	8	0.719647
Cd47	0.0206834	8	4	8	0.720061
Cpsf4	0.0206834	8	4	8	0.720061
Crlf2	0.0206834	8	4	8	0.720061
Dcaf13	0.0206834	8	4	8	0.720061
Eif5a	0.0206834	4	4	8	0.720061
Elf2	0.0206834	8	4	8	0.720061
Hspa9	0.0206834	8	4	8	0.720061
Nkiras1	0.0206834	8	4	8	0.720061
Pet117	0.0206834	4	4	8	0.720061
Ptms	0.0206834	4	4	8	0.720061
Stat5b	0.0206834	8	4	8	0.720061
Stx16	0.0206834	8	4	8	0.720061
Trim41	0.0206834	8	4	8	0.720061
Tyw5	0.0206834	8	4	8	0.720061
Uqcrc2	0.0206834	8	4	8	0.720061
Abraxas2	0.0218959	8	4	8	0.720061
Cdk2ap2	0.0218959	4	4	8	0.720061
Clstn3	0.0218959	4	4	8	0.720061
Cnpy2	0.0218959	8	4	8	0.720061
Egfl7	0.0218959	8	4	8	0.720061
Ero1l	0.0218959	8	4	8	0.720061
Fuca2	0.0218959	8	4	8	0.720061
Gba	0.0218959	8	4	8	0.720061
Gbe1	0.0218959	8	4	8	0.720061
Kpna1	0.0218959	8	4	8	0.720061
Plcb1	0.0218959	8	4	8	0.720061
Prim2	0.0218959	4	4	8	0.720061
Usp11	0.0218959	8	4	8	0.720061
5430416N02Rik	0.0231685	8	4	8	0.720061
Arhgap25	0.0231685	4	4	8	0.720061
Azin1	0.0231685	8	4	8	0.720061
Cenpa	0.0231685	8	4	8	0.720061
Chd7	0.0231685	8	4	8	0.720061
Dapk2	0.0231685	8	4	8	0.720061
Dohh	0.0231685	4	4	8	0.720061
Gga2	0.0231685	8	4	8	0.720061
Hgf	0.0231685	8	4	8	0.720061
Il34	0.0231685	4	4	8	0.720061
Krtcap3	0.0231685	4	4	8	0.720061
Lysmd2	0.0231685	4	4	8	0.720061
Mindy3	0.0231685	8	4	8	0.720061
Mllt6	0.0231685	8	4	8	0.720061
Npc1	0.0231685	8	4	8	0.720061
Ostf1	0.0231685	8	4	8	0.720061
Reps1	0.0231685	8	4	8	0.720061
Stip1	0.0231685	4	4	8	0.720061
Vegfc	0.0231685	8	4	8	0.720061
Xpa	0.0231685	8	4	8	0.720061
Zfp438	0.0231685	4	4	8	0.720061
2610507I01Rik	0.0245035	8	4	8	0.720061
Arv1	0.0245035	8	4	8	0.720061
Eef1b2	0.0245035	8	4	8	0.720061
Eps8	0.0245035	8	4	8	0.720061
F9	0.0245035	8	4	8	0.720061
Gm2788	0.0245035	8	4	8	0.720061
Hpx	0.0245035	4	4	8	0.720061
Mad2l1	0.0245035	8	4	8	0.720061
Met	0.0245035	8	4	8	0.720061
Nr1h4	0.0245035	8	4	8	0.720061
Rnf128	0.0245035	8	4	8	0.720061
Rrp8	0.0245035	8	4	8	0.720061
Secisbp2l	0.0245035	8	4	8	0.720061
Slc17a4	0.0245035	8	4	8	0.720061
Tmem86b	0.0245035	4	4	8	0.720061
Trp53bp1	0.0245035	8	4	8	0.720061
Vkorc1	0.0245035	8	4	8	0.720061
Vps26a	0.0245035	8	4	8	0.720061
Zfp266	0.0245035	8	4	8	0.720061
Zfp568	0.0245035	8	4	8	0.720061
5031425E22Rik	0.0259033	8	4	8	0.720061
Acp1	0.0259033	8	4	8	0.720061
Atg10	0.0259033	8	4	8	0.720061
Cisd1	0.0259033	8	4	8	0.720061
Dagla	0.0259033	8	4	8	0.720061
Diablo	0.0259033	8	4	8	0.720061
Dnajc24	0.0259033	8	4	8	0.720061
Epop	0.0259033	4	4	8	0.720061
Fam120a	0.0259033	8	4	8	0.720061
Il1rap	0.0259033	8	4	8	0.720061
Invs	0.0259033	4	4	8	0.720061
Kdm2b	0.0259033	8	4	8	0.720061
Mkks	0.0259033	4	4	8	0.720061
Osbpl1a	0.0259033	8	4	8	0.720061
Pald1	0.0259033	8	4	8	0.720061
Palmd	0.0259033	8	4	8	0.720061
Pfkfb4	0.0259033	4	4	8	0.720061
Pik3c3	0.0259033	8	4	8	0.720061
Psen1	0.0259033	4	4	8	0.720061
Rnf138	0.0259033	8	4	8	0.720061
Selenoh	0.0259033	8	4	8	0.720061
Setx	0.0259033	8	4	8	0.720061
Sfxn3	0.0259033	4	4	8	0.720061
Slc26a11	0.0259033	8	4	8	0.720061
Slc35b4	0.0259033	8	4	8	0.720061
Smad9	0.0259033	8	4	8	0.720061
Sqor	0.0259033	8	4	8	0.720061
Sra1	0.0259033	8	4	8	0.720061
Tmem143	0.0259033	8	4	8	0.720061
Zfyve26	0.0259033	8	4	8	0.720061
Ap3s2	0.0273702	8	4	8	0.720061
Apoc1	0.0273702	4	4	8	0.720061
Cdc25a	0.0273702	8	4	8	0.720061
D330050I16Rik	0.0273702	8	4	8	0.720061
Dhcr7	0.0273702	4	4	8	0.720061
Dnase1l2	0.0273702	4	4	8	0.720061
Fntb	0.0273702	4	4	8	0.720061
Gc	0.0273702	8	4	8	0.720061
Gdi2	0.0273702	8	4	8	0.720061
Hemk1	0.0273702	8	4	8	0.720061
Ints7	0.0273702	8	4	8	0.720061
Mrnip	0.0273702	8	4	8	0.720061
Mtx3	0.0273702	8	4	8	0.720061
Nek7	0.0273702	8	4	8	0.720061
Nmd3	0.0273702	8	4	8	0.720061
Pcf11	0.0273702	8	4	8	0.720061
Peli3	0.0273702	8	4	8	0.720061
Pigh	0.0273702	4	4	8	0.720061
Psap	0.0273702	4	4	8	0.720061
Pygl	0.0273702	8	4	8	0.720061
Slc17a9	0.0273702	4	4	8	0.720061
Slco2b1	0.0273702	8	4	8	0.720061
Smarcb1	0.0273702	4	4	8	0.720061
Ube2d3	0.0273702	8	4	8	0.720061
Zdhhc14	0.0273702	4	4	8	0.720061
Zfp511	0.0273702	8	4	8	0.720061
Apof	0.0289067	4	4	8	0.720061
Arap3	0.0289067	8	4	8	0.720061
Clmn	0.0289067	8	4	8	0.720061
Cyp2d22	0.0289067	8	4	8	0.720061
Depdc7	0.0289067	8	4	8	0.720061
Dnal4	0.0289067	8	4	8	0.720061
Ggps1	0.0289067	8	4	8	0.720061
Gpt2	0.0289067	8	4	8	0.720061
Hspd1	0.0289067	8	4	8	0.720061
Immp2l	0.0289067	8	4	8	0.720061
Isg20	0.0289067	4	4	8	0.720061
Lag3	0.0289067	4	4	8	0.720061
Mtmr10	0.0289067	8	4	8	0.720061
Nfe2l2	0.0289067	8	4	8	0.720061
Pcgf5	0.0289067	4	4	8	0.720061
Prdx6	0.0289067	8	4	8	0.720061
Rab33b	0.0289067	8	4	8	0.720061
Scarb2	0.0289067	8	4	8	0.720061
Sdf2l1	0.0289067	4	4	8	0.720061
Serinc5	0.0289067	8	4	8	0.720061
Swap70	0.0289067	8	4	8	0.720061
Ubqln4	0.0289067	4	4	8	0.720061
Vps13d	0.0289067	8	4	8	0.720061
Zc3h14	0.0289067	8	4	8	0.720061
Zfp235	0.0289067	8	4	8	0.720061
Zfp407	0.0289067	4	4	8	0.720061
4930596I21Rik	0.0305153	4	4	8	0.721548
Abcd4	0.0305153	8	4	8	0.721548
Acer2	0.0305153	8	4	8	0.721548
Arf5	0.0305153	4	4	8	0.721548
Asap2	0.0305153	8	4	8	0.721548
Ciao3	0.0305153	8	4	8	0.721548
Cln3	0.0305153	8	4	8	0.721548
Cyp1a1	0.0305153	4	4	8	0.721548
Dclre1c	0.0305153	8	4	8	0.721548
Dhx38	0.0305153	4	4	8	0.721548
Edrf1	0.0305153	8	4	8	0.721548
Ep300	0.0305153	8	4	8	0.721548
Gipc3	0.0305153	4	4	8	0.721548
Hax1	0.0305153	4	4	8	0.721548
Itgav	0.0305153	8	4	8	0.721548
Ldb2	0.0305153	8	4	8	0.721548
Letm1	0.0305153	4	4	8	0.721548
Mab21l3	0.0305153	4	4	8	0.721548
Marchf6	0.0305153	8	4	8	0.721548
Nlrp12	0.0305153	8	4	8	0.721548
Orc2	0.0305153	8	4	8	0.721548
Ranbp9	0.0305153	8	4	8	0.721548
Rbm43	0.0305153	8	4	8	0.721548
Yeats4	0.0305153	8	4	8	0.721548
Actb	0.0321986	4	4	8	0.721548
Adprm	0.0321986	8	4	8	0.721548
Atg5	0.0321986	8	4	8	0.721548
Coa5	0.0321986	8	4	8	0.721548
Col4a3bp	0.0321986	8	4	8	0.721548
Epc1	0.0321986	8	4	8	0.721548
Fyn	0.0321986	8	4	8	0.721548
Gm2011	0.0321986	4	4	8	0.721548
Golga5	0.0321986	8	4	8	0.721548
Gpc1	0.0321986	4	4	8	0.721548
Hnrnpul1	0.0321986	8	4	8	0.721548
Hsd3b7	0.0321986	8	4	8	0.721548
Lrig2	0.0321986	8	4	8	0.721548
Mapk8ip3	0.0321986	8	4	8	0.721548
Ocln	0.0321986	8	4	8	0.721548
Parp2	0.0321986	8	4	8	0.721548
Pip4k2a	0.0321986	8	4	8	0.721548
Pnpla2	0.0321986	8	4	8	0.721548
S1pr2	0.0321986	8	4	8	0.721548
Slc12a2	0.0321986	4	4	8	0.721548
Slc22a15	0.0321986	8	4	8	0.721548
Smap2	0.0321986	8	4	8	0.721548
Spidr	0.0321986	4	4	8	0.721548
Trmt2b	0.0321986	8	4	8	0.721548
Trub1	0.0321986	4	4	8	0.721548
Ttc37	0.0321986	4	4	8	0.721548
Wdcp	0.0321986	8	4	8	0.721548
Zbtb7b	0.0321986	4	4	8	0.721548
Aars	0.0339593	4	4	8	0.721976
Adgrl2	0.0339593	8	4	8	0.721976
Ankrd52	0.0339593	4	4	8	0.721976
Ccdc84	0.0339593	4	4	8	0.721976
Cul1	0.0339593	8	4	8	0.721976
Cyp26a1	0.0339593	8	4	8	0.721976
Ddx18	0.0339593	8	4	8	0.721976
Dock10	0.0339593	4	4	8	0.721976
Enpp1	0.0339593	8	4	8	0.721976
Fus	0.0339593	8	4	8	0.721976
Gtf2a2	0.0339593	8	4	8	0.721976
Lin7a	0.0339593	8	4	8	0.721976
Mlec	0.0339593	4	4	8	0.721976
Mtrf1	0.0339593	8	4	8	0.721976
Naxd	0.0339593	8	4	8	0.721976
Pcnx4	0.0339593	8	4	8	0.721976
Ppp1r14b	0.0339593	4	4	8	0.721976
Prpf3	0.0339593	8	4	8	0.721976
Psmb5	0.0339593	4	4	8	0.721976
Rbm4b	0.0339593	8	4	8	0.721976
Sema4a	0.0339593	8	4	8	0.721976
Slc22a17	0.0339593	8	4	8	0.721976
Slc22a23	0.0339593	8	4	8	0.721976
Slc2a2	0.0339593	8	4	8	0.721976
Slc9a9	0.0339593	8	4	8	0.721976
Tmem135	0.0339593	8	4	8	0.721976
Tpp1	0.0339593	8	4	8	0.721976
U2surp	0.0339593	8	4	8	0.721976
Acyp2	0.0357998	4	4	8	0.725244
Als2	0.0357998	8	4	8	0.725244
Arhgef26	0.0357998	8	4	8	0.725244
Asb1	0.0357998	8	4	8	0.725244
Bicdl1	0.0357998	4	4	8	0.725244
Cfap97	0.0357998	8	4	8	0.725244
Cmc4	0.0357998	8	4	8	0.725244
Crym	0.0357998	8	4	8	0.725244
Csf2ra	0.0357998	4	4	8	0.725244
Disp1	0.0357998	4	4	8	0.725244
Hmgcs2	0.0357998	8	4	8	0.725244
Ido2	0.0357998	8	4	8	0.725244
Itga10	0.0357998	8	4	8	0.725244
Kdm3b	0.0357998	8	4	8	0.725244
Kif1b	0.0357998	8	4	8	0.725244
Nkg7	0.0357998	4	4	8	0.725244
Nnt	0.0357998	8	4	8	0.725244
Nr2f2	0.0357998	8	4	8	0.725244
Nrde2	0.0357998	4	4	8	0.725244
Phykpl	0.0357998	8	4	8	0.725244
Psmd4	0.0357998	4	4	8	0.725244
Rbmx2	0.0357998	4	4	8	0.725244
Slc27a2	0.0357998	8	4	8	0.725244
Smim10l1	0.0357998	8	4	8	0.725244
Tmem59	0.0357998	8	4	8	0.725244
Uqcrfs1	0.0357998	8	4	8	0.725244
Zc3h12d	0.0357998	8	4	8	0.725244
4833420G17Rik	0.0377231	8	4	8	0.735949
Atp5g3	0.0377231	8	4	8	0.735949
C2cd3	0.0377231	8	4	8	0.735949
Cdadc1	0.0377231	8	4	8	0.735949
Cep170	0.0377231	8	4	8	0.735949
Csrp3	0.0377231	8	4	8	0.735949
Ddx10	0.0377231	8	4	8	0.735949
Dnttip1	0.0377231	8	4	8	0.735949
Eif2a	0.0377231	8	4	8	0.735949
Kcnn2	0.0377231	8	4	8	0.735949
Lpcat3	0.0377231	8	4	8	0.735949
Micu3	0.0377231	4	4	8	0.735949
Nmrk1	0.0377231	8	4	8	0.735949
Pigo	0.0377231	4	4	8	0.735949
Pop4	0.0377231	8	4	8	0.735949
Psmd11	0.0377231	8	4	8	0.735949
Rnf135	0.0377231	8	4	8	0.735949
Spata13	0.0377231	8	4	8	0.735949
Tm9sf2	0.0377231	8	4	8	0.735949
Tsg101	0.0377231	8	4	8	0.735949
Wdr36	0.0377231	8	4	8	0.735949
Zpr1	0.0377231	8	4	8	0.735949
Agpat1	0.0397317	4	4	8	0.736226
Arhgap27	0.0397317	4	4	8	0.736226
Bcl10	0.0397317	4	4	8	0.736226
Ccdc151	0.0397317	4	4	8	0.736226
D17H6S53E	0.0397317	4	4	8	0.736226
Fam149a	0.0397317	8	4	8	0.736226
Fgd6	0.0397317	8	4	8	0.736226
Flcn	0.0397317	8	4	8	0.736226
Foxa3	0.0397317	4	4	8	0.736226
Gba2	0.0397317	4	4	8	0.736226
Hook2	0.0397317	8	4	8	0.736226
Igf2bp2	0.0397317	8	4	8	0.736226
Insig1	0.0397317	4	4	8	0.736226
Mat2b	0.0397317	8	4	8	0.736226
Mpv17l	0.0397317	4	4	8	0.736226
Mtus1	0.0397317	8	4	8	0.736226
Ogg1	0.0397317	4	4	8	0.736226
Ppib	0.0397317	4	4	8	0.736226
Ppp2cb	0.0397317	8	4	8	0.736226
Rwdd3	0.0397317	8	4	8	0.736226
Selenop	0.0397317	8	4	8	0.736226
Slc27a5	0.0397317	8	4	8	0.736226
Tat	0.0397317	4	4	8	0.736226
Tent5a	0.0397317	8	4	8	0.736226
Terf1	0.0397317	8	4	8	0.736226
Tm9sf3	0.0397317	8	4	8	0.736226
Tmbim4	0.0397317	8	4	8	0.736226
Ube4b	0.0397317	8	4	8	0.736226
Utrn	0.0397317	8	4	8	0.736226
Zfp691	0.0397317	4	4	8	0.736226
Zfp976	0.0397317	4	4	8	0.736226
Abi1	0.0418285	8	4	8	0.736226
Arhgap42	0.0418285	8	4	8	0.736226
Arl8b	0.0418285	8	4	8	0.736226
BC005537	0.0418285	8	4	8	0.736226
Cept1	0.0418285	8	4	8	0.736226
Chpf2	0.0418285	8	4	8	0.736226
D10Wsu102e	0.0418285	8	4	8	0.736226
D630039A03Rik	0.0418285	8	4	8	0.736226
Dhrs3	0.0418285	8	4	8	0.736226
Dicer1	0.0418285	8	4	8	0.736226
Dtnbp1	0.0418285	8	4	8	0.736226
Elf3	0.0418285	4	4	8	0.736226
Entpd8	0.0418285	8	4	8	0.736226
Evc2	0.0418285	4	4	8	0.736226
Frmd4a	0.0418285	4	4	8	0.736226
Hexim2	0.0418285	4	4	8	0.736226
Iyd	0.0418285	8	4	8	0.736226
Kri1	0.0418285	8	4	8	0.736226
Mat2a	0.0418285	8	4	8	0.736226
Ndor1	0.0418285	4	4	8	0.736226
Phc1	0.0418285	8	4	8	0.736226
Pklr	0.0418285	8	4	8	0.736226
Ppp1r13l	0.0418285	4	4	8	0.736226
Prkab1	0.0418285	8	4	8	0.736226
Smad5	0.0418285	8	4	8	0.736226
Snrpb2	0.0418285	8	4	8	0.736226
St6gal1	0.0418285	8	4	8	0.736226
Synpo	0.0418285	4	4	8	0.736226
Tchp	0.0418285	8	4	8	0.736226
Tdp2	0.0418285	8	4	8	0.736226
Ttll12	0.0418285	4	4	8	0.736226
Vps26c	0.0418285	8	4	8	0.736226
Abcg8	0.0440163	8	4	8	0.736226
Atp5a1	0.0440163	8	4	8	0.736226
Bnip1	0.0440163	8	4	8	0.736226
Ccdc126	0.0440163	4	4	8	0.736226
Ccl5	0.0440163	4	4	8	0.736226
Cdcp1	0.0440163	4	4	8	0.736226
Clec16a	0.0440163	4	4	8	0.736226
Echs1	0.0440163	8	4	8	0.736226
Fastkd3	0.0440163	8	4	8	0.736226
Fbxo21	0.0440163	8	4	8	0.736226
Fbxo33	0.0440163	8	4	8	0.736226
Glod4	0.0440163	8	4	8	0.736226
Gm17753	0.0440163	8	4	8	0.736226
Hdgfl2	0.0440163	4	4	8	0.736226
Ino80c	0.0440163	8	4	8	0.736226
Inpp5k	0.0440163	8	4	8	0.736226
Lncpint	0.0440163	4	4	8	0.736226
Lsm14a	0.0440163	8	4	8	0.736226
Mrpl43	0.0440163	8	4	8	0.736226
Pank1	0.0440163	8	4	8	0.736226
Pcm1	0.0440163	8	4	8	0.736226
Pdgfrb	0.0440163	8	4	8	0.736226
Phf14	0.0440163	8	4	8	0.736226
Phpt1	0.0440163	8	4	8	0.736226
Pip5k1c	0.0440163	4	4	8	0.736226
Plppr2	0.0440163	8	4	8	0.736226
Rab5a	0.0440163	4	4	8	0.736226
Rala	0.0440163	8	4	8	0.736226
Rhpn2	0.0440163	8	4	8	0.736226
Rnf13	0.0440163	8	4	8	0.736226
Rnf168	0.0440163	4	4	8	0.736226
Rspo3	0.0440163	8	4	8	0.736226
Slc25a20	0.0440163	8	4	8	0.736226
Slc45a3	0.0440163	8	4	8	0.736226
Tfcp2l1	0.0440163	8	4	8	0.736226
Wrnip1	0.0440163	8	4	8	0.736226
Abca8b	0.0462979	8	4	8	0.749548
Acp5	0.0462979	8	4	8	0.749548
Aplp1	0.0462979	4	4	8	0.749548
Arrdc3	0.0462979	8	4	8	0.749548
Chkb	0.0462979	8	4	8	0.749548
Cnmd	0.0462979	8	4	8	0.749548
Copg1	0.0462979	8	4	8	0.749548
Eps15l1	0.0462979	8	4	8	0.749548
Fra10ac1	0.0462979	8	4	8	0.749548
Gm11517	0.0462979	8	4	8	0.749548
Impad1	0.0462979	8	4	8	0.749548
Map4k5	0.0462979	8	4	8	0.749548
Nkap	0.0462979	8	4	8	0.749548
Oxld1	0.0462979	8	4	8	0.749548
Psmf1	0.0462979	8	4	8	0.749548
Pttg1	0.0462979	8	4	8	0.749548
Sgpl1	0.0462979	8	4	8	0.749548
Shld1	0.0462979	8	4	8	0.749548
Snord65	0.0462979	8	4	8	0.749548
Timm10	0.0462979	8	4	8	0.749548
Tipin	0.0462979	8	4	8	0.749548
Ubl7	0.0462979	4	4	8	0.749548
Zfp524	0.0462979	8	4	8	0.749548
3010003L21Rik	0.0486763	8	4	8	0.758436
Cenpv	0.0486763	8	4	8	0.758436
Eif3h	0.0486763	8	4	8	0.758436
Fubp3	0.0486763	8	4	8	0.758436
Ggnbp2	0.0486763	8	4	8	0.758436
Hdac2	0.0486763	8	4	8	0.758436
Klk8	0.0486763	4	4	8	0.758436
Mir7051	0.0486763	8	4	8	0.758436
Mrps9	0.0486763	8	4	8	0.758436
Msl3	0.0486763	8	4	8	0.758436
Mydgf	0.0486763	4	4	8	0.758436
Nadk2	0.0486763	8	4	8	0.758436
Nfib	0.0486763	8	4	8	0.758436
Nup98	0.0486763	8	4	8	0.758436
Oxa1l	0.0486763	8	4	8	0.758436
Psph	0.0486763	4	4	8	0.758436
Rab4a	0.0486763	8	4	8	0.758436
Rabl2	0.0486763	4	4	8	0.758436
Rbbp5	0.0486763	8	4	8	0.758436
Rccd1	0.0486763	4	4	8	0.758436
Rspry1	0.0486763	8	4	8	0.758436
Sar1a	0.0486763	4	4	8	0.758436
Smlr1	0.0486763	8	4	8	0.758436
Tcirg1	0.0486763	4	4	8	0.758436
Tfb2m	0.0486763	8	4	8	0.758436
Tsku	0.0486763	4	4	8	0.758436
Wdr62	0.0486763	4	4	8	0.758436
Zfp326	0.0486763	8	4	8	0.758436
1700084E18Rik	0.0511544	8	4	8	0.759752
Adh5	0.0511544	8	4	8	0.759752
Ago4	0.0511544	8	4	8	0.759752
Arhgef18	0.0511544	8	4	8	0.759752
Aspg	0.0511544	8	4	8	0.759752
Bend7	0.0511544	8	4	8	0.759752
Cenpj	0.0511544	8	4	8	0.759752
Cideb	0.0511544	8	4	8	0.759752
Cradd	0.0511544	8	4	8	0.759752
Cs	0.0511544	8	4	8	0.759752
Ddx21	0.0511544	8	4	8	0.759752
Dhcr24	0.0511544	4	4	8	0.759752
Fam124a	0.0511544	8	4	8	0.759752
Fam98a	0.0511544	8	4	8	0.759752
Fbxo9	0.0511544	8	4	8	0.759752
Gas5	0.0511544	8	4	8	0.759752
Gstt1	0.0511544	8	4	8	0.759752
Gypc	0.0511544	8	4	8	0.759752
Hnrnph2	0.0511544	8	4	8	0.759752
Kcnk5	0.0511544	4	4	8	0.759752
Keap1	0.0511544	4	4	8	0.759752
Meis3	0.0511544	8	4	8	0.759752
Napepld	0.0511544	8	4	8	0.759752
Nars2	0.0511544	4	4	8	0.759752
Papola	0.0511544	8	4	8	0.759752
Phrf1	0.0511544	8	4	8	0.759752
Pik3r2	0.0511544	4	4	8	0.759752
Prdm9	0.0511544	8	4	8	0.759752
Rgp1	0.0511544	8	4	8	0.759752
Rgs10	0.0511544	8	4	8	0.759752
Serpine2	0.0511544	8	4	8	0.759752
Tc2n	0.0511544	8	4	8	0.759752
Tlk1	0.0511544	8	4	8	0.759752
Ube2m	0.0511544	4	4	8	0.759752
Unc119b	0.0511544	8	4	8	0.759752
Upf1	0.0511544	4	4	8	0.759752
5730435O14Rik	0.053735	4	4	8	0.759752
Akap8	0.053735	8	4	8	0.759752
Ankrd37	0.053735	8	4	8	0.759752
Arhgap6	0.053735	8	4	8	0.759752
Atp5c1	0.053735	8	4	8	0.759752
Cenpt	0.053735	4	4	8	0.759752
Cmtm8	0.053735	8	4	8	0.759752
Cyp2d10	0.053735	8	4	8	0.759752
Ecscr	0.053735	8	4	8	0.759752
Ercc6l2	0.053735	8	4	8	0.759752
Fau	0.053735	4	4	8	0.759752
Glrx	0.053735	8	4	8	0.759752
Gprc5c	0.053735	8	4	8	0.759752
Igf1	0.053735	8	4	8	0.759752
Mettl5	0.053735	8	4	8	0.759752
Mrps21	0.053735	4	4	8	0.759752
Mtarc1	0.053735	8	4	8	0.759752
Mylip	0.053735	8	4	8	0.759752
Neurl1a	0.053735	4	4	8	0.759752
Nfia	0.053735	8	4	8	0.759752
Nt5c3	0.053735	8	4	8	0.759752
Pak2	0.053735	8	4	8	0.759752
Pid1	0.053735	8	4	8	0.759752
Plekhb1	0.053735	8	4	8	0.759752
Pold2	0.053735	4	4	8	0.759752
Psma6	0.053735	8	4	8	0.759752
Psmd8	0.053735	4	4	8	0.759752
Ptgr2	0.053735	8	4	8	0.759752
Rhox5	0.053735	8	4	8	0.759752
Rn45s	0.053735	4	4	8	0.759752
Rps6kc1	0.053735	8	4	8	0.759752
Sdf2	0.053735	8	4	8	0.759752
Slc10a5	0.053735	8	4	8	0.759752
Slc37a4	0.053735	8	4	8	0.759752
Slc49a4	0.053735	8	4	8	0.759752
Srebf2	0.053735	4	4	8	0.759752
Strn3	0.053735	8	4	8	0.759752
Tceanc2	0.053735	8	4	8	0.759752
Zcchc10	0.053735	8	4	8	0.759752
Zfp180	0.053735	8	4	8	0.759752
1110008P14Rik	0.0564213	4	4	8	0.759789
1110059E24Rik	0.0564213	8	4	8	0.759789
A330023F24Rik	0.0564213	8	4	8	0.759789
Acbd6	0.0564213	8	4	8	0.759789
Acmsd	0.0564213	4	4	8	0.759789
Cmip	0.0564213	8	4	8	0.759789
Cpsf1	0.0564213	8	4	8	0.759789
Crtc1	0.0564213	4	4	8	0.759789
Dguok	0.0564213	8	4	8	0.759789
Fam57b	0.0564213	8	4	8	0.759789
Fbxo36	0.0564213	8	4	8	0.759789
Laptm4b	0.0564213	8	4	8	0.759789
Lars	0.0564213	8	4	8	0.759789
Mcts2	0.0564213	4	4	8	0.759789
Mpp6	0.0564213	8	4	8	0.759789
Mrps36	0.0564213	4	4	8	0.759789
Naxe	0.0564213	8	4	8	0.759789
Ola1	0.0564213	8	4	8	0.759789
Pcbd2	0.0564213	8	4	8	0.759789
Pgm3	0.0564213	4	4	8	0.759789
Pik3c2b	0.0564213	4	4	8	0.759789
Pot1b	0.0564213	8	4	8	0.759789
Ppp4c	0.0564213	4	4	8	0.759789
Prkx	0.0564213	8	4	8	0.759789
Shf	0.0564213	8	4	8	0.759789
Smc1a	0.0564213	8	4	8	0.759789
Smim1	0.0564213	8	4	8	0.759789
Supt4a	0.0564213	4	4	8	0.759789
Szt2	0.0564213	4	4	8	0.759789
Tapt1	0.0564213	8	4	8	0.759789
Trappc6b	0.0564213	8	4	8	0.759789
Trpm7	0.0564213	8	4	8	0.759789
Tspan3	0.0564213	8	4	8	0.759789
Tuba1c	0.0564213	4	4	8	0.759789
Ubxn7	0.0564213	8	4	8	0.759789
Ulk3	0.0564213	8	4	8	0.759789
Utp14b	0.0564213	8	4	8	0.759789
Vdac2	0.0564213	8	4	8	0.759789
Zfp367	0.0564213	8	4	8	0.759789
Zfp672	0.0564213	8	4	8	0.759789
Znhit6	0.0564213	8	4	8	0.759789
9130221H12Rik	0.0592162	8	4	8	0.762064
Apbb2	0.0592162	8	4	8	0.762064
Appl1	0.0592162	8	4	8	0.762064
Bbs2	0.0592162	8	4	8	0.762064
Casp2	0.0592162	8	4	8	0.762064
Chic1	0.0592162	8	4	8	0.762064
Dcaf7	0.0592162	8	4	8	0.762064
Derl2	0.0592162	8	4	8	0.762064
Ebp	0.0592162	4	4	8	0.762064
Epb41l2	0.0592162	8	4	8	0.762064
Exd1	0.0592162	4	4	8	0.762064
Fam161a	0.0592162	8	4	8	0.762064
Gfm2	0.0592162	4	4	8	0.762064
Gm4285	0.0592162	8	4	8	0.762064
Golim4	0.0592162	8	4	8	0.762064
Ift52	0.0592162	8	4	8	0.762064
Ikzf4	0.0592162	8	4	8	0.762064
Kcnab2	0.0592162	4	4	8	0.762064
Mbd2	0.0592162	8	4	8	0.762064
Mef2a	0.0592162	8	4	8	0.762064
Mthfsd	0.0592162	8	4	8	0.762064
Mvb12b	0.0592162	4	4	8	0.762064
Npb	0.0592162	4	4	8	0.762064
Odf2	0.0592162	8	4	8	0.762064
Ovol3	0.0592162	4	4	8	0.762064
Pdk1	0.0592162	8	4	8	0.762064
Pibf1	0.0592162	8	4	8	0.762064
Polr1d	0.0592162	8	4	8	0.762064
Rlf	0.0592162	8	4	8	0.762064
Rpl18a	0.0592162	8	4	8	0.762064
Septin5	0.0592162	4	4	8	0.762064
Sf3a2	0.0592162	8	4	8	0.762064
Smad1	0.0592162	8	4	8	0.762064
Srek1ip1	0.0592162	8	4	8	0.762064
Stx6	0.0592162	8	4	8	0.762064
Tbc1d23	0.0592162	8	4	8	0.762064
Tcf7l2	0.0592162	8	4	8	0.762064
Tmem79	0.0592162	4	4	8	0.762064
Tut7	0.0592162	8	4	8	0.762064
Ubap2l	0.0592162	8	4	8	0.762064
Acadl	0.0621227	8	4	8	0.767306
Ahctf1	0.0621227	4	4	8	0.767306
Arhgef5	0.0621227	8	4	8	0.767306
Arsb	0.0621227	8	4	8	0.767306
Blvra	0.0621227	4	4	8	0.767306
Ephb4	0.0621227	4	4	8	0.767306
Ftl1	0.0621227	4	4	8	0.767306
H2-T22	0.0621227	4	4	8	0.767306
Hcfc2	0.0621227	8	4	8	0.767306
Hmg20a	0.0621227	8	4	8	0.767306
Kremen1	0.0621227	8	4	8	0.767306
Lpar6	0.0621227	8	4	8	0.767306
Ltn1	0.0621227	8	4	8	0.767306
Mrpl3	0.0621227	8	4	8	0.767306
Nt5m	0.0621227	4	4	8	0.767306
Raet1e	0.0621227	8	4	8	0.767306
Rasgef1b	0.0621227	4	4	8	0.767306
Rdh7	0.0621227	8	4	8	0.767306
Recql	0.0621227	8	4	8	0.767306
Rnf103	0.0621227	8	4	8	0.767306
Sde2	0.0621227	8	4	8	0.767306
Smg8	0.0621227	8	4	8	0.767306
Tmem229b	0.0621227	4	4	8	0.767306
Tmem250-ps	0.0621227	4	4	8	0.767306
Tmtc2	0.0621227	8	4	8	0.767306
Washc1	0.0621227	8	4	8	0.767306
Wdfy3	0.0621227	8	4	8	0.767306
Whrn	0.0621227	4	4	8	0.767306
Xpnpep1	0.0621227	4	4	8	0.767306
Zbtb2	0.0621227	8	4	8	0.767306
Zfp780b	0.0621227	8	4	8	0.767306
1810021B22Rik	0.0651439	8	4	8	0.767306
4930581F22Rik	0.0651439	8	4	8	0.767306
Adh1	0.0651439	8	4	8	0.767306
Adhfe1	0.0651439	8	4	8	0.767306
Ap1ar	0.0651439	8	4	8	0.767306
Arl6	0.0651439	4	4	8	0.767306
Atf2	0.0651439	8	4	8	0.767306
Bbs9	0.0651439	8	4	8	0.767306
Brf1	0.0651439	8	4	8	0.767306
C1qbp	0.0651439	8	4	8	0.767306
Cbx7	0.0651439	8	4	8	0.767306
Cntfr	0.0651439	4	4	8	0.767306
Cript	0.0651439	8	4	8	0.767306
Daxx	0.0651439	8	4	8	0.767306
Diaph1	0.0651439	4	4	8	0.767306
Dmd	0.0651439	8	4	8	0.767306
Ebag9	0.0651439	8	4	8	0.767306
Efna1	0.0651439	4	4	8	0.767306
Fahd2a	0.0651439	8	4	8	0.767306
Fmnl1	0.0651439	4	4	8	0.767306
Galnt10	0.0651439	4	4	8	0.767306
Gnpat	0.0651439	4	4	8	0.767306
Harbi1	0.0651439	8	4	8	0.767306
Hdhd3	0.0651439	4	4	8	0.767306
Klf12	0.0651439	8	4	8	0.767306
Manea	0.0651439	8	4	8	0.767306
Map2k5	0.0651439	8	4	8	0.767306
Mgrn1	0.0651439	8	4	8	0.767306
Mkrn2	0.0651439	8	4	8	0.767306
Morf4l1	0.0651439	8	4	8	0.767306
Mug-ps1	0.0651439	8	4	8	0.767306
Nkd1	0.0651439	4	4	8	0.767306
Nrn1	0.0651439	8	4	8	0.767306
Ociad2	0.0651439	8	4	8	0.767306
P2ry14	0.0651439	8	4	8	0.767306
Pam	0.0651439	8	4	8	0.767306
Prps2	0.0651439	8	4	8	0.767306
Psmb3	0.0651439	4	4	8	0.767306
Rab14	0.0651439	8	4	8	0.767306
Rhbdf2	0.0651439	4	4	8	0.767306
Rnaseh1	0.0651439	8	4	8	0.767306
Rpl24	0.0651439	4	4	8	0.767306
Rps20	0.0651439	8	4	8	0.767306
Rragc	0.0651439	8	4	8	0.767306
Rrm2	0.0651439	8	4	8	0.767306
Ssrp1	0.0651439	8	4	8	0.767306
Tmem53	0.0651439	8	4	8	0.767306
Tnip2	0.0651439	8	4	8	0.767306
Tsc2	0.0651439	8	4	8	0.767306
Vopp1	0.0651439	4	4	8	0.767306
Zfp276	0.0651439	8	4	8	0.767306
3830406C13Rik	0.0682828	8	4	8	0.767306
Adh7	0.0682828	4	4	8	0.767306
Apoa2	0.0682828	4	4	8	0.767306
Cdc37l1	0.0682828	8	4	8	0.767306
Cdc5l	0.0682828	8	4	8	0.767306
Clpx	0.0682828	8	4	8	0.767306
Cnot6l	0.0682828	8	4	8	0.767306
Cnppd1	0.0682828	8	4	8	0.767306
Crot	0.0682828	8	4	8	0.767306
Csgalnact2	0.0682828	8	4	8	0.767306
Dpp4	0.0682828	8	4	8	0.767306
Dpys	0.0682828	8	4	8	0.767306
Gm3704	0.0682828	8	4	8	0.767306
Grin3b	0.0682828	4	4	8	0.767306
H2-Eb1	0.0682828	4	4	8	0.767306
Hdgf	0.0682828	8	4	8	0.767306
Hectd1	0.0682828	8	4	8	0.767306
Hsd3b5	0.0682828	8	4	8	0.767306
Igsf11	0.0682828	8	4	8	0.767306
Lrpprc	0.0682828	8	4	8	0.767306
Lsm6	0.0682828	4	4	8	0.767306
Ly75	0.0682828	8	4	8	0.767306
Map4k1	0.0682828	8	4	8	0.767306
Naa35	0.0682828	8	4	8	0.767306
Nelfb	0.0682828	8	4	8	0.767306
Nomo1	0.0682828	4	4	8	0.767306
Nsg1	0.0682828	4	4	8	0.767306
Oip5	0.0682828	8	4	8	0.767306
Pde6d	0.0682828	8	4	8	0.767306
Pdlim4	0.0682828	4	4	8	0.767306
Pigp	0.0682828	8	4	8	0.767306
Ppia	0.0682828	4	4	8	0.767306
Ptpn11	0.0682828	8	4	8	0.767306
Rbm6	0.0682828	8	4	8	0.767306
Rnaseh2a	0.0682828	4	4	8	0.767306
Rnf169	0.0682828	8	4	8	0.767306
Ror1	0.0682828	8	4	8	0.767306
Rps23	0.0682828	8	4	8	0.767306
Serpina3m	0.0682828	8	4	8	0.767306
Smarce1	0.0682828	8	4	8	0.767306
Spen	0.0682828	8	4	8	0.767306
Tmem168	0.0682828	8	4	8	0.767306
Urah	0.0682828	8	4	8	0.767306
Usp24	0.0682828	8	4	8	0.767306
Uvssa	0.0682828	8	4	8	0.767306
Zbtb37	0.0682828	8	4	8	0.767306
Zfp595	0.0682828	8	4	8	0.767306
Zfp750	0.0682828	8	4	8	0.767306
Zfp868	0.0682828	8	4	8	0.767306
2310030G06Rik	0.0715426	8	4	8	0.776137
Ak3	0.0715426	8	4	8	0.776137
Aldh9a1	0.0715426	8	4	8	0.776137
Bcap31	0.0715426	8	4	8	0.776137
Car7	0.0715426	4	4	8	0.776137
Ccz1	0.0715426	8	4	8	0.776137
Cep78	0.0715426	4	4	8	0.776137
Cpt1a	0.0715426	8	4	8	0.776137
Eps15	0.0715426	8	4	8	0.776137
Fam20c	0.0715426	4	4	8	0.776137
Gadd45b	0.0715426	4	4	8	0.776137
Gna11	0.0715426	4	4	8	0.776137
Gtpbp2	0.0715426	8	4	8	0.776137
H2-DMb1	0.0715426	4	4	8	0.776137
Khdrbs3	0.0715426	4	4	8	0.776137
Lyar	0.0715426	8	4	8	0.776137
Mllt1	0.0715426	4	4	8	0.776137
Morrbid	0.0715426	8	4	8	0.776137
Mzt2	0.0715426	8	4	8	0.776137
Nlrc5	0.0715426	8	4	8	0.776137
Plcl2	0.0715426	8	4	8	0.776137
Polr2m	0.0715426	8	4	8	0.776137
Prmt6	0.0715426	8	4	8	0.776137
Prpf38b	0.0715426	8	4	8	0.776137
Ptrhd1	0.0715426	8	4	8	0.776137
Rabgef1	0.0715426	8	4	8	0.776137
Shpk	0.0715426	8	4	8	0.776137
Sik2	0.0715426	4	4	8	0.776137
Slc13a3	0.0715426	4	4	8	0.776137
Smarcd1	0.0715426	4	4	8	0.776137
Snhg16	0.0715426	8	4	8	0.776137
Stk17b	0.0715426	8	4	8	0.776137
Tmem214	0.0715426	4	4	8	0.776137
Trmu	0.0715426	4	4	8	0.776137
Tubb2a	0.0715426	4	4	8	0.776137
Vnn1	0.0715426	8	4	8	0.776137
Xpo1	0.0715426	4	4	8	0.776137
1810037I17Rik	0.0749262	8	4	8	0.78166
Ankrd9	0.0749262	4	4	8	0.78166
Apom	0.0749262	8	4	8	0.78166
Bfar	0.0749262	4	4	8	0.78166
C730036E19Rik	0.0749262	8	4	8	0.78166
Ccni	0.0749262	8	4	8	0.78166
Cep83	0.0749262	8	4	8	0.78166
Ddost	0.0749262	4	4	8	0.78166
Ddx3x	0.0749262	8	4	8	0.78166
Eci2	0.0749262	8	4	8	0.78166
Filip1l	0.0749262	8	4	8	0.78166
Fkbp3	0.0749262	8	4	8	0.78166
Fmo5	0.0749262	8	4	8	0.78166
Gm10804	0.0749262	8	4	8	0.78166
Gng10	0.0749262	8	4	8	0.78166
Gnl3l	0.0749262	4	4	8	0.78166
Grk3	0.0749262	8	4	8	0.78166
H2aj	0.0749262	4	4	8	0.78166
Hbp1	0.0749262	8	4	8	0.78166
Med30	0.0749262	8	4	8	0.78166
Ms4a6c	0.0749262	4	4	8	0.78166
Rab27a	0.0749262	8	4	8	0.78166
Rac1	0.0749262	8	4	8	0.78166
Rida	0.0749262	8	4	8	0.78166
Rpl35	0.0749262	4	4	8	0.78166
Rufy1	0.0749262	8	4	8	0.78166
Smc4	0.0749262	8	4	8	0.78166
Sox6	0.0749262	8	4	8	0.78166
Taf1b	0.0749262	8	4	8	0.78166
Uqcrh	0.0749262	8	4	8	0.78166
Usp48	0.0749262	4	4	8	0.78166
Zdhhc24	0.0749262	8	4	8	0.78166
Zfp324	0.0749262	8	4	8	0.78166
Zfp62	0.0749262	8	4	8	0.78166
1700001C19Rik	0.0784369	8	4	8	0.78166
Abhd17c	0.0784369	8	4	8	0.78166
Adam10	0.0784369	8	4	8	0.78166
Amigo1	0.0784369	4	4	8	0.78166
Arih2	0.0784369	8	4	8	0.78166
B4galt7	0.0784369	8	4	8	0.78166
BC004004	0.0784369	4	4	8	0.78166
Bcl2	0.0784369	4	4	8	0.78166
Birc5	0.0784369	8	4	8	0.78166
Ccdc117	0.0784369	8	4	8	0.78166
Cchcr1	0.0784369	4	4	8	0.78166
Cct4	0.0784369	8	4	8	0.78166
Cd38	0.0784369	8	4	8	0.78166
Cdc42ep5	0.0784369	8	4	8	0.78166
Cul3	0.0784369	8	4	8	0.78166
D730003I15Rik	0.0784369	8	4	8	0.78166
Eif2ak2	0.0784369	8	4	8	0.78166
Hcfc1r1	0.0784369	8	4	8	0.78166
Hibch	0.0784369	8	4	8	0.78166
Hunk	0.0784369	4	4	8	0.78166
Iigp1	0.0784369	8	4	8	0.78166
Intu	0.0784369	8	4	8	0.78166
Kdm5b	0.0784369	8	4	8	0.78166
Lin54	0.0784369	8	4	8	0.78166
Magix	0.0784369	4	4	8	0.78166
Map1lc3b	0.0784369	8	4	8	0.78166
Micalcl	0.0784369	8	4	8	0.78166
Mterf4	0.0784369	8	4	8	0.78166
Mustn1	0.0784369	8	4	8	0.78166
Naglu	0.0784369	8	4	8	0.78166
Ncor1	0.0784369	8	4	8	0.78166
Orm1	0.0784369	4	4	8	0.78166
Pdcd2l	0.0784369	8	4	8	0.78166
Phldb2	0.0784369	8	4	8	0.78166
Pkp2	0.0784369	8	4	8	0.78166
Ppp1cb	0.0784369	8	4	8	0.78166
Ptpmt1	0.0784369	8	4	8	0.78166
Rapgefl1	0.0784369	4	4	8	0.78166
Rmdn1	0.0784369	8	4	8	0.78166
Rpl3	0.0784369	8	4	8	0.78166
Rpusd4	0.0784369	8	4	8	0.78166
Siae	0.0784369	8	4	8	0.78166
Slc15a3	0.0784369	4	4	8	0.78166
Slc17a8	0.0784369	8	4	8	0.78166
Snca	0.0784369	4	4	8	0.78166
Sumf1	0.0784369	8	4	8	0.78166
Tnks1bp1	0.0784369	4	4	8	0.78166
Tspan5	0.0784369	4	4	8	0.78166
Txndc15	0.0784369	8	4	8	0.78166
Unc45b	0.0784369	8	4	8	0.78166
Vps13b	0.0784369	8	4	8	0.78166
Wdr82	0.0784369	8	4	8	0.78166
Wnk2	0.0784369	4	4	8	0.78166
Zcchc17	0.0784369	4	4	8	0.78166
4932438A13Rik	0.0820776	8	4	8	0.78166
Aldob	0.0820776	8	4	8	0.78166
Ap1s3	0.0820776	4	4	8	0.78166
Arhgap24	0.0820776	8	4	8	0.78166
Atad2	0.0820776	8	4	8	0.78166
Atf6b	0.0820776	4	4	8	0.78166
BC021767	0.0820776	4	4	8	0.78166
Calm2	0.0820776	8	4	8	0.78166
Carhsp1	0.0820776	8	4	8	0.78166
Ccnh	0.0820776	8	4	8	0.78166
Cep68	0.0820776	8	4	8	0.78166
Cidec	0.0820776	8	4	8	0.78166
Cln8	0.0820776	4	4	8	0.78166
Commd9	0.0820776	4	4	8	0.78166
Crocc	0.0820776	8	4	8	0.78166
Cryl1	0.0820776	8	4	8	0.78166
Csf1	0.0820776	8	4	8	0.78166
Cx3cl1	0.0820776	4	4	8	0.78166
Dr1	0.0820776	8	4	8	0.78166
Eif5	0.0820776	8	4	8	0.78166
Elovl5	0.0820776	8	4	8	0.78166
Fnip1	0.0820776	8	4	8	0.78166
Get1	0.0820776	4	4	8	0.78166
Golph3	0.0820776	8	4	8	0.78166
Heatr3	0.0820776	4	4	8	0.78166
Hmbs	0.0820776	8	4	8	0.78166
Idua	0.0820776	8	4	8	0.78166
Itga2b	0.0820776	8	4	8	0.78166
Kif1c	0.0820776	8	4	8	0.78166
Kng2	0.0820776	8	4	8	0.78166
Map1lc3a	0.0820776	4	4	8	0.78166
Mcee	0.0820776	8	4	8	0.78166
Mms22l	0.0820776	8	4	8	0.78166
Msh6	0.0820776	8	4	8	0.78166
Myh11	0.0820776	4	4	8	0.78166
Notch4	0.0820776	8	4	8	0.78166
Rabac1	0.0820776	4	4	8	0.78166
Rpl23	0.0820776	8	4	8	0.78166
Rps6ka4	0.0820776	4	4	8	0.78166
Slc25a13	0.0820776	8	4	8	0.78166
Snrnp27	0.0820776	8	4	8	0.78166
Snx18	0.0820776	8	4	8	0.78166
Spata5	0.0820776	8	4	8	0.78166
Srd5a1	0.0820776	8	4	8	0.78166
Taf4	0.0820776	8	4	8	0.78166
Tmem170b	0.0820776	8	4	8	0.78166
Tmem184a	0.0820776	8	4	8	0.78166
Tmx4	0.0820776	8	4	8	0.78166
Ugt2a3	0.0820776	8	4	8	0.78166
Wdr77	0.0820776	8	4	8	0.78166
Zbtb32	0.0820776	4	4	8	0.78166
Zfp956	0.0820776	8	4	8	0.78166
Zkscan17	0.0820776	8	4	8	0.78166
2810013P06Rik	0.0858515	8	4	8	0.78166
9330151L19Rik	0.0858515	8	4	8	0.78166
A830035O19Rik	0.0858515	8	4	8	0.78166
Abcc9	0.0858515	8	4	8	0.78166
Adgrg1	0.0858515	8	4	8	0.78166
Arf2	0.0858515	4	4	8	0.78166
Arl16	0.0858515	8	4	8	0.78166
Arl6ip5	0.0858515	4	4	8	0.78166
Azgp1	0.0858515	8	4	8	0.78166
Brd7	0.0858515	8	4	8	0.78166
Camsap2	0.0858515	4	4	8	0.78166
Cbr4	0.0858515	8	4	8	0.78166
Cenpk	0.0858515	8	4	8	0.78166
Col13a1	0.0858515	8	4	8	0.78166
Cp	0.0858515	8	4	8	0.78166
Dennd4a	0.0858515	8	4	8	0.78166
E030024N20Rik	0.0858515	8	4	8	0.78166
Eif1	0.0858515	8	4	8	0.78166
Eif4enif1	0.0858515	8	4	8	0.78166
Enpp5	0.0858515	8	4	8	0.78166
Etfa	0.0858515	8	4	8	0.78166
Etfdh	0.0858515	8	4	8	0.78166
Fkbp15	0.0858515	8	4	8	0.78166
Gamt	0.0858515	8	4	8	0.78166
Gdi1	0.0858515	8	4	8	0.78166
Grpel2	0.0858515	8	4	8	0.78166
Gyg	0.0858515	8	4	8	0.78166
Kdm6a	0.0858515	4	4	8	0.78166
Leng8	0.0858515	4	4	8	0.78166
Lgmn	0.0858515	8	4	8	0.78166
Lonrf3	0.0858515	8	4	8	0.78166
Lsm4	0.0858515	8	4	8	0.78166
Marchf2	0.0858515	8	4	8	0.78166
Mis18a	0.0858515	8	4	8	0.78166
Mob3b	0.0858515	8	4	8	0.78166
Mplkip	0.0858515	8	4	8	0.78166
Mtmr6	0.0858515	8	4	8	0.78166
Nsf	0.0858515	4	4	8	0.78166
Pbx1	0.0858515	8	4	8	0.78166
Pccb	0.0858515	8	4	8	0.78166
Perp	0.0858515	8	4	8	0.78166
Phf2	0.0858515	8	4	8	0.78166
Prelp	0.0858515	8	4	8	0.78166
Rft1	0.0858515	8	4	8	0.78166
Scd1	0.0858515	8	4	8	0.78166
Slc25a51	0.0858515	4	4	8	0.78166
Slc39a3	0.0858515	8	4	8	0.78166
Synrg	0.0858515	8	4	8	0.78166
Them5	0.0858515	4	4	8	0.78166
Tmco4	0.0858515	8	4	8	0.78166
Tspan12	0.0858515	8	4	8	0.78166
Ube2b	0.0858515	8	4	8	0.78166
Uqcc2	0.0858515	4	4	8	0.78166
Uqcrc1	0.0858515	4	4	8	0.78166
Usp32	0.0858515	8	4	8	0.78166
Xab2	0.0858515	4	4	8	0.78166
1600020E01Rik	0.0897616	8	4	8	0.78166
2310015A10Rik	0.0897616	4	4	8	0.78166
Adipor2	0.0897616	8	4	8	0.78166
Alg9	0.0897616	8	4	8	0.78166
Arhgap22	0.0897616	4	4	8	0.78166
C77080	0.0897616	8	4	8	0.78166
Cd79b	0.0897616	8	4	8	0.78166
Clcc1	0.0897616	8	4	8	0.78166
Cog3	0.0897616	8	4	8	0.78166
Cog8	0.0897616	4	4	8	0.78166
Cuedc1	0.0897616	4	4	8	0.78166
Cwf19l1	0.0897616	8	4	8	0.78166
Cyb561	0.0897616	4	4	8	0.78166
Dolpp1	0.0897616	4	4	8	0.78166
Eif4g3	0.0897616	4	4	8	0.78166
Eipr1	0.0897616	4	4	8	0.78166
F830016B08Rik	0.0897616	8	4	8	0.78166
Fam25c	0.0897616	4	4	8	0.78166
Fancc	0.0897616	8	4	8	0.78166
Foxa1	0.0897616	8	4	8	0.78166
Gata2	0.0897616	4	4	8	0.78166
Gm16573	0.0897616	8	4	8	0.78166
Gm2061	0.0897616	8	4	8	0.78166
Gm36712	0.0897616	8	4	8	0.78166
Gprasp1	0.0897616	8	4	8	0.78166
Hgfac	0.0897616	8	4	8	0.78166
Hp	0.0897616	4	4	8	0.78166
Hspb11	0.0897616	8	4	8	0.78166
Ifnar1	0.0897616	8	4	8	0.78166
Ift43	0.0897616	8	4	8	0.78166
Il15	0.0897616	8	4	8	0.78166
Itgb7	0.0897616	4	4	8	0.78166
Kansl1l	0.0897616	4	4	8	0.78166
Klhl13	0.0897616	4	4	8	0.78166
Klhl17	0.0897616	8	4	8	0.78166
Kmt2c	0.0897616	8	4	8	0.78166
Lnpk	0.0897616	8	4	8	0.78166
Lrig1	0.0897616	8	4	8	0.78166
Lsp1	0.0897616	4	4	8	0.78166
Mau2	0.0897616	4	4	8	0.78166
Mcam	0.0897616	4	4	8	0.78166
Mettl4	0.0897616	8	4	8	0.78166
Mocs2	0.0897616	8	4	8	0.78166
Mtx2	0.0897616	8	4	8	0.78166
Nthl1	0.0897616	4	4	8	0.78166
Pcmt1	0.0897616	8	4	8	0.78166
Prdx4	0.0897616	8	4	8	0.78166
Pxn	0.0897616	8	4	8	0.78166
Ralgps1	0.0897616	8	4	8	0.78166
Robo1	0.0897616	8	4	8	0.78166
Smarca4	0.0897616	4	4	8	0.78166
Smpd4	0.0897616	8	4	8	0.78166
Sorbs1	0.0897616	8	4	8	0.78166
Spp2	0.0897616	8	4	8	0.78166
Stx8	0.0897616	8	4	8	0.78166
Tada3	0.0897616	8	4	8	0.78166
Tjp1	0.0897616	8	4	8	0.78166
Tmem216	0.0897616	8	4	8	0.78166
Trim8	0.0897616	4	4	8	0.78166
Uba3	0.0897616	8	4	8	0.78166
Ubxn1	0.0897616	8	4	8	0.78166
Ulk2	0.0897616	8	4	8	0.78166
Usp42	0.0897616	8	4	8	0.78166
Vrk2	0.0897616	8	4	8	0.78166
Zbtb11os1	0.0897616	8	4	8	0.78166
Zbtb20	0.0897616	8	4	8	0.78166
Abcc2	0.093811	8	4	8	0.782068
Apol7a	0.093811	4	4	8	0.782068
Arfip2	0.093811	8	4	8	0.782068
Arrdc2	0.093811	4	4	8	0.782068
Atp6v0a2	0.093811	4	4	8	0.782068
BC017158	0.093811	8	4	8	0.782068
Bdh2	0.093811	8	4	8	0.782068
Brd1	0.093811	8	4	8	0.782068
Brox	0.093811	4	4	8	0.782068
Car1	0.093811	8	4	8	0.782068
Casp8	0.093811	8	4	8	0.782068
Catsper2	0.093811	8	4	8	0.782068
Ccng2	0.093811	8	4	8	0.782068
Chmp3	0.093811	8	4	8	0.782068
Cryz	0.093811	8	4	8	0.782068
Dcun1d1	0.093811	8	4	8	0.782068
Dpy30	0.093811	8	4	8	0.782068
Dst	0.093811	4	4	8	0.782068
E130308A19Rik	0.093811	8	4	8	0.782068
Eif4e2	0.093811	8	4	8	0.782068
F13b	0.093811	8	4	8	0.782068
Frg1	0.093811	8	4	8	0.782068
Gmcl1	0.093811	8	4	8	0.782068
Gmppb	0.093811	4	4	8	0.782068
Gorasp2	0.093811	8	4	8	0.782068
Grn	0.093811	8	4	8	0.782068
Hlf	0.093811	8	4	8	0.782068
Il18	0.093811	8	4	8	0.782068
Insig2	0.093811	8	4	8	0.782068
Kmo	0.093811	8	4	8	0.782068
Krt8	0.093811	4	4	8	0.782068
Kxd1	0.093811	8	4	8	0.782068
Med18	0.093811	8	4	8	0.782068
Mettl7b	0.093811	4	4	8	0.782068
Mia3	0.093811	8	4	8	0.782068
Nab2	0.093811	4	4	8	0.782068
Nckap1l	0.093811	8	4	8	0.782068
Nr3c1	0.093811	8	4	8	0.782068
Nt5c3b	0.093811	4	4	8	0.782068
Odc1	0.093811	4	4	8	0.782068
Pacs2	0.093811	4	4	8	0.782068
Polr3gl	0.093811	8	4	8	0.782068
Rassf4	0.093811	8	4	8	0.782068
Rchy1	0.093811	8	4	8	0.782068
Rmnd5b	0.093811	4	4	8	0.782068
Rpl5	0.093811	8	4	8	0.782068
Sgk1	0.093811	4	4	8	0.782068
Snhg10	0.093811	8	4	8	0.782068
Tfpt	0.093811	8	4	8	0.782068
Thap11	0.093811	8	4	8	0.782068
Timeless	0.093811	4	4	8	0.782068
Tmem158	0.093811	4	4	8	0.782068
Tmem237	0.093811	8	4	8	0.782068
Trmt10c	0.093811	8	4	8	0.782068
Upk3b	0.093811	4	4	8	0.782068
Uros	0.093811	4	4	8	0.782068
Zfp362	0.093811	8	4	8	0.782068
1700008J07Rik	0.0980028	8	4	8	0.782068
Acd	0.0980028	8	4	8	0.782068
Aldh6a1	0.0980028	8	4	8	0.782068
Apmap	0.0980028	8	4	8	0.782068
Arl4a	0.0980028	8	4	8	0.782068
Atp1b2	0.0980028	4	4	8	0.782068
BC003965	0.0980028	8	4	8	0.782068
Bcdin3d	0.0980028	8	4	8	0.782068
Bicc1	0.0980028	8	4	8	0.782068
Brd8	0.0980028	8	4	8	0.782068
Ces1b	0.0980028	4	4	8	0.782068
Colec12	0.0980028	8	4	8	0.782068
Decr1	0.0980028	8	4	8	0.782068
Dhx15	0.0980028	8	4	8	0.782068
Eva1b	0.0980028	8	4	8	0.782068
Fbrsl1	0.0980028	8	4	8	0.782068
H3f3c	0.0980028	8	4	8	0.782068
Haus3	0.0980028	8	4	8	0.782068
Iqsec2	0.0980028	4	4	8	0.782068
Itga5	0.0980028	4	4	8	0.782068
Klf15	0.0980028	4	4	8	0.782068
Lypla2	0.0980028	4	4	8	0.782068
Mlxip	0.0980028	4	4	8	0.782068
Mrpl9	0.0980028	8	4	8	0.782068
Mthfsl	0.0980028	8	4	8	0.782068
Necap2	0.0980028	8	4	8	0.782068
Nup88	0.0980028	8	4	8	0.782068
Nutf2	0.0980028	8	4	8	0.782068
Paip2	0.0980028	8	4	8	0.782068
Pdcd4	0.0980028	8	4	8	0.782068
Per1	0.0980028	4	4	8	0.782068
Phyhd1	0.0980028	8	4	8	0.782068
Pou6f1	0.0980028	8	4	8	0.782068
Ppp6r2	0.0980028	4	4	8	0.782068
Pskh1	0.0980028	8	4	8	0.782068
Psmd6	0.0980028	8	4	8	0.782068
Relb	0.0980028	4	4	8	0.782068
Rpa3	0.0980028	8	4	8	0.782068
Sbds	0.0980028	8	4	8	0.782068
Sh3yl1	0.0980028	8	4	8	0.782068
Smim22	0.0980028	8	4	8	0.782068
Spint2	0.0980028	4	4	8	0.782068
Tbc1d1	0.0980028	4	4	8	0.782068
Tbc1d19	0.0980028	4	4	8	0.782068
Tmem160	0.0980028	4	4	8	0.782068
Tuba4a	0.0980028	4	4	8	0.782068
Uck2	0.0980028	8	4	8	0.782068
Wdr19	0.0980028	8	4	8	0.782068
Wipf3	0.0980028	8	4	8	0.782068
Zfp189	0.0980028	8	4	8	0.782068
Zfp942	0.0980028	8	4	8	0.782068
Aasdh	0.10234	8	4	8	0.782068
Alg14	0.10234	8	4	8	0.782068
Aqp9	0.10234	8	4	8	0.782068
Arhgef12	0.10234	8	4	8	0.782068
Aspscr1	0.10234	4	4	8	0.782068
Atp13a2	0.10234	8	4	8	0.782068
Atp8b1	0.10234	8	4	8	0.782068
Bms1	0.10234	4	4	8	0.782068
Btrc	0.10234	8	4	8	0.782068
C2cd4b	0.10234	8	4	8	0.782068
Card19	0.10234	8	4	8	0.782068
Cbll1	0.10234	8	4	8	0.782068
Cbx6	0.10234	8	4	8	0.782068
Ccdc58	0.10234	4	4	8	0.782068
Ccdc66	0.10234	4	4	8	0.782068
Chchd3	0.10234	8	4	8	0.782068
Clk2	0.10234	8	4	8	0.782068
Clta	0.10234	8	4	8	0.782068
Cplane1	0.10234	8	4	8	0.782068
Crybg1	0.10234	8	4	8	0.782068
Cxxc1	0.10234	4	4	8	0.782068
Dctn2	0.10234	8	4	8	0.782068
Ddhd1	0.10234	8	4	8	0.782068
Dennd2a	0.10234	8	4	8	0.782068
Dhodh	0.10234	4	4	8	0.782068
Dyrk2	0.10234	8	4	8	0.782068
Eci1	0.10234	8	4	8	0.782068
Eif3f	0.10234	8	4	8	0.782068
Enkd1	0.10234	8	4	8	0.782068
Fdx1	0.10234	8	4	8	0.782068
Fkrp	0.10234	8	4	8	0.782068
Gabpa	0.10234	8	4	8	0.782068
Gabpb2	0.10234	8	4	8	0.782068
Gga3	0.10234	8	4	8	0.782068
Heyl	0.10234	4	4	8	0.782068
Hnrnpll	0.10234	8	4	8	0.782068
Hoxb2	0.10234	4	4	8	0.782068
Hprt	0.10234	8	4	8	0.782068
Htatsf1	0.10234	8	4	8	0.782068
Htra2	0.10234	8	4	8	0.782068
Kbtbd7	0.10234	8	4	8	0.782068
Lrmda	0.10234	8	4	8	0.782068
Mapk12	0.10234	8	4	8	0.782068
Mir292b	0.10234	8	4	8	0.782068
Mn1	0.10234	8	4	8	0.782068
Mrpl39	0.10234	8	4	8	0.782068
Ndufb8	0.10234	8	4	8	0.782068
Nostrin	0.10234	8	4	8	0.782068
Osbpl11	0.10234	4	4	8	0.782068
Pdzrn3	0.10234	8	4	8	0.782068
Pmpcb	0.10234	8	4	8	0.782068
Ppip5k2	0.10234	8	4	8	0.782068
Ppp1r16a	0.10234	4	4	8	0.782068
Prom1	0.10234	4	4	8	0.782068
Ptch1	0.10234	8	4	8	0.782068
Qtrt1	0.10234	8	4	8	0.782068
Rapgef6	0.10234	8	4	8	0.782068
Rbm18	0.10234	8	4	8	0.782068
Retreg1	0.10234	8	4	8	0.782068
Rims3	0.10234	8	4	8	0.782068
Rnd2	0.10234	8	4	8	0.782068
Sar1b	0.10234	8	4	8	0.782068
Selenon	0.10234	4	4	8	0.782068
Septin7	0.10234	8	4	8	0.782068
Slc25a14	0.10234	4	4	8	0.782068
Slc35a2	0.10234	4	4	8	0.782068
Snx24	0.10234	8	4	8	0.782068
Snx3	0.10234	8	4	8	0.782068
Tmsb10	0.10234	4	4	8	0.782068
Tox	0.10234	8	4	8	0.782068
Tprgl	0.10234	8	4	8	0.782068
Txnl1	0.10234	8	4	8	0.782068
Vamp1	0.10234	8	4	8	0.782068
Wasf1	0.10234	8	4	8	0.782068
Wee1	0.10234	8	4	8	0.782068
Zbtb12	0.10234	4	4	8	0.782068
Zfp772	0.10234	8	4	8	0.782068
Zfp846	0.10234	8	4	8	0.782068
1700034P13Rik	0.106826	4	4	8	0.783837
3110009E18Rik	0.106826	4	4	8	0.783837
4930453N24Rik	0.106826	8	4	8	0.783837
Abca3	0.106826	8	4	8	0.783837
Abcc4	0.106826	4	4	8	0.783837
Actr1a	0.106826	4	4	8	0.783837
Agxt2	0.106826	8	4	8	0.783837
Atp6v0d1	0.106826	8	4	8	0.783837
Atp6v1h	0.106826	8	4	8	0.783837
Bri3	0.106826	8	4	8	0.783837
Chid1	0.106826	4	4	8	0.783837
Clk1	0.106826	8	4	8	0.783837
Cspp1	0.106826	8	4	8	0.783837
Ctsc	0.106826	8	4	8	0.783837
Cul5	0.106826	8	4	8	0.783837
D130020L05Rik	0.106826	8	4	8	0.783837
Ddx47	0.106826	8	4	8	0.783837
E030030I06Rik	0.106826	8	4	8	0.783837
Emc10	0.106826	8	4	8	0.783837
Epb41l5	0.106826	8	4	8	0.783837
Etf1	0.106826	8	4	8	0.783837
Fam187b	0.106826	4	4	8	0.783837
Farsb	0.106826	8	4	8	0.783837
Fggy	0.106826	8	4	8	0.783837
Gdap2	0.106826	8	4	8	0.783837
Get4	0.106826	4	4	8	0.783837
Gpatch3	0.106826	4	4	8	0.783837
Hmgb3	0.106826	8	4	8	0.783837
Ifit3b	0.106826	8	4	8	0.783837
Inafm2	0.106826	4	4	8	0.783837
Ints14	0.106826	8	4	8	0.783837
Jade1	0.106826	8	4	8	0.783837
LOC102632463	0.106826	8	4	8	0.783837
Lonrf1	0.106826	8	4	8	0.783837
Man1c1	0.106826	4	4	8	0.783837
Mpi	0.106826	4	4	8	0.783837
Mtmr3	0.106826	8	4	8	0.783837
Ncmap	0.106826	8	4	8	0.783837
Osbpl9	0.106826	8	4	8	0.783837
Pbrm1	0.106826	8	4	8	0.783837
Phactr4	0.106826	4	4	8	0.783837
Phyh	0.106826	8	4	8	0.783837
Pigx	0.106826	8	4	8	0.783837
Pip4p1	0.106826	4	4	8	0.783837
Pkm	0.106826	4	4	8	0.783837
Ppm1b	0.106826	8	4	8	0.783837
Ppp1r10	0.106826	8	4	8	0.783837
Rab12	0.106826	8	4	8	0.783837
Rassf8	0.106826	8	4	8	0.783837
Rtn3	0.106826	8	4	8	0.783837
Samd4	0.106826	4	4	8	0.783837
Smc6	0.106826	8	4	8	0.783837
Smim13	0.106826	8	4	8	0.783837
Snu13	0.106826	8	4	8	0.783837
Strbp	0.106826	8	4	8	0.783837
Szrd1	0.106826	4	4	8	0.783837
Tubb5	0.106826	4	4	8	0.783837
Vwa8	0.106826	8	4	8	0.783837
Zfp462	0.106826	8	4	8	0.783837
Zfp623	0.106826	8	4	8	0.783837
Zfp710	0.106826	8	4	8	0.783837
Zfp867	0.106826	8	4	8	0.783837
Zfp871	0.106826	8	4	8	0.783837
0610009L18Rik	0.111462	8	4	8	0.792804
2610008E11Rik	0.111462	8	4	8	0.792804
5730455P16Rik	0.111462	4	4	8	0.792804
Anxa2	0.111462	4	4	8	0.792804
Bach2	0.111462	8	4	8	0.792804
Bsg	0.111462	4	4	8	0.792804
C1rl	0.111462	8	4	8	0.792804
Ccdc181	0.111462	8	4	8	0.792804
Cnnm2	0.111462	4	4	8	0.792804
Cops5	0.111462	8	4	8	0.792804
Cpne1	0.111462	8	4	8	0.792804
Cybc1	0.111462	4	4	8	0.792804
Cyp2c29	0.111462	8	4	8	0.792804
Dcakd	0.111462	8	4	8	0.792804
Dennd4b	0.111462	8	4	8	0.792804
Ercc4	0.111462	8	4	8	0.792804
Gabra3	0.111462	4	4	8	0.792804
Ghitm	0.111462	8	4	8	0.792804
Hspa2	0.111462	4	4	8	0.792804
Il20rb	0.111462	8	4	8	0.792804
Kbtbd2	0.111462	8	4	8	0.792804
Kdm3a	0.111462	8	4	8	0.792804
Lysmd1	0.111462	8	4	8	0.792804
Maf	0.111462	8	4	8	0.792804
Marveld1	0.111462	4	4	8	0.792804
Myo1d	0.111462	8	4	8	0.792804
Ndufaf1	0.111462	8	4	8	0.792804
Nipsnap1	0.111462	8	4	8	0.792804
Nlrp6	0.111462	4	4	8	0.792804
Pex26	0.111462	8	4	8	0.792804
Pex7	0.111462	8	4	8	0.792804
Rps26	0.111462	4	4	8	0.792804
Rps27l	0.111462	8	4	8	0.792804
Sntg2	0.111462	8	4	8	0.792804
Snx9	0.111462	8	4	8	0.792804
Speg	0.111462	8	4	8	0.792804
Srp72	0.111462	8	4	8	0.792804
Stx18	0.111462	8	4	8	0.792804
Taf15	0.111462	4	4	8	0.792804
Tbc1d12	0.111462	8	4	8	0.792804
Tinf2	0.111462	8	4	8	0.792804
Tlr13	0.111462	4	4	8	0.792804
Tmem126a	0.111462	8	4	8	0.792804
Tmem50a	0.111462	8	4	8	0.792804
Ttc41	0.111462	4	4	8	0.792804
Txnl4a	0.111462	8	4	8	0.792804
Uba1	0.111462	4	4	8	0.792804
Vtn	0.111462	4	4	8	0.792804
Wipi1	0.111462	8	4	8	0.792804
Znhit3	0.111462	8	4	8	0.792804
Adk	0.116254	8	4	8	0.795211
Ankrd54	0.116254	4	4	8	0.795211
Bcl6b	0.116254	8	4	8	0.795211
Bicd2	0.116254	4	4	8	0.795211
Cav1	0.116254	4	4	8	0.795211
Ccdc6	0.116254	8	4	8	0.795211
Chka	0.116254	4	4	8	0.795211
Ddx39b	0.116254	4	4	8	0.795211
Dexi	0.116254	4	4	8	0.795211
Elp2	0.116254	4	4	8	0.795211
Fbp1	0.116254	8	4	8	0.795211
Gbf1	0.116254	4	4	8	0.795211
Gm12070	0.116254	4	4	8	0.795211
Gm5424	0.116254	4	4	8	0.795211
Gsto1	0.116254	8	4	8	0.795211
Gys2	0.116254	8	4	8	0.795211
Hdac10	0.116254	4	4	8	0.795211
Higd2a	0.116254	8	4	8	0.795211
Hnrnpk	0.116254	8	4	8	0.795211
Inpp5b	0.116254	8	4	8	0.795211
Katnal1	0.116254	4	4	8	0.795211
Klhl2	0.116254	8	4	8	0.795211
Ldlrad4	0.116254	8	4	8	0.795211
Mpped2	0.116254	8	4	8	0.795211
Mycl	0.116254	8	4	8	0.795211
Naa10	0.116254	4	4	8	0.795211
Ncdn	0.116254	8	4	8	0.795211
Nek9	0.116254	8	4	8	0.795211
Nod1	0.116254	8	4	8	0.795211
Nrarp	0.116254	8	4	8	0.795211
Olfml3	0.116254	8	4	8	0.795211
Ormdl1	0.116254	8	4	8	0.795211
Pgp	0.116254	4	4	8	0.795211
Pld3	0.116254	4	4	8	0.795211
Polr2l	0.116254	4	4	8	0.795211
Prrc2b	0.116254	8	4	8	0.795211
Rab7	0.116254	8	4	8	0.795211
Rasgrp2	0.116254	4	4	8	0.795211
Rassf3	0.116254	8	4	8	0.795211
Rbl1	0.116254	4	4	8	0.795211
Rubcn	0.116254	8	4	8	0.795211
Serpina1e	0.116254	4	4	8	0.795211
Slc24a3	0.116254	8	4	8	0.795211
Slc25a17	0.116254	8	4	8	0.795211
Snrnp200	0.116254	8	4	8	0.795211
Snx30	0.116254	8	4	8	0.795211
Spty2d1	0.116254	8	4	8	0.795211
Srsf7	0.116254	8	4	8	0.795211
Stat5a	0.116254	4	4	8	0.795211
Tes	0.116254	4	4	8	0.795211
Tmie	0.116254	8	4	8	0.795211
Trf	0.116254	4	4	8	0.795211
Trim56	0.116254	4	4	8	0.795211
Trmt61b	0.116254	4	4	8	0.795211
Trnt1	0.116254	8	4	8	0.795211
Ttc23	0.116254	8	4	8	0.795211
Ttc33	0.116254	8	4	8	0.795211
Tti1	0.116254	8	4	8	0.795211
Ubtd2	0.116254	8	4	8	0.795211
Vdac1	0.116254	8	4	8	0.795211
Zfp212	0.116254	8	4	8	0.795211
Zfp36l1	0.116254	8	4	8	0.795211
Zfp638	0.116254	8	4	8	0.795211
Zfp961	0.116254	8	4	8	0.795211
Zw10	0.116254	8	4	8	0.795211
2310009B15Rik	0.121202	8	4	8	0.795767
2810410L24Rik	0.121202	8	4	8	0.795767
5730408K05Rik	0.121202	8	4	8	0.795767
Abcg5	0.121202	8	4	8	0.795767
Adgrv1	0.121202	8	4	8	0.795767
Ap5b1	0.121202	4	4	8	0.795767
Atp5k	0.121202	4	4	8	0.795767
Braf	0.121202	8	4	8	0.795767
Brat1	0.121202	8	4	8	0.795767
Calm3	0.121202	4	4	8	0.795767
Ccdc85c	0.121202	4	4	8	0.795767
Ccl9	0.121202	4	4	8	0.795767
Cul2	0.121202	8	4	8	0.795767
Ddo	0.121202	8	4	8	0.795767
Dglucy	0.121202	8	4	8	0.795767
Dlc1	0.121202	8	4	8	0.795767
Dnmt3a	0.121202	4	4	8	0.795767
Dpp3	0.121202	4	4	8	0.795767
Dusp6	0.121202	8	4	8	0.795767
Echdc3	0.121202	8	4	8	0.795767
Eif2ak4	0.121202	8	4	8	0.795767
Eif3m	0.121202	8	4	8	0.795767
Eif4g1	0.121202	4	4	8	0.795767
Elp4	0.121202	8	4	8	0.795767
Farsa	0.121202	4	4	8	0.795767
Fkbp5	0.121202	8	4	8	0.795767
G3bp2	0.121202	8	4	8	0.795767
Gm19705	0.121202	8	4	8	0.795767
Gpatch8	0.121202	8	4	8	0.795767
Gpr39	0.121202	8	4	8	0.795767
Idh3g	0.121202	8	4	8	0.795767
Ifi30	0.121202	8	4	8	0.795767
Lima1	0.121202	8	4	8	0.795767
Lrp10	0.121202	8	4	8	0.795767
Mark2	0.121202	4	4	8	0.795767
Metrn	0.121202	4	4	8	0.795767
Mfsd13a	0.121202	4	4	8	0.795767
Mpdz	0.121202	8	4	8	0.795767
Mvk	0.121202	4	4	8	0.795767
Nfu1	0.121202	8	4	8	0.795767
Nfyb	0.121202	8	4	8	0.795767
Ogfr	0.121202	4	4	8	0.795767
Paox	0.121202	4	4	8	0.795767
Parva	0.121202	8	4	8	0.795767
Pgk1	0.121202	4	4	8	0.795767
Pld2	0.121202	8	4	8	0.795767
Polr3c	0.121202	4	4	8	0.795767
Rabgap1l	0.121202	8	4	8	0.795767
Rac3	0.121202	8	4	8	0.795767
Rap2c	0.121202	8	4	8	0.795767
Rbpms	0.121202	8	4	8	0.795767
Rint1	0.121202	4	4	8	0.795767
Rpl19	0.121202	4	4	8	0.795767
Scyl3	0.121202	8	4	8	0.795767
Sdr39u1	0.121202	8	4	8	0.795767
Slc22a3	0.121202	4	4	8	0.795767
Smim14	0.121202	4	4	8	0.795767
Snapc3	0.121202	8	4	8	0.795767
Sptssa	0.121202	8	4	8	0.795767
Srsf9	0.121202	4	4	8	0.795767
Taf1a	0.121202	8	4	8	0.795767
Tcf3	0.121202	8	4	8	0.795767
Tmem30a	0.121202	8	4	8	0.795767
Trmt9b	0.121202	8	4	8	0.795767
Tsc22d3	0.121202	4	4	8	0.795767
Tufm	0.121202	4	4	8	0.795767
Txn1	0.121202	8	4	8	0.795767
Usp15	0.121202	8	4	8	0.795767
Vps13c	0.121202	8	4	8	0.795767
Yif1a	0.121202	8	4	8	0.795767
Zbtb48	0.121202	8	4	8	0.795767
4930522P08Rik	0.126311	4	4	8	0.805171
AW112010	0.126311	4	4	8	0.805171
Abitram	0.126311	4	4	8	0.805171
Acsm3	0.126311	8	4	8	0.805171
Actr2	0.126311	8	4	8	0.805171
Adcy6	0.126311	8	4	8	0.805171
Agtr1a	0.126311	8	4	8	0.805171
Api5	0.126311	8	4	8	0.805171
Axin1	0.126311	4	4	8	0.805171
Axl	0.126311	4	4	8	0.805171
BC024386	0.126311	8	4	8	0.805171
Bmp2	0.126311	8	4	8	0.805171
Cfh	0.126311	8	4	8	0.805171
Cldn2	0.126311	8	4	8	0.805171
Cnot10	0.126311	8	4	8	0.805171
Copb1	0.126311	8	4	8	0.805171
Crnkl1	0.126311	4	4	8	0.805171
Cyp2d40	0.126311	8	4	8	0.805171
Dcaf12	0.126311	4	4	8	0.805171
Etv3	0.126311	8	4	8	0.805171
Fam174c	0.126311	4	4	8	0.805171
Frmd4b	0.126311	4	4	8	0.805171
Gm7694	0.126311	8	4	8	0.805171
H2-Q6	0.126311	4	4	8	0.805171
Itih3	0.126311	4	4	8	0.805171
LOC102635661	0.126311	4	4	8	0.805171
Lcorl	0.126311	8	4	8	0.805171
Marchf8	0.126311	8	4	8	0.805171
Mmp9	0.126311	4	4	8	0.805171
Nt5dc3	0.126311	8	4	8	0.805171
Paics	0.126311	8	4	8	0.805171
Paqr9	0.126311	8	4	8	0.805171
Per3	0.126311	4	4	8	0.805171
Pex13	0.126311	8	4	8	0.805171
Pfdn2	0.126311	8	4	8	0.805171
Phf12	0.126311	8	4	8	0.805171
Polr2i	0.126311	4	4	8	0.805171
R3hdm2	0.126311	8	4	8	0.805171
Rab11b	0.126311	8	4	8	0.805171
Sap130	0.126311	8	4	8	0.805171
Scd2	0.126311	4	4	8	0.805171
Sdha	0.126311	8	4	8	0.805171
Sdhd	0.126311	8	4	8	0.805171
Socs1	0.126311	8	4	8	0.805171
Stxbp3	0.126311	8	4	8	0.805171
Thada	0.126311	4	4	8	0.805171
Tmem159	0.126311	4	4	8	0.805171
Tor1a	0.126311	8	4	8	0.805171
Usp8	0.126311	4	4	8	0.805171
Vash1	0.126311	8	4	8	0.805171
Wdpcp	0.126311	8	4	8	0.805171
Wdr24	0.126311	8	4	8	0.805171
Zfp385b	0.126311	8	4	8	0.805171
Afap1l1	0.131583	4	4	8	0.814184
Aldh8a1	0.131583	8	4	8	0.814184
Angptl6	0.131583	8	4	8	0.814184
Ankrd27	0.131583	8	4	8	0.814184
Ap1g1	0.131583	8	4	8	0.814184
Arid1a	0.131583	8	4	8	0.814184
Atp10a	0.131583	4	4	8	0.814184
Bex1	0.131583	4	4	8	0.814184
Ccdc59	0.131583	8	4	8	0.814184
Ccp110	0.131583	8	4	8	0.814184
Cramp1l	0.131583	8	4	8	0.814184
Ctu1	0.131583	8	4	8	0.814184
Dnajc8	0.131583	8	4	8	0.814184
Dnmbp	0.131583	8	4	8	0.814184
Gfra1	0.131583	8	4	8	0.814184
H1f0	0.131583	4	4	8	0.814184
H4c8	0.131583	4	4	8	0.814184
Hgh1	0.131583	8	4	8	0.814184
Hrk	0.131583	4	4	8	0.814184
Hyi	0.131583	8	4	8	0.814184
Igbp1	0.131583	8	4	8	0.814184
Irf2	0.131583	8	4	8	0.814184
Kdelr2	0.131583	4	4	8	0.814184
Klc3	0.131583	4	4	8	0.814184
Lhx2	0.131583	8	4	8	0.814184
Lmntd2	0.131583	8	4	8	0.814184
Lrat	0.131583	8	4	8	0.814184
Mib2	0.131583	4	4	8	0.814184
Mrps14	0.131583	8	4	8	0.814184
Ngrn	0.131583	8	4	8	0.814184
Nlgn2	0.131583	4	4	8	0.814184
Nsmce2	0.131583	8	4	8	0.814184
Nudt16	0.131583	8	4	8	0.814184
Opa3	0.131583	4	4	8	0.814184
Pex11b	0.131583	8	4	8	0.814184
Plekhh2	0.131583	8	4	8	0.814184
Ppp3r1	0.131583	8	4	8	0.814184
Prcc	0.131583	4	4	8	0.814184
Prxl2c	0.131583	8	4	8	0.814184
Psmg3	0.131583	8	4	8	0.814184
Rab3gap2	0.131583	8	4	8	0.814184
Rab5if	0.131583	8	4	8	0.814184
Rpl13	0.131583	4	4	8	0.814184
Sec61g	0.131583	4	4	8	0.814184
Septin9	0.131583	4	4	8	0.814184
Slc40a1	0.131583	8	4	8	0.814184
Smg9	0.131583	8	4	8	0.814184
Strap	0.131583	8	4	8	0.814184
Tab1	0.131583	4	4	8	0.814184
Tbc1d24	0.131583	8	4	8	0.814184
Tfdp2	0.131583	8	4	8	0.814184
Tmem185a	0.131583	8	4	8	0.814184
Tpbgl	0.131583	8	4	8	0.814184
Usp30	0.131583	8	4	8	0.814184
Zfp553	0.131583	4	4	8	0.814184
1700123O20Rik	0.13702	4	4	8	0.819014
1810034E14Rik	0.13702	4	4	8	0.819014
4833439L19Rik	0.13702	8	4	8	0.819014
Adck5	0.13702	8	4	8	0.819014
Aldh3b1	0.13702	4	4	8	0.819014
Ankrd50	0.13702	8	4	8	0.819014
Arf4	0.13702	8	4	8	0.819014
Atp6v0e2	0.13702	4	4	8	0.819014
Atpaf2	0.13702	8	4	8	0.819014
Avl9	0.13702	8	4	8	0.819014
Cbx4	0.13702	4	4	8	0.819014
Ccdc122	0.13702	8	4	8	0.819014
Cyp4v3	0.13702	8	4	8	0.819014
Dele1	0.13702	8	4	8	0.819014
Dhtkd1	0.13702	4	4	8	0.819014
Eid2b	0.13702	8	4	8	0.819014
Endou	0.13702	8	4	8	0.819014
Etv5	0.13702	4	4	8	0.819014
Fam133b	0.13702	8	4	8	0.819014
Fam3a	0.13702	8	4	8	0.819014
Ggct	0.13702	8	4	8	0.819014
Gm1673	0.13702	4	4	8	0.819014
Gm3435	0.13702	4	4	8	0.819014
Gm42517	0.13702	4	4	8	0.819014
Gm7467	0.13702	8	4	8	0.819014
Gpr12	0.13702	8	4	8	0.819014
Hacd3	0.13702	8	4	8	0.819014
Inca1	0.13702	8	4	8	0.819014
Klc2	0.13702	4	4	8	0.819014
LTO1	0.13702	8	4	8	0.819014
Med26	0.13702	8	4	8	0.819014
Mocs1	0.13702	8	4	8	0.819014
Mospd1	0.13702	4	4	8	0.819014
Mpp5	0.13702	8	4	8	0.819014
Mrpl37	0.13702	4	4	8	0.819014
Msra	0.13702	8	4	8	0.819014
Nfam1	0.13702	8	4	8	0.819014
Nrp1	0.13702	8	4	8	0.819014
Oaf	0.13702	4	4	8	0.819014
Otulin	0.13702	8	4	8	0.819014
Plk2	0.13702	8	4	8	0.819014
Prdm10	0.13702	4	4	8	0.819014
Prpf8	0.13702	8	4	8	0.819014
Psma2	0.13702	8	4	8	0.819014
Psmb6	0.13702	4	4	8	0.819014
Ptpn12	0.13702	8	4	8	0.819014
Ptpn3	0.13702	8	4	8	0.819014
Ribc1	0.13702	8	4	8	0.819014
Rrbp1	0.13702	4	4	8	0.819014
Sec24d	0.13702	4	4	8	0.819014
Slc39a1	0.13702	4	4	8	0.819014
Smyd5	0.13702	4	4	8	0.819014
Stard10	0.13702	4	4	8	0.819014
Stk40	0.13702	8	4	8	0.819014
Sucla2	0.13702	8	4	8	0.819014
Tmem201	0.13702	8	4	8	0.819014
Tmem30b	0.13702	8	4	8	0.819014
Trap1	0.13702	8	4	8	0.819014
Tsacc	0.13702	4	4	8	0.819014
Txnrd2	0.13702	8	4	8	0.819014
Uimc1	0.13702	8	4	8	0.819014
Usp2	0.13702	4	4	8	0.819014
Usp28	0.13702	8	4	8	0.819014
Vars	0.13702	4	4	8	0.819014
Vcpkmt	0.13702	4	4	8	0.819014
Zscan22	0.13702	8	4	8	0.819014
2900093K20Rik	0.142626	8	4	8	0.819197
A2ml1	0.142626	4	4	8	0.819197
Abhd17b	0.142626	8	4	8	0.819197
Acsl5	0.142626	8	4	8	0.819197
Apoe	0.142626	4	4	8	0.819197
Arhgap19	0.142626	4	4	8	0.819197
Arpc2	0.142626	8	4	8	0.819197
Arpc5	0.142626	8	4	8	0.819197
As3mt	0.142626	8	4	8	0.819197
Bbc3	0.142626	4	4	8	0.819197
Bok	0.142626	8	4	8	0.819197
Bub3	0.142626	8	4	8	0.819197
Celf2	0.142626	4	4	8	0.819197
Chmp2b	0.142626	8	4	8	0.819197
Cmpk1	0.142626	8	4	8	0.819197
Coro1b	0.142626	8	4	8	0.819197
Crlf3	0.142626	8	4	8	0.819197
Cyp2d11	0.142626	8	4	8	0.819197
Dip2a	0.142626	4	4	8	0.819197
Dock7	0.142626	8	4	8	0.819197
Emp3	0.142626	4	4	8	0.819197
Erap1	0.142626	8	4	8	0.819197
Evi5	0.142626	8	4	8	0.819197
Fas	0.142626	8	4	8	0.819197
Fbxo34	0.142626	8	4	8	0.819197
Fem1b	0.142626	8	4	8	0.819197
Flt4	0.142626	8	4	8	0.819197
Gcdh	0.142626	8	4	8	0.819197
Glt1d1	0.142626	4	4	8	0.819197
Gm12718	0.142626	4	4	8	0.819197
Gm44504	0.142626	4	4	8	0.819197
Golph3l	0.142626	4	4	8	0.819197
H6pd	0.142626	8	4	8	0.819197
Homer1	0.142626	8	4	8	0.819197
Ifit3	0.142626	8	4	8	0.819197
Itfg1	0.142626	8	4	8	0.819197
Itpka	0.142626	8	4	8	0.819197
Jtb	0.142626	8	4	8	0.819197
Kcnj8	0.142626	8	4	8	0.819197
Lrp4	0.142626	8	4	8	0.819197
Lrtm1	0.142626	4	4	8	0.819197
Matr3	0.142626	8	4	8	0.819197
Mettl9	0.142626	4	4	8	0.819197
Mrpl44	0.142626	8	4	8	0.819197
Mtarc2	0.142626	8	4	8	0.819197
Naa60	0.142626	8	4	8	0.819197
Napsa	0.142626	4	4	8	0.819197
Neu3	0.142626	8	4	8	0.819197
Nfatc4	0.142626	8	4	8	0.819197
Pfkm	0.142626	4	4	8	0.819197
Pigg	0.142626	8	4	8	0.819197
Ppp1r35	0.142626	4	4	8	0.819197
Psd3	0.142626	8	4	8	0.819197
Pspc1	0.142626	8	4	8	0.819197
Pts	0.142626	8	4	8	0.819197
Rbm14	0.142626	4	4	8	0.819197
Rbm7	0.142626	8	4	8	0.819197
[truncated: 9,609 more rows]

## Sheet: rain.BMAL1_KO.4h.12h
	pVal	phase	peak.shape	period	adjP
Uchl5	3.85022e-07	12	4	12	0.00379291
Car5a	6.5997e-07	4	8	12	0.00379291
Tert	9.8025e-07	4	8	12	0.00379291
Atp8b5	3.07819e-06	4	4	12	0.00893291
Unkl	5.01826e-06	4	4	12	0.0116504
Wdtc1	6.379e-06	8	4	12	0.0123412
Plxna2	1.02179e-05	12	8	12	0.012456
Ezr	1.14746e-05	12	4	12	0.012456
Ndrg1	1.14746e-05	4	8	12	0.012456
Hprt	1.28767e-05	12	4	12	0.012456
Iqce	1.28767e-05	4	8	12	0.012456
Slc25a34	1.28767e-05	4	8	12	0.012456
Atg16l2	1.5452e-05	12	4	12	0.0137974
Pkmyt1	2.2676e-05	12	8	12	0.0149316
Stk38l	2.2676e-05	12	4	12	0.0149316
Zfp638	2.2676e-05	8	8	12	0.0149316
Snx3	2.53407e-05	12	4	12	0.0149316
Arl5a	2.82991e-05	12	8	12	0.0149316
Atp6ap2	2.82991e-05	12	4	12	0.0149316
Ptpa	2.82991e-05	8	4	12	0.0149316
Ywhaz	2.82991e-05	12	4	12	0.0149316
Zfp326	2.82991e-05	12	4	12	0.0149316
Nat9	3.04088e-05	4	8	12	0.0152748
Camk2g	3.15813e-05	4	4	12	0.0152748
Cdca4	3.52205e-05	8	4	12	0.0162386
Ndrg2	3.78976e-05	4	8	12	0.0162386
Cda	3.92525e-05	8	4	12	0.0162386
Katnbl1	3.92525e-05	12	4	12	0.0162386
Hibch	4.37168e-05	12	4	12	0.0162386
Hsd17b13	4.86563e-05	12	4	12	0.0162386
Pi4k2b	4.86563e-05	12	4	12	0.0162386
Uvrag	5.24601e-05	12	8	12	0.0162386
Dcaf4	5.41181e-05	4	8	12	0.0162386
Hpn	5.41181e-05	8	4	12	0.0162386
Phf3	5.41181e-05	12	4	12	0.0162386
Sptssa	5.41181e-05	12	4	12	0.0162386
Acadvl	5.83876e-05	8	4	12	0.0162386
Atg4a	5.83876e-05	12	8	12	0.0162386
Hvcn1	5.83876e-05	12	8	12	0.0162386
Stx12	5.83876e-05	12	8	12	0.0162386
Dhx15	6.01533e-05	12	4	12	0.0162386
Mbtps2	6.01533e-05	12	4	12	0.0162386
Pbdc1	6.01533e-05	12	4	12	0.0162386
Dhdh	6.68175e-05	4	8	12	0.016882
Oplah	7.21839e-05	8	4	12	0.016882
Ugdh	7.21839e-05	12	4	12	0.016882
Col18a1	7.41715e-05	4	8	12	0.016882
Gcc2	7.41715e-05	12	4	12	0.016882
Gnai3	7.41715e-05	12	4	12	0.016882
Pwwp2b	7.41715e-05	12	8	12	0.016882
Yipf4	7.41715e-05	12	4	12	0.016882
Abhd17b	8.22814e-05	12	4	12	0.0170558
Anapc7	8.22814e-05	4	8	12	0.0170558
Fam50a	8.22814e-05	12	4	12	0.0170558
Nsun5	8.22814e-05	8	8	12	0.0170558
Sort1	8.22814e-05	12	8	12	0.0170558
Bmi1	9.1219e-05	12	4	12	0.0172519
Ddx1	9.1219e-05	12	4	12	0.0172519
Dock5	9.1219e-05	12	8	12	0.0172519
Ncald	9.1219e-05	4	8	12	0.0172519
Ly6g2	9.87377e-05	8	4	12	0.0172519
AI463170	0.000101062	8	4	12	0.0172519
Acsl5	0.000101062	12	8	12	0.0172519
BC037704	0.000101062	4	8	12	0.0172519
Mrps12	0.000101062	12	4	12	0.0172519
Oasl1	0.000101062	4	4	12	0.0172519
Tcp1	0.000101062	12	4	12	0.0172519
Tsn	0.000101062	4	8	12	0.0172519
Gopc	0.000111896	12	8	12	0.0184257
Spata5	0.000111896	12	4	12	0.0184257
Idh1	0.000121275	12	4	12	0.0184257
Mcu	0.000121275	4	8	12	0.0184257
Gatb	0.000122049	8	4	12	0.0184257
Alg11	0.000123811	12	4	12	0.0184257
Atp13a3	0.000123811	12	4	12	0.0184257
Jagn1	0.000123811	12	4	12	0.0184257
Slco2a1	0.000123811	12	4	12	0.0184257
Thumpd3	0.000123811	12	4	12	0.0184257
Pcx	0.000134275	8	4	12	0.019381
Ywhaq	0.000134275	12	4	12	0.019381
2610507B11Rik	0.000136909	4	8	12	0.019381
Cops5	0.000136909	12	4	12	0.019381
Dcxr	0.000151296	4	8	12	0.0206617
Otub1	0.000151296	8	4	12	0.0206617
Prdm4	0.000151296	8	8	12	0.0206617
Zfp593	0.000164291	8	8	12	0.0217931
D17H6S53E	0.00016709	8	4	12	0.0217931
Skil	0.00016709	12	4	12	0.0217931
Tpst2	0.00016709	12	8	12	0.0217931
Zfp518b	0.000179541	12	4	12	0.0222991
Sh3bgrl2	0.000181555	12	4	12	0.0222991
Cystm1	0.000184417	12	4	12	0.0222991
Fam98a	0.000184417	12	4	12	0.0222991
LOC102632463	0.000184417	4	8	12	0.0222991
Msantd4	0.000184417	12	4	12	0.0222991
Slc40a1	0.000184417	12	4	12	0.0222991
Marf1	0.000200508	8	4	12	0.0229246
Rras2	0.000200508	12	8	12	0.0229246
Slk	0.000200508	12	8	12	0.0229246
Mcm4	0.000203414	12	8	12	0.0229246
Ppp2ca	0.000203414	12	4	12	0.0229246
Tmed7	0.000203414	12	4	12	0.0229246
Vps37b	0.000203414	8	4	12	0.0229246
Lamtor5	0.000216963	12	8	12	0.0234491
Akr1c6	0.000221301	12	8	12	0.0234491
Tinagl1	0.000221301	12	4	12	0.0234491
Upf2	0.000221301	12	8	12	0.0234491
Clic4	0.000224229	12	4	12	0.0234491
Gfm1	0.000224229	12	4	12	0.0234491
Pja2	0.000224229	12	8	12	0.0234491
Rapgef4	0.000224229	8	8	12	0.0234491
Zfp623	0.000238287	8	8	12	0.0243001
Alas1	0.00024702	8	8	12	0.0243001
Gm12338	0.00024702	4	8	12	0.0243001
Icmt	0.00024702	8	8	12	0.0243001
Mrps30	0.00024702	12	4	12	0.0243001
Rrp15	0.00024702	12	4	12	0.0243001
Syf2	0.00024702	8	4	12	0.0243001
Ndfip2	0.000269074	12	8	12	0.0246634
Acvr2a	0.000271961	12	4	12	0.0246634
Atl2	0.000271961	12	4	12	0.0246634
Cd3eap	0.000271961	8	4	12	0.0246634
Elac2	0.000271961	8	8	12	0.0246634
F2r	0.000271961	12	8	12	0.0246634
Hmox2	0.000271961	8	4	12	0.0246634
Kif5b	0.000271961	12	8	12	0.0246634
Sdr9c7	0.000271961	12	4	12	0.0246634
Tspan15	0.000271961	4	8	12	0.0246634
Fbxl8	0.000296424	4	4	12	0.0249894
Mief2	0.000296424	4	8	12	0.0249894
Tbc1d8	0.000296424	12	4	12	0.0249894
Abcg1	0.000299236	12	8	12	0.0249894
Acsf3	0.000299236	4	8	12	0.0249894
Capza2	0.000299236	12	4	12	0.0249894
Nfix	0.000299236	4	8	12	0.0249894
Nr2c1	0.000299236	12	4	12	0.0249894
Prkn	0.000299236	4	4	12	0.0249894
Rab5if	0.000299236	12	4	12	0.0249894
Xrcc1	0.000299236	4	8	12	0.0249894
Tcn2	0.000314544	8	4	12	0.0259834
Adat3	0.000326353	12	4	12	0.0259834
Fdft1	0.000326353	12	8	12	0.0259834
Timm44	0.000326353	4	8	12	0.0259834
1810019D21Rik	0.000329045	4	8	12	0.0259834
Dipk2a	0.000329045	12	4	12	0.0259834
Tnfrsf19	0.000329045	4	4	12	0.0259834
Vps35	0.000329045	12	4	12	0.0259834
Abcd4	0.000359083	8	4	12	0.0263994
Cdk17	0.000359083	12	8	12	0.0263994
Cnot7	0.000359083	12	4	12	0.0263994
Cradd	0.000359083	4	8	12	0.0263994
Edc4	0.000359083	8	8	12	0.0263994
Hadha	0.000359083	4	8	12	0.0263994
Atxn10	0.000361605	12	8	12	0.0263994
Flot2	0.000361605	4	8	12	0.0263994
Max	0.000361605	8	8	12	0.0263994
Mcrip2	0.000361605	8	4	12	0.0263994
Rbfox3	0.000361605	4	8	12	0.0263994
Strada	0.000361605	4	8	12	0.0263994
Stat5a	0.000376411	4	4	12	0.0269595
Fkbp3	0.000377377	12	4	12	0.0269595
Galk2	0.000377377	12	8	12	0.0269595
6430706D22Rik	0.000394855	4	8	12	0.0269595
Efr3a	0.000394855	12	4	12	0.0269595
Lrp1	0.000394855	8	4	12	0.0269595
Ext1	0.000397146	8	4	12	0.0269595
Fmr1	0.000397146	12	4	12	0.0269595
Hspa9	0.000397146	12	4	12	0.0269595
Mrpl39	0.000397146	12	4	12	0.0269595
Nmd3	0.000397146	12	4	12	0.0269595
Tm6sf2	0.000397146	8	4	12	0.0269595
Mtss1	0.000412988	8	8	12	0.0277108
Phf8	0.000412988	12	4	12	0.0277108
Armcx5	0.000435917	12	8	12	0.0278029
B930025P03Rik	0.000435917	4	8	12	0.0278029
Chmp2b	0.000435917	12	4	12	0.0278029
Fermt2	0.000435917	4	8	12	0.0278029
Gpam	0.000435917	12	8	12	0.0278029
Pdzd8	0.000435917	4	8	12	0.0278029
Tbc1d2b	0.000435917	12	8	12	0.0278029
Zc3h15	0.000435917	12	4	12	0.0278029
Zswim4	0.000435917	8	8	12	0.0278029
Pbld1	0.000451694	8	4	12	0.0286517
Nipbl	0.000476575	4	4	12	0.0295254
Cct3	0.000478186	12	4	12	0.0295254
Ptges3	0.000478186	12	4	12	0.0295254
Septin7	0.000478186	12	4	12	0.0295254
Slc25a35	0.000478186	4	8	12	0.0295254
Ivns1abp	0.000493738	12	4	12	0.0303244
Dnajb6	0.0005231	4	8	12	0.0307343
Sfr1	0.0005231	12	4	12	0.0307343
Top2b	0.0005231	12	8	12	0.0307343
Armc1	0.000524241	12	4	12	0.0307343
Cbfb	0.000524241	12	4	12	0.0307343
Cdc42bpa	0.000524241	12	8	12	0.0307343
Ptpn13	0.000524241	12	8	12	0.0307343
Sh2d4a	0.000524241	12	8	12	0.0307343
Tfap4	0.000524241	4	8	12	0.0307343
Spout1	0.000539381	4	8	12	0.031463
Bckdha	0.000573823	8	4	12	0.0323665
Ap1g1	0.000574389	12	8	12	0.0323665
Atg4c	0.000574389	12	4	12	0.0323665
Clcn2	0.000574389	4	8	12	0.0323665
Fbxo3	0.000574389	12	8	12	0.0323665
Itgb1bp1	0.000574389	12	8	12	0.0323665
Zfp395	0.000574389	4	8	12	0.0323665
Cct6a	0.000628962	12	4	12	0.0347736
Cyp4v3	0.000628962	12	4	12	0.0347736
Eid1	0.000628962	12	4	12	0.0347736
Txndc15	0.000629089	12	4	12	0.0347736
Isoc1	0.000642598	12	4	12	0.035352
Aarsd1	0.000688313	8	4	12	0.0363682
Bag3	0.000688313	12	4	12	0.0363682
Cct8	0.000688313	12	4	12	0.0363682
Cstf2	0.000688313	12	4	12	0.0363682
Fam102a	0.000688313	12	8	12	0.0363682
Gys1	0.000688313	8	8	12	0.0363682
Ndufa7	0.000688313	8	4	12	0.0363682
Tlcd2	0.000688313	12	8	12	0.0363682
Setd5	0.000689267	8	8	12	0.0363682
Tgoln2	0.000700786	12	4	12	0.0368087
Csk	0.000752823	4	8	12	0.0379272
Mgam	0.000752823	12	8	12	0.0379272
Ppp1ca	0.000752823	4	8	12	0.0379272
Sptlc1	0.000752823	12	4	12	0.0379272
Tmcc3	0.000752823	12	8	12	0.0379272
Cr1l	0.000754754	12	8	12	0.0379272
Ipo8	0.000754754	12	4	12	0.0379272
Naprt	0.000754754	8	4	12	0.0379272
Psmd14	0.000754754	12	4	12	0.0379272
Xrcc3	0.000754754	4	8	12	0.0379272
Abcd1	0.000822896	4	8	12	0.0391288
Ctdsp2	0.000822896	4	8	12	0.0391288
D230025D16Rik	0.000822896	8	4	12	0.0391288
Rbm7	0.000822896	12	4	12	0.0391288
Snx15	0.000822896	8	8	12	0.0391288
Zfp846	0.000822896	12	4	12	0.0391288
Apoc1	0.000825976	4	8	12	0.0391288
Arhgef3	0.000825976	4	4	12	0.0391288
Cstb	0.000825976	12	4	12	0.0391288
Dctn5	0.000825976	4	4	12	0.0391288
Hint2	0.000825976	8	4	12	0.0391288
Polr3d	0.000825976	12	4	12	0.0391288
Sphk2	0.000825976	4	8	12	0.0391288
Reep4	0.000832017	4	4	12	0.0391288
2900026A02Rik	0.000898969	4	4	12	0.0391288
Aacs	0.000898969	12	4	12	0.0391288
Adap2	0.000898969	4	8	12	0.0391288
Atg7	0.000898969	4	8	12	0.0391288
Ccn2	0.000898969	8	8	12	0.0391288
Cmbl	0.000898969	4	8	12	0.0391288
Dmgdh	0.000898969	4	8	12	0.0391288
Fam117a	0.000898969	12	8	12	0.0391288
Gas2	0.000898969	12	4	12	0.0391288
Hmgn1	0.000898969	12	4	12	0.0391288
Ldlrap1	0.000898969	4	8	12	0.0391288
Ndufaf7	0.000898969	4	4	12	0.0391288
Pld2	0.000898969	4	4	12	0.0391288
Ppm1m	0.000898969	12	8	12	0.0391288
Prdx4	0.000898969	12	4	12	0.0391288
Ptprf	0.000898969	4	8	12	0.0391288
Safb	0.000898969	8	4	12	0.0391288
Scoc	0.000898969	12	8	12	0.0391288
Tmem102	0.000898969	4	8	12	0.0391288
4831440E17Rik	0.000903387	4	8	12	0.0391288
Bag5	0.000903387	12	4	12	0.0391288
Ctnnb1	0.000903387	12	8	12	0.0391288
Ppan	0.000903387	8	8	12	0.0391288
Arhgap23	0.000981504	12	8	12	0.0410846
Ciao2b	0.000981504	12	4	12	0.0410846
Gk	0.000981504	12	4	12	0.0410846
Gramd1b	0.000981504	4	8	12	0.0410846
H2bc21	0.000981504	12	4	12	0.0410846
Polr3k	0.000981504	12	8	12	0.0410846
Sardh	0.000981504	4	8	12	0.0410846
Usp31	0.000981504	12	4	12	0.0410846
Clcn7	0.000985576	8	4	12	0.0410846
Tram1	0.000987476	12	4	12	0.0410846
Trappc9	0.000987476	4	8	12	0.0410846
Atp5pb	0.001071	12	4	12	0.0420211
Clcn4	0.001071	12	4	12	0.0420211
Dclre1a	0.001071	4	4	12	0.0420211
Hdgf	0.001071	12	4	12	0.0420211
Hes1	0.001071	8	8	12	0.0420211
Mark2	0.001071	4	8	12	0.0420211
Rnf217	0.001071	12	4	12	0.0420211
Tmem30a	0.001071	12	4	12	0.0420211
Vps13b	0.001071	12	4	12	0.0420211
Vps41	0.001071	12	8	12	0.0420211
Cnot6	0.00107177	12	8	12	0.0420211
Acsl3	0.00107876	12	8	12	0.0420211
Armc9	0.00107876	4	8	12	0.0420211
B4galt5	0.00107876	8	8	12	0.0420211
Cfhr3	0.00107876	12	8	12	0.0420211
Chic1	0.00107876	12	8	12	0.0420211
Itm2b	0.00107876	12	8	12	0.0420211
Lpin1	0.00107876	12	4	12	0.0420211
Ythdc2	0.00107876	12	4	12	0.0420211
Cct4	0.00116798	12	4	12	0.0443895
Dgke	0.00116798	4	4	12	0.0443895
Fbxo6	0.00116798	4	8	12	0.0443895
Scnn1a	0.00116798	8	4	12	0.0443895
Slc20a2	0.00116798	4	8	12	0.0443895
Bms1	0.0011778	8	4	12	0.0443895
Gins4	0.0011778	4	8	12	0.0443895
Papss1	0.0011778	12	8	12	0.0443895
Ssx2ip	0.0011778	12	8	12	0.0443895
Tpk1	0.0011778	12	4	12	0.0443895
Scfd1	0.00126529	12	4	12	0.0452077
Aox1	0.00127301	12	8	12	0.0452077
Apex1	0.00127301	12	4	12	0.0452077
Birc6	0.00127301	12	4	12	0.0452077
Btd	0.00127301	8	4	12	0.0452077
Cyp4f15	0.00127301	4	8	12	0.0452077
Hnf1a	0.00127301	8	4	12	0.0452077
Ipo4	0.00127301	8	8	12	0.0452077
Nkap	0.00127301	12	8	12	0.0452077
Nupl2	0.00127301	12	4	12	0.0452077
Pdlim7	0.00127301	12	8	12	0.0452077
Pmpcb	0.00127301	12	4	12	0.0452077
Ppp3cb	0.00127301	12	8	12	0.0452077
Uap1	0.00127301	12	4	12	0.0452077
Wee1	0.00127301	12	8	12	0.0452077
Dcdc2a	0.0012852	12	8	12	0.0452077
Eaf1	0.0012852	12	4	12	0.0452077
Ifitm10	0.0012852	4	8	12	0.0452077
Nup88	0.0012852	4	4	12	0.0452077
Pcp4l1	0.0012852	8	4	12	0.0452077
Ssr3	0.0012852	12	4	12	0.0452077
Taf9	0.0012852	12	4	12	0.0452077
Tmem120a	0.00137364	4	8	12	0.0473434
Acsl4	0.00138669	12	4	12	0.0473434
Cd59a	0.00138669	4	4	12	0.0473434
Ece1	0.00138669	4	8	12	0.0473434
Gtf3a	0.00138669	8	4	12	0.0473434
Hfe	0.00138669	12	8	12	0.0473434
Ifrd1	0.00138669	12	4	12	0.0473434
Ints14	0.00138669	4	8	12	0.0473434
Taf2	0.00138669	12	4	12	0.0473434
Tmem175	0.00138669	4	4	12	0.0473434
Asb13	0.00140157	12	8	12	0.0474328
Bcl7a	0.00140157	8	4	12	0.0474328
Wipf3	0.00140157	12	8	12	0.0474328
C1galt1c1	0.00149043	12	4	12	0.0477965
Zdhhc20	0.00149043	12	4	12	0.0477965
Arhgef19	0.00150967	4	8	12	0.0477965
Arnt	0.00150967	8	4	12	0.0477965
Cct5	0.00150967	12	4	12	0.0477965
Dnttip2	0.00150967	12	4	12	0.0477965
Eif2s3x	0.00150967	12	4	12	0.0477965
Gbe1	0.00150967	12	4	12	0.0477965
Guk1	0.00150967	12	8	12	0.0477965
Hnf4a	0.00150967	12	4	12	0.0477965
Isoc2b	0.00150967	4	8	12	0.0477965
Lrrc8d	0.00150967	4	4	12	0.0477965
Marchf5	0.00150967	12	8	12	0.0477965
Oas1c	0.00150967	4	4	12	0.0477965
Ppp2r3a	0.00150967	12	8	12	0.0477965
Serpina4-ps1	0.00150967	12	4	12	0.0477965
Top2a	0.00150967	4	4	12	0.0477965
Ttc38	0.00150967	4	8	12	0.0477965
Vars	0.00150967	8	4	12	0.0477965
Adgrf1	0.00152761	12	8	12	0.0477965
B4galt1	0.00152761	8	8	12	0.0477965
Eed	0.00152761	12	4	12	0.0477965
Eri3	0.00152761	8	4	12	0.0477965
Erlin1	0.00152761	12	4	12	0.0477965
Gas7	0.00152761	4	4	12	0.0477965
Timm23	0.00152761	12	8	12	0.0477965
Timp3	0.00152761	12	8	12	0.0477965
Trappc8	0.00152761	12	8	12	0.0477965
Elf1	0.00161626	4	4	12	0.0495285
Carhsp1	0.00164263	4	4	12	0.0495285
Chordc1	0.00164263	12	4	12	0.0495285
Lipo3	0.00164263	12	8	12	0.0495285
Lyrm2	0.00164263	4	4	12	0.0495285
Mtmr14	0.00164263	4	8	12	0.0495285
Mus81	0.00164263	8	4	12	0.0495285
Nck1	0.00164263	12	4	12	0.0495285
Per2	0.00164263	12	4	12	0.0495285
Ptpmt1	0.00164263	12	4	12	0.0495285
Qprt	0.00164263	12	4	12	0.0495285
Tmem59	0.00164263	12	4	12	0.0495285
Akirin2	0.00166403	12	8	12	0.0495285
Cfl2	0.00166403	12	4	12	0.0495285
Nrp	0.00166403	8	8	12	0.0495285
Rbm42	0.00166403	8	8	12	0.0495285
Smarca5	0.00166403	12	4	12	0.0495285
Spcs3	0.00166403	4	4	12	0.0495285
Usp46	0.00166403	12	8	12	0.0495285
Ech1	0.00175174	8	4	12	0.0506726
Itpr3	0.00175174	12	8	12	0.0506726
Picalm	0.00175174	12	4	12	0.0506726
Ywhae	0.00175174	12	4	12	0.0506726
1700113A16Rik	0.00178628	4	8	12	0.0506726
Cks2	0.00178628	4	8	12	0.0506726
Commd10	0.00178628	12	8	12	0.0506726
Copz2	0.00178628	8	4	12	0.0506726
Crtc2	0.00178628	4	8	12	0.0506726
Dhx37	0.00178628	4	8	12	0.0506726
Eif3i	0.00178628	12	4	12	0.0506726
Gyg	0.00178628	4	4	12	0.0506726
Mad2l1bp	0.00178628	12	4	12	0.0506726
Npas2	0.00178628	4	8	12	0.0506726
Ppp2cb	0.00178628	12	4	12	0.0506726
Rdh16	0.00178628	4	8	12	0.0506726
Sh2d3c	0.00178628	4	4	12	0.0506726
Slc6a12	0.00178628	4	8	12	0.0506726
Tmem135	0.00178628	12	4	12	0.0506726
Asah1	0.00181161	12	4	12	0.0506726
Casp9	0.00181161	4	4	12	0.0506726
Cldn14	0.00181161	12	4	12	0.0506726
Mat1a	0.00181161	8	4	12	0.0506726
Nox4	0.00181161	12	8	12	0.0506726
Tut1	0.00181161	8	8	12	0.0506726
Aasdh	0.00189754	4	8	12	0.0522873
Cfap126	0.00189754	4	8	12	0.0522873
Fnip2	0.00189754	12	8	12	0.0522873
Lect2	0.00189754	4	8	12	0.0522873
Trir	0.00189754	8	8	12	0.0522873
Acsl6	0.0019414	4	4	12	0.0522873
Bak1	0.0019414	4	8	12	0.0522873
Cenpm	0.0019414	4	8	12	0.0522873
Ddx5	0.0019414	12	4	12	0.0522873
Fbxo44	0.0019414	4	8	12	0.0522873
Kiz	0.0019414	12	8	12	0.0522873
Por	0.0019414	8	4	12	0.0522873
Tmx1	0.0019414	12	4	12	0.0522873
Ugcg	0.0019414	12	4	12	0.0522873
Zfyve1	0.0019414	4	8	12	0.0522873
Zhx3	0.0019414	8	8	12	0.0522873
Dusp7	0.00197115	12	4	12	0.0524796
Kank2	0.00197115	12	8	12	0.0524796
Pxn	0.00197115	4	8	12	0.0524796
Selenoi	0.00197115	4	4	12	0.0524796
Zfp212	0.00197115	12	8	12	0.0524796
Kdm2b	0.00205435	12	8	12	0.0535649
Aqp9	0.00210882	4	4	12	0.0535649
Cd276	0.00210882	12	8	12	0.0535649
Cdh1	0.00210882	12	4	12	0.0535649
Ces3a	0.00210882	12	8	12	0.0535649
Cyp2a22	0.00210882	4	8	12	0.0535649
Ddx17	0.00210882	4	4	12	0.0535649
Lztr1	0.00210882	8	4	12	0.0535649
Mff	0.00210882	12	4	12	0.0535649
Mplkip	0.00210882	12	8	12	0.0535649
Nav2	0.00210882	4	4	12	0.0535649
Nudc	0.00210882	12	4	12	0.0535649
Pde3b	0.00210882	12	4	12	0.0535649
Rnf113a2	0.00210882	12	4	12	0.0535649
Rpp30	0.00210882	12	4	12	0.0535649
S100pbp	0.00210882	12	4	12	0.0535649
Sfxn5	0.00210882	4	8	12	0.0535649
Shpk	0.00210882	4	8	12	0.0535649
Tm9sf2	0.00210882	12	4	12	0.0535649
Tmem106b	0.00210882	12	4	12	0.0535649
Usp4	0.00210882	4	8	12	0.0535649
Cast	0.00214354	4	8	12	0.0536254
Cryzl1	0.00214354	12	8	12	0.0536254
Cyp2s1	0.00214354	12	4	12	0.0536254
Per1	0.00214354	8	8	12	0.0536254
Pibf1	0.00214354	12	8	12	0.0536254
Plpp2	0.00214354	12	4	12	0.0536254
Serpina1e	0.00214354	12	4	12	0.0536254
4833439L19Rik	0.0022229	12	4	12	0.0552536
Atad2	0.0022229	12	8	12	0.0552536
Cmtm6	0.0022229	12	8	12	0.0552536
Becn1	0.00228939	12	4	12	0.0553652
Blmh	0.00228939	4	8	12	0.0553652
Csrp3	0.00228939	4	8	12	0.0553652
Cyp2e1	0.00228939	4	8	12	0.0553652
Dhrs11	0.00228939	4	4	12	0.0553652
Fads6	0.00228939	4	8	12	0.0553652
Gfer	0.00228939	8	4	12	0.0553652
Gpx7	0.00228939	12	8	12	0.0553652
Gucd1	0.00228939	8	8	12	0.0553652
Hspa1b	0.00228939	12	4	12	0.0553652
Mtm1	0.00228939	12	4	12	0.0553652
Slc9a6	0.00228939	12	4	12	0.0553652
Supt6	0.00228939	8	4	12	0.0553652
Atg3	0.00232969	12	4	12	0.0555298
Cyp20a1	0.00232969	4	4	12	0.0555298
Mdm2	0.00232969	4	8	12	0.0555298
Nudcd1	0.00232969	12	4	12	0.0555298
Pdxdc1	0.00232969	4	8	12	0.0555298
Rxra	0.00232969	8	4	12	0.0555298
Tomm40l	0.00232969	12	4	12	0.0555298
Adam10	0.00248405	12	4	12	0.0577852
Cd164	0.00248405	12	4	12	0.0577852
Etf1	0.00248405	12	4	12	0.0577852
Mvb12b	0.00248405	4	8	12	0.0577852
Pgpep1	0.00248405	4	8	12	0.0577852
Prr16	0.00248405	8	8	12	0.0577852
Slc25a42	0.00248405	4	8	12	0.0577852
Sp2	0.00248405	8	8	12	0.0577852
Tmem143	0.00248405	4	8	12	0.0577852
Tmem184b	0.00248405	4	4	12	0.0577852
Ugt2b35	0.00248405	12	8	12	0.0577852
Yes1	0.00248405	12	4	12	0.0577852
B4galnt1	0.00253058	8	4	12	0.0579389
Bcl3	0.00253058	12	8	12	0.0579389
Etnk1	0.00253058	12	4	12	0.0579389
Ifit1	0.00253058	12	8	12	0.0579389
Inhbc	0.00253058	12	4	12	0.0579389
Rnd1	0.00253058	4	8	12	0.0579389
Sccpdh	0.00253058	12	8	12	0.0579389
Tbck	0.00253058	12	4	12	0.0579389
Kat6b	0.0025984	4	4	12	0.0591657
Api5	0.00269376	12	4	12	0.0591657
Fkbp1a	0.00269376	12	4	12	0.0591657
Gla	0.00269376	4	4	12	0.0591657
Kifc3	0.00269376	12	8	12	0.0591657
Lmbr1l	0.00269376	4	8	12	0.0591657
Lmna	0.00269376	8	4	12	0.0591657
Ntpcr	0.00269376	4	4	12	0.0591657
Phka2	0.00269376	4	8	12	0.0591657
Pml	0.00269376	4	8	12	0.0591657
Poll	0.00269376	8	4	12	0.0591657
Slc41a1	0.00269376	12	4	12	0.0591657
Tmem119	0.00269376	12	8	12	0.0591657
Zbtb25	0.00269376	12	8	12	0.0591657
Acot9	0.00274727	12	8	12	0.0591657
Ankrd52	0.00274727	8	8	12	0.0591657
Cxadr	0.00274727	12	8	12	0.0591657
Cyp4a32	0.00274727	4	8	12	0.0591657
Eef1akmt1	0.00274727	12	8	12	0.0591657
Epb41l5	0.00274727	12	8	12	0.0591657
Fam83f	0.00274727	4	4	12	0.0591657
Hpd	0.00274727	4	8	12	0.0591657
Ipo5	0.00274727	8	8	12	0.0591657
Mal2	0.00274727	12	4	12	0.0591657
Mgmt	0.00274727	4	8	12	0.0591657
Necab1	0.00274727	12	8	12	0.0591657
Rab32	0.00274727	12	4	12	0.0591657
Rmdn2	0.00274727	12	8	12	0.0591657
Rnf167	0.00274727	8	4	12	0.0591657
Tceal1	0.00274727	12	8	12	0.0591657
Vmac	0.00274727	4	8	12	0.0591657
Zfp790	0.00274727	12	8	12	0.0591657
B3galt1	0.00291957	8	8	12	0.0610637
Cmas	0.00291957	12	8	12	0.0610637
Coq8a	0.00291957	4	8	12	0.0610637
Dgcr2	0.00291957	8	4	12	0.0610637
Entr1	0.00291957	4	8	12	0.0610637
Gpat4	0.00291957	8	4	12	0.0610637
Gtse1	0.00291957	12	8	12	0.0610637
Kdm4c	0.00291957	12	8	12	0.0610637
Mrpl38	0.00291957	8	4	12	0.0610637
Rgn	0.00291957	12	8	12	0.0610637
Rps15	0.00291957	8	4	12	0.0610637
Sec14l2	0.00291957	4	8	12	0.0610637
Tlr12	0.00291957	4	4	12	0.0610637
Uqcrc1	0.00291957	8	4	12	0.0610637
Vdac2	0.00291957	12	4	12	0.0610637
Vim	0.00291957	12	4	12	0.0610637
Csad	0.00298086	12	8	12	0.0618995
Odf3b	0.00298086	4	8	12	0.0618995
Spa17	0.00298086	4	8	12	0.0618995
Zfr	0.00298086	12	4	12	0.0618995
Mtnr1a	0.00303077	12	8	12	0.0627116
Uqcrc2	0.00303077	12	8	12	0.0627116
5430416N02Rik	0.00316257	12	4	12	0.0640682
Ankrd9	0.00316257	12	4	12	0.0640682
Camk2b	0.00316257	4	4	12	0.0640682
Cmpk1	0.00316257	12	4	12	0.0640682
Gstz1	0.00316257	4	8	12	0.0640682
Lrrc28	0.00316257	12	8	12	0.0640682
Nadk2	0.00316257	12	4	12	0.0640682
Pde4d	0.00316257	12	8	12	0.0640682
Phospho2	0.00316257	12	4	12	0.0640682
Stat3	0.00316257	8	4	12	0.0640682
Trak1	0.00316257	12	8	12	0.0640682
Zbtb24	0.00316257	12	4	12	0.0640682
Acbd5	0.00323251	12	8	12	0.0641419
Bsdc1	0.00323251	8	4	12	0.0641419
Ddx39	0.00323251	12	4	12	0.0641419
Fbrsl1	0.00323251	8	8	12	0.0641419
Hmgb1	0.00323251	12	8	12	0.0641419
Ndufa3	0.00323251	4	8	12	0.0641419
Rictor	0.00323251	4	4	12	0.0641419
Sgsm3	0.00323251	8	8	12	0.0641419
Stxbp3	0.00323251	12	8	12	0.0641419
Tjp1	0.00323251	12	4	12	0.0641419
Tnfaip2	0.00323251	4	4	12	0.0641419
Ybey	0.00323251	4	8	12	0.0641419
Commd3	0.0032706	12	4	12	0.0642389
Cpsf4	0.0032706	8	4	12	0.0642389
Gbf1	0.0032706	8	4	12	0.0642389
Mpp1	0.0032706	12	8	12	0.0642389
Otud4	0.0032706	12	4	12	0.0642389
Pdhb	0.0032706	12	8	12	0.0642389
Abcg2	0.00342391	12	8	12	0.0654774
Ccdc28a	0.00342391	4	8	12	0.0654774
Dusp23	0.00342391	4	8	12	0.0654774
Epha2	0.00342391	8	4	12	0.0654774
Fancl	0.00342391	12	8	12	0.0654774
H2-Q1	0.00342391	12	8	12	0.0654774
Hmga2-ps1	0.00342391	4	4	12	0.0654774
Hyi	0.00342391	4	8	12	0.0654774
Klf7	0.00342391	12	4	12	0.0654774
Neo1	0.00342391	4	8	12	0.0654774
Nmral1	0.00342391	8	4	12	0.0654774
Pmf1	0.00342391	8	8	12	0.0654774
Tmem128	0.00342391	12	8	12	0.0654774
Vdac1	0.00342391	12	4	12	0.0654774
Vsig2	0.00342391	4	8	12	0.0654774
Ythdf3	0.00342391	12	4	12	0.0654774
Angel1	0.00350348	8	4	12	0.0654886
Atp8b4	0.00350348	4	4	12	0.0654886
Ccnt1	0.00350348	12	4	12	0.0654886
Dennd1a	0.00350348	8	4	12	0.0654886
Ghr	0.00350348	12	4	12	0.0654886
Mmp15	0.00350348	4	8	12	0.0654886
Msl2	0.00350348	12	4	12	0.0654886
Rassf5	0.00350348	4	4	12	0.0654886
Rpl3	0.00350348	12	4	12	0.0654886
Rrs1	0.00350348	12	4	12	0.0654886
Serpinf1	0.00350348	4	8	12	0.0654886
Snx14	0.00350348	12	8	12	0.0654886
Tacc1	0.00350348	8	8	12	0.0654886
Tbc1d24	0.00350348	12	8	12	0.0654886
Cd47	0.00352753	12	8	12	0.0658322
Apoc3	0.00370483	8	4	12	0.0675129
Car1	0.00370483	4	4	12	0.0675129
Cybc1	0.00370483	12	4	12	0.0675129
D930048N14Rik	0.00370483	4	4	12	0.0675129
Dek	0.00370483	12	4	12	0.0675129
Eef2	0.00370483	8	4	12	0.0675129
Eif4ebp2	0.00370483	12	4	12	0.0675129
Gm9895	0.00370483	8	4	12	0.0675129
Herpud1	0.00370483	12	4	12	0.0675129
Lbr	0.00370483	12	4	12	0.0675129
Lrrc58	0.00370483	12	8	12	0.0675129
Ltv1	0.00370483	12	4	12	0.0675129
Mcc	0.00370483	4	8	12	0.0675129
Sqle	0.00370483	12	4	12	0.0675129
Stard10	0.00370483	8	4	12	0.0675129
Apoa2	0.00379508	4	8	12	0.0681939
Apol7a	0.00379508	4	4	12	0.0681939
Bach2os	0.00379508	12	8	12	0.0681939
C1qtnf4	0.00379508	4	8	12	0.0681939
Csf2rb	0.00379508	12	8	12	0.0681939
Mtg2	0.00379508	8	4	12	0.0681939
Rbm25	0.00379508	8	8	12	0.0681939
Tmem234	0.00379508	4	8	12	0.0681939
Xkr9	0.00379508	12	8	12	0.0681939
Rpl7	0.00380262	12	8	12	0.0682239
Abhd17c	0.00400663	12	4	12	0.0706823
E430018J23Rik	0.00400663	8	8	12	0.0706823
Fam50b	0.00400663	4	4	12	0.0706823
Gdi2	0.00400663	12	4	12	0.0706823
Gsk3b	0.00400663	4	4	12	0.0706823
Ifi30	0.00400663	4	4	12	0.0706823
Nt5c3b	0.00400663	12	8	12	0.0706823
Sbno2	0.00400663	8	4	12	0.0706823
Sel1l3	0.00400663	12	8	12	0.0706823
Tmem219	0.00400663	8	8	12	0.0706823
Usp22	0.00400663	4	4	12	0.0706823
2210039B01Rik	0.00409699	8	4	12	0.0711847
Fam162a	0.00409699	12	4	12	0.0711847
Greb1	0.00409699	4	8	12	0.0711847
Psmb4	0.00409699	12	8	12	0.0711847
Rdh11	0.00409699	12	8	12	0.0711847
Stoml1	0.00409699	4	8	12	0.0711847
Asl	0.00410869	8	4	12	0.0711847
Cyp2c55	0.00410869	12	8	12	0.0711847
Ndor1	0.00410869	8	4	12	0.0711847
Prag1	0.00410869	12	8	12	0.0711847
S1pr3	0.00410869	4	8	12	0.0711847
Sec22b	0.00410869	12	4	12	0.0711847
Arpc5	0.00433066	12	4	12	0.0732803
Dclk3	0.00433066	4	4	12	0.0732803
Gpi1	0.00433066	12	4	12	0.0732803
Gpsm2	0.00433066	12	8	12	0.0732803
Grb7	0.00433066	4	8	12	0.0732803
Inhbb	0.00433066	12	8	12	0.0732803
Lin7c	0.00433066	12	4	12	0.0732803
Nle1	0.00433066	8	8	12	0.0732803
Prickle1	0.00433066	12	4	12	0.0732803
Rtn4ip1	0.00433066	4	4	12	0.0732803
Scarb1	0.00433066	4	8	12	0.0732803
Slc22a1	0.00433066	4	8	12	0.0732803
Taf6l	0.00433066	8	4	12	0.0732803
Tbcel	0.00433066	12	8	12	0.0732803
Tmem222	0.00433066	8	4	12	0.0732803
Ythdf2	0.00433066	12	4	12	0.0732803
2810408I11Rik	0.0044458	12	4	12	0.0743615
Bco2	0.0044458	4	8	12	0.0743615
Bmp2	0.0044458	12	8	12	0.0743615
Ccdc91	0.0044458	12	8	12	0.0743615
Mpnd	0.0044458	8	4	12	0.0743615
Mpp6	0.0044458	12	4	12	0.0743615
Trim14	0.0044458	4	4	12	0.0743615
Usp38	0.0044458	12	8	12	0.0743615
Arhgap33	0.00467837	12	4	12	0.0760596
Cyb561a3	0.00467837	4	8	12	0.0760596
Cyp17a1	0.00467837	8	4	12	0.0760596
Gatad2b	0.00467837	12	4	12	0.0760596
Gpr180	0.00467837	12	8	12	0.0760596
Iah1	0.00467837	12	4	12	0.0760596
Inf2	0.00467837	4	8	12	0.0760596
Ist1	0.00467837	12	4	12	0.0760596
Nat8f2	0.00467837	4	8	12	0.0760596
Ndufa9	0.00467837	8	4	12	0.0760596
Phlpp2	0.00467837	4	4	12	0.0760596
Rasa3	0.00467837	4	4	12	0.0760596
Rdh10	0.00467837	12	4	12	0.0760596
Rnf113a1	0.00467837	8	8	12	0.0760596
Sfpq	0.00467837	12	4	12	0.0760596
Stk24	0.00467837	12	4	12	0.0760596
Svil	0.00467837	12	8	12	0.0760596
Tmem9b	0.00467837	12	4	12	0.0760596
Uqcc3	0.00467837	4	8	12	0.0760596
Zkscan5	0.00467837	8	8	12	0.0760596
Acp5	0.00480795	12	4	12	0.0770866
Car3	0.00480795	12	8	12	0.0770866
Depdc7	0.00480795	12	8	12	0.0770866
Gfod1	0.00480795	4	4	12	0.0770866
Igfbp2	0.00480795	8	4	12	0.0770866
Mboat1	0.00480795	12	8	12	0.0770866
Nptn	0.00480795	12	4	12	0.0770866
Ripk2	0.00480795	12	4	12	0.0770866
Slc12a7	0.00480795	4	4	12	0.0770866
Spry1	0.00480795	8	8	12	0.0770866
0610005C13Rik	0.00505129	8	4	12	0.0796676
Akr1c14	0.00505129	12	4	12	0.0796676
Ankrd17	0.00505129	12	4	12	0.0796676
Armc7	0.00505129	8	8	12	0.0796676
Ccdc162	0.00505129	12	8	12	0.0796676
Hhex	0.00505129	12	8	12	0.0796676
Hus1	0.00505129	12	4	12	0.0796676
Mbnl2	0.00505129	12	4	12	0.0796676
Nae1	0.00505129	12	4	12	0.0796676
Nr3c2	0.00505129	12	8	12	0.0796676
Rab14	0.00505129	12	4	12	0.0796676
Taf1b	0.00505129	12	8	12	0.0796676
Acat2	0.00510786	12	8	12	0.0804505
1600012H06Rik	0.00519679	12	4	12	0.0805399
Acap2	0.00519679	12	8	12	0.0805399
Ankrd26	0.00519679	12	4	12	0.0805399
Cyp2a12	0.00519679	4	8	12	0.0805399
Gimap6	0.00519679	12	4	12	0.0805399
Mcfd2	0.00519679	12	4	12	0.0805399
Nfyb	0.00519679	12	8	12	0.0805399
Polr1d	0.00519679	12	8	12	0.0805399
Rbbp7	0.00519679	12	4	12	0.0805399
Rrp9	0.00519679	8	8	12	0.0805399
Smad2	0.00519679	12	4	12	0.0805399
Sorbs2	0.00519679	12	4	12	0.0805399
Agxt	0.00545101	4	8	12	0.0818568
Apob	0.00545101	12	4	12	0.0818568
Arpc1b	0.00545101	12	4	12	0.0818568
Atp2a2	0.00545101	12	4	12	0.0818568
Cald1	0.00545101	12	4	12	0.0818568
Cd38	0.00545101	12	4	12	0.0818568
Dcbld2	0.00545101	12	8	12	0.0818568
Fam214b	0.00545101	4	8	12	0.0818568
Fam89a	0.00545101	4	4	12	0.0818568
Glyr1	0.00545101	12	4	12	0.0818568
Gpr137	0.00545101	8	4	12	0.0818568
Gps1	0.00545101	8	4	12	0.0818568
Ino80b	0.00545101	8	4	12	0.0818568
Jun	0.00545101	12	4	12	0.0818568
Klhdc2	0.00545101	12	4	12	0.0818568
Myg1	0.00545101	8	4	12	0.0818568
Naca	0.00545101	12	4	12	0.0818568
Ndufb9	0.00545101	8	4	12	0.0818568
Parva	0.00545101	4	8	12	0.0818568
Psap	0.00545101	4	8	12	0.0818568
Rbm39	0.00545101	12	4	12	0.0818568
Srp14	0.00545101	12	8	12	0.0818568
Tbc1d25	0.00545101	8	8	12	0.0818568
Tedc2	0.00545101	12	4	12	0.0818568
3930402G23Rik	0.00561405	8	4	12	0.0829108
Akt1s1	0.00561405	4	8	12	0.0829108
Alkbh1	0.00561405	12	4	12	0.0829108
Gimap9	0.00561405	12	4	12	0.0829108
Inpp5f	0.00561405	12	8	12	0.0829108
Laptm4a	0.00561405	12	4	12	0.0829108
Phf12	0.00561405	8	4	12	0.0829108
Pigk	0.00561405	4	8	12	0.0829108
Psma2	0.00561405	12	8	12	0.0829108
Spcs1	0.00561405	12	8	12	0.0829108
Stk38	0.00561405	12	8	12	0.0829108
Sypl	0.00561405	12	4	12	0.0829108
Tysnd1	0.00561405	4	8	12	0.0829108
1110002L01Rik	0.00587922	8	4	12	0.0849888
Add1	0.00587922	4	4	12	0.0849888
Ahcyl1	0.00587922	12	4	12	0.0849888
Arl14ep	0.00587922	4	8	12	0.0849888
Cd207	0.00587922	12	8	12	0.0849888
Dnajc4	0.00587922	8	4	12	0.0849888
Egfr	0.00587922	8	8	12	0.0849888
Eloc	0.00587922	12	8	12	0.0849888
Flt4	0.00587922	12	4	12	0.0849888
Gramd1c	0.00587922	4	4	12	0.0849888
Med25	0.00587922	8	4	12	0.0849888
Mettl17	0.00587922	8	4	12	0.0849888
Nt5c3	0.00587922	12	4	12	0.0849888
Otud6b	0.00587922	12	4	12	0.0849888
Ppcdc	0.00587922	4	8	12	0.0849888
S1pr1	0.00587922	12	8	12	0.0849888
Yap1	0.00587922	12	4	12	0.0849888
Acyp2	0.00590137	12	8	12	0.0849914
Cpb2	0.00590137	12	4	12	0.0849914
Hsp90aa1	0.00590137	12	4	12	0.0849914
Atp2b1	0.00606155	12	4	12	0.0863343
Cltc	0.00606155	12	4	12	0.0863343
Kras	0.00606155	12	4	12	0.0863343
Lonp1	0.00606155	8	4	12	0.0863343
Nabp1	0.00606155	12	8	12	0.0863343
Nectin1	0.00606155	4	8	12	0.0863343
Ppp4r4	0.00606155	4	8	12	0.0863343
Pzp	0.00606155	12	8	12	0.0863343
Rspry1	0.00606155	12	4	12	0.0863343
Cbx5	0.0063377	12	8	12	0.0873809
Cdc42bpb	0.0063377	4	8	12	0.0873809
Ddx31	0.0063377	8	4	12	0.0873809
Dmac2	0.0063377	4	8	12	0.0873809
Fndc10	0.0063377	4	8	12	0.0873809
Heatr5b	0.0063377	12	4	12	0.0873809
Hnrnpa2b1	0.0063377	12	4	12	0.0873809
Il1r1	0.0063377	8	8	12	0.0873809
Lysmd4	0.0063377	4	8	12	0.0873809
Osbpl7	0.0063377	4	4	12	0.0873809
Pdss1	0.0063377	12	4	12	0.0873809
Ppp6r2	0.0063377	4	8	12	0.0873809
Prpf38a	0.0063377	12	8	12	0.0873809
Shfl	0.0063377	12	8	12	0.0873809
Stoml2	0.0063377	8	4	12	0.0873809
Synj1	0.0063377	12	4	12	0.0873809
Tarsl2	0.0063377	12	4	12	0.0873809
Virma	0.0063377	12	4	12	0.0873809
Adamtsl2	0.00633828	12	8	12	0.0873809
Atxn1l	0.00633828	12	8	12	0.0873809
Dhrs1	0.00633828	12	8	12	0.0873809
Hcfc1r1	0.00633828	4	8	12	0.0873809
Mbd1	0.00633828	8	8	12	0.0873809
Plekha1	0.00633828	12	4	12	0.0873809
Rnaset2b	0.00633828	4	4	12	0.0873809
Rp9	0.00633828	8	4	12	0.0873809
Sdcbp	0.00633828	12	4	12	0.0873809
Adgrg3	0.00654121	12	8	12	0.0883939
Arid4b	0.00654121	12	4	12	0.0883939
Cldn12	0.00654121	12	4	12	0.0883939
Dhx34	0.00654121	4	8	12	0.0883939
Dpys	0.00654121	8	4	12	0.0883939
Hnrnpab	0.00654121	12	4	12	0.0883939
Igf2r	0.00654121	4	8	12	0.0883939
Ipo7	0.00654121	12	4	12	0.0883939
Mlh1	0.00654121	8	4	12	0.0883939
Nr1i3	0.00654121	4	8	12	0.0883939
Oat	0.00654121	4	4	12	0.0883939
Pinx1	0.00654121	12	4	12	0.0883939
Tbc1d10c	0.00654121	4	8	12	0.0883939
Thbd	0.00654121	12	8	12	0.0883939
Ttll3	0.00654121	12	4	12	0.0883939
Usp47	0.00654121	12	8	12	0.0883939
Wnk1	0.00654121	12	4	12	0.0883939
Kbtbd7	0.00680402	12	4	12	0.0905865
Med21	0.00680402	8	4	12	0.0905865
2810459M11Rik	0.00682832	4	8	12	0.0905865
Cacybp	0.00682832	12	4	12	0.0905865
Fam76b	0.00682832	12	8	12	0.0905865
Gm5512	0.00682832	4	8	12	0.0905865
Klkb1	0.00682832	12	8	12	0.0905865
Mrfap1	0.00682832	12	8	12	0.0905865
Nckap5	0.00682832	4	8	12	0.0905865
Ngfr	0.00682832	8	8	12	0.0905865
Noc3l	0.00682832	8	8	12	0.0905865
Recql4	0.00682832	8	4	12	0.0905865
Rif1	0.00682832	4	8	12	0.0905865
Stam	0.00682832	12	4	12	0.0905865
Tcim	0.00682832	12	4	12	0.0905865
Vegfc	0.00682832	12	8	12	0.0905865
0610043K17Rik	0.00705507	8	4	12	0.091708
Agt	0.00705507	4	8	12	0.091708
Apoa5	0.00705507	8	4	12	0.091708
Ccdc59	0.00705507	12	4	12	0.091708
Cisd3	0.00705507	8	8	12	0.091708
Dgat2	0.00705507	8	4	12	0.091708
Drg1	0.00705507	12	4	12	0.091708
Dync1li1	0.00705507	4	8	12	0.091708
Fcna	0.00705507	4	8	12	0.091708
Gpn3	0.00705507	12	8	12	0.091708
Gpr182	0.00705507	12	4	12	0.091708
Mrpl53	0.00705507	12	4	12	0.091708
Nsdhl	0.00705507	12	4	12	0.091708
Sec24c	0.00705507	8	4	12	0.091708
Stat1	0.00705507	4	8	12	0.091708
Tgfbr3l	0.00705507	4	8	12	0.091708
Zfp30	0.00705507	12	4	12	0.091708
Zmym3	0.00705507	12	8	12	0.091708
Vdac3	0.00730022	12	4	12	0.0937957
Apoc4	0.00735304	8	4	12	0.0937957
Cfi	0.00735304	12	4	12	0.0937957
Cisd2	0.00735304	4	4	12	0.0937957
Csnk1a1	0.00735304	12	4	12	0.0937957
Myh14	0.00735304	4	8	12	0.0937957
Nsg1	0.00735304	4	4	12	0.0937957
Pcif1	0.00735304	8	4	12	0.0937957
Proca1	0.00735304	4	4	12	0.0937957
Rfxank	0.00735304	8	8	12	0.0937957
Rtca	0.00735304	12	4	12	0.0937957
Sigirr	0.00735304	4	8	12	0.0937957
Tbp	0.00735304	12	4	12	0.0937957
Tti2	0.00735304	12	4	12	0.0937957
Zbtb16	0.00735304	8	8	12	0.0937957
Zfand4	0.00735304	12	8	12	0.0937957
Zfp629	0.00735304	8	4	12	0.0937957
Abcf3	0.00760524	8	4	12	0.0953366
Alg3	0.00760524	8	4	12	0.0953366
Grhpr	0.00760524	4	8	12	0.0953366
Pxdc1	0.00760524	4	4	12	0.0953366
Six5	0.00760524	4	4	12	0.0953366
Slc33a1	0.00760524	12	4	12	0.0953366
Snx33	0.00760524	8	4	12	0.0953366
Sugt1	0.00760524	4	8	12	0.0953366
Sympk	0.00760524	8	4	12	0.0953366
Tada1	0.00760524	12	8	12	0.0953366
Tle5	0.00760524	4	8	12	0.0953366
Tmem70	0.00760524	12	8	12	0.0953366
Tmx4	0.00760524	12	4	12	0.0953366
Trappc11	0.00760524	4	8	12	0.0953366
Usp28	0.00760524	4	4	12	0.0953366
Wdr91	0.00760524	4	8	12	0.0953366
Actr3	0.00782859	12	8	12	0.0976245
Cdkn1b	0.00782859	12	4	12	0.0976245
Echdc1	0.00782859	12	8	12	0.0976245
B3gat3	0.00791391	8	4	12	0.0976245
Ccdc107	0.00791391	4	8	12	0.0976245
Emc8	0.00791391	4	8	12	0.0976245
Lbp	0.00791391	8	4	12	0.0976245
Man2c1os	0.00791391	4	4	12	0.0976245
Mfsd14a	0.00791391	12	4	12	0.0976245
Nop53	0.00791391	8	4	12	0.0976245
Phf5a	0.00791391	12	4	12	0.0976245
Slc17a2	0.00791391	12	4	12	0.0976245
Snrpb	0.00791391	8	8	12	0.0976245
Tmem115	0.00791391	8	4	12	0.0976245
Urb1	0.00791391	8	8	12	0.0976245
9330102E08Rik	0.00819399	4	8	12	0.098873
Abhd6	0.00819399	4	4	12	0.098873
Acads	0.00819399	8	4	12	0.098873
Akap8l	0.00819399	4	8	12	0.098873
Ccdc141	0.00819399	4	8	12	0.098873
Copa	0.00819399	12	4	12	0.098873
Dnajc17	0.00819399	4	8	12	0.098873
Dyrk1b	0.00819399	8	4	12	0.098873
E130311K13Rik	0.00819399	4	8	12	0.098873
Echdc3	0.00819399	4	8	12	0.098873
Fam193b	0.00819399	4	8	12	0.098873
Fau	0.00819399	8	4	12	0.098873
Foxn2	0.00819399	12	8	12	0.098873
Gas1	0.00819399	4	4	12	0.098873
Golph3	0.00819399	12	4	12	0.098873
Htra1	0.00819399	12	8	12	0.098873
Lpar6	0.00819399	12	8	12	0.098873
Lurap1l	0.00819399	12	4	12	0.098873
Slc35a3	0.00819399	12	4	12	0.098873
Tbpl1	0.00819399	8	4	12	0.098873
Zbtb7c	0.00819399	8	4	12	0.098873
0610031O16Rik	0.00839091	4	4	12	0.0995167
8030462N17Rik	0.00839091	12	4	12	0.0995167
Adgrl4	0.00839091	12	8	12	0.0995167
Arap1	0.00839091	8	4	12	0.0995167
Dld	0.00839091	12	8	12	0.0995167
Etfb	0.00839091	4	8	12	0.0995167
Irf6	0.00839091	12	4	12	0.0995167
1700012D01Rik	0.0085131	4	4	12	0.0995167
9030619P08Rik	0.0085131	4	8	12	0.0995167
Agtrap	0.0085131	4	8	12	0.0995167
Brd9	0.0085131	4	4	12	0.0995167
Caap1	0.0085131	12	8	12	0.0995167
Cdc42	0.0085131	12	8	12	0.0995167
Cebpzos	0.0085131	4	4	12	0.0995167
Fam185a	0.0085131	12	4	12	0.0995167
Hao1	0.0085131	12	4	12	0.0995167
Kcnab3	0.0085131	4	4	12	0.0995167
Lyn	0.0085131	8	8	12	0.0995167
Mapk1ip1	0.0085131	8	4	12	0.0995167
Mpp5	0.0085131	4	4	12	0.0995167
Mtf1	0.0085131	12	4	12	0.0995167
Nrip1	0.0085131	8	4	12	0.0995167
Nsun4	0.0085131	12	4	12	0.0995167
Patz1	0.0085131	4	4	12	0.0995167
Pkp2	0.0085131	12	8	12	0.0995167
Ppp5c	0.0085131	8	4	12	0.0995167
Serac1	0.0085131	12	8	12	0.0995167
Siva1	0.0085131	4	8	12	0.0995167
Spc25	0.0085131	12	8	12	0.0995167
Supt16	0.0085131	8	4	12	0.0995167
Tbrg4	0.0085131	8	4	12	0.0995167
Agpat5	0.00882364	12	4	12	0.100713
Aip	0.00882364	8	4	12	0.100713
Asna1	0.00882364	8	8	12	0.100713
C130050O18Rik	0.00882364	8	4	12	0.100713
Cadm4	0.00882364	12	4	12	0.100713
Cldnd1	0.00882364	12	4	12	0.100713
Cog4	0.00882364	4	8	12	0.100713
Cyhr1	0.00882364	8	4	12	0.100713
Cyp2r1	0.00882364	12	8	12	0.100713
Endog	0.00882364	8	8	12	0.100713
Hspa8	0.00882364	12	4	12	0.100713
Kdelr1	0.00882364	4	8	12	0.100713
Klf1	0.00882364	8	4	12	0.100713
Klf11	0.00882364	4	8	12	0.100713
Lrba	0.00882364	4	4	12	0.100713
Mpzl2	0.00882364	12	8	12	0.100713
Nipa2	0.00882364	12	4	12	0.100713
Ogfod1	0.00882364	12	8	12	0.100713
Park7	0.00882364	4	8	12	0.100713
Pfkfb1	0.00882364	8	4	12	0.100713
Plxnb2	0.00882364	4	8	12	0.100713
Rrp8	0.00882364	8	8	12	0.100713
Slc38a4	0.00882364	12	8	12	0.100713
Wdr61	0.00882364	12	4	12	0.100713
Luzp1	0.00898904	12	4	12	0.102357
5430402O13Rik	0.00915288	4	8	12	0.102357
Akr1c20	0.00915288	12	8	12	0.102357
Ankrd27	0.00915288	12	8	12	0.102357
Aspscr1	0.00915288	8	4	12	0.102357
Bmf	0.00915288	4	8	12	0.102357
Ccser2	0.00915288	12	8	12	0.102357
Fgfr1op	0.00915288	12	8	12	0.102357
Gm26684	0.00915288	12	8	12	0.102357
Golgb1	0.00915288	4	8	12	0.102357
H3f3b	0.00915288	12	8	12	0.102357
Nap1l4	0.00915288	8	4	12	0.102357
Ndrg4	0.00915288	4	4	12	0.102357
Nfam1	0.00915288	4	8	12	0.102357
Notch4	0.00915288	12	4	12	0.102357
Rad21	0.00915288	12	4	12	0.102357
Rnf128	0.00915288	12	4	12	0.102357
Rnf2	0.00915288	12	4	12	0.102357
Sf3b5	0.00915288	8	4	12	0.102357
Snx11	0.00915288	8	8	12	0.102357
Sowahc	0.00915288	12	4	12	0.102357
2510002D24Rik	0.00949669	4	8	12	0.10459
Abca6	0.00949669	8	8	12	0.10459
Ccnd1	0.00949669	12	8	12	0.10459
Ccnh	0.00949669	12	4	12	0.10459
Denr	0.00949669	4	4	12	0.10459
Frat2	0.00949669	12	4	12	0.10459
Gak	0.00949669	8	8	12	0.10459
Gm45914	0.00949669	8	8	12	0.10459
H4c3	0.00949669	4	4	12	0.10459
Mad2l1	0.00949669	12	8	12	0.10459
Micu3	0.00949669	4	4	12	0.10459
Mrps31	0.00949669	12	4	12	0.10459
Rbp1	0.00949669	12	8	12	0.10459
Rhbg	0.00949669	4	8	12	0.10459
Socs4	0.00949669	12	4	12	0.10459
Utp23	0.00949669	12	8	12	0.10459
Desi2	0.00962491	12	4	12	0.105601
Mir292b	0.00962491	8	8	12	0.105601
Oxr1	0.00962491	12	8	12	0.105601
Phlda2	0.00962491	12	4	12	0.105601
2410004B18Rik	0.00983561	12	4	12	0.106902
Asap3	0.00983561	12	8	12	0.106902
Ddah1	0.00983561	8	8	12	0.106902
Frmd6	0.00983561	8	8	12	0.106902
Pdhx	0.00983561	12	8	12	0.106902
Pxmp4	0.00983561	4	8	12	0.106902
Rbm45	0.00983561	8	8	12	0.106902
Snap23	0.00983561	12	8	12	0.106902
Wdcp	0.00983561	8	4	12	0.106902
Znrd2	0.00983561	8	4	12	0.106902
1810008I18Rik	0.0102157	12	8	12	0.109193
1810013L24Rik	0.0102157	12	4	12	0.109193
Abhd1	0.0102157	8	4	12	0.109193
Abtb2	0.0102157	4	8	12	0.109193
Ap5m1	0.0102157	4	4	12	0.109193
Clk3	0.0102157	4	8	12	0.109193
Cln8	0.0102157	12	4	12	0.109193
Commd5	0.0102157	4	8	12	0.109193
Efcab14	0.0102157	12	4	12	0.109193
Glis2	0.0102157	12	8	12	0.109193
Grin3b	0.0102157	8	4	12	0.109193
Nsmce1	0.0102157	4	8	12	0.109193
Pbx3	0.0102157	12	4	12	0.109193
Rxrb	0.0102157	8	4	12	0.109193
Sbno1	0.0102157	12	4	12	0.109193
Smg7	0.0102157	8	8	12	0.109193
Tmed2	0.0102157	12	4	12	0.109193
Vapa	0.0102157	12	4	12	0.109193
Aqp8	0.0103005	12	8	12	0.109797
Cntnap1	0.0103005	4	4	12	0.109797
Smim13	0.0103005	8	8	12	0.109797
Alg5	0.0105638	12	8	12	0.110175
BC005624	0.0105638	12	4	12	0.110175
Cenpx	0.0105638	4	8	12	0.110175
Dars	0.0105638	12	4	12	0.110175
Dcaf6	0.0105638	8	4	12	0.110175
Dhx32	0.0105638	4	4	12	0.110175
Epb41l2	0.0105638	12	8	12	0.110175
Fam107b	0.0105638	4	4	12	0.110175
Gps2	0.0105638	8	4	12	0.110175
Lcn12	0.0105638	4	8	12	0.110175
Lta4h	0.0105638	12	8	12	0.110175
Map2k1	0.0105638	12	8	12	0.110175
Mbd2	0.0105638	12	4	12	0.110175
Mrps11	0.0105638	8	8	12	0.110175
Parp16	0.0105638	4	8	12	0.110175
Pde9a	0.0105638	4	4	12	0.110175
Pnn	0.0105638	12	8	12	0.110175
Pycrl	0.0105638	8	8	12	0.110175
Retreg1	0.0105638	12	4	12	0.110175
Ripor3	0.0105638	8	8	12	0.110175
Samd9l	0.0105638	12	8	12	0.110175
Sgms1	0.0105638	12	8	12	0.110175
Slc25a26	0.0105638	8	8	12	0.110175
Slx4	0.0105638	12	4	12	0.110175
Akap1	0.0109835	8	4	12	0.113384
Anxa4	0.0109835	12	8	12	0.113384
Atp5e	0.0109835	8	4	12	0.113384
Fgf1	0.0109835	4	8	12	0.113384
Ifi44	0.0109835	12	8	12	0.113384
Imp3	0.0109835	12	4	12	0.113384
L3mbtl3	0.0109835	12	4	12	0.113384
Pno1	0.0109835	12	8	12	0.113384
Ptpn9	0.0109835	12	4	12	0.113384
Taf11	0.0109835	12	4	12	0.113384
Enpp4	0.0110181	12	8	12	0.113384
Fam120b	0.0110181	12	8	12	0.113384
Lactb2	0.0110181	12	4	12	0.113384
Pfdn6	0.0110181	8	8	12	0.113384
Slmap	0.0110181	12	8	12	0.113384
Acy1	0.01134	8	4	12	0.114765
C3	0.01134	8	4	12	0.114765
Capn7	0.01134	12	8	12	0.114765
Cfap410	0.01134	4	8	12	0.114765
Cyp2f2	0.01134	12	4	12	0.114765
Ddx3x	0.01134	12	4	12	0.114765
Gstp1	0.01134	12	4	12	0.114765
Mapkapk3	0.01134	8	8	12	0.114765
Mgat2	0.01134	12	4	12	0.114765
Npff	0.01134	4	4	12	0.114765
Nthl1	0.01134	4	8	12	0.114765
Pigf	0.01134	12	8	12	0.114765
Plagl2	0.01134	4	4	12	0.114765
Pptc7	0.01134	8	4	12	0.114765
Snhg17	0.01134	8	8	12	0.114765
Sos1	0.01134	8	8	12	0.114765
Stk19	0.01134	12	4	12	0.114765
Usp45	0.01134	12	8	12	0.114765
Zfp598	0.01134	8	8	12	0.114765
Lonp2	0.0117796	12	8	12	0.1167
Mtmr9	0.0117796	12	8	12	0.1167
Slc12a6	0.0117796	12	8	12	0.1167
1810034E14Rik	0.0118027	4	4	12	0.1167
Actl6a	0.0118027	12	4	12	0.1167
Afap1l1	0.0118027	12	4	12	0.1167
Angptl6	0.0118027	8	4	12	0.1167
C8a	0.0118027	12	4	12	0.1167
Cmpk2	0.0118027	12	8	12	0.1167
Ddit4	0.0118027	4	8	12	0.1167
Dusp16	0.0118027	4	4	12	0.1167
Eepd1	0.0118027	12	8	12	0.1167
Etl4	0.0118027	12	4	12	0.1167
Gstt2	0.0118027	8	4	12	0.1167
Hspb8	0.0118027	8	8	12	0.1167
Itpk1	0.0118027	4	8	12	0.1167
Klhl12	0.0118027	12	8	12	0.1167
Nap1l1	0.0118027	12	4	12	0.1167
Nucb1	0.0118027	4	8	12	0.1167
Pex3	0.0118027	12	8	12	0.1167
Prxl2a	0.0118027	12	8	12	0.1167
Ptprb	0.0118027	12	4	12	0.1167
Serpinc1	0.0118027	8	8	12	0.1167
Tmem106c	0.0118027	4	4	12	0.1167
Tmem191c	0.0118027	8	8	12	0.1167
Upf1	0.0118027	4	8	12	0.1167
Vegfb	0.0118027	12	4	12	0.1167
4833438C02Rik	0.012167	4	8	12	0.118486
9930021J03Rik	0.012167	4	8	12	0.118486
A930005H10Rik	0.012167	12	4	12	0.118486
Adam11	0.012167	4	8	12	0.118486
Dhx40	0.012167	12	4	12	0.118486
Larp7	0.012167	12	4	12	0.118486
Megf8	0.012167	12	8	12	0.118486
Myh10	0.012167	12	8	12	0.118486
Pdp2	0.012167	4	8	12	0.118486
Pmm2	0.012167	8	4	12	0.118486
Pole4	0.012167	12	4	12	0.118486
Selenok	0.012167	12	4	12	0.118486
Sgsm2	0.012167	4	8	12	0.118486
Snx2	0.012167	12	8	12	0.118486
Srgap3	0.012167	12	8	12	0.118486
Sugp2	0.012167	8	8	12	0.118486
Umad1	0.012167	12	4	12	0.118486
Zfyve9	0.012167	12	4	12	0.118486
Aldh4a1	0.0125875	4	4	12	0.120713
Macroh2a1	0.0125875	12	8	12	0.120713
Proser3	0.0125875	4	8	12	0.120713
Slc6a13	0.0125875	8	4	12	0.120713
Sucla2	0.0125875	12	4	12	0.120713
Atf3	0.0126766	12	4	12	0.120713
Bloc1s3	0.0126766	4	4	12	0.120713
Clcn3	0.0126766	12	8	12	0.120713
Cxxc5	0.0126766	4	4	12	0.120713
Dtwd1	0.0126766	12	8	12	0.120713
Enpp1	0.0126766	4	4	12	0.120713
Esyt1	0.0126766	8	4	12	0.120713
Fbxw9	0.0126766	12	8	12	0.120713
Gabarap	0.0126766	4	8	12	0.120713
Mir22hg	0.0126766	4	4	12	0.120713
Mpst	0.0126766	4	8	12	0.120713
Osbpl8	0.0126766	12	8	12	0.120713
Pir	0.0126766	12	4	12	0.120713
Pprc1	0.0126766	8	8	12	0.120713
Pttg1ip	0.0126766	4	8	12	0.120713
Rnasek	0.0126766	8	4	12	0.120713
Rngtt	0.0126766	12	8	12	0.120713
Sclt1	0.0126766	12	8	12	0.120713
Serhl	0.0126766	8	4	12	0.120713
Tlr2	0.0126766	12	8	12	0.120713
Tmem82	0.0126766	8	8	12	0.120713
Wdr13	0.0126766	12	8	12	0.120713
4930480K23Rik	0.0130477	4	4	12	0.121652
Cpsf3	0.0130477	4	8	12	0.121652
Ctnnal1	0.0130477	12	8	12	0.121652
Fkbp5	0.0130477	8	8	12	0.121652
Foxk1	0.0130477	4	8	12	0.121652
Lpp	0.0130477	12	8	12	0.121652
Lsr	0.0130477	12	4	12	0.121652
Mphosph8	0.0130477	12	4	12	0.121652
Nme2	0.0130477	12	4	12	0.121652
Ntn3	0.0130477	8	8	12	0.121652
Phc2	0.0130477	8	4	12	0.121652
Pigv	0.0130477	12	4	12	0.121652
Psd3	0.0130477	12	4	12	0.121652
Rnf213	0.0130477	12	8	12	0.121652
Sox9	0.0130477	12	8	12	0.121652
Spns2	0.0130477	4	8	12	0.121652
Spred1	0.0130477	12	4	12	0.121652
Srd5a3	0.0130477	12	4	12	0.121652
Stk10	0.0130477	8	4	12	0.121652
Thoc7	0.0130477	12	4	12	0.121652
Tk2	0.0130477	4	8	12	0.121652
Trnau1ap	0.0130477	12	4	12	0.121652
Uba2	0.0130477	12	4	12	0.121652
Ube3b	0.0130477	4	8	12	0.121652
Usp7	0.0130477	12	4	12	0.121652
Zfp385b	0.0130477	4	8	12	0.121652
0610040J01Rik	0.0134441	12	4	12	0.123795
Pmm1	0.0134441	4	8	12	0.123795
Rcn2	0.0134441	12	4	12	0.123795
Taf1a	0.0134441	8	4	12	0.123795
Timm17a	0.0134441	12	4	12	0.123795
Acly	0.013608	12	4	12	0.123795
Ap1m1	0.013608	8	4	12	0.123795
BC005537	0.013608	12	4	12	0.123795
Bub3	0.013608	12	4	12	0.123795
Ccdc17	0.013608	4	8	12	0.123795
Cldn1	0.013608	12	8	12	0.123795
Cps1	0.013608	12	4	12	0.123795
Ebpl	0.013608	4	8	12	0.123795
Emp2	0.013608	12	4	12	0.123795
Fxyd6	0.013608	4	4	12	0.123795
Gbp7	0.013608	12	4	12	0.123795
Gpt	0.013608	4	8	12	0.123795
Gtpbp6	0.013608	8	8	12	0.123795
Itgb5	0.013608	4	8	12	0.123795
Mndal	0.013608	12	8	12	0.123795
Mrps6	0.013608	12	4	12	0.123795
Pdcl3	0.013608	12	4	12	0.123795
Plekhg3	0.013608	4	8	12	0.123795
Pou2f1	0.013608	4	4	12	0.123795
Rab8a	0.013608	8	4	12	0.123795
Rhoq	0.013608	4	4	12	0.123795
Rreb1	0.013608	12	8	12	0.123795
Topors	0.013608	12	4	12	0.123795
Uhmk1	0.013608	12	8	12	0.123795
Usp10	0.013608	8	8	12	0.123795
Zbtb18	0.013608	12	8	12	0.123795
2410131K14Rik	0.0139849	4	8	12	0.124682
Bora	0.0139849	12	8	12	0.124682
C2cd2	0.0139849	4	4	12	0.124682
Fam160b1	0.0139849	4	8	12	0.124682
Fam92a	0.0139849	12	8	12	0.124682
Gart	0.0139849	8	4	12	0.124682
Itpr1	0.0139849	12	4	12	0.124682
Ivd	0.0139849	4	8	12	0.124682
Klhdc3	0.0139849	8	4	12	0.124682
Klhl7	0.0139849	12	4	12	0.124682
Mocs1	0.0139849	4	8	12	0.124682
Myo6	0.0139849	12	4	12	0.124682
Pigs	0.0139849	12	8	12	0.124682
Prps1	0.0139849	12	4	12	0.124682
Qsox1	0.0139849	8	4	12	0.124682
Rabep1	0.0139849	12	8	12	0.124682
Rdh5	0.0139849	4	8	12	0.124682
Serpina3k	0.0139849	12	4	12	0.124682
Spag8	0.0139849	4	4	12	0.124682
Stk11	0.0139849	8	4	12	0.124682
Ston2	0.0139849	4	4	12	0.124682
Tex30	0.0139849	12	4	12	0.124682
Trmt61b	0.0139849	8	8	12	0.124682
Usp33	0.0139849	12	4	12	0.124682
Zc3h7a	0.0139849	12	4	12	0.124682
Zfp280b	0.0139849	4	4	12	0.124682
Aplf	0.0143518	4	8	12	0.127367
Chst12	0.0143518	8	4	12	0.127367
Nlk	0.0143518	12	8	12	0.127367
Pter	0.0143518	12	4	12	0.127367
Sf3a3	0.0143518	12	4	12	0.127367
Znrf2	0.0143518	12	4	12	0.127367
Aox3	0.0146004	12	8	12	0.127622
Atg10	0.0146004	8	8	12	0.127622
Cobll1	0.0146004	12	8	12	0.127622
Ctsf	0.0146004	12	8	12	0.127622
Dll4	0.0146004	12	4	12	0.127622
Lmo4	0.0146004	12	4	12	0.127622
Ltb4r1	0.0146004	8	8	12	0.127622
Magee1	0.0146004	4	4	12	0.127622
Matn2	0.0146004	12	8	12	0.127622
Nfxl1	0.0146004	12	4	12	0.127622
P3h4	0.0146004	4	4	12	0.127622
Pacsin2	0.0146004	12	8	12	0.127622
Pex11g	0.0146004	4	8	12	0.127622
Pim1	0.0146004	4	8	12	0.127622
Ptbp1	0.0146004	8	4	12	0.127622
Rap1a	0.0146004	8	8	12	0.127622
Sgpl1	0.0146004	12	8	12	0.127622
Thop1	0.0146004	8	4	12	0.127622
Tmem189	0.0146004	4	8	12	0.127622
Zbtb11	0.0146004	12	4	12	0.127622
Atf4	0.0149817	12	4	12	0.130073
Ccdc25	0.0149817	4	8	12	0.130073
Col15a1	0.0149817	4	4	12	0.130073
Dennd6a	0.0149817	12	8	12	0.130073
Dnajb1	0.0149817	12	4	12	0.130073
Foxa1	0.0149817	12	4	12	0.130073
Lrwd1	0.0149817	12	8	12	0.130073
Serpina3n	0.0149817	8	4	12	0.130073
Zfp975	0.0149817	8	8	12	0.130073
Efna5	0.0153132	4	4	12	0.132555
Lrpprc	0.0153132	12	8	12	0.132555
Raver1	0.0153132	8	8	12	0.132555
Slc41a3	0.0153132	4	8	12	0.132555
2900009J06Rik	0.0156572	12	8	12	0.13354
4930430F08Rik	0.0156572	12	4	12	0.13354
Arl6	0.0156572	8	8	12	0.13354
BC024386	0.0156572	4	8	12	0.13354
Casp7	0.0156572	4	4	12	0.13354
Chmp3	0.0156572	12	8	12	0.13354
Chn2	0.0156572	12	8	12	0.13354
Dr1	0.0156572	12	4	12	0.13354
F11	0.0156572	12	8	12	0.13354
Fam136a	0.0156572	12	8	12	0.13354
Ift140	0.0156572	4	8	12	0.13354
Itgae	0.0156572	12	4	12	0.13354
Lrig1	0.0156572	12	4	12	0.13354
Lyve1	0.0156572	12	4	12	0.13354
Pcnp	0.0156572	12	4	12	0.13354
Pip4p2	0.0156572	12	4	12	0.13354
Set	0.0156572	12	8	12	0.13354
Shmt2	0.0156572	4	8	12	0.13354
Tbx6	0.0156572	4	8	12	0.13354
Trmt2b	0.0156572	12	4	12	0.13354
2010320M18Rik	0.0160415	8	4	12	0.134837
Akr1e1	0.0160415	12	8	12	0.134837
Clp1	0.0160415	12	4	12	0.134837
Cutal	0.0160415	4	4	12	0.134837
Dusp19	0.0160415	12	8	12	0.134837
F9	0.0160415	12	4	12	0.134837
Fhad1	0.0160415	4	8	12	0.134837
Gtpbp4	0.0160415	12	4	12	0.134837
Pex2	0.0160415	12	4	12	0.134837
Phb2	0.0160415	4	8	12	0.134837
Prps2	0.0160415	12	4	12	0.134837
Ruvbl2	0.0160415	8	8	12	0.134837
Septin9	0.0160415	4	8	12	0.134837
Smcr8	0.0160415	12	8	12	0.134837
St13	0.0160415	12	4	12	0.134837
St6galnac6	0.0160415	4	8	12	0.134837
Tmpo	0.0160415	4	4	12	0.134837
Tspan12	0.0160415	12	4	12	0.134837
Tubgcp3	0.0160415	4	8	12	0.134837
Xab2	0.0160415	8	4	12	0.134837
Hdac11	0.016331	4	4	12	0.136775
Limd2	0.016331	4	8	12	0.136775
Prkx	0.016331	12	4	12	0.136775
Rmi1	0.016331	12	4	12	0.136775
Sec16a	0.016331	8	4	12	0.136775
Acbd4	0.0167818	8	4	12	0.138551
Bcar3	0.0167818	4	4	12	0.138551
C030006K11Rik	0.0167818	8	4	12	0.138551
Dctn1	0.0167818	8	4	12	0.138551
Exosc5	0.0167818	8	4	12	0.138551
Hacd1	0.0167818	8	8	12	0.138551
Naa80	0.0167818	8	4	12	0.138551
Nprl3	0.0167818	8	4	12	0.138551
Opn3	0.0167818	12	8	12	0.138551
Pmvk	0.0167818	12	4	12	0.138551
Prdx6	0.0167818	12	8	12	0.138551
Prkch	0.0167818	8	4	12	0.138551
Psmd7	0.0167818	8	8	12	0.138551
Rnf13	0.0167818	12	8	12	0.138551
Sdad1	0.0167818	8	8	12	0.138551
Stim1	0.0167818	8	4	12	0.138551
Timm22	0.0167818	12	8	12	0.138551
Trrap	0.0167818	12	4	12	0.138551
Wbp11	0.0167818	8	8	12	0.138551
Zbtb48	0.0167818	4	8	12	0.138551
Afp	0.0171676	4	8	12	0.139066
Ankrd54	0.0171676	8	8	12	0.139066
Anxa5	0.0171676	12	8	12	0.139066
Atg12	0.0171676	4	4	12	0.139066
Atxn2	0.0171676	4	4	12	0.139066
B230219D22Rik	0.0171676	12	4	12	0.139066
Cep162	0.0171676	4	4	12	0.139066
Col5a3	0.0171676	12	8	12	0.139066
Crebrf	0.0171676	4	8	12	0.139066
Cth	0.0171676	4	8	12	0.139066
Ddhd1	0.0171676	4	4	12	0.139066
Ddx49	0.0171676	8	8	12	0.139066
Egr1	0.0171676	12	4	12	0.139066
Gm8883	0.0171676	8	4	12	0.139066
Ift52	0.0171676	4	4	12	0.139066
Ip6k1	0.0171676	8	4	12	0.139066
Lsm11	0.0171676	8	4	12	0.139066
Ndufb11	0.0171676	12	4	12	0.139066
Ppa2	0.0171676	8	4	12	0.139066
Psmg3	0.0171676	8	4	12	0.139066
Rassf8	0.0171676	4	4	12	0.139066
Rbm12	0.0171676	12	4	12	0.139066
Sidt2	0.0171676	8	4	12	0.139066
Srp9	0.0171676	12	4	12	0.139066
Tirap	0.0171676	8	8	12	0.139066
Tpd52l2	0.0171676	12	4	12	0.139066
Tspan5	0.0171676	8	8	12	0.139066
Asph	0.0174078	12	4	12	0.140815
Atf1	0.0174078	12	4	12	0.140815
A230072C01Rik	0.0179781	8	4	12	0.14245
Abhd11	0.0179781	4	8	12	0.14245
Ackr1	0.0179781	12	8	12	0.14245
Ankrd11	0.0179781	8	4	12	0.14245
Ascc1	0.0179781	4	8	12	0.14245
Asxl2	0.0179781	12	8	12	0.14245
Cdk2	0.0179781	12	8	12	0.14245
Chmp5	0.0179781	12	8	12	0.14245
Ciao2a	0.0179781	12	4	12	0.14245
Ddx47	0.0179781	8	4	12	0.14245
Elovl6	0.0179781	12	8	12	0.14245
Ets2	0.0179781	12	4	12	0.14245
Fam124a	0.0179781	12	4	12	0.14245
Klf3	0.0179781	12	8	12	0.14245
Macrod1	0.0179781	8	4	12	0.14245
Mob2	0.0179781	4	8	12	0.14245
Nol6	0.0179781	4	8	12	0.14245
Nop56	0.0179781	12	4	12	0.14245
Pde6c	0.0179781	4	8	12	0.14245
Ppp1r3e	0.0179781	8	8	12	0.14245
Ppp6c	0.0179781	12	4	12	0.14245
Rad52	0.0179781	4	8	12	0.14245
Rlf	0.0179781	12	4	12	0.14245
Srsf1	0.0179781	12	4	12	0.14245
Tomm7	0.0179781	4	8	12	0.14245
Tufm	0.0179781	8	4	12	0.14245
Twnk	0.0179781	4	8	12	0.14245
Utp14b	0.0179781	12	8	12	0.14245
Zfand2b	0.0179781	8	4	12	0.14245
Zfp276	0.0179781	12	4	12	0.14245
D430042O09Rik	0.0183634	8	4	12	0.144029
Epcam	0.0183634	8	8	12	0.144029
Gskip	0.0183634	12	8	12	0.144029
Ifi47	0.0183634	12	8	12	0.144029
Ipo9	0.0183634	4	8	12	0.144029
Nomo1	0.0183634	8	8	12	0.144029
Pacc1	0.0183634	12	8	12	0.144029
Ppp1r12a	0.0183634	12	4	12	0.144029
Sec13	0.0183634	8	8	12	0.144029
Sertad2	0.0183634	4	4	12	0.144029
Star	0.0183634	4	8	12	0.144029
Tdo2	0.0183634	12	8	12	0.144029
Ypel2	0.0183634	4	8	12	0.144029
Zbtb8a	0.0183634	12	4	12	0.144029
Zscan29	0.0183634	12	4	12	0.144029
Cblb	0.0185465	4	4	12	0.144877
Krcc1	0.0185465	12	8	12	0.144877
Mt1	0.0185465	4	8	12	0.144877
Ola1	0.0185465	12	4	12	0.144877
Serinc1	0.0185465	12	4	12	0.144877
Zadh2	0.0185465	12	8	12	0.144877
Actr2	0.0192498	12	8	12	0.147243
Chac2	0.0192498	12	8	12	0.147243
Cnbp	0.0192498	12	4	12	0.147243
Efcab2	0.0192498	8	4	12	0.147243
Eif3m	0.0192498	12	4	12	0.147243
Eif6	0.0192498	8	8	12	0.147243
Flad1	0.0192498	8	4	12	0.147243
Fyn	0.0192498	12	8	12	0.147243
Gar1	0.0192498	8	8	12	0.147243
Hccs	0.0192498	8	8	12	0.147243
Hrk	0.0192498	4	4	12	0.147243
Llgl2	0.0192498	4	8	12	0.147243
Mars2	0.0192498	12	4	12	0.147243
Mavs	0.0192498	8	8	12	0.147243
Mir692-1	0.0192498	8	8	12	0.147243
Mtx2	0.0192498	12	8	12	0.147243
Nfil3	0.0192498	8	8	12	0.147243
Pcgf6	0.0192498	12	4	12	0.147243
Ppp4r3a	0.0192498	8	8	12	0.147243
Rap2a	0.0192498	4	4	12	0.147243
Rhou	0.0192498	12	8	12	0.147243
Rsbn1l	0.0192498	12	4	12	0.147243
Sord	0.0192498	4	8	12	0.147243
Spast	0.0192498	8	8	12	0.147243
Sptbn1	0.0192498	12	8	12	0.147243
Traf5	0.0192498	12	8	12	0.147243
Trappc13	0.0192498	12	8	12	0.147243
Ugt2b34	0.0192498	12	4	12	0.147243
Vps39	0.0192498	4	8	12	0.147243
Arid4a	0.0196327	12	8	12	0.147243
Atpaf1	0.0196327	12	4	12	0.147243
Eef1e1	0.0196327	12	4	12	0.147243
Gchfr	0.0196327	8	4	12	0.147243
Ncstn	0.0196327	8	8	12	0.147243
Pkdcc	0.0196327	12	4	12	0.147243
Ppid	0.0196327	12	4	12	0.147243
R3hcc1l	0.0196327	8	4	12	0.147243
Ralgapb	0.0196327	12	8	12	0.147243
Rasgrp3	0.0196327	4	4	12	0.147243
Rragc	0.0196327	12	4	12	0.147243
Setd4	0.0196327	8	8	12	0.147243
Slc26a11	0.0196327	12	4	12	0.147243
Slc35a4	0.0196327	8	8	12	0.147243
Slx1b	0.0196327	4	8	12	0.147243
Snx32	0.0196327	4	8	12	0.147243
Tbce	0.0196327	12	8	12	0.147243
Tmed5	0.0196327	12	4	12	0.147243
Tmx2	0.0196327	12	8	12	0.147243
Tpm4	0.0196327	12	4	12	0.147243
Trip12	0.0196327	12	8	12	0.147243
Ube2e1	0.0196327	12	4	12	0.147243
Xrcc6	0.0196327	12	8	12	0.147243
Zfp131	0.0196327	12	4	12	0.147243
4921524J17Rik	0.01975	12	8	12	0.147243
Adam9	0.01975	12	4	12	0.147243
Ahdc1	0.01975	4	8	12	0.147243
Atp2c1	0.01975	12	4	12	0.147243
Bet1	0.01975	12	4	12	0.147243
Hexim1	0.01975	12	8	12	0.147243
Hnrnpll	0.01975	12	8	12	0.147243
Ihh	0.01975	4	8	12	0.147243
Kdm2a	0.01975	4	8	12	0.147243
Nek1	0.01975	12	4	12	0.147243
Nudt3	0.01975	8	4	12	0.147243
Sgsm1	0.01975	12	4	12	0.147243
Sipa1l2	0.01975	12	8	12	0.147243
Tnrc6b	0.01975	4	4	12	0.147243
Uri1	0.01975	12	4	12	0.147243
Ywhah	0.01975	12	8	12	0.147243
Zfp655	0.01975	12	8	12	0.147243
Zwint	0.01975	12	4	12	0.147243
Apex2	0.0206011	12	4	12	0.151449
Castor2	0.0206011	4	4	12	0.151449
Cbr4	0.0206011	12	8	12	0.151449
Cd163	0.0206011	4	8	12	0.151449
Diaph1	0.0206011	4	8	12	0.151449
Ftsj3	0.0206011	12	4	12	0.151449
Gm527	0.0206011	12	4	12	0.151449
Lhpp	0.0206011	4	8	12	0.151449
Mrpl23	0.0206011	4	4	12	0.151449
Nmnat3	0.0206011	12	8	12	0.151449
Plet1	0.0206011	12	8	12	0.151449
Ptbp2	0.0206011	12	4	12	0.151449
Sar1b	0.0206011	12	4	12	0.151449
Sc5d	0.0206011	12	8	12	0.151449
Slc35b2	0.0206011	4	8	12	0.151449
St3gal5	0.0206011	8	8	12	0.151449
Tom1l1	0.0206011	12	4	12	0.151449
Tsen34	0.0206011	12	8	12	0.151449
Ttyh3	0.0206011	4	4	12	0.151449
Ubald1	0.0206011	8	8	12	0.151449
Uox	0.0206011	12	4	12	0.151449
Vmp1	0.0206011	12	8	12	0.151449
Abcd3	0.0209792	12	8	12	0.151845
Appl1	0.0209792	4	4	12	0.151845
Cnot3	0.0209792	8	4	12	0.151845
Dip2a	0.0209792	12	8	12	0.151845
Dtnbp1	0.0209792	12	4	12	0.151845
Errfi1	0.0209792	12	4	12	0.151845
F7	0.0209792	8	4	12	0.151845
Klhl22	0.0209792	4	8	12	0.151845
Litaf	0.0209792	12	4	12	0.151845
Nmt2	0.0209792	4	4	12	0.151845
Pdcd11	0.0209792	8	8	12	0.151845
Ppp1cb	0.0209792	12	4	12	0.151845
Prrc2a	0.0209792	8	8	12	0.151845
Tpcn1	0.0209792	8	4	12	0.151845
Uaca	0.0209792	4	8	12	0.151845
Ubd	0.0209792	12	8	12	0.151845
Ube2f	0.0209792	12	4	12	0.151845
Urgcp	0.0209792	12	4	12	0.151845
Atxn7	0.0210213	12	4	12	0.151845
Btf3l4	0.0210213	12	8	12	0.151845
Ccdc137	0.0210213	12	8	12	0.151845
Efcc1	0.0210213	4	4	12	0.151845
Phldb1	0.0210213	12	4	12	0.151845
Rnf145	0.0210213	4	4	12	0.151845
Sds	0.0210213	8	8	12	0.151845
Slc35b1	0.0210213	12	8	12	0.151845
Sparc	0.0210213	12	8	12	0.151845
Ywhab	0.0210213	12	4	12	0.151845
4931440P22Rik	0.0220361	4	4	12	0.155097
Adam17	0.0220361	4	4	12	0.155097
Arglu1	0.0220361	12	4	12	0.155097
Card19	0.0220361	12	4	12	0.155097
Cdt1	0.0220361	4	4	12	0.155097
Cse1l	0.0220361	12	8	12	0.155097
Dvl1	0.0220361	12	4	12	0.155097
Ep300	0.0220361	12	4	12	0.155097
Fus	0.0220361	4	8	12	0.155097
H1f4	0.0220361	4	8	12	0.155097
Lcn2	0.0220361	8	4	12	0.155097
Ltbr	0.0220361	4	8	12	0.155097
Mcm2	0.0220361	4	8	12	0.155097
Mrpl18	0.0220361	4	4	12	0.155097
Naa25	0.0220361	12	4	12	0.155097
Proz	0.0220361	4	8	12	0.155097
Rnf11	0.0220361	12	4	12	0.155097
Sh3bgrl	0.0220361	12	4	12	0.155097
Slpi	0.0220361	12	4	12	0.155097
Smad3	0.0220361	4	4	12	0.155097
Snu13	0.0220361	12	4	12	0.155097
Tbc1d12	0.0220361	12	4	12	0.155097
Tbc1d31	0.0220361	12	8	12	0.155097
Ticam1	0.0220361	8	8	12	0.155097
Zc3h10	0.0220361	8	8	12	0.155097
Zfp524	0.0220361	8	4	12	0.155097
Zfp59	0.0220361	4	8	12	0.155097
Zfp750	0.0220361	12	4	12	0.155097
Atp5g1	0.0223637	8	8	12	0.155097
Atraid	0.0223637	12	8	12	0.155097
Bbc3	0.0223637	4	8	12	0.155097
Cyp4a31	0.0223637	8	4	12	0.155097
Cyp7b1	0.0223637	12	8	12	0.155097
Fli1	0.0223637	12	4	12	0.155097
Hemk1	0.0223637	8	4	12	0.155097
Klf6	0.0223637	4	4	12	0.155097
Mindy2	0.0223637	4	8	12	0.155097
Mkln1os	0.0223637	4	8	12	0.155097
Pank3	0.0223637	12	8	12	0.155097
Tmppe	0.0223637	12	8	12	0.155097
3110082I17Rik	0.0224068	12	8	12	0.155097
Angptl4	0.0224068	8	4	12	0.155097
Atmin	0.0224068	4	4	12	0.155097
Camsap1	0.0224068	12	4	12	0.155097
Coq2	0.0224068	8	4	12	0.155097
Cpne2	0.0224068	12	4	12	0.155097
Ctns	0.0224068	4	8	12	0.155097
Dcaf12l1	0.0224068	12	8	12	0.155097
Dph1	0.0224068	8	4	12	0.155097
Fem1b	0.0224068	12	4	12	0.155097
Fubp3	0.0224068	12	4	12	0.155097
Ganab	0.0224068	4	8	12	0.155097
Gls	0.0224068	12	8	12	0.155097
Gm10030	0.0224068	4	4	12	0.155097
Hint3	0.0224068	4	4	12	0.155097
Irf3	0.0224068	8	4	12	0.155097
Kin	0.0224068	4	4	12	0.155097
N4bp2l1	0.0224068	4	8	12	0.155097
Nbas	0.0224068	4	8	12	0.155097
Pde4b	0.0224068	12	8	12	0.155097
Rbpms2	0.0224068	12	4	12	0.155097
Rph3al	0.0224068	12	4	12	0.155097
Slc15a4	0.0224068	4	8	12	0.155097
Smndc1	0.0224068	12	8	12	0.155097
Snn	0.0224068	4	4	12	0.155097
Tln1	0.0224068	4	8	12	0.155097
Tmem35b	0.0224068	8	4	12	0.155097
Ufsp2	0.0224068	12	4	12	0.155097
Vps52	0.0224068	8	4	12	0.155097
Zfp747	0.0224068	8	8	12	0.155097
1810058I24Rik	0.0235592	12	8	12	0.159483
Akr1a1	0.0235592	12	8	12	0.159483
Apobr	0.0235592	4	8	12	0.159483
App	0.0235592	12	4	12	0.159483
Bbs4	0.0235592	8	8	12	0.159483
Bud23	0.0235592	8	8	12	0.159483
Ccdc126	0.0235592	4	4	12	0.159483
Cd59b	0.0235592	4	8	12	0.159483
Cxcl11	0.0235592	12	4	12	0.159483
Ddx18	0.0235592	12	8	12	0.159483
E2f3	0.0235592	12	8	12	0.159483
Eda	0.0235592	8	4	12	0.159483
Eif3g	0.0235592	12	4	12	0.159483
Ermp1	0.0235592	12	4	12	0.159483
Etfa	0.0235592	12	8	12	0.159483
Exosc1	0.0235592	12	4	12	0.159483
Galnt4	0.0235592	12	8	12	0.159483
Ilkap	0.0235592	8	4	12	0.159483
Impad1	0.0235592	12	4	12	0.159483
Itga7	0.0235592	8	4	12	0.159483
Lgals1	0.0235592	4	4	12	0.159483
Nrbp1	0.0235592	8	4	12	0.159483
Nudt21	0.0235592	12	4	12	0.159483
Ogfrl1	0.0235592	12	4	12	0.159483
Pdia3	0.0235592	12	8	12	0.159483
Pigq	0.0235592	4	8	12	0.159483
Plekha3	0.0235592	12	4	12	0.159483
Pou2f2	0.0235592	12	4	12	0.159483
Rab4a	0.0235592	12	4	12	0.159483
Ralb	0.0235592	4	4	12	0.159483
Rap1b	0.0235592	12	4	12	0.159483
Rnpepl1	0.0235592	8	4	12	0.159483
Rtkn	0.0235592	12	8	12	0.159483
Slc16a6	0.0235592	8	8	12	0.159483
Slc39a3	0.0235592	8	4	12	0.159483
Zfp566	0.0235592	8	4	12	0.159483
Zfp869	0.0235592	12	4	12	0.159483
Apobec1	0.0237802	4	4	12	0.159483
Atp6v1h	0.0237802	12	4	12	0.159483
Cars	0.0237802	12	4	12	0.159483
Fmo2	0.0237802	12	4	12	0.159483
Nop58	0.0237802	8	8	12	0.159483
Sucnr1	0.0237802	12	8	12	0.159483
Tef	0.0237802	4	8	12	0.159483
C8g	0.0239197	8	4	12	0.159483
Ccar1	0.0239197	12	4	12	0.159483
Chchd7	0.0239197	12	4	12	0.159483
Dhx33	0.0239197	12	4	12	0.159483
Dlg4	0.0239197	4	4	12	0.159483
Ercc2	0.0239197	8	4	12	0.159483
Gdap2	0.0239197	12	4	12	0.159483
Grk2	0.0239197	8	4	12	0.159483
Klhdc8b	0.0239197	12	8	12	0.159483
Mark4	0.0239197	8	4	12	0.159483
Mtdh	0.0239197	12	4	12	0.159483
Mup12	0.0239197	12	8	12	0.159483
Nfe2l1	0.0239197	8	4	12	0.159483
Nr0b2	0.0239197	8	4	12	0.159483
Nr5a2	0.0239197	4	4	12	0.159483
Rab11a	0.0239197	12	4	12	0.159483
Snx27	0.0239197	8	8	12	0.159483
Srek1ip1	0.0239197	12	8	12	0.159483
Wdr45b	0.0239197	8	8	12	0.159483
Zc3h14	0.0239197	12	8	12	0.159483
Arrdc2	0.025175	4	8	12	0.165047
Atf7ip	0.025175	8	4	12	0.165047
B4galt3	0.025175	8	4	12	0.165047
Cd79b	0.025175	12	8	12	0.165047
Chpt1	0.025175	12	8	12	0.165047
Clasrp	0.025175	8	4	12	0.165047
Dpp7	0.025175	12	4	12	0.165047
Entpd5	0.025175	12	8	12	0.165047
Fam135a	0.025175	12	8	12	0.165047
Fras1	0.025175	12	8	12	0.165047
Gnb2	0.025175	8	4	12	0.165047
Hopx	0.025175	12	4	12	0.165047
Ipmk	0.025175	4	4	12	0.165047
Iqgap2	0.025175	4	4	12	0.165047
Mapkbp1	0.025175	4	4	12	0.165047
Mrpl27	0.025175	4	4	12	0.165047
Ndufv1	0.025175	8	4	12	0.165047
Nemp1	0.025175	12	4	12	0.165047
Plekha4	0.025175	8	4	12	0.165047
Poglut1	0.025175	12	4	12	0.165047
Polr3f	0.025175	12	4	12	0.165047
Rnf14	0.025175	4	4	12	0.165047
Snx4	0.025175	12	8	12	0.165047
Tmem43	0.025175	12	8	12	0.165047
Wfdc17	0.025175	4	4	12	0.165047
9130409I23Rik	0.0252742	12	8	12	0.165047
Frat1	0.0252742	8	4	12	0.165047
Gtf2b	0.0252742	12	8	12	0.165047
Nub1	0.0252742	4	8	12	0.165047
Serpina6	0.0252742	4	4	12	0.165047
Snrpd2	0.0252742	8	4	12	0.165047
Spin1	0.0252742	12	8	12	0.165047
Tsc22d1	0.0252742	4	4	12	0.165047
Zfp955b	0.0252742	8	4	12	0.165047
A330040F15Rik	0.025522	4	8	12	0.165047
AW554918	0.025522	4	4	12	0.165047
Anp32a	0.025522	4	8	12	0.165047
Bloc1s4	0.025522	12	4	12	0.165047
Dcaf8	0.025522	8	4	12	0.165047
Gmnn	0.025522	4	4	12	0.165047
H3f3a	0.025522	12	4	12	0.165047
Klhdc10	0.025522	12	4	12	0.165047
Lhfp	0.025522	4	4	12	0.165047
Nat8f5	0.025522	12	8	12	0.165047
Nop16	0.025522	12	4	12	0.165047
Nos3	0.025522	12	8	12	0.165047
Pja1	0.025522	4	4	12	0.165047
Pole3	0.025522	8	4	12	0.165047
Rheb	0.025522	12	4	12	0.165047
Rtf2	0.025522	4	8	12	0.165047
Rtraf	0.025522	12	4	12	0.165047
Smim10l1	0.025522	12	4	12	0.165047
Ube2l6	0.025522	12	4	12	0.165047
Xylt2	0.025522	4	8	12	0.165047
Deaf1	0.0268491	4	8	12	0.169683
Eif3c	0.0268491	12	8	12	0.169683
Gdf2	0.0268491	4	8	12	0.169683
Hsd17b7	0.0268491	12	8	12	0.169683
Nabp2	0.0268491	8	4	12	0.169683
Prodh	0.0268491	4	8	12	0.169683
Serinc5	0.0268491	12	8	12	0.169683
Slc25a29	0.0268491	8	4	12	0.169683
Smarcd2	0.0268491	8	4	12	0.169683
Sumo1	0.0268491	8	8	12	0.169683
Tox2	0.0268491	12	8	12	0.169683
Trim2	0.0268491	12	8	12	0.169683
2610507I01Rik	0.0268882	4	8	12	0.169683
Cables2	0.0268882	8	4	12	0.169683
Dbil5	0.0268882	12	8	12	0.169683
E130309D02Rik	0.0268882	8	8	12	0.169683
Fam174a	0.0268882	12	8	12	0.169683
Gng10	0.0268882	12	8	12	0.169683
Gpn1	0.0268882	8	4	12	0.169683
Gtf2e2	0.0268882	8	8	12	0.169683
Hacd3	0.0268882	12	8	12	0.169683
Hmgcs2	0.0268882	8	4	12	0.169683
Kank1	0.0268882	4	4	12	0.169683
Kctd20	0.0268882	4	8	12	0.169683
Mfsd7a	0.0268882	4	8	12	0.169683
Ncapd3	0.0268882	4	4	12	0.169683
Net1	0.0268882	4	4	12	0.169683
Nrde2	0.0268882	4	8	12	0.169683
Peli3	0.0268882	12	8	12	0.169683
Rbm48	0.0268882	8	8	12	0.169683
Rnf10	0.0268882	8	4	12	0.169683
Rptor	0.0268882	4	8	12	0.169683
Rwdd3	0.0268882	4	4	12	0.169683
Sat2	0.0268882	4	8	12	0.169683
Sike1	0.0268882	8	8	12	0.169683
Tfcp2	0.0268882	12	8	12	0.169683
Ubxn7	0.0268882	12	4	12	0.169683
Zkscan1	0.0268882	12	4	12	0.169683
Aimp2	0.0272183	8	4	12	0.169683
Apmap	0.0272183	12	8	12	0.169683
Atf6b	0.0272183	8	4	12	0.169683
Cep19	0.0272183	12	8	12	0.169683
Ddx19b	0.0272183	12	4	12	0.169683
Fam126a	0.0272183	12	8	12	0.169683
Gkap1	0.0272183	4	4	12	0.169683
Hnrnpa3	0.0272183	8	8	12	0.169683
Hspa5	0.0272183	12	4	12	0.169683
Il15	0.0272183	4	4	12	0.169683
Mindy3	0.0272183	12	4	12	0.169683
Mrps21	0.0272183	4	8	12	0.169683
Ncbp1	0.0272183	12	4	12	0.169683
Nlgn2	0.0272183	8	8	12	0.169683
Pced1a	0.0272183	4	8	12	0.169683
Phldb3	0.0272183	4	4	12	0.169683
Prss8	0.0272183	12	8	12	0.169683
Ranbp9	0.0272183	12	4	12	0.169683
Rnf152	0.0272183	12	8	12	0.169683
Rpl36	0.0272183	8	4	12	0.169683
Serpina12	0.0272183	12	4	12	0.169683
Setmar	0.0272183	4	4	12	0.169683
Strap	0.0272183	12	4	12	0.169683
Syap1	0.0272183	12	4	12	0.169683
Tcaim	0.0272183	12	8	12	0.169683
Tmem131l	0.0272183	4	4	12	0.169683
Trib3	0.0272183	4	8	12	0.169683
Wasf1	0.0272183	4	4	12	0.169683
Zbtb44	0.0272183	12	8	12	0.169683
Abcb4	0.0285085	8	4	12	0.175408
Ak4	0.0285085	12	4	12	0.175408
Col4a5	0.0285085	12	4	12	0.175408
Dpp3	0.0285085	8	4	12	0.175408
Pdia5	0.0285085	8	8	12	0.175408
Polr3h	0.0285085	4	8	12	0.175408
Tenm3	0.0285085	4	8	12	0.175408
Tmem150a	0.0285085	4	8	12	0.175408
Aldh8a1	0.0287036	12	4	12	0.175408
Asb7	0.0287036	4	8	12	0.175408
Ell2	0.0287036	12	8	12	0.175408
Fam210b	0.0287036	12	4	12	0.175408
Fbxl12	0.0287036	4	8	12	0.175408
Fbxw2	0.0287036	12	4	12	0.175408
Fmn1	0.0287036	12	8	12	0.175408
Ghitm	0.0287036	12	4	12	0.175408
Grk5	0.0287036	4	4	12	0.175408
Gtdc1	0.0287036	12	8	12	0.175408
Gtf2ird1	0.0287036	12	8	12	0.175408
Hmgxb3	0.0287036	12	4	12	0.175408
Hoxb2	0.0287036	12	8	12	0.175408
Nckap1	0.0287036	12	8	12	0.175408
Ppp3r1	0.0287036	12	4	12	0.175408
Rdx	0.0287036	12	4	12	0.175408
Rere	0.0287036	12	4	12	0.175408
Rubcn	0.0287036	4	4	12	0.175408
Sash1	0.0287036	8	8	12	0.175408
Slbp	0.0287036	8	8	12	0.175408
Stau1	0.0287036	4	8	12	0.175408
Tent4b	0.0287036	12	8	12	0.175408
Tesk2	0.0287036	12	4	12	0.175408
Tmem126a	0.0287036	12	8	12	0.175408
Tmem18	0.0287036	12	8	12	0.175408
Urod	0.0287036	12	8	12	0.175408
Zfp810	0.0287036	12	8	12	0.175408
Ahsa1	0.029013	8	4	12	0.175408
BC029722	0.029013	4	8	12	0.175408
Bad	0.029013	8	4	12	0.175408
Bid	0.029013	4	4	12	0.175408
Borcs8	0.029013	4	8	12	0.175408
Cldn2	0.029013	12	8	12	0.175408
Dync2h1	0.029013	12	8	12	0.175408
E230016M11Rik	0.029013	4	8	12	0.175408
Herc4	0.029013	12	4	12	0.175408
Hmces	0.029013	12	4	12	0.175408
Hspa14	0.029013	12	8	12	0.175408
Ing1	0.029013	12	4	12	0.175408
Itprid2	0.029013	12	4	12	0.175408
Jpt1	0.029013	8	8	12	0.175408
Katna1	0.029013	12	8	12	0.175408
Kif13b	0.029013	4	4	12	0.175408
Lgalsl	0.029013	12	8	12	0.175408
Nudt2	0.029013	12	8	12	0.175408
Prune1	0.029013	12	8	12	0.175408
Rbm14	0.029013	8	8	12	0.175408
Smurf2	0.029013	8	8	12	0.175408
Uchl3	0.029013	12	4	12	0.175408
Zdhhc12	0.029013	8	4	12	0.175408
Atg9a	0.030256	4	8	12	0.180463
Borcs5	0.030256	4	8	12	0.180463
Crym	0.030256	12	4	12	0.180463
Echs1	0.030256	8	4	12	0.180463
Emc9	0.030256	4	4	12	0.180463
F13b	0.030256	12	4	12	0.180463
Galnt7	0.030256	4	4	12	0.180463
Kif13a	0.030256	4	8	12	0.180463
Ldlr	0.030256	12	8	12	0.180463
Map2k4	0.030256	12	8	12	0.180463
Polr1c	0.030256	12	4	12	0.180463
Rpgrip1l	0.030256	4	4	12	0.180463
Slc20a1	0.030256	8	8	12	0.180463
Slc50a1	0.030256	8	4	12	0.180463
Tmem199	0.030256	12	4	12	0.180463
Tmtc2	0.030256	8	4	12	0.180463
2900076A07Rik	0.0306265	12	8	12	0.180463
9430038I01Rik	0.0306265	4	8	12	0.180463
Acsf2	0.0306265	8	4	12	0.180463
Ankle2	0.0306265	8	8	12	0.180463
Arhgef26	0.0306265	12	4	12	0.180463
Arhgef5	0.0306265	12	8	12	0.180463
Atp6ap1	0.0306265	12	8	12	0.180463
Atpaf2	0.0306265	8	4	12	0.180463
BC024978	0.0306265	4	4	12	0.180463
Cog8	0.0306265	8	4	12	0.180463
Crlf2	0.0306265	12	4	12	0.180463
Fasn	0.0306265	12	4	12	0.180463
Gm11423	0.0306265	4	4	12	0.180463
Gm13889	0.0306265	12	8	12	0.180463
Mapkapk2	0.0306265	4	8	12	0.180463
Msmo1	0.0306265	12	8	12	0.180463
Mtres1	0.0306265	12	8	12	0.180463
Mtss2	0.0306265	12	8	12	0.180463
Nuak2	0.0306265	8	8	12	0.180463
Plac8	0.0306265	12	8	12	0.180463
Pom121	0.0306265	8	8	12	0.180463
Ptpn12	0.0306265	12	8	12	0.180463
Rdh14	0.0306265	12	4	12	0.180463
Rfc1	0.0306265	12	8	12	0.180463
Rnf115	0.0306265	12	4	12	0.180463
Sdhd	0.0306265	12	4	12	0.180463
Sft2d2	0.0306265	4	8	12	0.180463
Slc24a3	0.0306265	8	4	12	0.180463
Taf6	0.0306265	8	8	12	0.180463
Tcp11l2	0.0306265	4	8	12	0.180463
Tsen15	0.0306265	12	4	12	0.180463
Wdr75	0.0306265	8	8	12	0.180463
Xrn2	0.0306265	12	4	12	0.180463
Zfp580	0.0306265	12	8	12	0.180463
Aars2	0.0309108	4	8	12	0.18131
Acad10	0.0309108	8	4	12	0.18131
Fbxo8	0.0309108	12	4	12	0.18131
Jade2	0.0309108	4	4	12	0.18131
Mcm5	0.0309108	12	8	12	0.18131
Shld2	0.0309108	12	4	12	0.18131
Spryd3	0.0309108	8	4	12	0.18131
Tbl1xr1	0.0309108	12	4	12	0.18131
Zmynd8	0.0309108	4	4	12	0.18131
Psma6	0.0320953	12	8	12	0.18767
Psme4	0.0320953	12	8	12	0.18767
Stmn1	0.0320953	8	8	12	0.18767
Tctex1d2	0.0320953	12	8	12	0.18767
9330133O14Rik	0.0326619	4	8	12	0.18767
Abhd15	0.0326619	4	8	12	0.18767
Cdkn2aipnl	0.0326619	8	4	12	0.18767
Chmp1a	0.0326619	4	8	12	0.18767
Crip1	0.0326619	12	4	12	0.18767
Cript	0.0326619	12	8	12	0.18767
Cyp4a10	0.0326619	4	8	12	0.18767
Dbnl	0.0326619	4	8	12	0.18767
Dnase2b	0.0326619	12	4	12	0.18767
Enpep	0.0326619	12	4	12	0.18767
Epn1	0.0326619	8	4	12	0.18767
G2e3	0.0326619	12	4	12	0.18767
Hibadh	0.0326619	12	8	12	0.18767
Lmnb1	0.0326619	8	4	12	0.18767
Lrfn3	0.0326619	4	8	12	0.18767
Lrrc29	0.0326619	4	8	12	0.18767
[truncated: 9,609 more rows]

## Sheet: rain.BMAL1_KO.4h.16h
	pVal	phase	peak.shape	period	adjP
Gsn	2.77106e-07	12	8	16	0.00137793
Slc4a1ap	3.63874e-07	16	8	16	0.00137793
Tbcc	3.63874e-07	16	8	16	0.00137793
Htra2	5.37464e-07	16	4	16	0.00137793
G3bp1	6.68417e-07	16	8	16	0.00137793
Zfp451	7.12232e-07	16	4	16	0.00137793
Timp2	1.07382e-06	12	8	16	0.0017807
Rnf166	1.71309e-06	16	4	16	0.00240361
Tbx3	1.86358e-06	16	8	16	0.00240361
Myl9	2.47602e-06	12	8	16	0.00287417
Utp20	2.84993e-06	16	8	16	0.00299391
Sgk1	3.09502e-06	12	12	16	0.00299391
Plekha8	4.95531e-06	16	8	16	0.0034457
Pygo2	4.95531e-06	16	8	16	0.0034457
Rgl1	4.95531e-06	8	8	16	0.0034457
Chchd4	5.04626e-06	16	8	16	0.0034457
Pcolce	5.04626e-06	12	8	16	0.0034457
Mfge8	6.28811e-06	16	4	16	0.00383361
Scaf8	6.28811e-06	16	12	16	0.00383361
Nbeal2	6.60512e-06	12	8	16	0.00383361
Slc25a29	9.69109e-06	16	8	16	0.00534571
Igfbp6	1.10525e-05	12	8	16	0.00534571
Nolc1	1.10525e-05	16	8	16	0.00534571
Pelo	1.10525e-05	16	8	16	0.00534571
Ccdc166	1.25939e-05	16	8	16	0.00584761
Nol9	1.43377e-05	16	8	16	0.00616414
Spata2	1.43377e-05	16	8	16	0.00616414
Ddx27	1.55963e-05	16	4	16	0.00631034
Traf3	1.63086e-05	16	8	16	0.00631034
Usp16	1.63086e-05	16	8	16	0.00631034
Ppil4	1.81207e-05	16	8	16	0.00672331
Shisa5	1.85343e-05	16	8	16	0.00672331
Fam151b	2.16962e-05	16	12	16	0.00729359
Fam207a	2.38763e-05	16	8	16	0.00729359
Nfxl1	2.38763e-05	16	8	16	0.00729359
Scamp1	2.38763e-05	16	8	16	0.00729359
Timm17a	2.38763e-05	16	8	16	0.00729359
Wsb2	2.38763e-05	16	8	16	0.00729359
Akap11	2.70648e-05	16	8	16	0.00785422
Treh	2.70648e-05	4	8	16	0.00785422
Coro1b	3.0013e-05	16	4	16	0.00808683
Sema4d	3.0013e-05	12	12	16	0.00808683
Siah2	3.0013e-05	16	4	16	0.00808683
Nktr	3.0653e-05	16	8	16	0.00808683
Prpf38a	4.12781e-05	16	12	16	0.0106479
Ddx55	4.43081e-05	16	8	16	0.0106479
Tmem39b	4.43081e-05	12	8	16	0.0106479
Mrgbp	4.44573e-05	16	8	16	0.0106479
Tpr	4.54176e-05	16	4	16	0.0106479
Rab34	4.58645e-05	16	4	16	0.0106479
Dpep1	5.00144e-05	12	8	16	0.0113662
Mrm3	5.09167e-05	12	12	16	0.0113662
Trmt61a	5.6409e-05	16	8	16	0.0119171
Ccdc115	5.65057e-05	16	8	16	0.0119171
S100a6	5.65057e-05	12	8	16	0.0119171
Phrf1	5.74913e-05	16	8	16	0.0119171
Dhx29	6.26391e-05	12	12	16	0.012734
Crip1	6.36259e-05	12	8	16	0.012734
Ccdc12	7.15792e-05	12	8	16	0.0136212
Col6a2	7.15792e-05	12	8	16	0.0136212
Mepce	7.15792e-05	16	8	16	0.0136212
Arhgap1	8.05333e-05	16	8	16	0.0141641
Ccdc25	8.05333e-05	16	8	16	0.0141641
Chac1	8.05333e-05	8	8	16	0.0141641
Fam20a	8.05333e-05	12	8	16	0.0141641
Gnpat	8.05333e-05	16	8	16	0.0141641
Usp19	8.33999e-05	12	12	16	0.0144494
Ddhd2	8.50917e-05	16	4	16	0.0145256
Ints5	9.05344e-05	16	8	16	0.0150132
Mphosph10	9.05344e-05	16	8	16	0.0150132
9530068E07Rik	0.000101696	16	8	16	0.0156059
Dph2	0.000101696	16	8	16	0.0156059
Ssh3	0.000101696	16	8	16	0.0156059
Tyw1	0.000101696	12	8	16	0.0156059
Zmat3	0.000101696	16	8	16	0.0156059
Fpgt	0.000103484	16	12	16	0.0156059
Slc25a11	0.000112995	16	8	16	0.0156059
Cstf2t	0.000114142	16	8	16	0.0156059
Wfdc1	0.000114142	12	8	16	0.0156059
Zbtb45	0.000114142	16	8	16	0.0156059
Zbtb49	0.000114142	12	8	16	0.0156059
Zfp106	0.000114142	16	8	16	0.0156059
Zfp260	0.000114142	16	8	16	0.0156059
Polr2m	0.000114275	16	4	16	0.0156059
Trp53bp1	0.000114275	16	4	16	0.0156059
Ubxn2a	0.000123766	16	8	16	0.0163289
Spty2d1	0.000126118	16	12	16	0.0163289
2210417A02Rik	0.000128009	16	8	16	0.0163289
Ammecr1	0.000128009	16	8	16	0.0163289
Hilpda	0.000128009	16	8	16	0.0163289
Slain2	0.000128009	16	8	16	0.0163289
Laptm4b	0.000139109	16	4	16	0.0166515
Rhog	0.000139109	16	4	16	0.0166515
Cd63	0.000140131	12	12	16	0.0166515
Csnk2b	0.000140131	16	4	16	0.0166515
Mapk3	0.000140131	12	12	16	0.0166515
Tagln2	0.000142776	12	8	16	0.0166515
Caml	0.000143448	16	8	16	0.0166515
Efemp2	0.000143448	12	8	16	0.0166515
Glg1	0.000143448	12	8	16	0.0166515
Fbxo9	0.000153349	16	12	16	0.0175898
Dct	0.000160623	4	8	16	0.0175898
Nsun5	0.000160623	16	8	16	0.0175898
Pmp22	0.000160623	12	8	16	0.0175898
Rnf25	0.000160623	16	8	16	0.0175898
Taf13	0.000160623	16	8	16	0.0175898
Ints13	0.000168952	4	4	16	0.0183136
Marchf3	0.000170388	16	4	16	0.0183136
Adra2b	0.000179714	16	8	16	0.0187939
Sdad1	0.000179714	16	8	16	0.0187939
Trak2	0.000179714	16	8	16	0.0187939
Ryk	0.000187724	16	4	16	0.0194563
Polrmt	0.000197011	12	8	16	0.0197648
Dpf2	0.000199687	16	8	16	0.0197648
Gss	0.000200917	12	8	16	0.0197648
Rnf40	0.000200917	16	8	16	0.0197648
Serpinh1	0.000200917	12	8	16	0.0197648
Wdr43	0.000200917	16	8	16	0.0197648
Stk40	0.000204732	16	4	16	0.0198044
Usf2	0.000204732	16	4	16	0.0198044
Tbc1d16	0.000206706	12	12	16	0.0198301
Samd8	0.000222704	16	8	16	0.0203122
Sos2	0.000222704	16	8	16	0.0203122
Gm5801	0.000223241	16	8	16	0.0203122
Ccdc127	0.000224448	16	8	16	0.0203122
Ddit3	0.000224448	16	8	16	0.0203122
Nudt9	0.000224448	16	8	16	0.0203122
Slc34a2	0.000224448	16	8	16	0.0203122
Aga	0.000227377	16	4	16	0.0203122
Cxcl10	0.00022748	4	4	16	0.0203122
Dgka	0.000247532	16	12	16	0.0217037
Uspl1	0.000250228	16	12	16	0.0217037
Pola1	0.000250542	16	8	16	0.0217037
Ppp1r3c	0.000250542	16	8	16	0.0217037
Cavin1	0.000264845	12	12	16	0.0226053
Trim32	0.000264845	16	12	16	0.0226053
Pik3ap1	0.00027195	16	4	16	0.0228753
Pkd1	0.00027195	16	4	16	0.0228753
Acd	0.00027838	16	8	16	0.0230066
Ctps	0.000279456	16	8	16	0.0230066
Slc35a4	0.000279456	16	8	16	0.0230066
Fcor	0.000298612	4	12	16	0.02419
Srfbp1	0.000298612	16	12	16	0.02419
Keap1	0.000302167	12	12	16	0.02419
Oaf	0.000302167	12	12	16	0.02419
Polr1a	0.000310507	16	8	16	0.0242654
Rpp25l	0.00031147	16	8	16	0.0242654
Snrnp40	0.00031147	16	8	16	0.0242654
Yrdc	0.00031147	16	8	16	0.0242654
Cxxc1	0.000314399	16	8	16	0.0243303
Palmd	0.000327706	16	12	16	0.0250539
Jmjd6	0.000331791	16	4	16	0.0250539
Paxbp1	0.000331791	16	12	16	0.0250539
Sqor	0.000332383	16	12	16	0.0250539
Rela	0.000343719	16	4	16	0.0253249
Abhd8	0.000346077	12	8	16	0.0253249
Man2b2	0.000346077	16	8	16	0.0253249
Trmt1l	0.000346077	16	8	16	0.0253249
Zc3h7a	0.000346887	16	8	16	0.0253249
Isg20l2	0.000359436	16	12	16	0.0259151
Natd1	0.000359436	8	12	16	0.0259151
Adgrl2	0.000362021	16	12	16	0.0259404
Impa2	0.00036497	16	4	16	0.0259912
Tsta3	0.000369141	12	8	16	0.0261279
Col11a2	0.000381593	12	8	16	0.0263598
Tmem248	0.00038543	16	8	16	0.0263598
Ckb	0.000386041	12	8	16	0.0263598
Irgq	0.000386041	16	8	16	0.0263598
Lzts2	0.000386041	16	8	16	0.0263598
Wdr91	0.000386041	12	8	16	0.0263598
Cldnd1	0.000399373	16	12	16	0.0271107
Bace1	0.000410156	16	8	16	0.0276808
Cdkn2aip	0.00042403	16	8	16	0.0282881
Scaf4	0.00042403	16	8	16	0.0282881
Cndp2	0.000429292	12	8	16	0.0283138
Nifk	0.000429292	16	8	16	0.0283138
Itga10	0.000437803	16	4	16	0.0285506
Rab3a	0.000437803	16	4	16	0.0285506
Il1rap	0.000472725	16	12	16	0.0296169
Bcam	0.000477033	12	8	16	0.0296169
Cant1	0.000477033	16	8	16	0.0296169
Ddx28	0.000477033	16	8	16	0.0296169
Gramd1a	0.000477033	12	8	16	0.0296169
Hspg2	0.000477033	12	8	16	0.0296169
Irf7	0.000477033	16	8	16	0.0296169
Nop2	0.000477033	16	8	16	0.0296169
Net1	0.000479668	16	4	16	0.0296169
Obsl1	0.000479668	16	4	16	0.0296169
Rhbdf1	0.000488396	16	8	16	0.0299963
Wasl	0.000517367	16	12	16	0.0312114
Rilpl1	0.0005223	12	8	16	0.0312114
Angptl2	0.000522422	12	8	16	0.0312114
Aldoa	0.00052525	12	12	16	0.0312114
Fam160b1	0.00052969	16	8	16	0.0312114
Nsmce4a	0.00052969	16	8	16	0.0312114
Pnldc1	0.00052969	12	8	16	0.0312114
Rars2	0.00052969	16	8	16	0.0312114
Dagla	0.000565918	16	4	16	0.0326882
Iqsec2	0.000565918	12	12	16	0.0326882
Ankhd1	0.000574852	16	12	16	0.0326882
Osbpl9	0.000574852	16	12	16	0.0326882
Tfdp2	0.000574852	8	4	16	0.0326882
Vps16	0.000574852	16	4	16	0.0326882
Gpatch2	0.000587725	16	8	16	0.0326882
Gpx3	0.000587725	12	8	16	0.0326882
Itgb4	0.000587725	12	8	16	0.0326882
Ldb1	0.000587725	16	8	16	0.0326882
Pex26	0.000588544	16	8	16	0.0326882
Rnf216	0.000588544	16	8	16	0.0326882
Git2	0.000596149	16	4	16	0.0327967
Iffo2	0.000596149	16	4	16	0.0327967
Cryab	0.000618693	12	4	16	0.0338764
Fam135a	0.000651639	4	8	16	0.0351824
Oaz1	0.000651639	16	8	16	0.0351824
Rbsn	0.000651639	16	8	16	0.0351824
Gba2	0.000676028	12	12	16	0.0358326
Plppr2	0.000676028	8	12	16	0.0358326
Rere	0.000676028	16	4	16	0.0358326
Trim8	0.000676028	12	12	16	0.0358326
Svbp	0.000710507	16	8	16	0.0373542
Lemd2	0.000721975	16	8	16	0.0373542
Pctp	0.000721975	16	8	16	0.0373542
Prr15l	0.000721975	12	8	16	0.0373542
Ubr7	0.000721975	16	8	16	0.0373542
Sh2b1	0.000724043	16	8	16	0.0373542
Mapk8ip3	0.000730723	16	4	16	0.0373667
Nfkb2	0.000730723	12	12	16	0.0373667
Ciao3	0.000751142	16	4	16	0.0380754
Ripor1	0.000751142	16	4	16	0.0380754
Flywch1	0.000756181	12	12	16	0.0381641
Dlg1	0.000786054	16	8	16	0.0389757
Coq3	0.00079932	16	8	16	0.0389757
Lrrc47	0.00079932	16	8	16	0.0389757
Med11	0.00079932	16	8	16	0.0389757
Myo9b	0.00079932	16	8	16	0.0389757
Palm	0.00079932	12	8	16	0.0389757
Ppp1r13b	0.00079932	12	8	16	0.0389757
Rem1	0.000805538	12	12	16	0.0389757
Diaph1	0.000805838	12	12	16	0.0389757
Ly75	0.000805838	16	12	16	0.0389757
Anapc2	0.000820312	16	4	16	0.0391859
Mtor	0.000820312	16	4	16	0.0391859
Zfp362	0.000820312	16	4	16	0.0391859
Arsk	0.000879112	16	12	16	0.0409105
Btbd6	0.000879112	16	4	16	0.0409105
Rps6ka4	0.000879112	12	12	16	0.0409105
Tmsb10	0.000879112	12	12	16	0.0409105
Trappc2l	0.000879112	16	4	16	0.0409105
Dhx33	0.000884311	16	8	16	0.0409105
Idh3a	0.000884311	16	8	16	0.0409105
AV051173	0.000888134	4	8	16	0.0409105
B4galt2	0.000888134	12	8	16	0.0409105
Cbx6	0.000895376	16	4	16	0.0410811
Cep78	0.000958542	4	4	16	0.0420326
Cmip	0.000958542	8	12	16	0.0420326
Evc2	0.000958542	12	12	16	0.0420326
Hgs	0.000961534	16	8	16	0.0420326
Dgkq	0.000976791	16	4	16	0.0420326
Stx18	0.000976791	16	4	16	0.0420326
Tcirg1	0.000976791	12	12	16	0.0420326
Mat2a	0.00097687	16	4	16	0.0420326
Apoa4	0.000977634	16	8	16	0.0420326
Col1a2	0.000977634	12	8	16	0.0420326
Phf21a	0.000977634	12	8	16	0.0420326
Tnpo3	0.000977634	16	8	16	0.0420326
Txndc11	0.000977634	16	8	16	0.0420326
Plekhh2	0.000982568	16	8	16	0.0420326
Sh3bp5l	0.000982568	16	8	16	0.0420326
Top3b	0.000982568	16	8	16	0.0420326
Txlna	0.000982568	16	8	16	0.0420326
Ppp3ca	0.000984914	16	12	16	0.0420326
Rragc	0.000984914	16	4	16	0.0420326
Nxt1	0.0010198	16	8	16	0.0433621
Hnrnpul1	0.0010446	16	4	16	0.0438356
Brd3	0.00106505	16	4	16	0.0438356
Enc1	0.00106505	16	4	16	0.0438356
Fmnl3	0.00106505	16	4	16	0.0438356
Brd1	0.00107462	16	4	16	0.0438356
Pik3r2	0.00107462	12	12	16	0.0438356
Bag3	0.00108003	16	8	16	0.0438356
Dtx2	0.00108003	16	8	16	0.0438356
Ensa	0.00108003	16	8	16	0.0438356
Napg	0.00108003	12	8	16	0.0438356
Rabl6	0.00108003	16	8	16	0.0438356
Sbf1	0.00108003	12	8	16	0.0438356
Vegfd	0.00108003	8	8	16	0.0438356
Mcam	0.00108626	12	8	16	0.0439348
Zc3h18	0.00110621	12	8	16	0.0445864
Itpka	0.00116067	16	4	16	0.0459591
Msh6	0.00116067	8	4	16	0.0459591
Rasl11a	0.00116067	16	4	16	0.0459591
Smarcd1	0.00116067	12	12	16	0.0459591
Cd302	0.00116798	16	12	16	0.0459591
Cpsf2	0.00116798	12	12	16	0.0459591
Slc6a8	0.00116798	12	12	16	0.0459591
Clint1	0.0011923	16	8	16	0.0467574
Phc3	0.00120003	16	8	16	0.0469023
C730036E19Rik	0.00123864	8	4	16	0.0482489
Dcun1d1	0.00126421	16	4	16	0.048754
Hdac2	0.00126421	16	4	16	0.048754
Pex10	0.00126421	16	12	16	0.048754
Smn1	0.00128886	16	8	16	0.0490933
Ptcd1	0.00129776	16	4	16	0.0490933
Brd4	0.0013153	16	8	16	0.0490933
Kat14	0.0013153	12	8	16	0.0490933
Kctd11	0.0013153	16	8	16	0.0490933
Nol10	0.0013153	16	8	16	0.0490933
Ralgapa1	0.0013153	16	8	16	0.0490933
Setd3	0.0013153	16	8	16	0.0490933
Spsb2	0.0013153	12	8	16	0.0490933
Syncrip	0.0013153	16	8	16	0.0490933
Mettl22	0.00132478	12	8	16	0.0491071
Tada2b	0.00132478	16	8	16	0.0491071
Cyp4f16	0.00133259	12	4	16	0.0491071
Ncoa4	0.00133259	16	8	16	0.0491071
Cd82	0.00137627	16	4	16	0.0502382
E130309D02Rik	0.00137627	12	12	16	0.0502382
Zfp652	0.00137627	16	4	16	0.0502382
Ap2a2	0.00139063	12	12	16	0.0505443
Fblim1	0.00141982	12	8	16	0.0505443
Baz1a	0.00142466	16	12	16	0.0505443
Dync1h1	0.00142773	12	12	16	0.0505443
Trak1	0.00144405	12	8	16	0.0505443
Ccdc134	0.00144997	16	8	16	0.0505443
Dnmt1	0.00144997	12	8	16	0.0505443
Fkbp9	0.00144997	16	8	16	0.0505443
Hs6st1	0.00144997	16	8	16	0.0505443
Ilf3	0.00144997	16	8	16	0.0505443
Inppl1	0.00144997	12	8	16	0.0505443
Kctd20	0.00144997	12	8	16	0.0505443
Leng9	0.00144997	16	8	16	0.0505443
Shb	0.00144997	16	8	16	0.0505443
Xpo5	0.00144997	16	8	16	0.0505443
Fzd6	0.00146145	8	8	16	0.050787
Dclre1c	0.00146568	16	4	16	0.050787
Fam149a	0.00149749	16	4	16	0.0517346
Apoe	0.00154206	12	4	16	0.0529594
Snw1	0.00154206	16	12	16	0.0529594
BC051226	0.00156403	16	12	16	0.0533468
Trim21	0.00156403	16	8	16	0.0533468
Zfp691	0.00156713	4	4	16	0.0533468
Fam168b	0.0015973	16	8	16	0.053588
Lrch3	0.0015973	16	8	16	0.053588
Slc10a3	0.0015973	16	8	16	0.053588
Spsb4	0.0015973	12	8	16	0.053588
Trim25	0.0015973	16	8	16	0.053588
5730408K05Rik	0.00161108	16	8	16	0.0537047
Srsf11	0.00161108	16	8	16	0.0537047
A430035B10Rik	0.00162854	12	12	16	0.0537047
Ifrd2	0.00162854	12	12	16	0.0537047
Rnf8	0.00162854	12	12	16	0.0537047
Sin3b	0.00162854	16	4	16	0.0537047
Pik3c3	0.00164724	16	4	16	0.0541674
Emp2	0.00169314	12	8	16	0.0553634
Pdcd2l	0.00169314	16	8	16	0.0553634
Ifi27	0.00173076	16	4	16	0.0564345
Fbrs	0.00175837	16	8	16	0.0564427
Prpf31	0.00175837	16	8	16	0.0564427
Vim	0.00175837	12	8	16	0.0564427
Zgpat	0.00175837	16	8	16	0.0564427
Lrrfip1	0.00177014	4	4	16	0.0564427
Ube2b	0.00177014	16	12	16	0.0564427
Rnf169	0.00177218	8	8	16	0.0564427
Star	0.00177478	16	8	16	0.0564427
Tatdn2	0.00177478	4	8	16	0.0564427
Phlda3	0.00179788	12	8	16	0.0570214
Nt5dc3	0.00187932	16	12	16	0.059442
Lnx2	0.00192307	12	12	16	0.0596816
Vasn	0.00192307	12	12	16	0.0596816
Vps35l	0.00192307	16	4	16	0.0596816
Mboat1	0.00192744	4	8	16	0.0596816
Amotl2	0.00193432	16	8	16	0.0596816
Klhdc3	0.00193432	12	8	16	0.0596816
Nupr1	0.00193432	12	8	16	0.0596816
Timd4	0.00193432	12	8	16	0.0596816
Psmd4	0.00195225	12	8	16	0.0596816
Dnm2	0.00195374	12	8	16	0.0596816
Emc8	0.00195374	12	8	16	0.0596816
Fxyd6	0.00195374	12	8	16	0.0596816
Gemin5	0.00195374	16	8	16	0.0596816
Zfas1	0.0020396	8	12	16	0.0621409
Slc39a6	0.00208241	16	8	16	0.0628944
Kcnk5	0.00208814	12	12	16	0.0628944
Mgrn1	0.00208814	16	4	16	0.0628944
Urod	0.00208814	16	4	16	0.0628944
Tusc2	0.00209142	4	4	16	0.0628944
Cldn7	0.00212641	12	8	16	0.0632908
Fbn1	0.00212641	12	8	16	0.0632908
Nucb2	0.00212641	12	8	16	0.0632908
Tjap1	0.00212641	16	8	16	0.0632908
F11r	0.00214925	16	8	16	0.0636441
Hspa1b	0.00214925	16	8	16	0.0636441
Mrtfa	0.00221242	12	12	16	0.0651822
Nop58	0.00221242	16	12	16	0.0651822
Pou5f2	0.00224873	12	8	16	0.0659173
Stbd1	0.00224873	12	8	16	0.0659173
Nenf	0.00226622	16	4	16	0.0659306
Tmem50a	0.00226622	16	4	16	0.0659306
Unc50	0.00226622	16	12	16	0.0659306
Cfap36	0.00229695	16	12	16	0.0661362
Man2b1	0.00229695	8	12	16	0.0661362
Actg1	0.00233596	16	8	16	0.0661362
Atp1a1	0.00233596	16	8	16	0.0661362
Ctbp1	0.00233596	16	8	16	0.0661362
Hsf1	0.00233596	16	8	16	0.0661362
Man2a1	0.00233596	16	8	16	0.0661362
Mdn1	0.00233596	16	8	16	0.0661362
Rab3d	0.00233596	12	8	16	0.0661362
Rbm10	0.00233596	16	8	16	0.0661362
Slc20a1	0.00233596	16	8	16	0.0661362
H2az2	0.00239867	16	4	16	0.0677463
Cast	0.00242714	12	8	16	0.0683842
Efna1	0.00245824	12	12	16	0.0685947
Lrrc25	0.00245824	16	4	16	0.0685947
Snx17	0.00245824	16	4	16	0.0685947
Trnau1ap	0.00245825	16	4	16	0.0685947
Cdc42se2	0.0025644	12	8	16	0.0702301
Rasl11b	0.0025644	16	8	16	0.0702301
S100a16	0.0025644	16	8	16	0.0702301
St3gal1	0.0025644	4	8	16	0.0702301
Zbtb40	0.0025644	16	8	16	0.0702301
G6pdx	0.00259551	12	8	16	0.0702301
Hmbox1	0.00259551	4	8	16	0.0702301
Hoxa4	0.00259551	12	8	16	0.0702301
Midn	0.00259551	16	8	16	0.0702301
Myo1b	0.00259551	16	8	16	0.0702301
Pllp	0.00259551	12	8	16	0.0702301
Srsf7	0.00259551	16	8	16	0.0702301
Ubr2	0.00259551	12	8	16	0.0702301
Armc1	0.00261843	16	8	16	0.0705215
E2f4	0.00261843	16	8	16	0.0705215
Emp3	0.00263942	12	12	16	0.0707585
Scrn2	0.00263942	16	4	16	0.0707585
Atp1b1	0.00266519	12	12	16	0.0711207
Il22ra1	0.00266519	16	4	16	0.0711207
1700018L02Rik	0.00269683	8	8	16	0.071664
Limd1	0.00270407	16	4	16	0.071664
Rrp8	0.00270407	16	12	16	0.071664
Bex3	0.00281324	12	8	16	0.0718232
Crip2	0.00281324	16	8	16	0.0718232
Fam3c	0.00281324	4	8	16	0.0718232
Gtf2e1	0.00281324	16	8	16	0.0718232
Lrch4	0.00281324	12	8	16	0.0718232
Mapk1ip1l	0.00281324	16	8	16	0.0718232
P4ha1	0.00281324	16	8	16	0.0718232
Pdzk1	0.00281324	12	8	16	0.0718232
Rbm38	0.00281324	16	8	16	0.0718232
Rce1	0.00281324	12	8	16	0.0718232
Rspo1	0.00281324	12	8	16	0.0718232
Trim39	0.00281324	16	8	16	0.0718232
Usp22	0.00281324	16	8	16	0.0718232
Zfp94	0.00281324	16	8	16	0.0718232
Icam4	0.00281526	12	12	16	0.0718232
Rmnd5b	0.00281526	12	12	16	0.0718232
Thap12	0.00281526	16	12	16	0.0718232
Bet1l	0.00284933	16	8	16	0.072047
Ces2a	0.00284933	12	8	16	0.072047
Os9	0.00284933	16	8	16	0.072047
Smndc1	0.00284933	16	8	16	0.072047
Sbds	0.00285507	16	8	16	0.072047
Pkhd1	0.00288003	16	12	16	0.0720967
C030013C21Rik	0.00288809	8	4	16	0.0720967
Pip4k2c	0.00288809	16	4	16	0.0720967
Stard8	0.00288809	16	4	16	0.0720967
Ttpa	0.00288809	16	12	16	0.0720967
Alg13	0.00290937	8	4	16	0.072472
Fbxo45	0.00304298	16	8	16	0.0745845
Zfp110	0.00304298	16	8	16	0.0745845
C130046K22Rik	0.00304766	8	12	16	0.0745845
Pcmt1	0.00304766	8	4	16	0.0745845
Rmdn1	0.00304766	16	12	16	0.0745845
Zfp276	0.00304766	16	4	16	0.0745845
Clcn3	0.00308413	16	8	16	0.0745845
Dnajc22	0.00308413	16	8	16	0.0745845
Fam98b	0.00308413	16	8	16	0.0745845
Mthfs	0.00308413	16	8	16	0.0745845
Nipsnap2	0.00308413	12	8	16	0.0745845
Rpl6	0.00308413	16	8	16	0.0745845
Tepsin	0.00308413	16	8	16	0.0745845
Tsr1	0.00308413	16	8	16	0.0745845
Cdc42se1	0.00312582	16	8	16	0.0748563
Sp5	0.00312582	16	8	16	0.0748563
Chm	0.00312807	16	12	16	0.0748563
Rfk	0.00312807	16	12	16	0.0748563
AW209491	0.00313714	16	8	16	0.0748563
Tmem199	0.00313714	16	8	16	0.0748563
Tcf21	0.00314051	16	4	16	0.0748563
Slc66a2	0.00320004	16	4	16	0.0759632
Tubgcp6	0.00320004	16	4	16	0.0759632
Sf3a3	0.00327803	16	8	16	0.0773508
Arf3	0.00337881	12	8	16	0.0773508
Cops4	0.00337881	12	8	16	0.0773508
Dph1	0.00337881	16	8	16	0.0773508
Esrra	0.00337881	16	8	16	0.0773508
Ilf2	0.00337881	16	8	16	0.0773508
Ndel1	0.00337881	16	8	16	0.0773508
Pafah1b2	0.00337881	16	8	16	0.0773508
Txnrd1	0.00337881	16	8	16	0.0773508
Vps37c	0.00337881	16	8	16	0.0773508
Zc3hc1	0.00337881	12	8	16	0.0773508
Ppip5k1	0.00338109	12	8	16	0.0773508
Zfp687	0.00338109	16	8	16	0.0773508
Cbx7	0.00338629	16	4	16	0.0773508
Myo1d	0.00338629	16	12	16	0.0773508
Nsf	0.00338629	4	4	16	0.0773508
Pard6b	0.00338629	12	12	16	0.0773508
Snhg1	0.00338629	8	4	16	0.0773508
Vps9d1	0.00338629	16	4	16	0.0773508
Ccnc	0.00342681	4	8	16	0.0773508
Cox5a	0.00342681	16	8	16	0.0773508
Dbt	0.00342681	4	8	16	0.0773508
Eea1	0.00342681	4	8	16	0.0773508
Efhd2	0.00342681	16	8	16	0.0773508
Rnf14	0.00342681	16	8	16	0.0773508
A930033H14Rik	0.00343841	12	8	16	0.0773508
Rora	0.00343841	4	8	16	0.0773508
Dcaf8	0.00348945	16	4	16	0.0783473
Prelid3b	0.00364226	16	8	16	0.0811529
Fam20c	0.00366399	12	12	16	0.0811529
Foxa3	0.00366399	12	12	16	0.0811529
Gm11517	0.00366399	8	12	16	0.0811529
Hacd3	0.00366399	16	12	16	0.0811529
Napa	0.00366399	16	4	16	0.0811529
Aar2	0.00369914	16	8	16	0.0811529
Ccar1	0.00369914	16	8	16	0.0811529
Plagl2	0.00369914	16	8	16	0.0811529
Rnf185	0.00369914	16	8	16	0.0811529
Slc37a3	0.00369914	12	8	16	0.0811529
Znrd2	0.00369914	12	8	16	0.0811529
Reln	0.00372491	16	4	16	0.0811529
Camta2	0.00375423	12	8	16	0.0811529
Cpsf7	0.00375423	12	8	16	0.0811529
Entr1	0.00375423	16	8	16	0.0811529
Tmco6	0.00375423	12	8	16	0.0811529
Tmem94	0.00375423	16	8	16	0.0811529
Zfp51	0.00375423	16	8	16	0.0811529
Zfp639	0.00375423	16	8	16	0.0811529
Fubp3	0.0038384	16	12	16	0.0828181
Csf1	0.00385488	16	4	16	0.0830194
1110008P14Rik	0.0039625	4	4	16	0.0840409
Adss	0.0039625	16	12	16	0.0840409
Ccdc90b	0.0039625	16	12	16	0.0840409
Ezr	0.0039625	12	12	16	0.0840409
Npb	0.0039625	4	12	16	0.0840409
Osbpl11	0.0039625	12	12	16	0.0840409
Oser1	0.0039625	8	12	16	0.0840409
Septin9	0.0039625	12	12	16	0.0840409
Shf	0.00400648	12	8	16	0.0840409
Adora1	0.00403039	12	4	16	0.0840409
Cenpa	0.00403039	16	4	16	0.0840409
Fam76a	0.00403039	16	4	16	0.0840409
Wwc1	0.00403039	12	12	16	0.0840409
Adck1	0.00404711	16	8	16	0.0840409
Ankrd26	0.00404711	16	8	16	0.0840409
Atad2b	0.00404711	16	8	16	0.0840409
Ficd	0.00404711	16	8	16	0.0840409
Ncoa1	0.00404711	16	8	16	0.0840409
Nlrx1	0.00404711	12	8	16	0.0840409
Serpina10	0.00404711	4	8	16	0.0840409
Alg2	0.00411015	16	8	16	0.0845933
Prr14l	0.00411015	16	8	16	0.0845933
Rnf43	0.00411015	16	8	16	0.0845933
Tek	0.00411015	16	8	16	0.0845933
Trmt61b	0.00411015	16	8	16	0.0845933
Cops7b	0.00416482	16	12	16	0.0852649
Smap2	0.00416482	8	4	16	0.0852649
Tat	0.00416482	12	12	16	0.0852649
Timm10	0.0041828	16	12	16	0.0854824
Polr1b	0.00422056	16	8	16	0.0861025
Gps2	0.0042832	16	4	16	0.0870743
Zfyve1	0.0042832	12	4	16	0.0870743
Otud3	0.00432823	12	8	16	0.0878359
Prpf6	0.00441137	16	12	16	0.0887111
Camkk2	0.00442486	8	8	16	0.0887111
Inafm1	0.00442486	12	8	16	0.0887111
Man2a2	0.00442486	16	8	16	0.0887111
Ncoa5	0.00442486	16	8	16	0.0887111
Rad50	0.00442486	8	8	16	0.0887111
Rprd2	0.00442486	16	8	16	0.0887111
Borcs6	0.00449679	16	8	16	0.0892419
Dtwd1	0.00449679	16	8	16	0.0892419
Golga2	0.00449679	12	8	16	0.0892419
Top1mt	0.00449679	16	8	16	0.0892419
Tnfrsf12a	0.00449746	12	12	16	0.0892419
Wnk4	0.00449746	12	12	16	0.0892419
Oip5os1	0.00450672	16	12	16	0.0892546
Cpt1c	0.00452117	12	8	16	0.0892546
Sub1	0.00452117	16	8	16	0.0892546
Vps18	0.00454291	4	4	16	0.0895315
Synpo	0.00455514	12	12	16	0.0896204
Arhgef1	0.00462757	12	12	16	0.0898276
Ccdc138	0.00462757	4	12	16	0.0898276
Ccdc9	0.00462757	16	4	16	0.0898276
Frzb	0.00462757	16	4	16	0.0898276
Gata6	0.00462757	12	12	16	0.0898276
Jmjd1c	0.00462757	8	4	16	0.0898276
Ndn	0.00462757	16	4	16	0.0898276
Prr12	0.00462757	16	4	16	0.0898276
Inpp5k	0.00471152	16	4	16	0.0911522
Zbtb7b	0.00471152	12	12	16	0.0911522
Nup50	0.00472123	16	8	16	0.0911881
Gnpda2	0.00479473	12	4	16	0.0924539
Pan3	0.00483463	8	8	16	0.0929145
Ppfia1	0.00483463	16	8	16	0.0929145
Isca1	0.00490153	16	4	16	0.0940149
Ppp2r5c	0.00491651	16	8	16	0.0940149
Wdr5	0.00491651	16	8	16	0.0940149
Hmgn5	0.00494647	16	8	16	0.0940149
Lcn12	0.00499718	16	4	16	0.0940149
Lsm3	0.00499718	16	12	16	0.0940149
Myh11	0.00499718	12	12	16	0.0940149
Ncf1	0.00499718	12	12	16	0.0940149
Pitpna	0.00499718	12	12	16	0.0940149
Polr2e	0.00499718	16	4	16	0.0940149
Setd1a	0.00499718	12	12	16	0.0940149
Tep1	0.00499718	16	4	16	0.0940149
Zfpm1	0.00499718	12	12	16	0.0940149
BC003965	0.00509033	16	4	16	0.0953042
Gpank1	0.00509033	16	12	16	0.0953042
Setx	0.00509033	16	12	16	0.0953042
Tmem39a	0.00523687	16	12	16	0.0958798
Tstd2	0.00523687	16	4	16	0.0958798
Scnm1	0.00524581	12	8	16	0.0958798
Abcb7	0.00527885	4	8	16	0.0958798
Cacul1	0.00527885	16	8	16	0.0958798
Gtdc1	0.00527885	4	8	16	0.0958798
Gtf2f2	0.00527885	16	8	16	0.0958798
Islr	0.00527885	12	8	16	0.0958798
Retreg2	0.00527885	16	8	16	0.0958798
Unc119	0.00527885	12	8	16	0.0958798
2700062C07Rik	0.00532748	12	12	16	0.0958798
Angptl6	0.00532748	16	4	16	0.0958798
Lipg	0.00532748	12	12	16	0.0958798
Gata2	0.00536947	16	8	16	0.0958798
Prpf3	0.00536947	16	8	16	0.0958798
Akr1e1	0.00537181	16	8	16	0.0958798
Ccdc86	0.00537181	16	8	16	0.0958798
Cd99l2	0.00537181	12	8	16	0.0958798
Cwc25	0.00537181	16	8	16	0.0958798
Gck	0.00537181	4	8	16	0.0958798
Prrc1	0.00537181	16	8	16	0.0958798
Stimate	0.00537181	12	8	16	0.0958798
Zc3h10	0.00537181	16	8	16	0.0958798
Acp5	0.00539365	8	12	16	0.0958798
Csrp2	0.00539365	16	4	16	0.0958798
Exoc8	0.00539365	12	12	16	0.0958798
Ik	0.00539365	12	12	16	0.0958798
Il3ra	0.00539365	12	12	16	0.0958798
Ndufb8	0.00539365	16	4	16	0.0958798
Ormdl1	0.00539365	16	12	16	0.0958798
Rapgef6	0.00539365	16	4	16	0.0958798
Spopl	0.00539365	16	4	16	0.0958798
Tmppe	0.00539365	12	12	16	0.0958798
Pcgf5	0.00549689	12	12	16	0.0974167
Tmem38b	0.00549689	16	4	16	0.0974167
Gm6566	0.00563483	16	8	16	0.099316
Hivep2	0.00563483	12	4	16	0.099316
Kidins220	0.00564684	16	4	16	0.099316
Slc16a12	0.00564684	16	12	16	0.099316
Ttc23	0.00564684	16	4	16	0.099316
C2cd2l	0.00576006	16	8	16	0.100094
Dlst	0.00576006	16	8	16	0.100094
Fam117a	0.00576006	12	8	16	0.100094
Fancg	0.00576006	4	8	16	0.100094
Gmip	0.00576006	16	8	16	0.100094
Nploc4	0.00576006	12	8	16	0.100094
Tmem119	0.00576006	12	8	16	0.100094
Zfp764	0.00576006	12	8	16	0.100094
Fcf1	0.00581874	16	12	16	0.100126
Gbp11	0.00581874	4	12	16	0.100126
Map11	0.00581874	12	12	16	0.100126
Anks4b	0.00586538	16	8	16	0.100126
Ccdc181	0.00586538	16	8	16	0.100126
Dnmt3b	0.00586538	16	8	16	0.100126
Ess2	0.00586538	12	8	16	0.100126
Gtf3c4	0.00586538	12	8	16	0.100126
Imp3	0.00586538	16	8	16	0.100126
Pcbp1	0.00586538	16	8	16	0.100126
Rcc1l	0.00586538	16	8	16	0.100126
Tent4a	0.00586538	16	8	16	0.100126
Atg2a	0.00590899	12	8	16	0.100688
Cpn2	0.00593302	16	12	16	0.100688
Tor1aip1	0.00593302	16	12	16	0.100688
Zfand6	0.00593302	16	12	16	0.100688
Cct7	0.00604983	12	8	16	0.102371
Tmem158	0.00604983	12	8	16	0.102371
Igsf8	0.00608597	16	4	16	0.102683
Ten1	0.00608597	16	4	16	0.102683
Trim28	0.00611729	16	4	16	0.102989
Cstf1	0.00626757	12	8	16	0.102989
Dctn2	0.00627427	16	4	16	0.102989
Klhdc4	0.00627427	12	12	16	0.102989
Ralgps1	0.00627427	8	4	16	0.102989
Rbks	0.00627427	16	4	16	0.102989
Rnf13	0.00627427	16	12	16	0.102989
Snap23	0.00627427	16	12	16	0.102989
Zfp961	0.00627427	16	4	16	0.102989
Ahdc1	0.00628101	12	8	16	0.102989
Bhmt2	0.00628101	4	8	16	0.102989
Clcf1	0.00628101	12	8	16	0.102989
Gse1	0.00628101	12	8	16	0.102989
Ifi35	0.00628101	16	8	16	0.102989
Pex14	0.00628101	16	8	16	0.102989
Polr1c	0.00628101	16	8	16	0.102989
Sparc	0.00628101	12	8	16	0.102989
Zfp30	0.00628101	12	8	16	0.102989
Get1	0.00628156	12	12	16	0.102989
Pomgnt2	0.00628156	12	12	16	0.102989
Zfp944	0.00636541	16	4	16	0.104217
Extl3	0.00640007	12	8	16	0.104352
Nacc1	0.00640007	16	8	16	0.104352
Zfp956	0.00640061	16	4	16	0.104352
Edc4	0.00645192	16	8	16	0.104747
Kcnab3	0.00645192	12	8	16	0.104747
Nrm	0.00645192	12	8	16	0.104747
Tmem186	0.00649235	16	8	16	0.105256
Vti1b	0.0066489	16	12	16	0.107644
Col20a1	0.00671971	12	8	16	0.107823
Luzp1	0.00671971	16	8	16	0.107823
D17H6S53E	0.00676218	12	12	16	0.107823
Fdxr	0.00676218	12	12	16	0.107823
Hectd4	0.00676218	16	4	16	0.107823
Idh3b	0.00676218	16	4	16	0.107823
Lamc1	0.00676218	16	4	16	0.107823
Map2k5	0.00676218	16	4	16	0.107823
Ran	0.00676218	16	12	16	0.107823
Snrnp27	0.00676218	16	4	16	0.107823
Stk16	0.00676218	8	12	16	0.107823
Caap1	0.00681436	16	12	16	0.107951
Smoc1	0.00681436	16	4	16	0.107951
Aste1	0.00684459	4	8	16	0.107951
Cntnap1	0.00684459	16	8	16	0.107951
Klf16	0.00684459	16	8	16	0.107951
Pick1	0.00684459	16	8	16	0.107951
Snrpf	0.00684459	16	8	16	0.107951
Top1	0.00684459	16	8	16	0.107951
Rpl32l	0.0069017	12	12	16	0.108449
B9d2	0.00696396	12	8	16	0.108449
Cavin3	0.00696396	12	8	16	0.108449
4632404H12Rik	0.0069789	12	8	16	0.108449
AI661453	0.0069789	16	8	16	0.108449
Arhgap10	0.0069789	16	8	16	0.108449
Dus2	0.0069789	16	8	16	0.108449
Mon1b	0.0069789	16	8	16	0.108449
Sun1	0.0069789	12	8	16	0.108449
Tti2	0.0069789	16	8	16	0.108449
Tut1	0.0069789	16	8	16	0.108449
Twnk	0.00704008	16	8	16	0.109253
Dynlrb1	0.00705907	12	12	16	0.109256
P2ry14	0.00705907	16	12	16	0.109256
Ifi27l2a	0.00720111	12	8	16	0.110903
Chfr	0.00720373	4	4	16	0.110903
Prok1	0.00720373	8	4	16	0.110903
Zfp12	0.00720373	16	12	16	0.110903
Fzd1	0.00728451	16	4	16	0.111261
Glipr2	0.00728451	16	4	16	0.111261
Hmgxb4	0.00728451	12	4	16	0.111261
LTO1	0.00728451	16	12	16	0.111261
Them6	0.00728451	12	12	16	0.111261
Tnxb	0.00728451	16	4	16	0.111261
Fam220a	0.00738767	16	4	16	0.112689
Cnpy2	0.0074384	16	4	16	0.112956
Smim19	0.0074384	16	12	16	0.112956
Ubxn1	0.0074384	16	4	16	0.112956
Dnajb9	0.00745386	16	8	16	0.112956
Rabep2	0.00745386	16	8	16	0.112956
Gstt1	0.00759701	16	4	16	0.11347
Kars	0.00759701	16	12	16	0.11347
Eno1	0.0076051	16	8	16	0.11347
Gtf2ird1	0.0076051	12	8	16	0.11347
Limd2	0.0076051	16	8	16	0.11347
Lins1	0.0076051	16	8	16	0.11347
Mios	0.0076051	16	8	16	0.11347
Mrps7	0.0076051	12	8	16	0.11347
Nagpa	0.0076051	16	8	16	0.11347
Rbm17	0.0076051	16	8	16	0.11347
Sf3b2	0.0076051	12	8	16	0.11347
Slc31a1	0.0076051	12	8	16	0.11347
Nfatc3	0.0076768	12	8	16	0.114393
D10Wsu102e	0.00784341	16	4	16	0.116427
Myadm	0.00784341	12	4	16	0.116427
Trip6	0.00784341	12	12	16	0.116427
Mtss1	0.00800102	16	12	16	0.117889
Tubb6	0.00800124	12	8	16	0.117889
E2f2	0.00800415	12	12	16	0.117889
Psmb6	0.00800415	12	12	16	0.117889
Ostf1	0.00801297	16	12	16	0.117889
Pigh	0.00801297	4	4	16	0.117889
Rbm5	0.00801297	16	4	16	0.117889
0610030E20Rik	0.0081121	4	8	16	0.118298
Ankrd10	0.0081121	16	8	16	0.118298
D030028A08Rik	0.0081121	16	8	16	0.118298
Isca2	0.0081121	16	8	16	0.118298
Pde12	0.0081121	16	8	16	0.118298
Ppp6c	0.0081121	16	8	16	0.118298
Rnf149	0.0081121	16	8	16	0.118298
Commd9	0.00817204	12	12	16	0.118725
Ddx6	0.00817204	16	12	16	0.118725
Pisd-ps1	0.00817204	8	12	16	0.118725
Rock1	0.00825834	8	8	16	0.118983
Cdca7	0.00828207	16	8	16	0.118983
Crls1	0.00828207	16	8	16	0.118983
Krt7	0.00828207	12	8	16	0.118983
Mak16	0.00828207	16	8	16	0.118983
Peak1	0.00828207	12	8	16	0.118983
Rcn3	0.00828207	12	8	16	0.118983
Utp23	0.00828207	16	8	16	0.118983
Zfp53	0.00828207	16	8	16	0.118983
Zfp652os	0.00836561	8	8	16	0.119639
Chmp1a	0.00844113	16	4	16	0.119639
Hip1	0.00844113	12	4	16	0.119639
Impact	0.00844113	16	4	16	0.119639
Jmjd7	0.00844113	12	12	16	0.119639
Mmp23	0.00844113	16	4	16	0.119639
Mtmr3	0.00844113	8	12	16	0.119639
Nfrkb	0.00844113	8	12	16	0.119639
Pop1	0.00844113	12	12	16	0.119639
Rint1	0.00844113	4	4	16	0.119639
Zfp219	0.00844113	12	12	16	0.119639
Exosc6	0.00854664	16	12	16	0.120735
Ppcdc	0.00854664	4	8	16	0.120735
Cdc42ep1	0.00857046	16	8	16	0.120735
Tnrc18	0.00857046	16	8	16	0.120735
Ttc1	0.00857046	16	4	16	0.120735
Ube2d3	0.00862775	16	12	16	0.121395
Atp2b1	0.00866662	16	4	16	0.1215
Dnajc25	0.00866662	16	12	16	0.1215
Pcid2	0.00866662	16	12	16	0.1215
Kdm6a	0.00874142	4	4	16	0.122401
Kri1	0.00880136	16	8	16	0.122947
Ddx42	0.00882275	16	8	16	0.122947
Rcbtb1	0.00882275	16	8	16	0.122947
Scaf11	0.00882275	16	8	16	0.122947
Dnaja2	0.00883769	16	8	16	0.123007
Ccdc152	0.00901344	12	8	16	0.124588
Flnb	0.00901344	16	8	16	0.124588
Mup6	0.00901344	12	8	16	0.124588
Serpina7	0.00901344	16	8	16	0.124588
Ubxn8	0.00901344	16	8	16	0.124588
Apmap	0.00908005	16	12	16	0.124588
Hspa1a	0.00908005	16	4	16	0.124588
Jtb	0.00908005	16	12	16	0.124588
Lin37	0.00908005	12	12	16	0.124588
Rbm12b1	0.00908005	16	12	16	0.124588
Rhno1	0.00908005	16	4	16	0.124588
Tmem79	0.00908005	12	12	16	0.124588
Gbp3	0.00912739	4	4	16	0.125089
Ccdc77	0.00917594	16	8	16	0.125606
Otulin	0.00928524	16	12	16	0.126804
Zfp511	0.00928524	8	12	16	0.126804
Alad	0.00937805	16	4	16	0.12777
Desi1	0.00937805	12	12	16	0.12777
Gdi1	0.00942751	12	8	16	0.128047
Tceanc2	0.00942751	16	8	16	0.128047
Farsa	0.00944246	12	12	16	0.128047
Lpgat1	0.00944246	16	12	16	0.128047
Cep170	0.00953328	16	12	16	0.128944
Znhit6	0.00953328	16	12	16	0.128944
Bbs7	0.00958946	4	8	16	0.128944
Hdc	0.00958946	16	8	16	0.128944
Tagln	0.00958946	12	8	16	0.128944
Fam180a	0.00973878	16	8	16	0.128944
Hps3	0.00973878	16	8	16	0.128944
Chrd	0.00976267	8	4	16	0.128944
Gcnt2	0.00976267	16	12	16	0.128944
Gga3	0.00976267	16	12	16	0.128944
Polr3a	0.00976267	12	12	16	0.128944
Tmbim1	0.00976267	12	12	16	0.128944
Zdhhc18	0.00976267	12	12	16	0.128944
2410004B18Rik	0.00980305	16	8	16	0.128944
Atoh8	0.00980305	12	8	16	0.128944
Cmtm3	0.00980305	12	8	16	0.128944
Crip3	0.00980305	12	8	16	0.128944
Foxq1	0.00980305	8	8	16	0.128944
Hdhd5	0.00980305	16	8	16	0.128944
Proser1	0.00980305	16	8	16	0.128944
Rad1	0.00980305	16	8	16	0.128944
Rrp1	0.00980305	16	8	16	0.128944
Tcerg1	0.00980305	16	8	16	0.128944
Wbp11	0.00980305	16	8	16	0.128944
Map2k7	0.00981965	16	4	16	0.128944
Mlh3	0.00981965	12	8	16	0.128944
Mocs3	0.00981965	16	8	16	0.128944
Rbm26	0.00981965	16	8	16	0.128944
Zfx	0.00998805	16	4	16	0.131007
Bcl10	0.0100935	4	8	16	0.132092
Sgms1	0.0100935	16	8	16	0.132092
Gtf2b	0.0101415	16	4	16	0.132288
Polr3d	0.0101415	16	12	16	0.132288
9330151L19Rik	0.0101427	8	12	16	0.132288
Ajuba	0.0104161	16	8	16	0.13472
Eefsec	0.0104161	12	8	16	0.13472
Fndc3a	0.0104161	16	8	16	0.13472
Urm1	0.0104161	16	8	16	0.13472
Utp11	0.0104161	16	8	16	0.13472
Dhx15	0.0104916	16	12	16	0.13472
Gpat2	0.0104916	16	4	16	0.13472
Gzf1	0.0104916	16	12	16	0.13472
Igf2bp2	0.0104916	16	4	16	0.13472
Lamb1	0.0104916	12	12	16	0.13472
Micu1	0.0104916	16	4	16	0.13472
Ninl	0.0104916	12	12	16	0.13472
Slc41a3	0.0104916	16	4	16	0.13472
St3gal5	0.0104916	16	4	16	0.13472
Fam189a2	0.0105037	12	8	16	0.134726
Foxa1	0.010655	4	8	16	0.13532
Hnrnph3	0.010655	16	8	16	0.13532
Igsf5	0.010655	16	8	16	0.13532
Mrpl32	0.010655	16	8	16	0.13532
Psmd7	0.010655	16	8	16	0.13532
Scarf1	0.010655	12	8	16	0.13532
Tmem220	0.010655	16	8	16	0.13532
Uap1	0.010655	16	8	16	0.13532
Ube2u	0.010655	8	8	16	0.13532
3010003L21Rik	0.0107389	16	4	16	0.136089
Zfp638	0.0107389	16	4	16	0.136089
0610009L18Rik	0.0107834	4	8	16	0.136206
Nlgn2	0.0107834	16	8	16	0.136206
Txndc5	0.0107834	12	8	16	0.136206
Cyb5r4	0.0109604	16	12	16	0.137842
Esrrb	0.0109604	8	4	16	0.137842
Fgfr1op	0.0109604	16	12	16	0.137842
Jdp2	0.0109604	16	12	16	0.137842
Dcun1d3	0.0112302	16	8	16	0.138595
Fbxo7	0.0112302	16	8	16	0.138595
Foxa2	0.0112302	4	8	16	0.138595
Ifngr2	0.0112302	16	8	16	0.138595
Abcc4	0.0112697	12	4	16	0.138595
Akirin2	0.0112697	16	12	16	0.138595
B3gnt9	0.0112697	16	4	16	0.138595
Cks1b	0.0112697	12	12	16	0.138595
Cybb	0.0112697	12	12	16	0.138595
Cyp2u1	0.0112697	12	12	16	0.138595
Hcst	0.0112697	16	12	16	0.138595
Icam1	0.0112697	12	12	16	0.138595
Nod1	0.0112697	8	12	16	0.138595
Prelp	0.0112697	16	4	16	0.138595
Slc22a15	0.0112697	8	12	16	0.138595
Slc22a23	0.0112697	16	4	16	0.138595
Coq5	0.0113068	16	8	16	0.138595
Eml3	0.0113068	12	8	16	0.138595
H2ax	0.0113068	16	8	16	0.138595
Hif1an	0.0113068	12	8	16	0.138595
Lrfn3	0.0113068	12	8	16	0.138595
Mitd1	0.0113068	16	8	16	0.138595
Per2	0.0113068	16	8	16	0.138595
Wdr6	0.0113068	12	8	16	0.138595
Bcl2	0.0115408	12	4	16	0.140235
Cmklr1	0.0115408	12	4	16	0.140235
Dhrs7	0.0115408	16	4	16	0.140235
Echs1	0.0115408	16	12	16	0.140235
Rfxap	0.0115541	12	8	16	0.140235
5730409E04Rik	0.0115735	16	8	16	0.140235
Agfg2	0.0115735	12	8	16	0.140235
Gm36738	0.0115735	4	8	16	0.140235
Guca1a	0.0115735	16	8	16	0.140235
Maged1	0.0115735	12	8	16	0.140235
Nasp	0.0115735	16	8	16	0.140235
Ahctf1	0.0117205	16	8	16	0.14172
Fam53a	0.0117205	16	8	16	0.14172
Znhit2	0.0118059	16	8	16	0.142548
Col4a1	0.011838	12	12	16	0.142548
Jund	0.011838	12	12	16	0.142548
Sugp2	0.011838	16	4	16	0.142548
Pggt1b	0.0120015	16	8	16	0.143319
Syt1	0.0120015	16	8	16	0.143319
Urb2	0.0120015	16	12	16	0.143319
Synrg	0.0120564	16	12	16	0.143319
Anks3	0.0120997	16	4	16	0.143319
Cln8	0.0120997	12	12	16	0.143319
Dnaja4	0.0120997	12	12	16	0.143319
Fhl1	0.0120997	16	4	16	0.143319
Gask1a	0.0120997	16	4	16	0.143319
Ip6k1	0.0120997	16	4	16	0.143319
Kxd1	0.0120997	16	4	16	0.143319
Npm3	0.0120997	16	12	16	0.143319
Pex6	0.0120997	16	4	16	0.143319
Poc5	0.0120997	16	4	16	0.143319
Rnpep	0.0120997	12	12	16	0.143319
Stx6	0.0120997	16	4	16	0.143319
Ddx24	0.0122659	16	8	16	0.14455
Eid2	0.0122659	12	8	16	0.14455
Gpkow	0.0122659	16	8	16	0.14455
Klhl36	0.0122659	8	8	16	0.14455
Ssbp2	0.0122659	12	8	16	0.14455
2210408F21Rik	0.0123966	16	12	16	0.145353
Cadm1	0.0123966	16	12	16	0.145353
Hbp1	0.0123966	16	4	16	0.145353
Met	0.0123966	16	12	16	0.145353
Stard7	0.0123966	16	12	16	0.145353
Uba2	0.0125631	16	8	16	0.146878
Cyp8b1	0.0125769	16	4	16	0.146878
Prxl2b	0.0125769	12	12	16	0.146878
Hadh	0.0125899	16	4	16	0.146878
Zmym5	0.0125899	16	12	16	0.146878
BC017158	0.0127308	16	8	16	0.148075
Fkbp15	0.0127308	16	8	16	0.148075
Mfng	0.0127308	12	8	16	0.148075
Tpm1	0.0127781	12	12	16	0.148369
Cxcl12	0.01282	12	12	16	0.148369
Eif1b	0.01282	16	8	16	0.148369
Fam192a	0.01282	16	8	16	0.148369
Serpinb6a	0.01282	16	8	16	0.148369
Abhd4	0.0129847	16	4	16	0.148645
Ambra1	0.0129847	12	12	16	0.148645
Araf	0.0129847	16	4	16	0.148645
Atp5g2	0.0129847	12	12	16	0.148645
Bin1	0.0129847	12	12	16	0.148645
Fbxl19	0.0129847	16	4	16	0.148645
Htatsf1	0.0129847	16	12	16	0.148645
Rb1	0.0129847	8	12	16	0.148645
Tmem218	0.0129847	16	12	16	0.148645
Tnpo2	0.0129847	12	4	16	0.148645
Zfp503	0.0129847	16	4	16	0.148645
Aldh6a1	0.0130218	16	12	16	0.148777
Zfp407	0.0130218	12	12	16	0.148777
Mxra7	0.0131473	12	8	16	0.149916
Pik3r1	0.0131473	4	8	16	0.149916
Trmt10c	0.0132017	16	8	16	0.149998
Usp42	0.0132017	16	8	16	0.149998
Apbb3	0.0132978	16	8	16	0.149998
Exosc3	0.0132978	16	8	16	0.149998
Rae1	0.0132978	16	8	16	0.149998
Samd4b	0.0132978	16	8	16	0.149998
Tpst1	0.0132978	12	8	16	0.149998
Ddx31	0.0133022	12	12	16	0.149998
Cdcp1	0.0133096	4	12	16	0.149998
Cept1	0.0133096	8	4	16	0.149998
Nfia	0.0133096	16	4	16	0.149998
Vkorc1	0.0133096	16	4	16	0.149998
Dok2	0.0133924	12	12	16	0.150784
Slc39a14	0.0134394	16	12	16	0.150875
Sumf1	0.0134394	16	4	16	0.150875
Tgfbrap1	0.0134394	16	4	16	0.150875
Fars2	0.0136287	12	8	16	0.151665
Hamp	0.0136287	16	8	16	0.151665
Hccs	0.0136287	16	8	16	0.151665
Igfbp3	0.0136287	12	8	16	0.151665
Isoc1	0.0136287	16	8	16	0.151665
Leprot	0.0136287	16	8	16	0.151665
Ppp4r1	0.0136287	16	8	16	0.151665
Rnase4	0.0136287	4	8	16	0.151665
Atp6v0b	0.013688	12	8	16	0.151665
Gipc2	0.013688	16	8	16	0.151665
Uhrf1bp1l	0.013688	16	8	16	0.151665
Tmem106c	0.0137843	16	4	16	0.151665
Wdr26	0.0137843	16	12	16	0.151665
Dnajc5	0.0138194	16	8	16	0.151665
Ppp3cc	0.0138194	16	8	16	0.151665
Rwdd1	0.0138194	16	8	16	0.151665
Slc1a5	0.0138194	12	8	16	0.151665
Clcn6	0.0139279	12	12	16	0.151665
Dock9	0.0139279	4	4	16	0.151665
Dus4l	0.0139279	12	12	16	0.151665
Frs2	0.0139279	8	12	16	0.151665
Ghitm	0.0139279	16	12	16	0.151665
Itga5	0.0139279	12	12	16	0.151665
Klhl25	0.0139279	12	12	16	0.151665
Map1lc3b	0.0139279	16	4	16	0.151665
Map4	0.0139279	12	12	16	0.151665
Nags	0.0139279	12	12	16	0.151665
Papolg	0.0139279	16	4	16	0.151665
Skil	0.0139279	16	4	16	0.151665
Sp110	0.0139279	16	4	16	0.151665
Wdr82	0.0139279	16	12	16	0.151665
Zfand4	0.0139279	8	12	16	0.151665
Snhg3	0.014102	16	4	16	0.153417
Arhgap39	0.0142543	12	12	16	0.154854
Dapk3	0.0142832	12	4	16	0.154854
Gadd45b	0.0142832	12	12	16	0.154854
Zcchc8	0.0142976	8	4	16	0.154854
Setd2	0.0144022	16	12	16	0.154854
4833422C13Rik	0.0144075	16	8	16	0.154854
Clasrp	0.0144075	16	8	16	0.154854
Foxs1	0.0144075	12	8	16	0.154854
Hectd2	0.0144075	16	8	16	0.154854
Ncoa3	0.0144075	12	8	16	0.154854
Ndufs3	0.0144075	16	8	16	0.154854
Tbc1d14	0.0144075	16	8	16	0.154854
Zdhhc3	0.0144075	12	8	16	0.154854
Guca1b	0.0146082	16	8	16	0.156161
Pask	0.0146082	16	8	16	0.156161
Rnf145	0.0146082	16	8	16	0.156161
Snd1	0.0146082	12	8	16	0.156161
Bag1	0.0147753	16	8	16	0.156161
Cherp	0.0147753	16	8	16	0.156161
Ell	0.0147753	16	8	16	0.156161
Gja4	0.0147753	16	8	16	0.156161
Nxn	0.0147753	12	8	16	0.156161
Pla1a	0.0147753	4	8	16	0.156161
Porcn	0.0147753	12	8	16	0.156161
Prkrip1	0.0147753	16	8	16	0.156161
Prr13	0.0147753	16	8	16	0.156161
Slc12a7	0.0147753	12	8	16	0.156161
Unc13d	0.0147753	16	8	16	0.156161
Zfp746	0.0147753	16	8	16	0.156161
Zfp943	0.0147753	16	8	16	0.156161
Aatf	0.0148606	16	4	16	0.156161
Actb	0.0149327	12	12	16	0.156161
Ccdc3	0.0149327	16	4	16	0.156161
Gpalpp1	0.0149327	16	4	16	0.156161
Kit	0.0149327	8	12	16	0.156161
Map3k20	0.0149327	16	4	16	0.156161
Mpdz	0.0149327	16	4	16	0.156161
Prob1	0.0149327	8	12	16	0.156161
Rac3	0.0149327	16	4	16	0.156161
Sgce	0.0149327	16	4	16	0.156161
Tbc1d23	0.0149327	16	12	16	0.156161
Tsen15	0.0149327	16	12	16	0.156161
Zfp54	0.0149327	16	12	16	0.156161
Cd248	0.0149916	12	8	16	0.156214
Col3a1	0.0149916	12	8	16	0.156214
Enkd1	0.0149916	12	8	16	0.156214
Polr2i	0.0149916	16	8	16	0.156214
Rab33b	0.0151627	16	12	16	0.157855
Cpeb3	0.0153207	16	4	16	0.15893
Mllt6	0.0153207	16	4	16	0.15893
Osbpl1a	0.0153207	16	12	16	0.15893
Shroom1	0.0153207	16	4	16	0.15893
Sgta	0.0155165	16	4	16	0.160535
Foxj1	0.0155816	12	12	16	0.160535
2010003K11Rik	0.0155832	16	8	16	0.160535
Ddb1	0.0155832	12	8	16	0.160535
Pdgfra	0.0155832	16	4	16	0.160535
Xbp1	0.0155832	4	8	16	0.160535
Hyou1	0.0155999	8	8	16	0.160535
Isg15	0.0155999	16	8	16	0.160535
Ufsp1	0.0155999	16	8	16	0.160535
Ppp1r13l	0.0156798	16	8	16	0.161214
Mrpl12	0.015938	16	8	16	0.161336
Tbc1d17	0.015938	12	8	16	0.161336
1810034E14Rik	0.0160025	12	4	16	0.161336
Abca3	0.0160025	16	4	16	0.161336
Alg14	0.0160025	16	4	16	0.161336
Atp6v1a	0.0160025	16	4	16	0.161336
Ddost	0.0160025	12	12	16	0.161336
Ehd1	0.0160025	12	12	16	0.161336
Frmd8	0.0160025	12	12	16	0.161336
Fzr1	0.0160025	16	4	16	0.161336
Kmt2b	0.0160025	16	4	16	0.161336
Mef2d	0.0160025	16	4	16	0.161336
Mir682	0.0160025	12	12	16	0.161336
Nipa1	0.0160025	12	12	16	0.161336
Snx10	0.0160025	16	12	16	0.161336
Mt2	0.0160083	16	8	16	0.161336
Ofd1	0.0160083	16	8	16	0.161336
Olig1	0.0160083	4	8	16	0.161336
Fam89a	0.0160113	16	4	16	0.161336
Kif16b	0.0160113	4	4	16	0.161336
Mbtps1	0.0160113	4	4	16	0.161336
Pdcl	0.0160113	16	12	16	0.161336
Ric8a	0.0160113	16	4	16	0.161336
Git1	0.0162529	12	8	16	0.162922
Ist1	0.0162529	16	8	16	0.162922
Slc25a4	0.0162529	12	8	16	0.162922
Slc6a16	0.0162529	16	8	16	0.162922
Trap1	0.0162529	12	8	16	0.162922
Zbtb2	0.0162529	16	8	16	0.162922
Selenop	0.0163467	16	12	16	0.163247
Zfp976	0.0163467	4	4	16	0.163247
Adhfe1	0.016426	16	12	16	0.163247
Apoc1	0.016426	12	4	16	0.163247
Cep95	0.016426	16	12	16	0.163247
Cpsf1	0.016426	16	4	16	0.163247
Lrpprc	0.016426	16	4	16	0.163247
Nfe2l2	0.016426	16	12	16	0.163247
Pnpla2	0.016426	16	4	16	0.163247
Ppp1r14b	0.016426	12	12	16	0.163247
Adgra2	0.0166158	16	8	16	0.16471
Dennd5a	0.0166158	12	8	16	0.16471
Syt7	0.0166158	16	8	16	0.16471
Ctdp1	0.0168805	16	8	16	0.166623
Dynlt3	0.0168805	16	8	16	0.166623
Fstl1	0.0168805	12	8	16	0.166623
Rps19bp1	0.0168805	16	8	16	0.166623
Sfpq	0.0168805	16	8	16	0.166623
AW549542	0.0171409	12	4	16	0.167626
Atp6v1h	0.0171409	16	4	16	0.167626
Cdr2	0.0171409	12	12	16	0.167626
Crp	0.0171409	16	12	16	0.167626
Fndc5	0.0171409	12	12	16	0.167626
Miip	0.0171409	12	12	16	0.167626
Mrm1	0.0171409	16	4	16	0.167626
Pcyt2	0.0171409	12	12	16	0.167626
Phyhd1	0.0171409	8	4	16	0.167626
Slc16a6	0.0171409	16	12	16	0.167626
Srsf9	0.0171409	12	12	16	0.167626
Gtpbp10	0.0172405	16	4	16	0.16795
Unc5b	0.0172405	12	12	16	0.16795
Vwce	0.0172405	16	4	16	0.16795
4933434E20Rik	0.0173332	16	8	16	0.16795
Crbn	0.0173332	8	8	16	0.16795
Dtx4	0.0173332	12	8	16	0.16795
Gm16998	0.0173332	8	8	16	0.16795
Msl1	0.0173332	16	8	16	0.16795
Mtfp1	0.0173332	16	8	16	0.16795
Stau1	0.0173332	16	8	16	0.16795
Tmem259	0.0173332	12	8	16	0.16795
Pdgfrb	0.0176027	16	4	16	0.169773
Phc1	0.0176027	16	4	16	0.169773
Psmf1	0.0176027	16	4	16	0.169773
Ctif	0.0176091	16	8	16	0.169773
Micalcl	0.0176091	8	8	16	0.169773
Ulk2	0.0176091	4	8	16	0.169773
Cish	0.0176754	8	4	16	0.169988
Pip4p1	0.0176754	12	12	16	0.169988
Tcf25	0.0176754	12	12	16	0.169988
Rbm39	0.0177089	16	8	16	0.170169
Smim7	0.0179192	16	4	16	0.172048
Anapc7	0.0182548	12	8	16	0.173476
Med10	0.0182548	16	8	16	0.173476
Prps1l3	0.0182548	4	8	16	0.173476
Rab11fip1	0.0182548	16	8	16	0.173476
1700001C19Rik	0.0182774	12	8	16	0.173476
Arhgef12	0.0182774	16	8	16	0.173476
Gmnn	0.0182774	8	12	16	0.173476
Acer3	0.0183519	4	4	16	0.173476
Adamtsl2	0.0183519	12	12	16	0.173476
Amigo3	0.0183519	16	4	16	0.173476
Dcdc2a	0.0183519	8	12	16	0.173476
Dele1	0.0183519	16	4	16	0.173476
Dffa	0.0183519	12	12	16	0.173476
Hspb8	0.0183519	4	4	16	0.173476
Mrpl37	0.0183519	12	12	16	0.173476
Psph	0.0183519	4	4	16	0.173476
Sec61a2	0.0183519	16	4	16	0.173476
Shoc2	0.0183519	4	4	16	0.173476
St6gal1	0.0183519	16	12	16	0.173476
Ccdc80	0.018553	16	4	16	0.174808
Ctbp2	0.018553	12	12	16	0.174808
Cys1	0.018553	16	4	16	0.174808
Pard6a	0.018553	16	4	16	0.174808
Asic5	0.0187561	16	8	16	0.175192
Cog7	0.0187561	16	8	16	0.175192
Ets2	0.0187561	16	8	16	0.175192
Klhl12	0.0187561	16	8	16	0.175192
Nop56	0.0187561	16	8	16	0.175192
Plcb2	0.0187561	16	8	16	0.175192
Ppan	0.0187561	16	8	16	0.175192
Acvrl1	0.018855	12	12	16	0.175192
Cdk17	0.018855	16	12	16	0.175192
Crot	0.018855	16	12	16	0.175192
Map4k2	0.018855	16	4	16	0.175192
Mtrf1	0.018855	16	12	16	0.175192
Rgp1	0.018855	16	4	16	0.175192
Tpp1	0.018855	16	12	16	0.175192
Xpnpep1	0.018855	12	4	16	0.175192
Aass	0.0188654	4	8	16	0.175192
Baz1b	0.0188654	16	8	16	0.175192
Eef2k	0.0188654	12	8	16	0.175192
Ankrd16	0.0189066	16	4	16	0.175294
Cyp26a1	0.0189066	8	12	16	0.175294
Elovl5	0.0189646	16	4	16	0.175592
Ces1g	0.018969	8	4	16	0.175592
Il20rb	0.0190666	8	8	16	0.175794
Poldip3	0.0190666	16	8	16	0.175794
Ptdss1	0.0190666	16	8	16	0.175794
Spata2l	0.0190666	12	8	16	0.175794
Tmem184a	0.0190666	4	8	16	0.175794
Slc33a1	0.0193018	16	12	16	0.177822
Ddx3x	0.0194797	16	8	16	0.178357
1110038F14Rik	0.0196393	16	4	16	0.178357
Acat3	0.0196393	16	12	16	0.178357
Alkbh3	0.0196393	16	12	16	0.178357
Brms1	0.0196393	16	4	16	0.178357
Cp	0.0196393	16	12	16	0.178357
Ddx20	0.0196393	16	4	16	0.178357
Fbxl3	0.0196393	16	12	16	0.178357
Fn1	0.0196393	16	12	16	0.178357
Luc7l3	0.0196393	16	4	16	0.178357
Naa10	0.0196393	12	12	16	0.178357
Pgam1	0.0196393	16	4	16	0.178357
Smug1	0.0196393	16	4	16	0.178357
Zfp65	0.0196393	4	4	16	0.178357
Cdc42ep3	0.0197287	16	8	16	0.178357
Col16a1	0.0197287	12	8	16	0.178357
Ddx49	0.0197287	12	8	16	0.178357
Gng11	0.0197287	12	8	16	0.178357
Rdm1	0.0197287	12	8	16	0.178357
Rpsa	0.0197287	12	8	16	0.178357
Serpina1a	0.0197287	12	8	16	0.178357
Trim7	0.0197287	16	8	16	0.178357
Ube2cbp	0.0197287	12	8	16	0.178357
Ythdf1	0.0197287	16	8	16	0.178357
Ecm1	0.0199533	16	4	16	0.180247
Ncor1	0.0200345	16	8	16	0.180841
Eif4a3	0.0200886	16	8	16	0.181047
Pla2g15	0.0200886	8	8	16	0.181047
Ahsa1	0.0201871	12	12	16	0.181112
Ccdc102a	0.0201871	8	12	16	0.181112
Lamp2	0.0201871	16	12	16	0.181112
Rps13	0.0201871	4	12	16	0.181112
Tmem143	0.0201871	8	12	16	0.181112
Abcc6	0.0202831	8	8	16	0.181112
Pacsin3	0.0202831	16	8	16	0.181112
Rgs19	0.0202831	16	8	16	0.181112
Sec23ip	0.0202831	4	8	16	0.181112
Septin11	0.0202831	4	8	16	0.181112
Trmt13	0.0202831	12	8	16	0.181112
Zfp296	0.0202831	4	8	16	0.181112
Cops8	0.0204083	16	12	16	0.18209
Smg7	0.0205336	16	4	16	0.182927
Trrap	0.0205336	16	4	16	0.182927
D130020L05Rik	0.0205691	16	4	16	0.183103
Ppp1r15b	0.0206317	16	8	16	0.183379
Whamm	0.0206317	12	8	16	0.183379
Mob3b	0.020752	8	8	16	0.184179
Mkks	0.0208659	4	4	16	0.184179
Akr1d1	0.0210074	16	12	16	0.184179
Armc7	0.0210074	4	4	16	0.184179
Clock	0.0210074	4	12	16	0.184179
Esam	0.0210074	16	4	16	0.184179
Inpp1	0.0210074	16	12	16	0.184179
Lrmda	0.0210074	16	4	16	0.184179
Lrrc14	0.0210074	16	4	16	0.184179
Nphp3	0.0210074	16	4	16	0.184179
Pik3r4	0.0210074	16	4	16	0.184179
Prepl	0.0210074	12	4	16	0.184179
Prmt6	0.0210074	16	12	16	0.184179
Psmb1	0.0210074	16	4	16	0.184179
Rorc	0.0210074	16	4	16	0.184179
Slc9a8	0.0210074	8	12	16	0.184179
Usp30	0.0210074	16	4	16	0.184179
Yeats2	0.0210074	16	4	16	0.184179
Cbfb	0.0213084	4	8	16	0.185837
Elfn1	0.0213084	4	8	16	0.185837
Gnl2	0.0213084	16	8	16	0.185837
Ndufaf8	0.0213084	16	8	16	0.185837
Sgsm2	0.0213084	12	8	16	0.185837
Slc25a28	0.0213084	12	8	16	0.185837
Smtnl2	0.0213084	16	8	16	0.185837
4930430F08Rik	0.0213815	16	8	16	0.186054
Akap13	0.0213815	16	8	16	0.186054
Tesk1	0.0213815	16	8	16	0.186054
Akip1	0.0214465	16	4	16	0.186062
Mrps26	0.0214465	16	4	16	0.186062
Rai14	0.0214465	16	12	16	0.186062
Rnf114	0.0214465	16	12	16	0.186062
Aspg	0.0216032	16	4	16	0.186724
Ddx18	0.0216032	16	12	16	0.186724
Itgb7	0.0216032	12	12	16	0.186724
Rnaseh2a	0.0216032	12	4	16	0.186724
Serpina3m	0.0216032	16	12	16	0.186724
Kmt2a	0.0217712	16	8	16	0.187376
Arpc1a	0.0219208	16	8	16	0.187376
Cnot4	0.0219208	16	8	16	0.187376
Cxcl9	0.0219208	16	8	16	0.187376
Dclre1a	0.0219208	12	8	16	0.187376
Dhx8	0.0219208	16	8	16	0.187376
Eif4a1	0.0219208	16	8	16	0.187376
Fbxo28	0.0219208	12	8	16	0.187376
Gtf2e2	0.0219208	16	8	16	0.187376
Krcc1	0.0219208	8	8	16	0.187376
Krt19	0.0219208	12	8	16	0.187376
Ptges2	0.0219208	16	8	16	0.187376
Trappc5	0.0219208	16	8	16	0.187376
Txndc16	0.0219208	4	8	16	0.187376
Zswim3	0.0219208	16	8	16	0.187376
Zfp553	0.0219486	12	12	16	0.187476
Ms4a6c	0.0220222	12	12	16	0.187966
Acadl	0.0220974	16	8	16	0.188193
Tnks1bp1	0.0220974	12	8	16	0.188193
Zfp772	0.0220974	8	8	16	0.188193
Sp1	0.0222589	8	4	16	0.189065
Ctf1	0.0223114	16	8	16	0.189065
Fam174b	0.0223114	16	8	16	0.189065
Pltp	0.0223114	16	8	16	0.189065
Rnf26	0.0223114	16	8	16	0.189065
Cisd1	0.022361	16	12	16	0.189065
3830406C13Rik	0.0224604	16	12	16	0.189065
Abhd3	0.0224604	16	12	16	0.189065
Cgrrf1	0.0224604	16	4	16	0.189065
Ints1	0.0224604	12	12	16	0.189065
Kdm2a	0.0224604	4	4	16	0.189065
Nlrp6	0.0224604	12	4	16	0.189065
Ovca2	0.0224604	16	4	16	0.189065
Pml	0.0224604	12	4	16	0.189065
Rom1	0.0224604	16	4	16	0.189065
Tln1	0.0224604	16	4	16	0.189065
Csnk1g2	0.0227476	12	8	16	0.190653
Eef1e1	0.0227476	16	8	16	0.190653
Hand2os1	0.0227476	8	8	16	0.190653
Ppp4r1l-ps	0.0227476	16	8	16	0.190653
Soat2	0.0227476	12	8	16	0.190653
Srd5a2	0.0227476	12	8	16	0.190653
Ccpg1os	0.0230005	16	8	16	0.192296
Coil	0.0230005	16	8	16	0.192296
Raly	0.0230005	16	8	16	0.192296
Gatad2a	0.0230376	12	12	16	0.192296
Snapc5	0.0230376	16	12	16	0.192296
Cmpk1	0.0230759	16	12	16	0.192296
Cln3	0.0231081	16	4	16	0.192296
Itprid2	0.0231081	16	12	16	0.192296
Rnf138	0.0231081	16	12	16	0.192296
C1qtnf12	0.0231093	12	8	16	0.192296
Tor3a	0.0233047	12	12	16	0.193783
Slc25a51	0.0235911	12	12	16	0.195193
Atp2b4	0.0236761	12	8	16	0.195193
Cacfd1	0.0236761	12	8	16	0.195193
Ccdc137	0.0236761	16	8	16	0.195193
Dus3l	0.0236761	12	8	16	0.195193
Hspa4	0.0236761	4	8	16	0.195193
Igf1r	0.0236761	12	8	16	0.195193
Ipp	0.0236761	8	8	16	0.195193
Mir6516	0.0236761	12	8	16	0.195193
Pwp1	0.0236761	16	8	16	0.195193
Rnf4	0.0236761	16	8	16	0.195193
Supt5	0.0236761	16	8	16	0.195193
Cacnb3	0.0240031	16	4	16	0.195528
Cspp1	0.0240031	16	12	16	0.195528
Dpt	0.0240031	16	4	16	0.195528
Exosc7	0.0240031	4	4	16	0.195528
Fam53c	0.0240031	16	4	16	0.195528
Gcgr	0.0240031	16	4	16	0.195528
Gpatch8	0.0240031	16	12	16	0.195528
Kremen1	0.0240031	16	4	16	0.195528
Krt8	0.0240031	12	12	16	0.195528
Myo1c	0.0240031	16	4	16	0.195528
Nr2c2ap	0.0240031	12	12	16	0.195528
Picalm	0.0240031	16	12	16	0.195528
Pld2	0.0240031	16	4	16	0.195528
Stra6l	0.0240031	16	12	16	0.195528
Tbrg4	0.0240031	12	12	16	0.195528
Unc45b	0.0240031	16	12	16	0.195528
Whrn	0.0240031	4	4	16	0.195528
Dnttip2	0.0241129	16	8	16	0.195873
Ehhadh	0.0241129	16	8	16	0.195873
Itgax	0.0241129	12	8	16	0.195873
Ndufc2	0.0241129	16	8	16	0.195873
Eef1d	0.0241902	12	8	16	0.196227
Gpatch4	0.0241902	16	8	16	0.196227
Cyp3a13	0.0245	16	8	16	0.198601
Pex19	0.0246384	16	12	16	0.199583
F13b	0.0247065	16	12	16	0.199856
Nkg7	0.0247065	4	4	16	0.199856
9130401M01Rik	0.0248117	12	8	16	0.200149
Afp	0.0248117	16	8	16	0.200149
Fbxl6	0.0248117	16	8	16	0.200149
Mrrf	0.0248117	4	8	16	0.200149
Dcakd	0.0250223	12	8	16	0.201708
Mtmr6	0.0253414	16	12	16	0.202495
Sra1	0.0254203	8	4	16	0.202495
Ccn4	0.0255561	16	8	16	0.202495
Ireb2	0.0255561	16	8	16	0.202495
Klhdc8b	0.0255561	12	8	16	0.202495
Ltbp3	0.0255561	16	8	16	0.202495
Mterf3	0.0255561	16	8	16	0.202495
Parp14	0.0255561	16	8	16	0.202495
Rpf1	0.0255561	16	8	16	0.202495
S100a1	0.0255561	16	8	16	0.202495
Taf1c	0.0255561	16	8	16	0.202495
Tgif1	0.0255561	8	8	16	0.202495
Tomm40	0.0255561	16	8	16	0.202495
Usp5	0.0255561	16	8	16	0.202495
Zfp512	0.0255561	16	8	16	0.202495
Vtcn1	0.0256081	16	4	16	0.202495
Ap3s2	0.0256399	8	12	16	0.202495
Bloc1s3	0.0256399	12	4	16	0.202495
Chpf	0.0256399	8	12	16	0.202495
Disp1	0.0256399	12	4	16	0.202495
Glt1d1	0.0256399	4	4	16	0.202495
Gpi1	0.0256399	16	4	16	0.202495
Parp12	0.0256399	16	12	16	0.202495
Pik3ip1	0.0256399	12	12	16	0.202495
Plekhf2	0.0256399	16	12	16	0.202495
Ptov1	0.0256399	12	12	16	0.202495
Tbk1	0.0256399	16	12	16	0.202495
Unk	0.0256399	16	12	16	0.202495
Zfp410	0.0256399	16	4	16	0.202495
Grwd1	0.0257131	16	8	16	0.202495
Sco1	0.0257131	12	8	16	0.202495
Slc25a22	0.0257131	16	8	16	0.202495
Tbc1d10a	0.0257131	16	8	16	0.202495
Wapl	0.0257131	16	8	16	0.202495
Lsg1	0.0259633	16	8	16	0.20405
Prkag1	0.0259633	12	12	16	0.20405
Zfp526	0.0259633	16	8	16	0.20405
BB218582	0.0260437	8	8	16	0.204129
Cyp2c50	0.0260437	4	8	16	0.204129
Fxyd5	0.0260437	16	8	16	0.204129
Ogfod3	0.0260437	12	8	16	0.204129
Alg3	0.0264034	12	4	16	0.206252
Anp32b	0.0264034	16	4	16	0.206252
Fbxo33	0.0264034	16	12	16	0.206252
Gfm2	0.0264034	4	4	16	0.206252
Rab5a	0.0264034	12	12	16	0.206252
Bicd2	0.0265354	12	12	16	0.206727
Ccl25	0.0265354	12	12	16	0.206727
Gkap1	0.0265354	16	4	16	0.206727
Klhl6	0.0265354	12	4	16	0.206727
Fastkd3	0.0266093	16	8	16	0.206886
Inafm2	0.0266093	16	8	16	0.206886
Ugt2b34	0.0266093	4	8	16	0.206886
Epha2	0.0267491	16	8	16	0.207279
Tet3	0.0267491	12	8	16	0.207279
Trappc9	0.0267491	4	8	16	0.207279
Trp53	0.0267491	16	8	16	0.207279
Ube2o	0.0267491	16	8	16	0.207279
Ccdc159	0.0269525	12	4	16	0.208716
Gprasp1	0.0272053	16	4	16	0.209024
Napsa	0.0272053	12	12	16	0.209024
Phf10	0.0272053	12	12	16	0.209024
Ces3a	0.0273198	12	8	16	0.209024
Nbl1	0.0273198	12	8	16	0.209024
Nck1	0.0273198	16	8	16	0.209024
Zfp618	0.0273198	12	8	16	0.209024
Acadvl	0.027376	12	12	16	0.209024
Ccdc85c	0.027376	12	12	16	0.209024
Eipr1	0.027376	12	12	16	0.209024
Fam136a	0.027376	16	12	16	0.209024
Fam3a	0.027376	16	4	16	0.209024
Ifi47	0.027376	16	12	16	0.209024
Kctd2	0.027376	16	4	16	0.209024
Kmt2c	0.027376	16	4	16	0.209024
Lrp4	0.027376	16	4	16	0.209024
Mettl21a	0.027376	16	12	16	0.209024
Nudt4	0.027376	16	12	16	0.209024
Pdcd4	0.027376	8	4	16	0.209024
Tm2d1	0.027376	16	12	16	0.209024
Abhd16a	0.0275685	16	8	16	0.209024
Cnn2	0.0275685	16	8	16	0.209024
Cpeb1	0.0275685	12	8	16	0.209024
Eif1a	0.0275685	16	8	16	0.209024
Flna	0.0275685	12	8	16	0.209024
Kynu	0.0275685	4	8	16	0.209024
Lsm12	0.0275685	12	8	16	0.209024
Pbx2	0.0275685	12	8	16	0.209024
Plekhm2	0.0275685	12	8	16	0.209024
Rbms3	0.0275685	16	8	16	0.209024
Snx7	0.0275685	16	8	16	0.209024
Zkscan14	0.0275685	8	8	16	0.209024
As3mt	0.0281117	16	8	16	0.212178
Isy1	0.0281117	16	8	16	0.212178
Plxna4	0.0281117	12	8	16	0.212178
Repin1	0.0281117	16	8	16	0.212178
Gm9776	0.0282039	16	12	16	0.212178
Micu3	0.0282039	12	4	16	0.212178
Naa16	0.0282039	16	12	16	0.212178
Rpl31	0.0282039	16	4	16	0.212178
Sf3a2	0.0282039	16	4	16	0.212178
Slc4a3	0.0282039	12	12	16	0.212178
Tmtc2	0.0282039	16	4	16	0.212178
Zfp180	0.0282039	16	4	16	0.212178
Chic1	0.0282844	8	8	16	0.212371
Nbdy	0.0282844	16	8	16	0.212371
Uhrf2	0.0282844	16	8	16	0.212371
Bcl3	0.0284535	12	12	16	0.21254
Golgb1	0.0284535	12	12	16	0.21254
Gtf2f1	0.0284535	12	12	16	0.21254
Nob1	0.0284535	16	12	16	0.21254
Pxdn	0.0284535	8	12	16	0.21254
Rab11fip5	0.0284535	12	12	16	0.21254
Rnf219	0.0284535	4	4	16	0.21254
Vps33b	0.0284535	16	4	16	0.21254
Ppp1cb	0.0285596	16	8	16	0.213196
Cbll1	0.0288037	16	12	16	0.214728
Zfp672	0.0288037	16	12	16	0.214728
Palld	0.0288203	16	8	16	0.214728
4933404O12Rik	0.0290143	8	8	16	0.215603
Amfr	0.0290143	16	8	16	0.215603
Plekhj1	0.0290143	12	8	16	0.215603
Nr2f2	0.029189	16	4	16	0.215603
Ada	0.0292163	8	12	16	0.215603
Gstm1	0.0292163	8	12	16	0.215603
Myd88	0.0292163	12	12	16	0.215603
Nid1	0.0292163	8	12	16	0.215603
Pim1	0.0292163	12	12	16	0.215603
Ppl	0.0292163	12	12	16	0.215603
Slc2a9	0.0292163	16	4	16	0.215603
Snrpd1	0.0292163	12	12	16	0.215603
Snx4	0.0292163	16	4	16	0.215603
Tspan15	0.0292163	12	4	16	0.215603
Vps11	0.0292163	16	4	16	0.215603
Apob	0.0297212	4	8	16	0.218219
Entpd6	0.0297212	12	8	16	0.218219
Fance	0.0297212	16	8	16	0.218219
Hmces	0.0297212	16	8	16	0.218219
Leo1	0.0297212	16	8	16	0.218219
Pde5a	0.0297212	8	8	16	0.218219
Rtn4rl1	0.0297212	12	8	16	0.218219
Srrt	0.0297212	12	8	16	0.218219
Golim4	0.0299084	16	12	16	0.219454
Cend1	0.0300518	16	8	16	0.219848
G3bp2	0.0300518	16	8	16	0.219848
Thap3	0.0300518	12	8	16	0.219848
Hdlbp	0.0301136	16	4	16	0.219848
Ift88	0.0301136	16	4	16	0.219848
Nrde2	0.0301136	12	4	16	0.219848
Rab4a	0.0301136	16	4	16	0.219848
Slc44a2	0.0301136	12	4	16	0.219848
Aig1	0.0303254	16	8	16	0.2207
Gnpnat1	0.0303254	16	8	16	0.2207
Insr	0.0303254	4	8	16	0.2207
Pitpnb	0.0303254	12	8	16	0.2207
Zfp647	0.0303254	16	8	16	0.2207
Kansl2	0.0304922	16	4	16	0.221498
Lrrk1	0.0304922	16	4	16	0.221498
Ube2g2	0.0304922	16	4	16	0.221498
Ap3b1	0.0307679	16	12	16	0.221814
Dmap1	0.0308004	16	8	16	0.221814
Hk1	0.0308004	12	12	16	0.221814
Nme4	0.0308004	16	8	16	0.221814
Sart3	0.0308004	16	4	16	0.221814
Baiap2	0.0308191	12	8	16	0.221814
Cbarp	0.0308191	12	12	16	0.221814
Smad7	0.0308191	16	4	16	0.221814
Tmem205	0.0308191	8	8	16	0.221814
Creb3l1	0.031033	12	8	16	0.221814
Pptc7	0.031033	16	8	16	0.221814
Rai1	0.031033	16	8	16	0.221814
Rcor1	0.031033	16	8	16	0.221814
Ubl4a	0.031033	16	8	16	0.221814
Arl4d	0.0311663	12	12	16	0.221814
Brpf3	0.0311663	16	12	16	0.221814
C1qtnf9	0.0311663	16	4	16	0.221814
Ccl19	0.0311663	12	12	16	0.221814
Ccl5	0.0311663	4	4	16	0.221814
Chadl	0.0311663	16	4	16	0.221814
Cyth3	0.0311663	12	4	16	0.221814
Edem1	0.0311663	4	4	16	0.221814
Epb41l4aos	0.0311663	8	12	16	0.221814
Fchsd1	0.0311663	16	4	16	0.221814
Gm12070	0.0311663	4	4	16	0.221814
Ly6a	0.0311663	4	12	16	0.221814
Saa1	0.0311663	4	4	16	0.221814
Senp5	0.0311663	16	12	16	0.221814
Sh3d19	0.0311663	12	4	16	0.221814
Sod3	0.0311663	16	4	16	0.221814
Tmem30a	0.0311663	16	12	16	0.221814
Vps36	0.0311663	16	12	16	0.221814
Ypel3	0.0311663	16	4	16	0.221814
Bptf	0.0312988	4	4	16	0.222484
Smg9	0.0312988	8	12	16	0.222484
Cyp2c54	0.0319157	4	8	16	0.224733
Nectin1	0.0319157	12	8	16	0.224733
Wfdc2	0.0319157	12	8	16	0.224733
Akirin1	0.0320225	16	8	16	0.224733
Apeh	0.0320225	16	8	16	0.224733
Atg4b	0.0320225	16	8	16	0.224733
Igfbp4	0.0320225	4	8	16	0.224733
Igfbp7	0.0320225	12	8	16	0.224733
Il13ra1	0.0320225	4	8	16	0.224733
Mgat2	0.0320225	16	8	16	0.224733
Pprc1	0.0320225	16	8	16	0.224733
Slc23a2	0.0320225	16	8	16	0.224733
Ssna1	0.0320225	16	8	16	0.224733
Thap4	0.0320225	12	8	16	0.224733
Trim11	0.0320225	16	8	16	0.224733
Usf3	0.0320225	16	8	16	0.224733
Uvrag	0.0320225	16	8	16	0.224733
Dnttip1	0.0320316	16	4	16	0.224733
Fgfrl1	0.032138	16	4	16	0.224733
Fnbp4	0.032138	16	12	16	0.224733
Itgav	0.032138	16	12	16	0.224733
Marchf6	0.032138	16	12	16	0.224733
Pbx1	0.032138	16	4	16	0.224733
Pex7	0.032138	16	12	16	0.224733
Raet1e	0.032138	16	4	16	0.224733
Slc9a9	0.032138	8	12	16	0.224733
Swap70	0.032138	8	12	16	0.224733
Parg	0.032604	12	8	16	0.22603
Atp2a3	0.0326579	16	12	16	0.22603
Cyp2j5	0.0326579	16	12	16	0.22603
Mipol1	0.0326579	8	12	16	0.22603
Sbk1	0.0326579	16	4	16	0.22603
Slx4	0.0326579	16	4	16	0.22603
Tent4b	0.0326579	16	12	16	0.22603
Lipt2	0.0326822	16	8	16	0.22603
Orm2	0.0326822	4	8	16	0.22603
Tmem29	0.0326822	8	8	16	0.22603
Ccdc122	0.0326934	4	8	16	0.22603
Cd3eap	0.0326934	16	8	16	0.22603
Dcaf5	0.0326934	16	8	16	0.22603
Mast3	0.0326934	12	8	16	0.22603
Prdm4	0.0326934	16	8	16	0.22603
Slc12a4	0.0326934	12	8	16	0.22603
Spryd3	0.0326934	16	8	16	0.22603
Wdr25	0.0326934	4	8	16	0.22603
Zfp970	0.0326934	12	8	16	0.22603
Rabl2	0.0328512	12	12	16	0.226986
9130023H24Rik	0.0332316	16	4	16	0.227314
Adam9	0.0332316	16	12	16	0.227314
Ankrd33b	0.0332316	12	12	16	0.227314
BC048403	0.0332316	4	4	16	0.227314
Crtc1	0.0332316	4	4	16	0.227314
Dgkd	0.0332316	8	12	16	0.227314
Dnaja3	0.0332316	16	12	16	0.227314
Ergic2	0.0332316	16	12	16	0.227314
Hrk	0.0332316	12	12	16	0.227314
Mtmr10	0.0332316	16	4	16	0.227314
Mtx2	0.0332316	16	12	16	0.227314
Pgm2l1	0.0332316	16	4	16	0.227314
Pon2	0.0332316	12	12	16	0.227314
Taf12	0.0332316	16	12	16	0.227314
Tap2	0.0332316	16	4	16	0.227314
Wdr1	0.0332316	12	12	16	0.227314
Zfp661	0.0332316	16	12	16	0.227314
Pcyox1	0.0333953	16	8	16	0.228031
Tmem98	0.0333953	16	8	16	0.228031
Wdr75	0.0333953	16	8	16	0.228031
Naa35	0.0335415	16	4	16	0.22876
Vsig2	0.0335415	16	4	16	0.22876
Arrdc4	0.0338804	16	8	16	0.230665
Castor1	0.0338804	4	8	16	0.230665
Hdac7	0.0338804	16	8	16	0.230665
Apoc4	0.034283	12	4	16	0.230961
Ccdc84	0.034283	12	4	16	0.230961
Crym	0.034283	8	12	16	0.230961
Fus	0.034283	16	4	16	0.230961
Pgpep1	0.034283	12	4	16	0.230961
Phf20	0.034283	8	12	16	0.230961
Rnf128	0.034283	16	12	16	0.230961
Rnf19b	0.034283	8	4	16	0.230961
Xpot	0.034283	16	12	16	0.230961
Zfp950	0.0344776	12	8	16	0.230961
Aoc2	0.0344811	16	8	16	0.230961
Arsa	0.0344811	16	8	16	0.230961
Btf3l4	0.0344811	16	8	16	0.230961
Exosc9	0.0344811	4	8	16	0.230961
Gls	0.0344811	12	8	16	0.230961
Id1	0.0344811	16	8	16	0.230961
Incenp	0.0344811	16	8	16	0.230961
Pank4	0.0344811	12	8	16	0.230961
Pecam1	0.0344811	12	8	16	0.230961
Rhoa	0.0344811	4	8	16	0.230961
Slc9a3r2	0.0344811	12	8	16	0.230961
Sys1	0.0344811	4	8	16	0.230961
Tm4sf4	0.0344811	16	8	16	0.230961
Tnik	0.0344811	12	8	16	0.230961
Tspan31	0.0344811	4	8	16	0.230961
Unkl	0.0344811	16	8	16	0.230961
Xrcc4	0.0344811	4	8	16	0.230961
Zap70	0.0344811	4	8	16	0.230961
Dnajc21	0.0346298	16	12	16	0.231253
Man1a	0.0346298	16	12	16	0.231253
Pole	0.0346298	12	4	16	0.231253
Ankrd42	0.034664	12	8	16	0.231253
Crem	0.034664	4	8	16	0.231253
Pdgfa	0.034664	16	8	16	0.231253
Ppfibp1	0.034664	16	8	16	0.231253
Acad9	0.034957	12	4	16	0.232406
Crkl	0.034957	16	4	16	0.232406
Hes1	0.034957	16	12	16	0.232406
N4bp2l1	0.034957	12	4	16	0.232406
Spaca6	0.034957	12	12	16	0.232406
Stap2	0.034957	16	12	16	0.232406
Rgn	0.0350504	4	8	16	0.232408
Acad11	0.0352248	16	8	16	0.232408
H2-D1	0.0352248	16	8	16	0.232408
Il10ra	0.0352248	16	8	16	0.232408
Prss53	0.0352248	12	8	16	0.232408
Scd2	0.0352248	16	8	16	0.232408
Slc29a3	0.0352248	12	8	16	0.232408
Wasf2	0.0352248	8	8	16	0.232408
Zfp810	0.0352248	8	8	16	0.232408
1110032A03Rik	0.0354177	16	12	16	0.232408
BC005537	0.0354177	16	12	16	0.232408
Camkmt	0.0354177	4	4	16	0.232408
Cep120	0.0354177	16	12	16	0.232408
Morf4l1b	0.0354177	8	12	16	0.232408
Mustn1	0.0354177	16	4	16	0.232408
Myzap	0.0354177	12	12	16	0.232408
P3h1	0.0354177	16	4	16	0.232408
Pet117	0.0354177	12	12	16	0.232408
Rhbg	0.0354177	16	12	16	0.232408
Rps19-ps3	0.0354177	16	4	16	0.232408
Slc11a2	0.0354177	12	4	16	0.232408
Slc4a4	0.0354177	16	12	16	0.232408
Snx5	0.0354177	16	12	16	0.232408
2310030G06Rik	0.0358644	16	8	16	0.234577
Hdac4	0.0359159	12	8	16	0.234577
Tnfrsf4	0.0359159	16	8	16	0.234577
Zfp141	0.0359159	4	8	16	0.234577
Rdh7	0.0359237	8	4	16	0.234577
Tgds	0.0359237	16	12	16	0.234577
Car11	0.0359504	16	8	16	0.234577
Ccn1	0.0359504	16	8	16	0.234577
Chchd3	0.0359504	16	8	16	0.234577
Dusp6	0.0359504	16	8	16	0.234577
Dnajc15	0.0364434	16	8	16	0.237319
Psme2	0.0364434	16	4	16	0.237319
Egf	0.0365547	16	4	16	0.237319
Gabra3	0.0365547	12	12	16	0.237319
Grpel2	0.0365547	16	4	16	0.237319
Mttp	0.0365547	16	12	16	0.237319
Ptch1	0.0365547	8	4	16	0.237319
Slc10a5	0.0365547	16	12	16	0.237319
Thap11	0.0365547	16	12	16	0.237319
0610040J01Rik	0.0367501	16	8	16	0.238188
Dhps	0.0367501	16	4	16	0.238188
Saa2	0.0367501	16	8	16	0.238188
Fam160b2	0.0371059	16	8	16	0.239558
Haus5	0.0371059	12	8	16	0.239558
Mbnl1	0.0371059	16	8	16	0.239558
Mtmr9	0.0371059	16	8	16	0.239558
Nif3l1	0.0371059	16	8	16	0.239558
Rnf7	0.0371059	16	8	16	0.239558
Tmem120b	0.0371059	16	8	16	0.239558
Dnph1	0.0373962	16	12	16	0.240629
Fxn	0.0373962	16	4	16	0.240629
Polm	0.0373962	16	12	16	0.240629
Prkcsh	0.0373962	16	4	16	0.240629
Tmem80	0.0373962	12	4	16	0.240629
Wdr83	0.0373962	12	12	16	0.240629
Cyp2c69	0.0377308	4	12	16	0.241045
Dync2h1	0.0377308	16	12	16	0.241045
Fgf11	0.0377308	16	4	16	0.241045
Hsf4	0.0377308	16	4	16	0.241045
Lama4	0.0377308	4	12	16	0.241045
Mbp	0.0377308	12	12	16	0.241045
Pdk2	0.0377308	16	4	16	0.241045
Prrc2b	0.0377308	16	4	16	0.241045
Pttg1	0.0377308	16	4	16	0.241045
Trp53i11	0.0377308	16	4	16	0.241045
Wnt9b	0.0377308	12	12	16	0.241045
Zfp146	0.0377308	16	12	16	0.241045
Zzz3	0.0377308	16	4	16	0.241045
6030458C11Rik	0.0379292	16	8	16	0.24178
Dtd2	0.0379292	16	8	16	0.24178
Paip2b	0.0379292	8	8	16	0.24178
Zfp281	0.0379292	16	8	16	0.24178
Amigo1	0.0381304	12	8	16	0.242796
Hsd17b11	0.0381304	8	12	16	0.242796
Gucy1b1	0.0384527	16	4	16	0.244447
Heyl	0.0384527	12	12	16	0.244447
Wdr24	0.0384527	16	4	16	0.244447
St3gal2	0.0385051	12	8	16	0.244511
Zfp703	0.0385051	16	4	16	0.244511
Fam20b	0.0389449	16	8	16	0.246319
Gjb2	0.0389449	16	8	16	0.246319
Nfe2l1	0.0389449	16	8	16	0.246319
Orc5	0.0389449	12	8	16	0.246319
Socs5	0.0389449	16	8	16	0.246319
Pacs2	0.0389595	12	12	16	0.246319
Tial1	0.0389595	8	4	16	0.246319
Uimc1	0.0389595	16	12	16	0.246319
1700008J07Rik	0.0398779	16	4	16	0.250336
Cnbp	0.0398779	16	12	16	0.250336
Hdgf	0.0398779	8	4	16	0.250336
Hs1bp3	0.0399066	12	8	16	0.250336
Ino80d	0.0399066	16	8	16	0.250336
Ip6k2	0.0399066	8	8	16	0.250336
Itpk1	0.0399066	12	8	16	0.250336
Serinc1	0.0399066	4	8	16	0.250336
Zfp563	0.0399066	4	8	16	0.250336
Bscl2	0.0399825	12	12	16	0.250336
Cars	0.0399825	12	12	16	0.250336
Dcps	0.0399825	8	12	16	0.250336
Gpr135	0.0399825	8	4	16	0.250336
Taf6	0.0399825	4	4	16	0.250336
9130221H12Rik	0.0400877	12	8	16	0.250336
Casp2	0.0400877	16	8	16	0.250336
Lsp1	0.0400877	16	8	16	0.250336
Nt5c3	0.0400877	16	4	16	0.250336
Rab12	0.0400877	16	8	16	0.250336
Arrdc2	0.0401771	12	12	16	0.250336
Kansl3	0.0401771	16	4	16	0.250336
Lrrfip2	0.0401771	12	12	16	0.250336
Nrep	0.0401771	8	4	16	0.250336
Rbm28	0.0401771	12	4	16	0.250336
Retsat	0.0401771	16	4	16	0.250336
Snta1	0.0401771	12	12	16	0.250336
Trub1	0.0401771	12	12	16	0.250336
Stat5a	0.0404251	12	8	16	0.251746
Gpt2	0.0406107	16	4	16	0.252766
Ankrd23	0.0406663	12	12	16	0.252977
Coq4	0.0408165	16	8	16	0.253097
Dcaf15	0.0408165	12	8	16	0.253097
Eif4h	0.0408165	12	8	16	0.253097
Lamb2	0.0408165	12	8	16	0.253097
Plekhh3	0.0408165	16	8	16	0.253097
Zfp395	0.0408165	12	8	16	0.253097
Xpo1	0.0409456	4	4	16	0.253762
Lhfp	0.0411359	16	4	16	0.254534
Plod3	0.0411359	16	4	16	0.254534
Spg11	0.0411359	16	12	16	0.254534
Gorasp1	0.0412531	16	8	16	0.254581
Mars2	0.0412531	4	4	16	0.254581
Med22	0.0412531	16	8	16	0.254581
Mrps11	0.0412531	12	8	16	0.254581
Wwc2	0.0412531	16	8	16	0.254581
Pikfyve	0.0414677	4	8	16	0.255044
Abi1	0.0415039	16	12	16	0.255044
Lsm10	0.0415039	16	4	16	0.255044
Nr2c2	0.0415039	8	12	16	0.255044
Pcbp2	0.0415039	16	4	16	0.255044
Rhot1	0.0415039	4	4	16	0.255044
Tspan3	0.0415039	16	4	16	0.255044
Zfp317	0.0415039	16	12	16	0.255044
Fam98a	0.0423556	16	12	16	0.257048
Lpp	0.0425013	16	12	16	0.257048
Arfgap3	0.0427229	12	12	16	0.257048
Chmp7	0.0427229	12	12	16	0.257048
Eif4e3	0.0427229	4	4	16	0.257048
Evl	0.0427229	16	4	16	0.257048
Hspb1	0.0427229	12	12	16	0.257048
Tet2	0.0427229	16	12	16	0.257048
Trip13	0.0427229	16	4	16	0.257048
1110065P20Rik	0.042763	4	4	16	0.257048
Agpat3	0.042763	16	12	16	0.257048
Cep135	0.042763	8	4	16	0.257048
Ets1	0.042763	16	4	16	0.257048
Fcgrt	0.042763	16	4	16	0.257048
Fibp	0.042763	16	4	16	0.257048
Fkbp1a	0.042763	12	12	16	0.257048
Foxj3	0.042763	16	12	16	0.257048
Katnb1	0.042763	8	12	16	0.257048
Lrig1	0.042763	16	12	16	0.257048
Mamdc2	0.042763	16	4	16	0.257048
Mettl7a2	0.042763	4	12	16	0.257048
Prr16	0.042763	16	12	16	0.257048
Timp3	0.042763	16	4	16	0.257048
Tmem209	0.042763	16	12	16	0.257048
Tvp23b	0.042763	4	4	16	0.257048
Urb1	0.042763	16	12	16	0.257048
Dtx3	0.0428394	12	8	16	0.257048
Faim	0.0428394	12	8	16	0.257048
Klhdc2	0.0428394	16	8	16	0.257048
Nt5m	0.0428394	16	8	16	0.257048
Pes1	0.0428394	16	8	16	0.257048
Smoc2	0.0428394	12	8	16	0.257048
Snx6	0.0428394	16	8	16	0.257048
Aimp1	0.0428929	16	8	16	0.257048
Arhgdib	0.0428929	16	8	16	0.257048
Atp5l	0.0428929	16	8	16	0.257048
Bag5	0.0428929	16	8	16	0.257048
Cps1	0.0428929	4	8	16	0.257048
Dph3	0.0428929	16	8	16	0.257048
Dxo	0.0428929	12	8	16	0.257048
Gm12669	0.0428929	4	8	16	0.257048
Gtf2h1	0.0428929	16	8	16	0.257048
Il10rb	0.0428929	12	8	16	0.257048
Oat	0.0428929	4	8	16	0.257048
Pdcd2	0.0428929	16	8	16	0.257048
Surf6	0.0428929	16	8	16	0.257048
Usp46	0.0428929	12	8	16	0.257048
Vwa5a	0.0428929	16	8	16	0.257048
Cnnm4	0.0429308	8	12	16	0.257142
C1qtnf2	0.0436794	12	4	16	0.261087
Col6a1	0.0436794	12	8	16	0.261087
Rps6kb2	0.0436794	12	8	16	0.261087
Stoml2	0.0436794	12	12	16	0.261087
Atg2b	0.0438973	16	8	16	0.26185
Gm10364	0.0438973	16	8	16	0.26185
Llgl2	0.0438973	12	8	16	0.26185
Ptpdc1	0.0438973	16	8	16	0.26185
Abhd17b	0.0439807	16	12	16	0.262009
Tmem159	0.0439807	12	4	16	0.262009
Mfsd4b1	0.0441001	8	4	16	0.262009
Washc4	0.0441001	16	8	16	0.262009
1810030O07Rik	0.0441948	16	4	16	0.262009
Arpp19	0.0441948	12	12	16	0.262009
Bok	0.0441948	16	4	16	0.262009
Cul5	0.0441948	16	12	16	0.262009
Harbi1	0.0441948	16	12	16	0.262009
Med20	0.0441948	16	12	16	0.262009
Zfp235	0.0441948	8	4	16	0.262009
Zfr	0.0441948	16	12	16	0.262009
Lime1	0.0445177	16	8	16	0.26337
Mphosph6	0.0445177	16	8	16	0.26337
Nr5a2	0.0445177	12	8	16	0.26337
Ormdl2	0.0445177	16	8	16	0.26337
Csnk1d	0.0445831	12	4	16	0.26337
Flt3l	0.0445831	16	4	16	0.26337
Zfp532	0.0445831	12	4	16	0.26337
Cav1	0.045277	12	12	16	0.266049
Igf2	0.045277	12	4	16	0.266049
Larp1	0.0452813	12	12	16	0.266049
Celf1	0.0453026	16	4	16	0.266049
Pus7l	0.0453026	4	12	16	0.266049
Rnf152	0.0453784	8	12	16	0.266049
Rras2	0.0453784	16	8	16	0.266049
Stab2	0.0453784	8	12	16	0.266049
4833438C02Rik	0.0454951	8	12	16	0.266049
Adck5	0.0454951	8	4	16	0.266049
Dclre1b	0.0454951	8	4	16	0.266049
Eci1	0.0454951	16	4	16	0.266049
Gc	0.0454951	16	12	16	0.266049
Gtf2h2	0.0454951	16	4	16	0.266049
Itm2c	0.0454951	16	4	16	0.266049
Med6	0.0454951	8	12	16	0.266049
Nsd3	0.0454951	16	12	16	0.266049
Pabpc1	0.0454951	16	12	16	0.266049
Plscr2	0.0454951	16	12	16	0.266049
Ttr	0.0454951	12	4	16	0.266049
Arl6ip4	0.045625	16	4	16	0.266138
Mettl25	0.045625	4	4	16	0.266138
Rabep1	0.045625	12	4	16	0.266138
Rnf126	0.045625	12	12	16	0.266138
Stat2	0.045625	12	12	16	0.266138
Amn1	0.0460752	16	8	16	0.267109
Ano6	0.0460752	12	8	16	0.267109
Erlec1	0.0460752	16	8	16	0.267109
G6pc3	0.0460752	16	8	16	0.267109
Gm13889	0.0460752	12	8	16	0.267109
Myo7a	0.0460752	12	8	16	0.267109
Pdcd10	0.0460752	16	8	16	0.267109
Selenbp1	0.0460752	16	8	16	0.267109
Wdr74	0.0460752	16	8	16	0.267109
[truncated: 9,609 more rows]

## Sheet: rain.BMAL1_KO.4h.20h
	pVal	phase	peak.shape	period	adjP
A930018P22Rik	2.13686e-06	12	12	20	0.0138968
Kctd13	3.44557e-06	4	16	20	0.0138968
Rps6kc1	3.59154e-06	12	12	20	0.0138968
Cwc15	1.11032e-05	8	12	20	0.0276185
Il10rb	1.18963e-05	8	12	20	0.0276185
Zfp30	1.45814e-05	8	12	20	0.0282102
Snapc1	3.84685e-05	16	12	20	0.0566066
Zkscan14	3.93785e-05	4	8	20	0.0566066
Repin1	4.47748e-05	12	12	20	0.0566066
Dkk3	5.00851e-05	8	8	20	0.0566066
Fam149a	5.38833e-05	8	12	20	0.0566066
S100a6	6.9092e-05	12	8	20	0.0566066
Ndufb8	6.92315e-05	8	12	20	0.0566066
Rab34	6.92315e-05	8	12	20	0.0566066
Nenf	7.36982e-05	12	8	20	0.0566066
Cdkn1b	7.80243e-05	12	8	20	0.0566066
Tap2	8.39695e-05	12	12	20	0.0573364
Enkd1	9.92439e-05	12	8	20	0.0640013
Ppil4	0.000113102	8	12	20	0.0690991
Nfxl1	0.000122144	16	4	20	0.0708924
Tbx3	0.000128968	16	8	20	0.0712884
Kcnn2	0.000137565	16	8	20	0.0725846
Rragc	0.000161973	8	12	20	0.0781675
Rps7	0.000172317	8	12	20	0.0781675
Tmem192	0.000173543	12	12	20	0.0781675
Diablo	0.00017914	8	12	20	0.0781675
Tet3	0.000191012	8	8	20	0.0781675
Disp2	0.000195284	8	12	20	0.0781675
Pstpip1	0.000195284	12	12	20	0.0781675
Snhg15	0.000219566	4	8	20	0.0822168
Tjp1	0.000219566	8	12	20	0.0822168
Uqcrh	0.000234386	12	8	20	0.0850235
Klf2	0.000244541	8	8	20	0.085738
Tmppe	0.000251128	12	8	20	0.085738
Cd63	0.00026225	12	8	20	0.0869772
Ifi27l2a	0.000282017	12	8	20	0.0885352
Rpl11	0.000286256	8	12	20	0.0885352
Atp1a1	0.000289829	12	12	20	0.0885352
Gpr4	0.000320804	8	8	20	0.0954844
Anapc2	0.000335321	16	4	20	0.0962387
Phlda3	0.000347996	12	12	20	0.0962387
H2bc21	0.000363686	8	12	20	0.0962387
Ccdc93	0.000373181	4	12	20	0.0962387
Ufc1	0.000373181	8	8	20	0.0962387
Nelfcd	0.000389664	8	12	20	0.0962387
Ttpal	0.000389664	4	8	20	0.0962387
Zfp703	0.000389664	8	12	20	0.0962387
Adra2b	0.00040772	12	8	20	0.0986004
Sufu	0.000465966	12	8	20	0.110386
Gas2l3	0.000496857	16	12	20	0.113432
Socs7	0.000505331	8	8	20	0.113432
Csrp2	0.000508136	8	12	20	0.113432
Atp5h	0.000518389	8	16	20	0.113537
Ambp	0.000529981	8	8	20	0.113926
Emp2	0.000563198	8	12	20	0.118671
Aldoa	0.000578248	12	8	20	0.118671
Rap1b	0.000582723	4	16	20	0.118671
Trip10	0.000607671	8	12	20	0.120369
Clic1	0.000615601	8	8	20	0.120369
Pip4k2c	0.000625933	12	8	20	0.120369
AI182371	0.000632539	12	12	20	0.120369
Gkap1	0.000648182	8	12	20	0.121356
Polr1d	0.00067772	8	12	20	0.124873
Stx18	0.0007049	8	12	20	0.127851
Map1s	0.000722901	12	12	20	0.128252
Sec16a	0.000729205	20	8	20	0.128252
Fam20b	0.00075525	8	12	20	0.13085
Cdr2	0.000784926	8	12	20	0.131922
Capn1	0.000794732	12	8	20	0.131922
Zfp507	0.0008056	4	8	20	0.131922
Ift22	0.000813264	12	12	20	0.131922
Marchf3	0.000827104	12	8	20	0.131922
Exd1	0.000840992	4	8	20	0.131922
Nlk	0.000840992	8	12	20	0.131922
Laptm4b	0.00091231	12	8	20	0.139152
Galk2	0.000917483	12	8	20	0.139152
Lama4	0.000935739	4	8	20	0.139152
Mpv17	0.000935739	4	8	20	0.139152
Csnk2b	0.000949171	12	8	20	0.139152
Dnajc15	0.00096682	12	8	20	0.139152
Cgrrf1	0.000970998	8	12	20	0.139152
Col11a2	0.000988771	4	16	20	0.139971
Col6a3	0.00104035	8	12	20	0.145499
Abhd8	0.00107181	12	4	20	0.146901
Spopl	0.00107569	8	12	20	0.146901
Man2b1	0.00109415	8	8	20	0.147685
B3gnt9	0.00110971	8	12	20	0.148064
Tmem94	0.00113007	12	16	20	0.149067
Ttc1	0.0011594	12	12	20	0.151217
Cd276	0.00122732	8	8	20	0.153995
Pcdh1	0.0012325	12	16	20	0.153995
Tmem17	0.00125877	8	16	20	0.153995
Rrp7a	0.00127383	16	12	20	0.153995
Gck	0.00128294	20	12	20	0.153995
Eif4a3	0.00128302	12	12	20	0.153995
Klhl3	0.00128302	8	12	20	0.153995
Notch4	0.00128683	12	8	20	0.153995
Ggh	0.00130478	8	8	20	0.15455
Kansl2	0.00132831	8	12	20	0.155747
Angel1	0.00136855	20	8	20	0.155862
Rpap3	0.00136855	8	12	20	0.155862
Gtf2i	0.00136956	8	8	20	0.155862
Pim1	0.00139239	12	16	20	0.156921
Apobr	0.00142318	20	8	20	0.157336
Caml	0.00142318	8	12	20	0.157336
Pnpla8	0.00143977	4	12	20	0.157668
Nagpa	0.00149057	12	8	20	0.157855
Igfbp6	0.00149486	4	16	20	0.157855
Slc6a8	0.00150294	8	12	20	0.157855
Uqcrfs1	0.00151806	8	12	20	0.157855
Ptcd1	0.0015237	12	8	20	0.157855
Ccdc115	0.00157117	12	8	20	0.157855
Atp5l	0.00157747	12	12	20	0.157855
Fxyd6	0.00157747	8	12	20	0.157855
Pard6b	0.00157747	8	12	20	0.157855
Samd10	0.00157747	8	12	20	0.157855
Hmgb3	0.00160958	8	4	20	0.159692
Pou5f2	0.00163068	12	12	20	0.160098
Mvb12b	0.0016571	4	8	20	0.160098
Hectd2	0.00166181	16	8	20	0.160098
B4galt2	0.00168172	8	12	20	0.160098
Nol7	0.00168263	8	12	20	0.160098
5430416N02Rik	0.00170782	8	12	20	0.161174
Foxa2	0.00174715	4	8	20	0.162542
Cdc42se2	0.00175032	4	16	20	0.162542
Zbtb1	0.00179052	4	16	20	0.164955
Zcchc9	0.00182023	4	16	20	0.166372
Kif26a	0.00186363	4	8	20	0.16667
Zfp422	0.00186363	8	12	20	0.16667
Lrrc47	0.00186657	16	4	20	0.16667
Pbdc1	0.0018908	8	16	20	0.167505
Egf	0.00193364	12	12	20	0.167505
Rbsn	0.00193364	12	12	20	0.167505
Rom1	0.00193364	8	12	20	0.167505
Kit	0.00202677	8	8	20	0.173493
Nfkb2	0.00205439	12	8	20	0.173493
Fbxl17	0.00206255	4	8	20	0.173493
Mrpl12	0.00206255	12	12	20	0.173493
Thap6	0.00213843	8	12	20	0.178582
Nfkbie	0.0021745	12	8	20	0.179599
Fam72a	0.00218156	8	12	20	0.179599
Amz2	0.00220561	4	8	20	0.180301
Fgf11	0.00225625	12	8	20	0.183151
Prkacb	0.00228099	8	12	20	0.18323
Gnas	0.00229669	4	16	20	0.18323
Spsb4	0.00231094	8	8	20	0.18323
Dip2c	0.00232037	12	12	20	0.18323
Plpp2	0.002352	12	8	20	0.183783
Rab24	0.00235904	12	16	20	0.183783
Klhl6	0.002465	8	8	20	0.190758
Fosl2	0.00254592	4	12	20	0.195481
Msl2	0.0025597	12	8	20	0.195481
Tesc	0.00267824	8	12	20	0.198388
Txndc17	0.00268757	8	12	20	0.198388
Galnt7	0.00269609	16	4	20	0.198388
Hlx	0.00271565	8	8	20	0.198388
Atpsckmt	0.00273035	8	4	20	0.198388
Impa2	0.00273371	12	8	20	0.198388
Thumpd1	0.00273913	12	16	20	0.198388
Fzd1	0.00276354	8	12	20	0.198388
Ccdc102a	0.00277313	8	8	20	0.198388
Plcb2	0.00278353	12	12	20	0.198388
Ccnd2	0.00280287	8	8	20	0.198388
Daam1	0.00280287	4	12	20	0.198388
Ctsb	0.00287954	12	12	20	0.200154
Rilpl1	0.00287954	8	12	20	0.200154
Tln1	0.00287954	12	12	20	0.200154
Mfsd10	0.00292174	4	16	20	0.200684
Tob1	0.00292174	8	4	20	0.200684
Dhx30	0.00296344	12	12	20	0.202351
Eef2k	0.00300588	12	8	20	0.204049
Fzd7	0.0031648	4	16	20	0.21182
Ncoa6	0.00317512	8	12	20	0.21182
Sclt1	0.00317512	8	12	20	0.21182
Celf1	0.00326525	8	12	20	0.212605
Gpx3	0.00328871	12	8	20	0.212605
Wfdc2	0.00328922	8	8	20	0.212605
G6pdx	0.00329824	12	8	20	0.212605
Atxn1l	0.00338679	8	12	20	0.212605
Gcn1	0.00338679	20	8	20	0.212605
Napg	0.00338679	8	12	20	0.212605
Oaz2	0.00338679	8	12	20	0.212605
Tmem50b	0.00338679	8	12	20	0.212605
Pilrb2	0.00339022	8	8	20	0.212605
Rbm12b2	0.00339022	8	8	20	0.212605
Ybey	0.00340667	20	12	20	0.212605
Anks3	0.0034253	16	4	20	0.21261
Rad23a	0.00345904	20	4	20	0.21261
Coa3	0.00349848	12	12	20	0.21261
Cox6a1	0.00349848	8	12	20	0.21261
Nmnat1	0.00349848	4	8	20	0.21261
Wtap	0.00351812	8	12	20	0.21261
2810410L24Rik	0.0035604	8	4	20	0.21261
Arl6ip6	0.00359847	4	8	20	0.21261
Tfdp1	0.00359847	4	8	20	0.21261
Cd248	0.00361624	8	8	20	0.21261
Snhg5	0.00361624	16	8	20	0.21261
Atp2b1	0.00362653	12	8	20	0.21261
Proz	0.00366035	8	4	20	0.213514
Zfp131	0.00370791	4	16	20	0.215207
Urm1	0.00373171	12	12	20	0.215511
Slc9a6	0.00375994	4	16	20	0.216066
Ago4	0.00381014	8	12	20	0.216804
Ak6	0.00381014	8	12	20	0.216804
Atxn7l2	0.00385473	12	16	20	0.218272
Pcolce	0.00397919	12	8	20	0.222873
Trmt13	0.0040106	4	16	20	0.222873
C2cd5	0.00405423	12	8	20	0.222873
Smad4	0.00406827	16	8	20	0.222873
Cox10	0.00408954	16	8	20	0.222873
Muc1	0.00408954	8	8	20	0.222873
3010003L21Rik	0.00410878	8	12	20	0.222873
Atp6v1e1	0.00410878	12	12	20	0.222873
Kif5b	0.00410878	8	12	20	0.222873
Msi2	0.00419695	8	4	20	0.224641
Nfkbia	0.00419818	12	12	20	0.224641
Crim1	0.00423813	4	8	20	0.224641
Dync1i2	0.00423813	8	12	20	0.224641
Srek1	0.00423813	4	8	20	0.224641
Tcf7	0.00429428	16	12	20	0.224746
Simc1	0.00432452	8	4	20	0.224746
Cd9	0.004349	8	12	20	0.224746
Gpi1	0.004349	8	12	20	0.224746
Polr1a	0.00436312	12	8	20	0.224746
Gm4951	0.0043926	4	16	20	0.224746
Fam171a1	0.00440315	4	16	20	0.224746
Spag8	0.00449633	4	8	20	0.224746
Ell3	0.00452068	4	8	20	0.224746
Inppl1	0.00452068	8	12	20	0.224746
Ryk	0.00452068	8	12	20	0.224746
Usp30	0.0045259	8	16	20	0.224746
Hdac8	0.00460062	8	12	20	0.224746
Cby1	0.00464732	8	8	20	0.224746
Cnot2	0.00465964	12	12	20	0.224746
Gga1	0.00465964	12	12	20	0.224746
Mfng	0.00465964	8	12	20	0.224746
Slc22a30	0.00465964	4	8	20	0.224746
Slc39a3	0.00465964	20	8	20	0.224746
AI837181	0.00468544	12	16	20	0.224746
Arhgap23	0.00468544	4	16	20	0.224746
Depp1	0.00468544	20	4	20	0.224746
Rilpl2	0.00468544	8	4	20	0.224746
Cpsf7	0.00478077	12	8	20	0.226649
Tep1	0.00478077	12	8	20	0.226649
Fitm2	0.00478616	16	8	20	0.226649
Cdyl	0.00480322	4	8	20	0.226649
Olig1	0.00484681	20	8	20	0.227781
Saraf	0.00490733	8	12	20	0.227861
Trmt61a	0.00491984	16	12	20	0.227861
Ube2q2	0.00491984	4	12	20	0.227861
Dpf2	0.00492705	12	8	20	0.227861
Fkbp1a	0.00495714	12	8	20	0.228343
Rnaseh2a	0.00503142	4	12	20	0.230849
Fech	0.00511941	8	12	20	0.232133
Gm16551	0.00511941	4	8	20	0.232133
Mtor	0.00511941	8	12	20	0.232133
Crip1	0.00516994	12	4	20	0.232944
Ube2t	0.00523481	12	8	20	0.232944
Abcb11	0.00524583	12	12	20	0.232944
Slc23a2	0.00524783	16	8	20	0.232944
Zfp937	0.00524783	16	12	20	0.232944
Ptgr1	0.00528093	4	8	20	0.232944
Zfp637	0.00528093	8	12	20	0.232944
Lrrc25	0.00529782	12	8	20	0.232944
Galc	0.00533062	8	4	20	0.232986
2310011J03Rik	0.00533892	8	16	20	0.232986
Tspan14	0.00539081	8	8	20	0.234369
Hint1	0.0054607	8	12	20	0.235763
AW146154	0.0054635	12	16	20	0.235763
Puf60	0.00552709	12	16	20	0.236025
Cdkn2aip	0.0055838	12	8	20	0.236025
Trnau1ap	0.0055838	12	8	20	0.236025
Mthfs	0.00559157	8	12	20	0.236025
Serpinb6a	0.00559157	8	12	20	0.236025
Twist1	0.00559157	4	8	20	0.236025
Slc37a3	0.00562053	8	12	20	0.236388
Sprtn	0.00566252	8	12	20	0.236441
Tbl3	0.00566252	20	8	20	0.236441
Evi5l	0.00572805	12	8	20	0.236696
Prxl2b	0.00573693	12	8	20	0.236696
Gpatch4	0.0057502	16	8	20	0.236696
Hnrnph3	0.0057502	16	8	20	0.236696
Ift140	0.005802	20	8	20	0.237268
Nup37	0.00580497	12	16	20	0.237268
Cdc42bpa	0.00599523	8	12	20	0.243065
Sgk1	0.00599523	8	12	20	0.243065
Ccnl1	0.00600962	8	4	20	0.243065
Wnt9a	0.00610959	8	8	20	0.245552
Parvb	0.00611342	8	16	20	0.245552
Zbtb24	0.00615163	4	16	20	0.245975
Hdc	0.00616632	12	12	20	0.245975
A330023F24Rik	0.00629647	4	12	20	0.247472
Gm6566	0.00629647	16	8	20	0.247472
Pitpna	0.00629647	8	8	20	0.247472
Polr2d	0.00630965	12	12	20	0.247472
Necap2	0.00631046	8	8	20	0.247472
Arntl	0.00635882	20	4	20	0.247695
Fam193b	0.00635882	20	4	20	0.247695
Vsir	0.00655519	4	12	20	0.251153
Pkd1	0.00655999	16	4	20	0.251153
Akap11	0.00657741	8	12	20	0.251153
Gstt1	0.00657741	12	12	20	0.251153
Mllt11	0.00657741	8	12	20	0.251153
Nsmce4a	0.00657741	8	12	20	0.251153
Rab3il1	0.00668106	12	8	20	0.253142
Stk38l	0.00669	4	12	20	0.253142
Hagh	0.00675624	8	4	20	0.253142
Bcdin3d	0.00676034	12	12	20	0.253142
Rfc1	0.00676034	12	12	20	0.253142
Vrk3	0.00676034	8	12	20	0.253142
Ogfod3	0.00684436	12	8	20	0.254078
Rtn1	0.00689007	8	8	20	0.254078
Zfp865	0.00689007	8	8	20	0.254078
Socs1	0.00706374	8	8	20	0.254078
Pter	0.00709863	12	8	20	0.254078
Rela	0.00709863	12	8	20	0.254078
Zc3h7a	0.00709863	12	8	20	0.254078
Tgm1	0.00711809	12	4	20	0.254078
Etfbkmt	0.00712782	8	8	20	0.254078
Snip1	0.00715068	4	8	20	0.254078
Arl6ip4	0.00715185	8	8	20	0.254078
Dhx34	0.00721103	20	8	20	0.254078
Dnajb1	0.00721103	8	12	20	0.254078
Ppcdc	0.00730065	20	12	20	0.254078
Usp19	0.00730065	12	8	20	0.254078
Acad12	0.00732069	16	8	20	0.254078
Afg3l1	0.00733883	8	8	20	0.254078
Dsp	0.00733883	4	16	20	0.254078
Slc38a3	0.00733883	16	12	20	0.254078
Dancr	0.00738708	8	4	20	0.254078
Wbp2	0.00738708	12	16	20	0.254078
H13	0.00739959	12	12	20	0.254078
Ptgs1	0.00739959	8	12	20	0.254078
Arpc1a	0.00740638	12	12	20	0.254078
Cstf1	0.00740638	8	12	20	0.254078
Notch2	0.00740638	12	12	20	0.254078
Prps1l3	0.00740638	4	8	20	0.254078
Vegfb	0.00740638	8	12	20	0.254078
She	0.00742009	4	16	20	0.254078
Apoe	0.00747405	20	12	20	0.254425
Il22ra1	0.00747405	12	8	20	0.254425
Rai1	0.00753465	16	8	20	0.255738
Serpinf2	0.00765004	16	8	20	0.257789
B4galt5	0.00766172	8	12	20	0.257789
Chchd3	0.00766172	8	12	20	0.257789
Wdr1	0.00775694	12	8	20	0.258988
Lsg1	0.00784877	12	16	20	0.258988
Asap1	0.00790013	8	12	20	0.258988
Lamb2	0.00790013	8	12	20	0.258988
Adamdec1	0.00790024	8	8	20	0.258988
Fbrs	0.00792184	16	4	20	0.258988
Coro1b	0.00797232	12	8	20	0.258988
Pdzk1	0.00797232	12	8	20	0.258988
Wnk4	0.00797232	12	8	20	0.258988
Kcnb1	0.00799593	12	8	20	0.258988
4930526I15Rik	0.00799655	12	12	20	0.258988
Slc39a7	0.00800557	16	8	20	0.258988
Tmem161b	0.00800557	8	8	20	0.258988
3110056K07Rik	0.00800971	8	12	20	0.258988
Mrm1	0.00810847	8	12	20	0.260009
Pik3r4	0.00810847	12	12	20	0.260009
S100pbp	0.00810847	8	12	20	0.260009
Fam20a	0.00815621	12	8	20	0.260483
Lad1	0.00818249	20	8	20	0.260483
Psmc6	0.00819059	4	8	20	0.260483
2510039O18Rik	0.00843062	16	12	20	0.266653
Icam1	0.00847059	12	8	20	0.266653
Myl9	0.00847059	12	8	20	0.266653
Cd274	0.00847649	16	12	20	0.266653
Armc1	0.00866104	16	4	20	0.270212
D5Ertd579e	0.00866104	4	4	20	0.270212
Mfge8	0.00868951	8	12	20	0.270212
Aff1	0.00870599	8	8	20	0.270212
Gpatch11	0.00870599	4	4	20	0.270212
Smn1	0.00887093	12	12	20	0.272295
Rasa4	0.00888068	12	8	20	0.272295
Cpz	0.00889041	8	12	20	0.272295
Cyp4a12b	0.00889041	4	8	20	0.272295
Sh3bp5l	0.00889041	12	12	20	0.272295
F3	0.00899266	4	12	20	0.273264
Med11	0.00899266	16	8	20	0.273264
Slc43a2	0.00899266	16	8	20	0.273264
Polrmt	0.0090518	8	12	20	0.274343
Gde1	0.0091896	8	12	20	0.274512
Rpl17	0.0091896	8	12	20	0.274512
Zscan20	0.0091896	4	8	20	0.274512
Lama5	0.00920125	8	8	20	0.274512
Gt(ROSA)26Sor	0.00921749	8	4	20	0.274512
Ptges3l	0.00925011	16	8	20	0.274512
Tspan9	0.00925011	8	8	20	0.274512
Spef1	0.00927314	12	12	20	0.274512
Taf11	0.00929082	8	8	20	0.274512
Fxyd5	0.00929388	8	16	20	0.274512
Nbeal2	0.009421	12	12	20	0.274646
4930480K23Rik	0.00946232	12	12	20	0.274646
Chadl	0.00946232	8	12	20	0.274646
Lgals3	0.00946232	8	12	20	0.274646
Slc25a12	0.00946232	8	12	20	0.274646
Mrpl47	0.00947273	16	8	20	0.274646
Triap1	0.00947273	16	12	20	0.274646
Ninl	0.00948768	12	8	20	0.274646
Marcksl1-ps4	0.00965347	4	8	20	0.275253
Srrm1	0.00965633	16	12	20	0.275253
Tmem189	0.00965633	20	12	20	0.275253
Commd4	0.00969836	12	12	20	0.275253
H2-D1	0.00969836	8	12	20	0.275253
Rbm5	0.00969836	8	12	20	0.275253
Stard8	0.00969836	8	12	20	0.275253
Zfp638	0.00969836	8	12	20	0.275253
Irf7	0.00973016	8	12	20	0.275482
Sde2	0.00977803	8	8	20	0.276164
Lrrc41	0.00981467	16	8	20	0.276526
Rpl27	0.00991427	8	4	20	0.278529
Hmbox1	0.00994405	16	8	20	0.278529
Clmn	0.0100215	8	4	20	0.278529
Zhx3	0.0100358	8	8	20	0.278529
Snrnp40	0.0100491	16	4	20	0.278529
Cox18	0.0100537	4	8	20	0.278529
Stat2	0.0100537	8	12	20	0.278529
Slc29a3	0.0101718	4	16	20	0.28113
Acap1	0.0101997	20	12	20	0.281197
Lrch3	0.0103001	8	16	20	0.281197
Sf3a3	0.0103001	12	8	20	0.281197
Arpc5l	0.0103449	8	12	20	0.281197
Cyb5d2	0.0103449	20	8	20	0.281197
Polr2h	0.0103449	12	12	20	0.281197
Pomp	0.0104101	16	4	20	0.281197
Dock7	0.0104281	4	12	20	0.281197
Inpp5k	0.0104927	8	16	20	0.281197
Bms1	0.0105956	20	8	20	0.281197
Grb7	0.0105956	12	12	20	0.281197
Uba7	0.0105956	12	12	20	0.281197
Flt3l	0.0106451	12	12	20	0.281197
Rpl23	0.0106451	8	12	20	0.281197
Maml1	0.0106502	8	12	20	0.281197
Rhoc	0.0106589	4	16	20	0.281197
Zfp948	0.0106589	4	16	20	0.281197
Coq10a	0.0107049	16	8	20	0.281197
Pamr1	0.0107049	4	12	20	0.281197
Stn1	0.0107049	16	8	20	0.281197
Aldh3a2	0.0107072	8	4	20	0.281197
Ints2	0.0107072	4	16	20	0.281197
Pa2g4	0.0108515	20	12	20	0.284163
Fbxl3	0.010939	16	8	20	0.284163
Polr3k	0.0109458	4	16	20	0.284163
Stx17	0.0109458	8	4	20	0.284163
Icam4	0.0109861	12	8	20	0.284163
Ptch1	0.0109915	4	8	20	0.284163
Sin3b	0.0109915	8	12	20	0.284163
Ythdf1	0.0110415	16	12	20	0.284822
Mbtps2	0.0112544	4	12	20	0.286314
Acot13	0.011302	8	12	20	0.286314
Gpr89	0.011302	12	12	20	0.286314
L3mbtl2	0.011302	20	8	20	0.286314
Ldlrad3	0.011302	20	8	20	0.286314
Slk	0.011302	4	8	20	0.286314
Rprd2	0.0113052	16	4	20	0.286314
Rab31	0.0113739	8	8	20	0.286314
Sirt2	0.0113856	8	16	20	0.286314
Pdk2	0.0114542	12	16	20	0.286314
Mapkbp1	0.0114905	20	12	20	0.286314
Alg14	0.0115607	12	12	20	0.286314
Brpf1	0.011568	8	12	20	0.286314
Cish	0.011568	4	8	20	0.286314
Nxn	0.011568	12	12	20	0.286314
Rad1	0.011568	8	12	20	0.286314
Sco1	0.011568	8	12	20	0.286314
Snx4	0.011568	8	12	20	0.286314
Vps51	0.011568	20	8	20	0.286314
1700030K09Rik	0.0116324	12	8	20	0.286824
Nkapl	0.011638	8	12	20	0.286824
Vps26c	0.0116682	8	8	20	0.286959
Timm8b	0.0117732	8	4	20	0.288929
Mfsd7a	0.011965	20	12	20	0.292843
Cers5	0.0120084	12	12	20	0.292843
Map4k4	0.0120084	8	12	20	0.292843
Mepce	0.0121446	16	4	20	0.293096
Micall2	0.0121446	20	16	20	0.293096
Rapgef6	0.0121598	8	12	20	0.293096
Egr1	0.0121701	20	4	20	0.293096
Lmf1	0.0122314	12	16	20	0.293096
Rere	0.0122565	12	8	20	0.293096
Slf2	0.0122565	12	8	20	0.293096
Cyp4f15	0.0122967	16	8	20	0.293096
Ctdsp1	0.0123007	16	12	20	0.293096
Isoc2b	0.0123033	20	4	20	0.293096
Uba3	0.0123033	4	16	20	0.293096
Fhod1	0.0123392	8	12	20	0.293096
Dclk2	0.0123975	8	8	20	0.293096
Tma7	0.0123975	4	12	20	0.293096
Trmt44	0.0123975	16	12	20	0.293096
9030616G12Rik	0.0126209	8	12	20	0.296263
Nf1	0.0126209	8	12	20	0.296263
Rad51d	0.0126209	20	8	20	0.296263
Rpl31	0.0126586	12	8	20	0.296263
Ctla2a	0.0127101	16	8	20	0.296263
Il6st	0.0127101	8	8	20	0.296263
Rnf144b	0.0127101	16	8	20	0.296263
Dera	0.0129094	12	12	20	0.299944
Tm2d3	0.0129348	12	12	20	0.299944
Rhot1	0.0129714	16	8	20	0.299944
Wipf3	0.0129714	16	8	20	0.299944
Snrnp35	0.0130332	16	8	20	0.300168
Chac2	0.0130722	8	4	20	0.300168
Zfc3h1	0.0130722	4	16	20	0.300168
Mpped2	0.0131104	12	12	20	0.300168
Tmem126b	0.0131104	8	12	20	0.300168
Mrpl16	0.0131888	12	8	20	0.300654
Rtraf	0.0131888	4	16	20	0.300654
Phlda2	0.0132093	4	16	20	0.300654
Ccdc80	0.0134623	8	12	20	0.30285
Mpp7	0.0134623	4	8	20	0.30285
Phkb	0.0134623	8	12	20	0.30285
Ppp6r3	0.0134623	12	12	20	0.30285
Rnmt	0.0134623	12	12	20	0.30285
Surf2	0.0134623	8	12	20	0.30285
Rftn2	0.0136018	20	4	20	0.30395
Fam174b	0.0137572	12	8	20	0.30395
Fam216a	0.0137572	12	8	20	0.30395
Card19	0.0137603	8	12	20	0.30395
Dnajc12	0.0137603	8	12	20	0.30395
Cnot4	0.0137886	12	8	20	0.30395
Cep162	0.0138362	8	8	20	0.30395
Prrc1	0.0138362	16	8	20	0.30395
Ddx54	0.0138412	8	4	20	0.30395
Atp2a3	0.013856	16	8	20	0.30395
Acin1	0.0138816	12	12	20	0.30395
Ankrd23	0.0138816	8	12	20	0.30395
Smcr8	0.0138816	8	12	20	0.30395
Zfp787	0.0138816	8	12	20	0.30395
Slc25a44	0.0139506	12	16	20	0.30395
Zbtb39	0.0139797	12	12	20	0.30395
Ptpn9	0.0140131	4	16	20	0.30395
Sugp1	0.0140131	12	16	20	0.30395
Car15	0.0140141	4	16	20	0.30395
Zbtb11	0.0140349	4	16	20	0.30395
Dcaf8	0.0141078	12	12	20	0.304474
Mgp	0.0141116	8	8	20	0.304474
Bace1	0.0141643	12	8	20	0.30448
Gcnt4	0.0141643	12	8	20	0.30448
Cdh13	0.0142556	8	4	20	0.305877
Efna1	0.0143037	12	12	20	0.306342
Pdk4	0.0143433	16	8	20	0.306624
1810037I17Rik	0.0145319	8	16	20	0.308948
Ajuba	0.0145319	4	16	20	0.308948
Gm10130	0.0145319	8	8	20	0.308948
Sdhaf3	0.0146101	8	4	20	0.310044
1810041H14Rik	0.0146777	12	12	20	0.310835
Ccno	0.0147009	16	12	20	0.310835
Zfp956	0.0147567	12	8	20	0.310903
A430005L14Rik	0.0148129	8	16	20	0.310903
Rps14	0.0148605	8	4	20	0.310903
Csrnp1	0.0148899	4	8	20	0.310903
Btbd6	0.0149666	12	12	20	0.310903
Pde1b	0.0149666	20	8	20	0.310903
Cdc37	0.0149924	4	8	20	0.310903
Tead1	0.0149924	8	12	20	0.310903
Adgrg1	0.0150523	8	8	20	0.310903
Cryab	0.0150523	4	12	20	0.310903
Pes1	0.0150523	16	8	20	0.310903
Sub1	0.0150523	16	8	20	0.310903
Tceal9	0.0150523	8	8	20	0.310903
Jak2	0.0150996	12	12	20	0.311326
Emc6	0.0151451	8	12	20	0.31171
5830444B04Rik	0.015206	20	4	20	0.311857
Erbin	0.015206	4	16	20	0.311857
Ticam1	0.0153791	12	16	20	0.314645
Cystm1	0.0153961	12	8	20	0.314645
Net1	0.0155061	12	12	20	0.315959
Cops7a	0.0155657	8	8	20	0.315959
Coa4	0.015595	8	12	20	0.315959
Onecut1	0.015595	4	8	20	0.315959
Vasn	0.0155965	16	4	20	0.315959
Rpl36a	0.0157432	12	8	20	0.318248
Pim2	0.0157643	12	8	20	0.318248
Azi2	0.0158045	8	16	20	0.318504
Gm30505	0.01594	8	4	20	0.318958
Orc4	0.01594	8	12	20	0.318958
Mir7654	0.0159477	12	16	20	0.318958
Mtarc2	0.0159672	16	8	20	0.318958
Peli3	0.0159919	8	12	20	0.318958
Slc26a2	0.0159919	12	12	20	0.318958
Adamts1	0.0161063	8	12	20	0.320689
Shisa5	0.0163018	12	8	20	0.322412
2010204K13Rik	0.0163039	20	4	20	0.322412
Scoc	0.0163039	4	16	20	0.322412
Syngr2	0.0163039	20	4	20	0.322412
Il4ra	0.016365	4	12	20	0.32284
Ddr2	0.0163812	4	16	20	0.32284
Ramac	0.0165124	8	12	20	0.323861
Timm17b	0.0165124	8	12	20	0.323861
Cdk17	0.0165167	12	8	20	0.323861
Aktip	0.0166181	4	8	20	0.32521
Akap17b	0.0166537	4	4	20	0.32521
Cep57l1	0.0166695	8	8	20	0.32521
Adck1	0.0167879	8	16	20	0.325471
Itih2	0.0168337	8	4	20	0.325471
Sertad2	0.0168337	8	4	20	0.325471
Ehbp1	0.0168374	16	12	20	0.325471
Wdr33	0.0168374	4	8	20	0.325471
Ackr2	0.0169914	12	12	20	0.325471
Chchd1	0.0169914	8	12	20	0.325471
Mpc2	0.0169914	8	12	20	0.325471
Plin3	0.0169914	12	12	20	0.325471
Serf1	0.0169914	8	12	20	0.325471
Zswim3	0.0169914	12	12	20	0.325471
Hand2os1	0.0170874	20	12	20	0.325533
Sftpd	0.0170874	12	8	20	0.325533
Zmym3	0.0170874	12	8	20	0.325533
Cmtm8	0.0171068	8	4	20	0.325533
Msrb1	0.0172119	16	12	20	0.326998
Usp45	0.0173878	16	12	20	0.328648
5730409E04Rik	0.017412	12	12	20	0.328648
Phc1	0.017412	8	12	20	0.328648
Tbc1d25	0.017412	20	8	20	0.328648
Arhgdia	0.0175789	12	4	20	0.33126
A430035B10Rik	0.0177614	8	12	20	0.331803
AI987944	0.0177614	8	12	20	0.331803
Sdha	0.0177614	8	12	20	0.331803
Tceanc2	0.0177755	16	4	20	0.331803
Ggta1	0.0177808	8	8	20	0.331803
Eif3d	0.0178193	20	4	20	0.331803
Unc45a	0.0178771	8	12	20	0.331803
Zgpat	0.0178771	16	8	20	0.331803
Fam172a	0.0179284	20	8	20	0.331803
Nrp	0.0179368	4	16	20	0.331803
Slc35a4	0.0179368	16	4	20	0.331803
Klhl21	0.0179741	4	8	20	0.331803
Gm31508	0.0179794	4	4	20	0.331803
Rcn3	0.0181002	8	8	20	0.333504
Crem	0.0181702	8	4	20	0.333977
9430083A17Rik	0.0181834	8	8	20	0.333977
Crebzf	0.0182397	8	12	20	0.334481
Ap4e1	0.0184253	4	12	20	0.337351
Mrpl42	0.0185002	12	12	20	0.337658
Msn	0.0185002	8	12	20	0.337658
Zbtb40	0.0185376	12	8	20	0.33781
Map11	0.0186919	12	8	20	0.338172
Slc5a3	0.018842	20	12	20	0.338172
Rbak	0.0188921	4	12	20	0.338172
Zxda	0.0188921	16	8	20	0.338172
Mprip	0.0189021	8	8	20	0.338172
Champ1	0.0189281	12	8	20	0.338172
Bmp2	0.0189455	8	12	20	0.338172
Gars	0.0189455	8	12	20	0.338172
Kremen1	0.0189455	8	12	20	0.338172
Metap2	0.0189455	8	12	20	0.338172
Sfr1	0.0189455	8	12	20	0.338172
Spag7	0.0189455	8	12	20	0.338172
Tmem37	0.0189455	4	8	20	0.338172
Zfp619	0.0189653	12	4	20	0.338172
Vangl1	0.0191676	12	4	20	0.340829
Pard6a	0.0192233	12	8	20	0.340829
Cpe	0.0193069	8	8	20	0.340829
Ubald1	0.0193069	16	12	20	0.340829
4931406P16Rik	0.0193127	8	12	20	0.340829
Tnpo2	0.0193127	12	12	20	0.340829
Smc6	0.0193199	8	8	20	0.340829
Ralgapa1	0.0194334	16	8	20	0.342311
Cnst	0.0195885	12	12	20	0.343479
Cox11	0.0195885	4	8	20	0.343479
Exosc5	0.0195885	20	8	20	0.343479
Atf3	0.0198709	12	8	20	0.345117
Cyp2d12	0.0198881	12	16	20	0.345117
Galnt18	0.0198881	8	4	20	0.345117
Hspb1	0.0198881	4	16	20	0.345117
Nfatc3	0.0199299	8	12	20	0.345117
Rps4l	0.0200034	16	8	20	0.345117
Rusc1	0.0200407	12	8	20	0.345117
9330151L19Rik	0.020043	8	4	20	0.345117
Abtb1	0.020043	12	16	20	0.345117
Nfyb	0.020043	4	16	20	0.345117
Tmem158	0.020043	4	16	20	0.345117
Smyd5	0.0200468	20	4	20	0.345117
1500011B03Rik	0.0200981	12	8	20	0.345117
Pcbd2	0.0200981	12	8	20	0.345117
Vdac3	0.0202208	8	12	20	0.34671
0610030E20Rik	0.0204152	20	12	20	0.348581
Cyp4f16	0.0205136	8	8	20	0.348581
B4galt6	0.0206002	8	12	20	0.348581
Cry1	0.0206002	8	12	20	0.348581
Kansl3	0.0206002	8	12	20	0.348581
Pcnp	0.0206002	8	12	20	0.348581
Rph3al	0.0206002	8	12	20	0.348581
Shld1	0.0206002	12	12	20	0.348581
Tbxas1	0.0206002	8	12	20	0.348581
Lect2	0.0206593	16	8	20	0.349072
Ces1g	0.0208548	20	12	20	0.351007
Ldhd	0.0209508	4	12	20	0.351007
Mcrs1	0.0209508	16	12	20	0.351007
Trak2	0.0209508	16	8	20	0.351007
Txnl4b	0.0209508	16	8	20	0.351007
Fabp4	0.0209855	8	12	20	0.351007
Fam117a	0.0209855	8	12	20	0.351007
Fus	0.0211147	16	8	20	0.352661
Fbxo7	0.0212533	12	12	20	0.352937
Haus8	0.0212533	12	12	20	0.352937
Rcsd1	0.0212533	4	8	20	0.352937
Samd8	0.0212533	16	4	20	0.352937
Atp5c1	0.0213136	8	12	20	0.352937
Tex10	0.0213136	12	12	20	0.352937
Ece1	0.0214521	20	4	20	0.354723
Alg5	0.0214859	8	12	20	0.354776
2300009A05Rik	0.0215771	8	4	20	0.355777
Fubp3	0.021703	16	4	20	0.357346
Fbxl12	0.0218092	8	8	20	0.357867
Large1	0.0218092	8	12	20	0.357867
Ccdc181	0.0218877	12	12	20	0.357867
Rad17	0.0218877	8	12	20	0.357867
Ints3	0.0219095	8	16	20	0.357867
Mrpl51	0.0219505	8	12	20	0.357867
Psmd12	0.0219505	8	12	20	0.357867
Uggt1	0.022292	4	16	20	0.358553
9930021J03Rik	0.0223845	20	8	20	0.358553
Ifitm3	0.0223845	12	12	20	0.358553
Naxd	0.0223845	8	12	20	0.358553
Ppp5c	0.0223845	12	12	20	0.358553
Rars	0.0223845	12	12	20	0.358553
Timm21	0.0223845	12	12	20	0.358553
Man1b1	0.0224977	4	8	20	0.358553
Nktr	0.0225419	12	8	20	0.358553
Stk24	0.0225722	12	8	20	0.358553
Vwce	0.0225722	8	8	20	0.358553
Slc25a25	0.0225737	8	12	20	0.358553
Lipc	0.0225817	8	12	20	0.358553
Mbl1	0.0225817	8	4	20	0.358553
S1pr4	0.0225817	8	12	20	0.358553
Abracl	0.0227205	16	8	20	0.358553
Cops7b	0.0227205	16	8	20	0.358553
Plscr1	0.0227205	8	8	20	0.358553
Rpusd4	0.0227205	8	8	20	0.358553
1700008J07Rik	0.022788	8	12	20	0.358553
Degs1	0.022788	8	12	20	0.358553
Ifi35	0.022788	8	12	20	0.358553
Zfp764	0.022788	8	12	20	0.358553
Arrdc3	0.0227928	20	4	20	0.358553
Eef1akmt2	0.0227928	8	4	20	0.358553
Atp6v0a1	0.0228149	12	16	20	0.358553
E130307A14Rik	0.0229211	12	16	20	0.358553
Auh	0.0229492	16	8	20	0.358553
Srsf9	0.0229492	16	8	20	0.358553
Blm	0.0229501	20	4	20	0.358553
Snrnp48	0.0229501	8	4	20	0.358553
Pus10	0.0230852	4	12	20	0.35869
Txndc16	0.0231192	4	4	20	0.35869
Atg4a	0.0231372	12	8	20	0.35869
Gys1	0.023149	12	16	20	0.35869
Pcbp4	0.0231608	16	8	20	0.35869
Pidd1	0.0231752	20	8	20	0.35869
Selenoo	0.0231752	12	12	20	0.35869
Pigv	0.0232417	12	12	20	0.35924
Ndfip1	0.0234323	4	16	20	0.360212
Nubp1	0.0234323	8	8	20	0.360212
Sec24b	0.0234746	8	4	20	0.360212
Calr3	0.0235697	16	12	20	0.360212
Cd38	0.0235794	12	8	20	0.360212
Wasf2	0.0235794	20	12	20	0.360212
Map3k20	0.0236053	8	12	20	0.360212
Agbl3	0.0237349	4	8	20	0.360212
Ammecr1	0.0237835	12	12	20	0.360212
Exosc8	0.0237835	8	12	20	0.360212
Fam162a	0.0237835	8	12	20	0.360212
Nudt12	0.0237835	4	8	20	0.360212
Rev1	0.0237835	12	12	20	0.360212
Pdgfra	0.0237977	8	12	20	0.360212
Otud1	0.023801	4	16	20	0.360212
Tmem30b	0.023801	4	16	20	0.360212
Sdsl	0.0239212	12	8	20	0.361531
Prkcd	0.0239566	8	12	20	0.361531
Ccl25	0.0239817	8	16	20	0.361531
Pmm1	0.0241336	20	4	20	0.363349
Agxt2	0.0243072	20	8	20	0.364301
Ate1	0.0243072	4	8	20	0.364301
Matr3	0.0243072	4	8	20	0.364301
Atp6v1f	0.0243537	12	12	20	0.364301
Gm5801	0.0243537	16	4	20	0.364301
Clp1	0.024542	4	16	20	0.366646
Eml4	0.0246014	4	4	20	0.366746
Fcho2	0.0247049	4	8	20	0.366746
Relch	0.0247049	8	16	20	0.366746
S100a16	0.0247049	12	12	20	0.366746
Epb41l5	0.0247576	8	12	20	0.366746
Gadd45b	0.024775	12	8	20	0.366746
Maff	0.024775	8	16	20	0.366746
Cadm4	0.0248015	4	16	20	0.366746
Pfn1	0.0248791	16	12	20	0.367426
Pcmt1	0.0250532	20	12	20	0.368624
Zbtb8a	0.0250532	12	8	20	0.368624
Adarb1	0.0251825	4	8	20	0.368624
Gm10658	0.0251825	4	8	20	0.368624
Mir7051	0.0251825	4	8	20	0.368624
Ndufab1	0.0251825	8	12	20	0.368624
Phc3	0.0251825	8	12	20	0.368624
Id3	0.0253859	4	8	20	0.371132
Nub1	0.025489	20	4	20	0.371704
Sirpa	0.025489	12	8	20	0.371704
Fktn	0.0255605	16	8	20	0.372279
Cgnl1	0.0257281	8	16	20	0.373782
Dnal1	0.0257281	4	12	20	0.373782
Kiz	0.0258264	8	12	20	0.373806
Klhdc3	0.0258264	12	12	20	0.373806
Mrpl53	0.0258264	8	12	20	0.373806
Atoh8	0.0258592	12	8	20	0.373815
Dnmt1	0.0259788	12	12	20	0.373862
Erc1	0.0260759	12	16	20	0.373862
Mcm8	0.0260759	8	4	20	0.373862
5730408K05Rik	0.0261632	16	12	20	0.373862
A830035O19Rik	0.0261632	16	8	20	0.373862
Usp32	0.0261632	4	12	20	0.373862
Ehd4	0.0262042	8	16	20	0.373862
Pnpo	0.0262329	12	16	20	0.373862
Tpk1	0.0262329	4	16	20	0.373862
Zfp747	0.0262329	8	4	20	0.373862
Tpr	0.0262415	16	4	20	0.373862
Inpp5d	0.0262489	12	12	20	0.373862
Pofut2	0.0263613	16	12	20	0.374317
Bin1	0.0263776	12	12	20	0.374317
Igfbp7	0.0263776	8	12	20	0.374317
Rbm41	0.0264619	8	12	20	0.375054
Cenpb	0.0264983	16	12	20	0.375113
Resf1	0.0266708	8	8	20	0.376635
Umps	0.0266708	4	12	20	0.376635
Med29	0.0268573	16	8	20	0.378027
Plscr2	0.0268573	12	12	20	0.378027
1810030O07Rik	0.0268805	12	8	20	0.378027
Rarg	0.0268996	8	8	20	0.378027
1810044D09Rik	0.0270177	16	12	20	0.378769
Fen1	0.0270177	12	8	20	0.378769
Atp6v1b2	0.0273456	12	12	20	0.382443
Mospd3	0.0273456	20	8	20	0.382443
Cyth4	0.0273868	8	8	20	0.382559
Tmem80	0.0275085	8	8	20	0.382908
Ptgds	0.0275145	12	4	20	0.382908
Cox20	0.0275229	8	12	20	0.382908
Faap20	0.0275943	12	8	20	0.382908
Fxr1	0.0276098	8	4	20	0.382908
Itfg2	0.0276098	12	16	20	0.382908
BC052040	0.0277022	8	8	20	0.383274
Mtmr3	0.0277022	8	8	20	0.383274
Vipas39	0.0277456	16	4	20	0.383418
H2-K2	0.0278194	8	16	20	0.383925
Kdm4a	0.0278725	20	4	20	0.383925
Actg1	0.0278816	16	4	20	0.383925
Hps6	0.0280281	12	16	20	0.38503
Mbd2	0.0280281	4	16	20	0.38503
Endod1	0.0283377	4	12	20	0.38758
Snhg9	0.0283377	16	12	20	0.38758
Impact	0.0283921	12	8	20	0.38758
Zcchc8	0.0283996	20	12	20	0.38758
Xpo4	0.0284916	12	8	20	0.38758
Chchd5	0.0286055	12	12	20	0.38758
Cspg5	0.0286055	4	8	20	0.38758
Islr	0.0286055	8	12	20	0.38758
Lrwd1	0.0286055	8	12	20	0.38758
Rgs19	0.0286055	8	12	20	0.38758
Rpap1	0.0286055	12	12	20	0.38758
Nhsl2	0.0286478	8	4	20	0.38758
Terf1	0.0286478	8	4	20	0.38758
Pop1	0.0287055	12	8	20	0.387908
Ankrd42	0.0288188	4	16	20	0.388663
Apip	0.0288696	16	8	20	0.388663
Cgref1	0.0288953	16	12	20	0.388663
Commd7	0.0288953	4	12	20	0.388663
Mtm1	0.0289848	12	4	20	0.388966
Stk4	0.0289848	12	4	20	0.388966
Zfp511	0.0290637	8	12	20	0.389324
Nxt2	0.0290785	4	16	20	0.389324
Ubc	0.0291437	12	16	20	0.389746
Trim68	0.029188	8	12	20	0.38989
Smndc1	0.0292871	16	4	20	0.39074
Smad3	0.029319	12	8	20	0.39074
Ndufb7	0.0293953	12	12	20	0.391308
Adar	0.029512	4	16	20	0.391883
Ago1	0.029566	4	4	20	0.391883
Apbb1	0.0296748	12	12	20	0.391883
Phf23	0.0296748	8	12	20	0.391883
St13	0.0296748	8	12	20	0.391883
Ttc3	0.0296748	8	12	20	0.391883
Vps4a	0.0296748	8	12	20	0.391883
Rpl3	0.0297696	8	12	20	0.392443
Dnajc19	0.0299332	8	4	20	0.392443
Errfi1	0.0299332	8	4	20	0.392443
Taf8	0.0299332	20	4	20	0.392443
Atp5g3	0.0299378	8	12	20	0.392443
Smim20	0.0299792	16	8	20	0.392443
Ttf1	0.0299929	4	12	20	0.392443
Ptpn11	0.0300046	8	8	20	0.392443
Car11	0.0300502	12	12	20	0.392443
Hook3	0.0300701	4	16	20	0.392443
Cbr3	0.0301485	4	16	20	0.392443
Mkks	0.0301993	20	12	20	0.392443
Mier1	0.0302791	8	4	20	0.392443
Amn1	0.0303934	8	12	20	0.392443
Atp6v1h	0.0303934	8	12	20	0.392443
Dctn6	0.0303934	8	12	20	0.392443
Ddx50	0.0303934	8	12	20	0.392443
Kat2b	0.0303934	4	8	20	0.392443
Mynn	0.0303934	12	12	20	0.392443
Ndufb2	0.0303934	8	12	20	0.392443
4933427D14Rik	0.030549	20	8	20	0.394014
Fmc1	0.03062	16	8	20	0.394054
Rtp4	0.03062	12	8	20	0.394054
Arl6	0.0306775	4	16	20	0.394357
Med15	0.0309688	12	16	20	0.396106
1700120C14Rik	0.0310013	4	8	20	0.396106
Ggnbp1	0.0310013	20	8	20	0.396106
Eef1akmt1	0.0310436	12	8	20	0.396106
Kcnj8	0.0310436	12	8	20	0.396106
Sh3tc2	0.0310436	20	12	20	0.396106
Mad2l1bp	0.0310524	4	16	20	0.396106
Mapk11	0.0311516	12	16	20	0.396935
H2bc4	0.0312303	8	8	20	0.397066
Wdyhv1	0.0312303	16	8	20	0.397066
Fkbp15	0.0313482	16	8	20	0.397346
Dip2b	0.031355	12	4	20	0.397346
Wdr6	0.031355	8	12	20	0.397346
Atp6v0d1	0.0314738	4	16	20	0.398348
Sod1	0.0315239	8	12	20	0.398348
Star	0.0315371	8	16	20	0.398348
Ddx55	0.0316466	12	8	20	0.398639
Cope	0.0316531	8	8	20	0.398639
Rasl11a	0.0316874	12	8	20	0.398639
Srgap1	0.0317407	4	16	20	0.398639
C1galt1c1	0.0317426	8	12	20	0.398639
Ppp1r10	0.031804	8	4	20	0.398639
Cnot1	0.0318687	12	12	20	0.398639
Corin	0.0318687	4	12	20	0.398639
Cdk5r1	0.0319284	4	12	20	0.398639
Fam129b	0.0319539	20	4	20	0.398639
Kansl1	0.0321125	8	8	20	0.398639
Ak4	0.0321601	8	8	20	0.398639
Tor3a	0.0321707	8	12	20	0.398639
Ccnj	0.0321812	8	12	20	0.398639
Lipt2	0.0321812	8	12	20	0.398639
Usp42	0.0321812	8	12	20	0.398639
Ccnq	0.0322126	12	8	20	0.398639
Sh3pxd2b	0.0322126	20	12	20	0.398639
Tmco6	0.0322126	12	8	20	0.398639
Lnx2	0.0324735	12	8	20	0.400483
Sh2b3	0.0324782	4	12	20	0.400483
Zfp532	0.0324782	4	12	20	0.400483
Snx2	0.0324995	4	16	20	0.400483
Elmsan1	0.0328018	8	16	20	0.403779
4931428F04Rik	0.0329389	8	12	20	0.404419
Sh3gl1	0.0329389	20	8	20	0.404419
Cyp4f39	0.0329932	8	8	20	0.404419
Tmem35b	0.0329932	12	16	20	0.404419
Alg3	0.0331407	4	8	20	0.405799
Snrpf	0.0333567	8	16	20	0.406139
4632404H12Rik	0.0334381	12	8	20	0.406139
Csrnp2	0.0334381	8	8	20	0.406139
Cep78	0.0335758	12	12	20	0.406139
Fmo1	0.0335758	8	12	20	0.406139
Gpr107	0.0335758	12	12	20	0.406139
Mpp5	0.0335758	8	12	20	0.406139
Psmd6	0.0335758	8	12	20	0.406139
Ptpn2	0.0335758	12	12	20	0.406139
Srp68	0.0335758	12	12	20	0.406139
Tfe3	0.0335758	12	12	20	0.406139
0610043K17Rik	0.0336748	20	4	20	0.406139
Asf1b	0.0337226	12	16	20	0.406139
Sirt6	0.0337226	16	12	20	0.406139
Cmip	0.0337633	8	8	20	0.406139
Gpank1	0.0337633	16	8	20	0.406139
Snx12	0.0337633	16	8	20	0.406139
Ezr	0.0338478	8	12	20	0.406484
Ehmt1	0.033862	12	12	20	0.406484
Tfcp2l1	0.0339691	12	12	20	0.406987
Slc41a1	0.033974	12	4	20	0.406987
Zfp869	0.0340964	4	16	20	0.407738
Bloc1s4	0.0341195	8	4	20	0.407738
Zfp639	0.0341994	16	8	20	0.407738
Pacc1	0.0342258	12	8	20	0.407738
Wwc2	0.0342258	12	8	20	0.407738
Dus1l	0.0342826	8	8	20	0.407738
Slc19a2	0.0342826	16	8	20	0.407738
Pygb	0.0344811	4	16	20	0.409679
Ptms	0.0346743	20	8	20	0.411554
Hsdl2	0.0348765	8	12	20	0.412526
Mgat4b	0.0348765	8	12	20	0.412526
Uchl5	0.0348765	8	12	20	0.412526
C1qbp	0.034934	8	8	20	0.412526
Perp	0.034934	4	16	20	0.412526
Epha2	0.0351341	16	8	20	0.413705
Fbxo25	0.0351341	8	8	20	0.413705
Rem1	0.0351666	12	8	20	0.413705
Tubgcp5	0.0352114	12	4	20	0.413705
Tnfrsf11b	0.035212	8	4	20	0.413705
Slc25a4	0.0353717	4	16	20	0.415161
Cdk20	0.0355805	16	4	20	0.41719
Slc26a11	0.0356743	8	12	20	0.417868
Pdcd2l	0.0357676	16	8	20	0.418539
Tnpo3	0.0358523	8	12	20	0.418933
Hnrnpl	0.0358735	16	12	20	0.418933
Cbx7	0.0359844	12	8	20	0.419212
Mtmr6	0.0359844	12	8	20	0.419212
Vsig10l	0.0361111	4	8	20	0.419212
Ldlrap1	0.0361195	4	8	20	0.419212
Jmjd6	0.0362818	12	8	20	0.419212
Cmtr2	0.0363404	4	8	20	0.419212
Ndufa4l2	0.0363404	4	8	20	0.419212
Rbis	0.0363404	4	8	20	0.419212
Tmem167b	0.0363404	12	12	20	0.419212
Wdr60	0.0363404	8	12	20	0.419212
Abca7	0.0363669	8	4	20	0.419212
Smyd4	0.0363669	20	4	20	0.419212
Suclg2	0.0363669	4	16	20	0.419212
Serpina3k	0.0364482	4	4	20	0.419676
2410022M11Rik	0.0364794	8	8	20	0.419676
Cmpk2	0.0366007	4	16	20	0.420447
Ppp6r1	0.0367798	20	4	20	0.420447
Slc25a35	0.0367798	20	12	20	0.420447
Chpt1	0.036814	4	8	20	0.420447
Scrn3	0.0368505	12	12	20	0.420447
Serpina1d	0.0368505	20	8	20	0.420447
Adap1	0.036928	8	8	20	0.420447
Hoxa4	0.0369449	12	8	20	0.420447
Pex1	0.0369449	20	12	20	0.420447
Sf3b1	0.0369449	12	8	20	0.420447
Trip6	0.0369449	12	8	20	0.420447
Cyp2a12	0.0372833	20	8	20	0.423883
Hsf1	0.0374165	12	16	20	0.424981
Nckap1l	0.0376178	8	16	20	0.425795
Pianp	0.037772	12	8	20	0.425795
Grasp	0.0377727	4	8	20	0.425795
Gstk1	0.0377727	8	12	20	0.425795
Rgs10	0.0378043	8	16	20	0.425795
Fam3a	0.037914	12	8	20	0.425795
Lsr	0.037914	12	8	20	0.425795
Cmc1	0.037971	8	4	20	0.425795
Cs	0.0379837	16	8	20	0.425795
Rps27a	0.0380788	12	12	20	0.425795
Ube2h	0.0380788	8	8	20	0.425795
Cog1	0.0381808	20	8	20	0.425795
Zdhhc6	0.0381808	16	12	20	0.425795
Sugp2	0.038368	8	8	20	0.425795
Lrrc46	0.0383769	20	8	20	0.425795
Slc31a1	0.0383769	12	4	20	0.425795
Tifa	0.0383769	12	4	20	0.425795
Siah2	0.0384813	12	8	20	0.425795
Itgb4	0.0384863	8	12	20	0.425795
Arhgap24	0.0386117	8	12	20	0.425795
Ddx17	0.0386117	4	8	20	0.425795
Dele1	0.0386117	8	12	20	0.425795
Gjb1	0.0386117	20	8	20	0.425795
Lrrc73	0.0386117	20	8	20	0.425795
Bbc3	0.0386398	20	4	20	0.425795
Scp2	0.0386398	8	4	20	0.425795
Rars2	0.0386464	12	16	20	0.425795
Uroc1	0.0387006	8	16	20	0.425795
Nom1	0.0387516	8	12	20	0.425795
Mpi	0.0387593	8	8	20	0.425795
Preb	0.0387593	16	12	20	0.425795
Slc35b2	0.0387593	16	12	20	0.425795
Tuba1b	0.0387593	8	8	20	0.425795
Dnajc17	0.038772	20	4	20	0.425795
Polr3a	0.038772	12	16	20	0.425795
Aqp9	0.0390379	16	8	20	0.427977
Mylip	0.0390786	8	8	20	0.427977
Cndp2	0.0391181	12	8	20	0.427977
Hs1bp3	0.0391181	12	8	20	0.427977
Jun	0.0393072	8	12	20	0.428346
Pdlim2	0.0393072	8	12	20	0.428346
Qser1	0.0393072	8	12	20	0.428346
Usf2	0.0393072	8	12	20	0.428346
Psmd9	0.0393899	16	8	20	0.428346
Slc35c1	0.0393899	16	12	20	0.428346
Psme2	0.0394102	12	8	20	0.428346
Pex7	0.0398333	4	8	20	0.431973
Ppp3cb	0.0398333	8	12	20	0.431973
Znfx1	0.0398555	12	8	20	0.431973
Pik3r1	0.0400815	4	4	20	0.434016
9530091C08Rik	0.0402015	4	16	20	0.434606
Add3	0.0402108	4	16	20	0.434606
Mpp4	0.0404788	4	8	20	0.43671
Chchd2	0.0404895	8	4	20	0.43671
Iqce	0.0405184	20	8	20	0.43671
Kcnab2	0.0406377	12	4	20	0.437185
Pip4p2	0.0406377	4	16	20	0.437185
Tmem237	0.0408511	12	8	20	0.43901
Tm7sf3	0.0408829	8	12	20	0.43901
Pfn2	0.0410393	4	12	20	0.4392
E2f3	0.041052	4	16	20	0.4392
Tmem186	0.041052	20	4	20	0.4392
Vamp1	0.041052	20	8	20	0.4392
Arhgap4	0.0411952	8	4	20	0.439921
Trim2	0.0411952	4	16	20	0.439921
Srpk2	0.0413185	12	16	20	0.440611
Serp1	0.0413358	8	4	20	0.440611
Cd2ap	0.0415958	4	12	20	0.440757
Ergic3	0.0415958	12	16	20	0.440757
Arl4d	0.0417639	12	12	20	0.440757
Det1	0.0417639	20	8	20	0.440757
Rbmxl1	0.0417639	8	12	20	0.440757
Upp1	0.0417639	8	12	20	0.440757
Tbc1d2b	0.0417976	4	16	20	0.440757
Frg1	0.0418517	16	12	20	0.440757
Kyat1	0.0418517	4	12	20	0.440757
Ncf4	0.0418517	8	8	20	0.440757
Rffl	0.0418517	8	8	20	0.440757
Mbip	0.0418733	8	8	20	0.440757
Qtrt1	0.0418875	4	16	20	0.440757
Atp5md	0.041919	8	8	20	0.440757
Pgm2l1	0.041919	12	12	20	0.440757
Gpsm2	0.0419808	16	12	20	0.441008
Ets1	0.0421736	8	12	20	0.441945
Fbrsl1	0.0421736	12	8	20	0.441945
Gpatch2l	0.0421999	12	8	20	0.441945
Ccdc71	0.0422905	20	4	20	0.441945
Alkbh8	0.0424888	8	12	20	0.441945
Bpgm	0.0424888	8	12	20	0.441945
Chmp1a	0.0424888	8	12	20	0.441945
Fam114a2	0.0424888	12	12	20	0.441945
Mnt	0.0424888	12	12	20	0.441945
Ndufaf8	0.0424888	12	12	20	0.441945
Rbm28	0.0424888	4	8	20	0.441945
Ccdc69	0.0425301	16	16	20	0.441978
Smim6	0.0426205	4	16	20	0.442521
Ppp2r5e	0.0426727	20	8	20	0.442667
Ppp2r3a	0.0429692	12	8	20	0.444386
Ddx10	0.0429771	16	8	20	0.444386
Timm17a	0.0429771	16	8	20	0.444386
Neu3	0.0430281	8	12	20	0.444386
Arhgap19	0.0430298	20	8	20	0.444386
Unc119b	0.0431857	8	4	20	0.445599
Ap5b1	0.0435381	4	4	20	0.4476
Crb3	0.0435702	16	4	20	0.4476
Atad2	0.0435745	12	8	20	0.4476
Daglb	0.0436178	12	12	20	0.4476
Ints1	0.0436185	12	16	20	0.4476
Ndc1	0.0436185	4	16	20	0.4476
Rab6a	0.0439009	4	16	20	0.4476
Lurap1l	0.0440136	8	4	20	0.4476
Acot4	0.0440367	8	12	20	0.4476
Cebpg	0.0440367	4	16	20	0.4476
Smpd1	0.0441869	20	4	20	0.4476
Ccdc17	0.0441956	20	12	20	0.4476
Ccn2	0.0441956	8	8	20	0.4476
Lpxn	0.0441956	16	8	20	0.4476
Ralgps1	0.0441956	4	12	20	0.4476
Ctbp2	0.0442206	12	12	20	0.4476
E130308A19Rik	0.0442206	8	12	20	0.4476
Hikeshi	0.0442206	8	12	20	0.4476
Mapre1	0.0442206	12	12	20	0.4476
Sirt5	0.0442206	4	8	20	0.4476
Tra2b	0.0442206	8	12	20	0.4476
Rpl6	0.0442279	8	12	20	0.4476
Polr3f	0.0443136	4	12	20	0.448077
AV051173	0.0445444	20	12	20	0.449627
Myh9	0.0445444	12	8	20	0.449627
Yif1a	0.0446207	20	8	20	0.450006
Rnf121	0.04468	12	8	20	0.450115
Cbx5	0.0448532	16	4	20	0.450115
Tnfaip1	0.0449656	12	8	20	0.450115
Mboat1	0.0450838	16	16	20	0.450115
Pitpnm2	0.0450838	4	4	20	0.450115
Arhgef18	0.0451444	8	12	20	0.450115
Clasrp	0.0451444	12	12	20	0.450115
Dgkq	0.0451444	8	12	20	0.450115
Dhrs7	0.0451444	8	12	20	0.450115
Myl12b	0.0451444	12	12	20	0.450115
Tapt1	0.0451444	4	8	20	0.450115
Nudt14	0.0451633	16	12	20	0.450115
Pola1	0.0451664	12	8	20	0.450115
Ppp6c	0.0451744	16	4	20	0.450115
Ufsp2	0.0454921	12	4	20	0.452678
Ccnl2	0.0455096	8	12	20	0.452678
Pttg1	0.0457166	16	4	20	0.453824
Dmap1	0.0458422	16	8	20	0.453824
4932438A13Rik	0.0458645	4	16	20	0.453824
Ap1b1	0.0458985	12	12	20	0.453824
Chrd	0.0458985	4	8	20	0.453824
Fam83h	0.0458985	20	8	20	0.453824
Pecam1	0.0458985	8	12	20	0.453824
Mcoln1	0.0460417	20	4	20	0.454853
Sox6	0.0461836	8	12	20	0.455866
Kidins220	0.0462979	12	8	20	0.456607
Rce1	0.0464531	8	12	20	0.457749
Ndfip2	0.0466773	4	8	20	0.459075
Slc35a3	0.0466773	8	12	20	0.459075
Msh3	0.0467617	12	16	20	0.459075
Atad3aos	0.046789	8	16	20	0.459075
Ids	0.0468646	4	16	20	0.459075
Odf3b	0.0468646	20	4	20	0.459075
Tdrp	0.0468646	8	4	20	0.459075
Mrpl24	0.0469852	16	4	20	0.459869
Mafb	0.0470501	4	8	20	0.460116
Cbll1	0.0471352	4	8	20	0.46056
Aldh1b1	0.0472106	12	12	20	0.460815
Cltb	0.0472407	8	12	20	0.460815
Crybb3	0.0475954	4	8	20	0.463193
Dus3l	0.0475954	8	12	20	0.463193
Ilf2	0.0477999	8	12	20	0.463193
Nol4l	0.0477999	4	8	20	0.463193
B130024G19Rik	0.04782	8	8	20	0.463193
Llgl1	0.04782	16	8	20	0.463193
Slc11a2	0.04782	4	12	20	0.463193
Nsd1	0.0478317	4	4	20	0.463193
Ccdc12	0.0479015	12	4	20	0.463193
Igbp1	0.0479015	8	16	20	0.463193
Eral1	0.0479633	12	8	20	0.463193
Pak1	0.0479633	8	16	20	0.463193
Eva1a	0.0481688	8	8	20	0.46479
Zfp597	0.0483088	4	16	20	0.465754
Bcat2	0.0483757	8	16	20	0.466013
Tcf7l1	0.0485923	4	16	20	0.46707
Lmbrd1	0.0487074	16	8	20	0.46707
Slc7a8	0.0487074	8	8	20	0.46707
Tefm	0.0487074	16	8	20	0.46707
Adgrd1	0.0487671	20	8	20	0.46707
Twf2	0.0487671	12	12	20	0.46707
Vps35l	0.0487671	12	12	20	0.46707
Atrn	0.0490657	8	4	20	0.469543
Dhx29	0.0492689	12	8	20	0.470685
Scamp4	0.0492689	20	8	20	0.470685
Mrpl54	0.0494097	16	8	20	0.470685
Dnase1l2	0.0495153	4	16	20	0.470685
Ccdc77	0.04955	12	12	20	0.470685
Foxn3	0.04955	12	12	20	0.470685
Immt	0.04955	8	12	20	0.470685
Mapk3	0.04955	12	12	20	0.470685
Tbc1d24	0.04955	8	12	20	0.470685
Dync1h1	0.0496215	12	8	20	0.470979
Ccnyl1	0.0497289	8	12	20	0.471612
Tle1	0.0497936	8	4	20	0.471658
Alg13	0.0498543	20	12	20	0.471658
Xab2	0.0498792	12	16	20	0.471658
Sergef	0.0498963	16	8	20	0.471658
Ncf1	0.0500195	12	4	20	0.472111
Sms	0.0501169	4	8	20	0.472111
Selplg	0.050265	16	8	20	0.472111
Cxxc5	0.0504061	16	8	20	0.472111
Magef1	0.0504061	16	16	20	0.472111
Mrps26	0.0504061	12	16	20	0.472111
Mrpl32	0.0504555	8	12	20	0.472111
Axin2	0.0504767	16	8	20	0.472111
Cox7a2l	0.0504767	8	8	20	0.472111
Galns	0.0504767	4	12	20	0.472111
Grhpr	0.0504957	20	12	20	0.472111
BC029722	0.0505662	12	12	20	0.472111
Gm20324	0.0505701	4	8	20	0.472111
Tnfrsf1a	0.0505701	8	12	20	0.472111
AU022252	0.0505988	8	8	20	0.472111
Mpzl3	0.0507742	20	16	20	0.472111
Ppt1	0.0509149	12	8	20	0.472111
Vav2	0.0509149	12	8	20	0.472111
Dok2	0.0509205	12	12	20	0.472111
Htra2	0.0509205	8	12	20	0.472111
Tapbp	0.0509205	16	4	20	0.472111
Isg15	0.050961	12	8	20	0.472111
Lmo4	0.050961	12	8	20	0.472111
Pfkfb2	0.050961	12	8	20	0.472111
Rnf141	0.050961	12	8	20	0.472111
Papolg	0.0510133	8	12	20	0.472218
Naip2	0.0511793	8	8	20	0.473378
Syde2	0.0513281	4	12	20	0.474376
Ckb	0.0514562	8	16	20	0.474804
Crym	0.0514562	12	4	20	0.474804
Bag1	0.0515725	16	12	20	0.475327
Ehbp1l1	0.0516358	8	12	20	0.475327
Slc30a6	0.0516358	8	12	20	0.475327
Dpy19l3	0.0522661	4	16	20	0.48024
Ndufaf2	0.0522661	8	4	20	0.48024
Mkrn2os	0.0522935	12	16	20	0.48024
2510009E07Rik	0.0524978	8	8	20	0.481354
6330418K02Rik	0.0524978	16	12	20	0.481354
Atp5o	0.0526469	12	12	20	0.48196
Cinp	0.0526469	4	8	20	0.48196
Sun1	0.052787	12	8	20	0.482861
Vcl	0.0529966	4	16	20	0.484398
Epsti1	0.0530575	16	8	20	0.484573
Csrp3	0.0531333	16	8	20	0.484883
Rabgap1l	0.0532227	8	8	20	0.484937
Ubr5	0.0532227	8	8	20	0.484937
Swi5	0.0533829	16	4	20	0.485176
Rassf6	0.0533879	12	12	20	0.485176
4921524J17Rik	0.053458	8	12	20	0.485176
Aarsd1	0.053458	12	12	20	0.485176
Icmt	0.053458	8	12	20	0.485176
Jpt1	0.053537	12	4	20	0.485513
Ddx27	0.0536517	12	8	20	0.486174
Hcfc1	0.0537146	4	12	20	0.486365
Phf21a	0.0537992	12	4	20	0.486751
Rack1	0.0539587	8	8	20	0.487462
Noc2l	0.0540038	20	8	20	0.487462
Usp22	0.0540038	16	12	20	0.487462
Nkap	0.0543093	12	8	20	0.489458
Ppp1r2	0.0543093	12	8	20	0.489458
Gm6548	0.0544377	16	12	20	0.490235
Dvl1	0.0546723	8	8	20	0.490824
Fkbp3	0.0546723	12	8	20	0.490824
Lancl2	0.0546723	4	16	20	0.490824
Sin3a	0.0546723	16	8	20	0.490824
Gtf2f1	0.0547737	12	8	20	0.490998
Unc13d	0.0547762	12	12	20	0.490998
Eif2s2	0.0551698	8	8	20	0.493318
Fem1c	0.0551698	4	16	20	0.493318
Ndufs1	0.0551698	16	8	20	0.493318
Treh	0.055205	20	8	20	0.493318
Lmbr1l	0.0553615	12	16	20	0.494327
Csrp1	0.0554206	8	16	20	0.494327
Cnnm2	0.0555859	16	8	20	0.494327
Snrpd1	0.0555886	8	12	20	0.494327
Arhgef2	0.0556517	20	4	20	0.494327
Stk38	0.0556517	4	16	20	0.494327
Cyp2c29	0.0557438	20	8	20	0.494327
Micalcl	0.0557438	4	8	20	0.494327
Mrpl23	0.0557438	8	12	20	0.494327
Spa17	0.0557438	12	12	20	0.494327
Stk40	0.0563442	8	16	20	0.497713
Alg1	0.0563594	16	8	20	0.497713
Eif3c	0.0563819	4	16	20	0.497713
Cln3	0.0564313	4	16	20	0.497713
Enc1	0.0565195	16	4	20	0.497713
Ankle2	0.0565492	4	12	20	0.497713
Fam160b1	0.0565492	16	12	20	0.497713
Nrros	0.0565492	8	8	20	0.497713
Ank	0.0567069	4	16	20	0.497713
Dclre1b	0.0567991	4	8	20	0.497713
G2e3	0.0567991	8	12	20	0.497713
Gm17634	0.0567991	4	8	20	0.497713
Tsta3	0.0567991	8	12	20	0.497713
Dad1	0.0568076	12	8	20	0.497713
Zfp384	0.0568076	12	8	20	0.497713
D030056L22Rik	0.0569068	4	8	20	0.497713
Nudt16l1	0.0569068	12	16	20	0.497713
Lmtk2	0.0569639	8	16	20	0.497713
Sdad1	0.0569639	16	4	20	0.497713
Antxr1	0.0569832	4	4	20	0.497713
Cdh1	0.0570589	12	8	20	0.498
Diaph2	0.0571466	4	12	20	0.498016
Lrp12	0.0571466	4	12	20	0.498016
Pigg	0.0572004	8	8	20	0.498111
Tmub1	0.0572956	16	8	20	0.498193
Usp54	0.0572956	4	12	20	0.498193
Zranb2	0.0573699	8	12	20	0.498465
Nr2f1	0.057552	20	8	20	0.498553
Cfl1	0.0576377	20	8	20	0.498553
Chd9	0.0576377	4	8	20	0.498553
F11r	0.0576377	8	12	20	0.498553
Nck2	0.0576377	8	12	20	0.498553
Ralb	0.0576377	12	12	20	0.498553
Fblim1	0.0577219	8	12	20	0.49891
Cers2	0.0578883	16	8	20	0.499562
Ddx28	0.0579683	8	12	20	0.499562
Ap1m1	0.0579695	16	8	20	0.499562
Pld4	0.0579695	8	12	20	0.499562
Zfp27	0.0580937	4	12	20	0.500261
Aoah	0.0585807	8	4	20	0.503708
Gm38499	0.0585807	12	16	20	0.503708
Skp2	0.0588978	20	12	20	0.506059
Dennd6a	0.0590133	12	16	20	0.506559
Cdc40	0.0590432	4	16	20	0.506559
Sac3d1	0.0594728	4	16	20	0.509867
B230354K17Rik	0.0596985	4	16	20	0.510978
Nlrx1	0.0596985	12	16	20	0.510978
Pdik1l	0.0597344	16	4	20	0.510978
Msln	0.0598756	4	12	20	0.511808
Clpb	0.0599583	8	4	20	0.511809
Rapgef1	0.0599857	12	16	20	0.511809
Cmtm3	0.0600683	8	12	20	0.511809
Nucb2	0.0600683	4	16	20	0.511809
Chchd7	0.0601403	8	12	20	0.511809
Rnf113a2	0.0601403	4	8	20	0.511809
Cdk4	0.0603333	8	16	20	0.512325
Gbp11	0.0603333	4	4	20	0.512325
Zfyve1	0.0603333	20	16	20	0.512325
Ihh	0.0605144	4	8	20	0.513266
Fstl1	0.0605782	4	12	20	0.513266
Wdr93	0.0605782	16	8	20	0.513266
Zcrb1	0.0607543	8	12	20	0.513266
Asxl1	0.0608073	12	12	20	0.513266
Agl	0.0608766	16	12	20	0.513266
Prpsap2	0.0608766	16	8	20	0.513266
Samd14	0.0608766	16	8	20	0.513266
Bbs9	0.0609374	12	12	20	0.513266
Scnm1	0.0610979	12	8	20	0.513266
Cep131	0.0611527	12	16	20	0.513266
Bcam	0.06124	8	12	20	0.513266
Bin3	0.06124	8	12	20	0.513266
Cfap126	0.06124	20	8	20	0.513266
Ctsz	0.06124	12	12	20	0.513266
Msantd3	0.06124	12	12	20	0.513266
Snhg4	0.06124	4	8	20	0.513266
Zdhhc17	0.06124	12	12	20	0.513266
Hdac10	0.0615926	12	16	20	0.513778
Zc3hc1	0.0615926	12	4	20	0.513778
Fbn1	0.0616433	8	8	20	0.513778
Hacd2	0.0616433	16	8	20	0.513778
Rbm17	0.0616433	16	8	20	0.513778
Abcc5	0.0617704	8	16	20	0.513778
Aig1	0.0618202	16	4	20	0.513778
Erich1	0.0619375	8	12	20	0.513778
Timm22	0.0620036	12	12	20	0.513778
Wdr81	0.0620036	12	12	20	0.513778
Ip6k1	0.0620245	12	8	20	0.513778
Git2	0.0620653	12	8	20	0.513778
Ces3b	0.062066	4	12	20	0.513778
Cntfr	0.062066	16	12	20	0.513778
Tpm3	0.062066	16	8	20	0.513778
Ccdc191	0.0621048	8	12	20	0.513778
Cyth2	0.0621048	8	12	20	0.513778
Dedd	0.0621048	12	12	20	0.513778
Glipr2	0.062142	8	12	20	0.513778
Plpp6	0.0622558	8	8	20	0.514353
Sdhc	0.062349	8	4	20	0.514756
Emp3	0.0628454	12	8	20	0.518117
Lins1	0.0628454	16	4	20	0.518117
Polr2m	0.0629982	16	4	20	0.51878
Tusc1	0.0630151	8	4	20	0.51878
Grina	0.0631196	12	8	20	0.519272
Acap3	0.0632932	16	16	20	0.519688
Gm12338	0.0633045	20	12	20	0.519688
Klc1	0.0633045	8	8	20	0.519688
Idi1	0.0634853	4	16	20	0.520804
Zfp809	0.0637349	4	16	20	0.522134
B230307C23Rik	0.0637374	4	16	20	0.522134
Pagr1a	0.0638567	12	4	20	0.522583
Egln1	0.0638823	16	4	20	0.522583
Cd151	0.064035	12	12	20	0.523464
Mafg	0.0641295	8	8	20	0.523793
Ubtd2	0.0642259	8	8	20	0.523793
Lsm2	0.0642899	16	12	20	0.523793
Slc20a2	0.0642899	16	8	20	0.523793
Fuz	0.0643203	12	16	20	0.523793
Cib1	0.0644576	4	12	20	0.523793
Ddx49	0.0644576	4	12	20	0.523793
Tmbim1	0.0644922	12	8	20	0.523793
Asna1	0.0645411	12	4	20	0.523793
Dnajc10	0.0646077	4	8	20	0.523793
C1qtnf1	0.0648424	8	12	20	0.523793
C2cd3	0.0648424	8	12	20	0.523793
Gabpa	0.0648424	8	12	20	0.523793
Nbdy	0.0648424	8	12	20	0.523793
Psmc4	0.0648424	8	12	20	0.523793
Rbbp9	0.0648424	4	8	20	0.523793
Synj1	0.0648424	8	12	20	0.523793
1700030C10Rik	0.0649471	4	12	20	0.524274
Apbb1ip	0.0651482	4	8	20	0.525167
Zfp93	0.0651482	16	8	20	0.525167
Frmd4a	0.065496	16	12	20	0.526654
Nans	0.065496	8	8	20	0.526654
Zfp24	0.0655089	12	8	20	0.526654
Tmem266	0.0655141	4	16	20	0.526654
Myo1c	0.065673	12	8	20	0.527117
Setd7	0.065673	12	8	20	0.527117
H2-K1	0.0658524	8	12	20	0.527117
Capg	0.0658789	8	12	20	0.527117
Catsperd	0.0659864	20	8	20	0.527117
Cnn3	0.0659864	8	12	20	0.527117
Flot1	0.0659864	8	12	20	0.527117
Hnrnpa2b1	0.0659864	8	12	20	0.527117
Kpna4	0.0659864	4	8	20	0.527117
Lamtor5	0.0660259	16	4	20	0.527117
Esd	0.0662804	8	12	20	0.527385
Maz	0.0662804	8	8	20	0.527385
Dmac2l	0.0662814	8	8	20	0.527385
Dstn	0.0663317	4	16	20	0.527385
Zfp830	0.0663317	8	4	20	0.527385
Fendrr	0.066332	4	8	20	0.527385
Gm9958	0.0665047	4	12	20	0.527581
Prim2	0.0665047	16	12	20	0.527581
Ifi203	0.0665054	12	12	20	0.527581
Ckap4	0.0666293	12	8	20	0.527581
Crppa	0.0666293	20	12	20	0.527581
Eapp	0.0666293	12	8	20	0.527581
Cenpa	0.0668761	8	12	20	0.528094
Cstb	0.0668761	8	12	20	0.528094
Myef2	0.0668761	8	12	20	0.528094
Yy1	0.0668761	8	12	20	0.528094
Jarid2	0.0670122	12	16	20	0.528661
Dnhd1	0.067039	12	4	20	0.528661
Slc35c2	0.067261	20	4	20	0.529692
Tor1a	0.067261	16	8	20	0.529692
Hgs	0.0673259	12	8	20	0.529706
Rab36	0.067484	20	4	20	0.529706
AW549542	0.0675611	20	16	20	0.529706
Ddx18	0.0675611	16	16	20	0.529706
Gm15421	0.0676956	20	4	20	0.529706
Birc3	0.0677083	20	16	20	0.529706
Rab3gap1	0.067721	20	4	20	0.529706
Rpe	0.067721	4	16	20	0.529706
Slc35b4	0.067721	12	16	20	0.529706
Psmc3	0.0677496	8	16	20	0.529706
Ppm1l	0.0679342	12	8	20	0.529706
Ndufs6	0.0680372	12	8	20	0.529706
Nipsnap2	0.0680372	8	8	20	0.529706
Tesk1	0.0680372	12	8	20	0.529706
Dhx32	0.0680385	8	8	20	0.529706
Khdrbs3	0.0680385	8	8	20	0.529706
Naglu	0.0680385	16	8	20	0.529706
Smad7	0.0684082	8	12	20	0.532227
Chek2	0.0685447	20	8	20	0.532932
Pgm2	0.0687116	12	8	20	0.533872
Plk3	0.06922	4	8	20	0.537462
Trpm7	0.0692674	8	4	20	0.537471
Ice1	0.0693487	16	8	20	0.537742
Clptm1	0.0697541	4	8	20	0.538868
Sh2d4a	0.0697541	16	4	20	0.538868
Kctd2	0.0698679	8	12	20	0.538868
Leprot	0.0698679	8	12	20	0.538868
Smarcc1	0.0698679	8	12	20	0.538868
Phospho2	0.0699098	8	12	20	0.538868
Rnf168	0.0699098	12	16	20	0.538868
Zfp612	0.0699098	16	4	20	0.538868
Rasip1	0.0699411	8	16	20	0.538868
1700048O20Rik	0.0700378	16	12	20	0.538868
Ifit1	0.0700378	8	12	20	0.538868
Mrpl13	0.0701036	12	12	20	0.538868
Mrpl50	0.0701036	12	8	20	0.538868
Ypel5	0.0704229	8	4	20	0.538868
Crlf2	0.0704239	8	8	20	0.538868
Stk39	0.0704239	4	12	20	0.538868
Gramd1c	0.0705392	8	4	20	0.538868
Cyp8b1	0.0707011	16	4	20	0.538868
Dpep1	0.0707011	12	8	20	0.538868
Mrps30	0.0707647	8	12	20	0.538868
Thada	0.0709803	20	16	20	0.538868
Actr5	0.0710559	12	12	20	0.538868
Fam131c	0.0710559	8	12	20	0.538868
Fam234b	0.0710559	12	12	20	0.538868
Ggact	0.0710559	20	8	20	0.538868
Hsbp1	0.0710559	8	12	20	0.538868
Kif1c	0.0710559	12	12	20	0.538868
Sdc2	0.0710559	8	12	20	0.538868
Sh3glb1	0.0710559	8	12	20	0.538868
Zfp503	0.0710559	8	12	20	0.538868
Spata2	0.0712261	16	12	20	0.538868
Czib	0.0712331	20	4	20	0.538868
Rplp1	0.0712331	20	4	20	0.538868
Creb3l2	0.0713933	16	12	20	0.538868
Ccdc43	0.0714542	4	4	20	0.538868
Lpcat1	0.0714542	20	16	20	0.538868
Batf	0.0715337	12	8	20	0.538868
Gstm5	0.0715337	12	8	20	0.538868
Kif3b	0.0715337	12	8	20	0.538868
Nme4	0.0715337	12	8	20	0.538868
Sdhb	0.0715353	8	16	20	0.538868
Slc37a1	0.0716195	8	8	20	0.538868
Rnd2	0.0716236	12	8	20	0.538868
Trp53bp1	0.0716236	12	8	20	0.538868
Hdac3	0.0717046	12	16	20	0.538868
Nae1	0.0717046	8	4	20	0.538868
Pigl	0.0717046	8	4	20	0.538868
Naca	0.0717819	8	12	20	0.538868
Rpl23a	0.0719035	12	12	20	0.538868
Abcc1	0.071984	4	16	20	0.538868
Gm20257	0.071984	4	16	20	0.538868
Mrpl21	0.071984	8	4	20	0.538868
Prelid3b	0.071984	12	8	20	0.538868
Pot1a	0.0720394	12	8	20	0.538868
Igsf5	0.0720471	8	12	20	0.538868
Ssbp3	0.0721036	8	8	20	0.538943
H2-Q6	0.0722086	8	12	20	0.539381
Bicd2	0.0724632	4	16	20	0.540587
Lrp4	0.0724632	8	16	20	0.540587
Dcp1a	0.0726171	8	16	20	0.541039
Pced1b	0.0726171	8	16	20	0.541039
Psmc5	0.0728098	20	4	20	0.542127
Gask1a	0.07297	12	8	20	0.542624
Pwwp2b	0.07297	12	8	20	0.542624
Cd14	0.0732918	8	16	20	0.544668
Gm15501	0.0736293	8	12	20	0.546627
Cox4i1	0.0737495	8	12	20	0.546627
Map7	0.0737495	8	12	20	0.546627
Xlr3a	0.0737495	8	12	20	0.546627
Ndn	0.0738153	8	16	20	0.546627
Gabra3	0.073838	12	12	20	0.546627
2610507I01Rik	0.0742548	20	8	20	0.549012
Itga7	0.0742548	12	4	20	0.549012
Fchsd1	0.0744681	12	8	20	0.550239
Rpl8	0.0745665	8	8	20	0.550266
Stk10	0.0745665	4	12	20	0.550266
Txndc11	0.0746263	12	16	20	0.550357
Gm3435	0.0749822	4	16	20	0.550665
Igf2r	0.0749822	20	4	20	0.550665
Ube3c	0.0751741	12	16	20	0.550665
Dct	0.0752372	20	8	20	0.550665
Ubac2	0.0752372	4	16	20	0.550665
Zfp335	0.0752372	16	8	20	0.550665
Prpf38a	0.0753727	8	12	20	0.550665
Zfp652	0.0754511	8	12	20	0.550665
Hapln4	0.0755095	12	4	20	0.550665
Kiss1	0.0755095	16	16	20	0.550665
Phrf1	0.0755095	16	4	20	0.550665
Hspa12a	0.075544	20	16	20	0.550665
Thra	0.075544	8	16	20	0.550665
Ptpn23	0.0756574	4	4	20	0.550665
Cluh	0.0756777	16	8	20	0.550665
Dnajb6	0.0756777	8	8	20	0.550665
Scarb2	0.0756777	8	8	20	0.550665
Zfp438	0.0756777	16	12	20	0.550665
Prrt1	0.0756882	20	4	20	0.550665
Srp14	0.0756882	8	4	20	0.550665
Tbc1d17	0.0756882	12	16	20	0.550665
Zfp710	0.0757416	12	8	20	0.550665
Chmp1b	0.0758982	4	8	20	0.550665
Nmt1	0.0758982	16	12	20	0.550665
Serpinb1a	0.0758982	16	8	20	0.550665
Cyp1a2	0.0759963	20	8	20	0.550665
Mettl7a2	0.0759963	20	8	20	0.550665
Noct	0.0759963	8	12	20	0.550665
Pigo	0.0760785	12	16	20	0.550917
A630066F11Rik	0.0762183	16	8	20	0.551585
Gm7072	0.0762698	4	16	20	0.551614
Vcpip1	0.0763617	12	16	20	0.551863
Frg2f1	0.0764669	4	8	20	0.551863
Mthfr	0.0764669	8	12	20	0.551863
Dmd	0.0764945	4	12	20	0.551863
Nek6	0.0766517	8	4	20	0.552311
Tom1l1	0.0766517	4	16	20	0.552311
Ptpn1	0.0767539	12	8	20	0.552704
Gldc	0.0769921	16	12	20	0.554076
Lrrc29	0.0773006	20	16	20	0.55522
App	0.0774011	8	12	20	0.55522
Eml3	0.0774011	8	12	20	0.55522
Pkig	0.0774011	8	12	20	0.55522
Fam131a	0.0774652	12	8	20	0.55522
Tsen34	0.0774652	12	8	20	0.55522
Ccdc127	0.0775046	16	4	20	0.55522
Evl	0.0775764	8	16	20	0.55522
Slc38a2	0.0775816	8	8	20	0.55522
Baz2b	0.077631	4	8	20	0.555232
Ptbp2	0.0779208	4	12	20	0.556961
Glyat	0.0780173	8	16	20	0.557103
Slc38a6	0.0780366	12	16	20	0.557103
Isy1	0.0782556	12	4	20	0.558323
Wdr45b	0.0784288	8	4	20	0.559214
5033406O09Rik	0.0785064	4	12	20	0.559424
Magoh	0.0787079	20	8	20	0.559829
Spout1	0.0787079	20	4	20	0.559829
Sqstm1	0.0787079	12	12	20	0.559829
Taf1b	0.0795663	16	4	20	0.563156
Ap3s1	0.0795839	8	8	20	0.563156
Isca2	0.0795839	16	4	20	0.563156
Tgoln2	0.0795839	12	8	20	0.563156
Osgep	0.0796629	8	12	20	0.563156
Slc30a3	0.0796629	4	16	20	0.563156
Arih2	0.0796718	8	4	20	0.563156
Gm6981	0.0796718	20	4	20	0.563156
Zbtb18	0.0798064	12	8	20	0.563156
Meg3	0.0798388	20	16	20	0.563156
H2-T-ps	0.0798605	12	4	20	0.563156
Rdh13	0.0799495	12	8	20	0.563156
Clec1b	0.0800438	8	12	20	0.563156
Ppp1r13b	0.0800819	8	12	20	0.563156
Elp2	0.0801294	4	12	20	0.563156
Rbks	0.0801294	8	8	20	0.563156
Sp1	0.0801294	16	8	20	0.563156
Rtca	0.08029	4	8	20	0.563156
Slc22a3	0.08029	12	12	20	0.563156
Brms1	0.0803347	8	12	20	0.563156
Rps8	0.0803347	8	12	20	0.563156
Rspo1	0.0803347	4	16	20	0.563156
Nono	0.0803538	8	8	20	0.563156
Pde7b	0.0803885	20	4	20	0.563156
Slc12a6	0.0803885	4	16	20	0.563156
Prr15l	0.0806651	4	12	20	0.56325
A2ml1	0.0806859	4	8	20	0.56325
H2az1	0.0808535	8	4	20	0.56325
Acyp2	0.080965	4	8	20	0.56325
Asxl2	0.080965	4	8	20	0.56325
Cplane1	0.080965	8	12	20	0.56325
Erbb3	0.080965	12	12	20	0.56325
Itpr2	0.080965	4	8	20	0.56325
Sema4b	0.080965	20	8	20	0.56325
Arl5a	0.0810367	4	16	20	0.56325
Blvra	0.0810367	12	16	20	0.56325
Yipf6	0.0810367	4	16	20	0.56325
Arrb1	0.0812754	8	8	20	0.56325
Haus1	0.0812754	8	8	20	0.56325
Lrig3	0.0812754	4	12	20	0.56325
Neurl2	0.0812754	16	12	20	0.56325
Smarcd1	0.0812754	16	8	20	0.56325
Wapl	0.0812754	16	12	20	0.56325
Nr3c2	0.0813526	4	16	20	0.563399
Mrps14	0.0814424	4	12	20	0.563399
Slc12a4	0.0814424	12	12	20	0.563399
Hnrnpc	0.0815211	8	8	20	0.563607
Dcaf17	0.0819111	16	4	20	0.564667
Cd300ld	0.0822387	8	12	20	0.564667
Maco1	0.0822387	4	8	20	0.564667
Ndufc1	0.0822387	8	12	20	0.564667
Nrep	0.0822387	4	8	20	0.564667
Poldip2	0.0822387	20	8	20	0.564667
Pom121	0.0822387	8	12	20	0.564667
Scrn2	0.0822387	12	12	20	0.564667
Zkscan6	0.0822387	8	12	20	0.564667
Pgap2	0.0822994	4	4	20	0.564667
Slc4a1ap	0.0822994	12	8	20	0.564667
Dnajc22	0.0823067	12	8	20	0.564667
Hyi	0.0823067	20	12	20	0.564667
Hs2st1	0.0824998	4	16	20	0.565657
Ap1g1	0.083021	12	8	20	0.568224
Nfix	0.083021	20	12	20	0.568224
Slc25a11	0.083021	12	8	20	0.568224
Ccn4	0.0831917	8	12	20	0.568721
Lrit2	0.0831917	8	12	20	0.568721
Nek4	0.0835178	12	12	20	0.570615
Zfp935	0.0838381	8	16	20	0.572421
Tmem260	0.0838808	16	8	20	0.572421
Med13l	0.0840637	8	16	20	0.572829
Manba	0.0840886	20	8	20	0.572829
Pyroxd2	0.0840886	12	4	20	0.572829
S1pr3	0.0842846	8	16	20	0.573417
Rps6kb2	0.0844315	12	4	20	0.573417
Zbtb2	0.0844315	16	4	20	0.573417
Pard3b	0.0845392	8	8	20	0.573417
Rpl37	0.0845392	8	8	20	0.573417
Sem1	0.0845392	8	8	20	0.573417
Slc27a4	0.084581	16	12	20	0.573417
Cenpk	0.0846195	4	16	20	0.573417
Emcn	0.0846195	4	16	20	0.573417
Cd2bp2	0.0847506	16	12	20	0.57397
Tmem267	0.0848825	8	12	20	0.574528
Cbwd1	0.0853454	12	16	20	0.576018
Gpatch3	0.0853454	12	16	20	0.576018
Rab40b	0.0854631	20	8	20	0.576018
Zzz3	0.0854631	8	12	20	0.576018
Cyb561d1	0.0855883	12	8	20	0.576018
Acss3	0.0856323	8	12	20	0.576018
Zbtb49	0.0856323	8	12	20	0.576018
Cbs	0.0857288	8	4	20	0.576018
Mettl4	0.0857288	20	4	20	0.576018
Ppic	0.0857288	8	12	20	0.576018
Serinc3	0.0857886	4	16	20	0.576018
Chrac1	0.0859626	8	4	20	0.576018
Chst13	0.0859626	12	16	20	0.576018
Fam110a	0.0859626	12	16	20	0.576018
Suclg1	0.0859626	8	4	20	0.576018
Cltc	0.0860489	16	4	20	0.576018
Mto1	0.08605	8	8	20	0.576018
Nek9	0.0860548	8	8	20	0.576018
Txndc12	0.0860548	8	12	20	0.576018
Zfp367	0.086095	4	12	20	0.576018
Zfp451	0.0869525	8	12	20	0.580999
As3mt	0.0870763	8	12	20	0.580999
H2az2	0.0870763	8	12	20	0.580999
Ubd	0.0870763	8	12	20	0.580999
Supt7l	0.0871483	12	8	20	0.580999
Lgmn	0.0872356	8	8	20	0.580999
Tsc1	0.0872356	8	8	20	0.580999
Cog8	0.0874602	16	8	20	0.580999
Gclc	0.0874602	4	12	20	0.580999
Sacm1l	0.0875179	4	8	20	0.580999
Srsf11	0.0875179	12	8	20	0.580999
Lclat1	0.0877384	20	8	20	0.580999
Atp5g1	0.0877593	12	12	20	0.580999
Usp37	0.0877694	16	4	20	0.580999
Fpgs	0.0879042	16	8	20	0.580999
Zfp943	0.0879042	8	12	20	0.580999
Clip1	0.0879199	8	4	20	0.580999
Pak1ip1	0.0879199	4	12	20	0.580999
Pf4	0.0879199	12	8	20	0.580999
Ripk4	0.0879199	12	8	20	0.580999
Snx30	0.0879199	12	16	20	0.580999
Zpr1	0.0879798	4	16	20	0.580999
Paqr4	0.0880733	8	8	20	0.580999
Rpl18a	0.0882877	12	8	20	0.580999
Gsap	0.0883467	4	4	20	0.580999
Hsd3b2	0.0883467	4	16	20	0.580999
Mpv17l	0.0883467	16	12	20	0.580999
Cacybp	0.0883911	8	12	20	0.580999
Donson	0.0883911	12	12	20	0.580999
Gpalpp1	0.0883911	8	12	20	0.580999
Mta1	0.0883911	12	12	20	0.580999
Kcp	0.0884558	12	4	20	0.581095
Zfp84	0.0885649	4	8	20	0.581482
Kpna3	0.0886187	4	12	20	0.581507
Txlna	0.0887377	12	16	20	0.58163
Zdhhc3	0.0887377	8	12	20	0.58163
C87436	0.0888753	16	4	20	0.581863
Carf	0.0888753	20	16	20	0.581863
Ica1	0.0889236	12	8	20	0.581863
Uckl1	0.0890326	4	12	20	0.582248
Zdhhc12	0.0892111	16	12	20	0.582303
Smim3	0.0892316	16	16	20	0.582303
Urb2	0.0892316	16	16	20	0.582303
Eloa	0.0892416	16	8	20	0.582303
Cyp3a13	0.08936	12	12	20	0.582421
Mtln	0.08936	4	8	20	0.582421
Tor4a	0.0895982	16	4	20	0.583565
Arhgap17	0.0897556	4	12	20	0.583565
Atl3	0.0898372	4	16	20	0.583565
Klf10	0.0898372	8	4	20	0.583565
Parp11	0.0898372	20	4	20	0.583565
Zfp691	0.0898372	12	16	20	0.583565
Prdx2	0.0899312	8	12	20	0.583716
Ednra	0.0899611	20	8	20	0.583716
Rgl2	0.0901593	16	8	20	0.584675
St3gal6	0.0904534	12	12	20	0.584899
Eif2d	0.0905704	12	16	20	0.584899
Fggy	0.0905704	20	4	20	0.584899
Nectin3	0.0905704	4	16	20	0.584899
Abcf3	0.090579	8	16	20	0.584899
A330009N23Rik	0.0907482	4	8	20	0.584899
Fcsk	0.0907482	8	12	20	0.584899
Ascc2	0.0907717	8	4	20	0.584899
Gdf15	0.0907717	12	12	20	0.584899
Rnf186	0.0908372	16	8	20	0.584899
Mtrex	0.0909287	12	16	20	0.584899
Bptf	0.0910192	4	16	20	0.584899
Gan	0.0910192	12	16	20	0.584899
Rbm6	0.0910192	12	16	20	0.584899
Dlat	0.0910239	20	8	20	0.584899
Grin3b	0.0910782	20	8	20	0.584899
2310001H17Rik	0.0911504	8	4	20	0.584899
Cadm3	0.0911504	8	4	20	0.584899
Cbr1	0.0911511	8	12	20	0.584899
4930452B06Rik	0.0914332	12	16	20	0.586061
Rnaseh2c	0.0914332	8	4	20	0.586061
Gm44505	0.0915477	20	4	20	0.586148
Larp1	0.0915477	12	8	20	0.586148
Dclre1c	0.0916155	12	4	20	0.586258
Ifi44	0.0919138	4	8	20	0.587359
Wnk2	0.0919761	4	4	20	0.587359
Slc25a38	0.0919816	16	12	20	0.587359
Rbfox3	0.0919899	20	12	20	0.587359
Btaf1	0.0921332	8	12	20	0.587951
Nipbl	0.0923671	16	8	20	0.589119
Pigyl	0.0927822	4	16	20	0.591442
Atp11a	0.0929216	8	12	20	0.591681
Kdsr	0.0929216	16	16	20	0.591681
Mapre2	0.0931063	16	8	20	0.592366
Lrp3	0.0932263	20	8	20	0.592366
Zfp750	0.0932263	8	16	20	0.592366
Synpo	0.0933986	12	8	20	0.592366
Igtp	0.0934053	8	16	20	0.592366
Tfip11	0.0934053	16	4	20	0.592366
E2f6	0.0934785	8	8	20	0.592366
Sap30l	0.0935779	16	12	20	0.592366
B3galnt2	0.0935906	4	8	20	0.592366
Cox7c	0.0935906	8	12	20	0.592366
Myo9b	0.0935906	12	12	20	0.592366
Larp7	0.0938683	12	8	20	0.593154
Rexo1	0.0938683	16	12	20	0.593154
Tshz2	0.0938683	8	16	20	0.593154
Nfu1	0.0940401	8	16	20	0.593732
Ripply3	0.094195	4	8	20	0.593732
Top3b	0.0942681	12	8	20	0.593732
Wdr24	0.0942681	8	16	20	0.593732
Rps5	0.0942704	8	16	20	0.593732
Tada2b	0.0942704	16	4	20	0.593732
Supt3	0.0943178	8	16	20	0.593732
Ubiad1	0.0944213	16	12	20	0.593795
Rplp2	0.0944568	12	12	20	0.593795
Timd4	0.0944813	12	8	20	0.593795
Tpmt	0.0948192	16	16	20	0.594777
Fos	0.0949451	8	12	20	0.594777
Gabarapl2	0.0949451	8	12	20	0.594777
Ppp2r5b	0.0949451	12	12	20	0.594777
Setd3	0.0949451	8	12	20	0.594777
Ubfd1	0.0949451	20	8	20	0.594777
Zfp653	0.0953373	8	4	20	0.596912
Igsf8	0.0954628	12	8	20	0.597054
Lmo7	0.0954628	4	8	20	0.597054
Tctn2	0.095647	12	12	20	0.597668
Atp1b1	0.0957898	12	8	20	0.597668
Nfya	0.0958145	4	16	20	0.597668
Phlda1	0.0959266	4	8	20	0.597668
Tle5	0.0959266	20	8	20	0.597668
Zfp276	0.0959266	8	12	20	0.597668
Adamts15	0.0960758	8	4	20	0.597668
Rfwd3	0.0960758	12	16	20	0.597668
Rgp1	0.0960758	4	16	20	0.597668
Zfp217	0.0960758	4	16	20	0.597668
Csnk1a1	0.0963375	4	16	20	0.598751
Serping1	0.0965122	12	16	20	0.598751
Ednrb	0.0966118	8	4	20	0.598751
Psmd3	0.0966118	20	4	20	0.598751
Srd5a1	0.0966118	4	16	20	0.598751
Rhog	0.0966679	12	8	20	0.598751
Tigd2	0.0967514	4	8	20	0.598751
Dlst	0.0967706	16	8	20	0.598751
Hbp1	0.0967706	12	8	20	0.598751
Map2k2	0.0968116	8	12	20	0.598751
Ppm1b	0.0968228	8	4	20	0.598751
Dnaaf2	0.0969329	8	8	20	0.598751
Arglu1	0.0969721	8	12	20	0.598751
Ubr2	0.0969721	8	12	20	0.598751
Anp32e	0.0973573	8	4	20	0.600087
Ndufv2	0.0973573	12	4	20	0.600087
Gtf3c2	0.0974621	4	4	20	0.600087
Ect2	0.0974986	16	8	20	0.600087
Rpl7a	0.0974986	8	8	20	0.600087
Tatdn1	0.0974986	4	12	20	0.600087
Evc2	0.0977223	12	12	20	0.601145
Itgb2	0.0982634	8	8	20	0.603833
Tmem18	0.0982634	8	4	20	0.603833
Dhx37	0.098372	12	16	20	0.604013
Lamc3	0.0985874	12	8	20	0.604013
Rnf185	0.0985874	12	8	20	0.604013
6430706D22Rik	0.0987901	20	8	20	0.604013
Cyb5r1	0.0987901	4	8	20	0.604013
Hsd17b13	0.0987901	8	12	20	0.604013
Snrpd3	0.0987901	12	12	20	0.604013
Ltv1	0.0988876	8	12	20	0.604013
Tbc1d20	0.0988876	16	12	20	0.604013
Cdk19	0.0990825	8	8	20	0.604013
Osgin1	0.0990959	20	8	20	0.604013
Rnu12	0.0990959	12	12	20	0.604013
Aard	0.0992431	8	16	20	0.604013
Clcn6	0.0992431	12	4	20	0.604013
Snrpa	0.0992431	20	16	20	0.604013
Ano6	0.09939	12	8	20	0.604013
Pkn3	0.09939	4	12	20	0.604013
Slc22a5	0.09939	16	8	20	0.604013
Usp16	0.0995577	16	4	20	0.604013
Rpl22l1	0.0996355	4	12	20	0.604013
Prkcsh	0.0996555	12	12	20	0.604013
Fbxo5	0.100015	12	16	20	0.604013
Denr	0.100039	20	12	20	0.604013
Gne	0.100039	12	8	20	0.604013
Mrps15	0.100039	12	8	20	0.604013
Sgce	0.100039	12	8	20	0.604013
Eef1d	0.100093	8	12	20	0.604013
Bex3	0.10016	12	8	20	0.604013
Plod1	0.10016	16	8	20	0.604013
Zap70	0.10016	20	4	20	0.604013
Zc3h12d	0.100397	20	16	20	0.604013
Gucy1b1	0.100403	4	16	20	0.604013
Cnpy2	0.100411	8	12	20	0.604013
Ccdc9	0.100504	16	4	20	0.604013
Slc3a1	0.100527	12	8	20	0.604013
Zfp746	0.100527	12	8	20	0.604013
Cldn15	0.10053	8	12	20	0.604013
Cul4a	0.10053	4	8	20	0.604013
Pde1a	0.10053	4	8	20	0.604013
Prmt1	0.10053	12	12	20	0.604013
Rasl11b	0.10053	8	12	20	0.604013
Tent2	0.10053	20	8	20	0.604013
Ube2cbp	0.10053	8	12	20	0.604013
Hyou1	0.100857	20	16	20	0.605666
Crkl	0.100944	12	16	20	0.605746
Prpsap1	0.100975	4	8	20	0.605746
Sumo3	0.10114	12	8	20	0.606423
Snd1	0.101562	8	8	20	0.607971
Wrnip1	0.101625	16	8	20	0.607971
Exosc10	0.101688	12	12	20	0.607971
Map3k7	0.101691	8	16	20	0.607971
Nsun5	0.101841	12	8	20	0.607971
Herpud2	0.101922	4	8	20	0.607971
Idh3b	0.101922	12	12	20	0.607971
Mink1	0.101922	20	8	20	0.607971
Psme1	0.101922	8	12	20	0.607971
Sec11c	0.101922	8	12	20	0.607971
Pebp1	0.10219	8	4	20	0.609256
Tspan15	0.102359	8	4	20	0.609948
Sptan1	0.102545	4	16	20	0.610745
Dact2	0.102912	12	12	20	0.61148
Ube2q1	0.102912	8	12	20	0.61148
9130401M01Rik	0.102929	4	16	20	0.61148
Camk1	0.102954	4	8	20	0.61148
Pcsk7	0.102954	8	8	20	0.61148
Snx32	0.103033	4	8	20	0.61148
Atg4b	0.103067	12	8	20	0.61148
Arid3b	0.103195	12	12	20	0.61148
Efemp1	0.103195	12	4	20	0.61148
Lpar6	0.103195	4	8	20	0.61148
Panx1	0.103442	4	12	20	0.612631
Mdc1	0.10364	4	8	20	0.613174
Peli1	0.10364	12	12	20	0.613174
Bst2	0.10383	8	16	20	0.613363
Gpr135	0.10383	20	8	20	0.613363
Slc48a1	0.10383	4	16	20	0.613363
Thap7	0.103979	20	4	20	0.613369
Xbp1	0.10399	4	8	20	0.613369
Yipf2	0.10399	12	12	20	0.613369
Kmt2b	0.104049	12	12	20	0.613407
Gm26684	0.104578	8	8	20	0.615955
Acsm5	0.104587	16	8	20	0.615955
Uxt	0.104696	16	4	20	0.616066
Cryzl1	0.104712	4	16	20	0.616066
Rcl1	0.104851	16	12	20	0.616495
Aifm3	0.104912	8	16	20	0.616495
Afap1l1	0.105057	4	8	20	0.616495
Klf6	0.105081	16	4	20	0.616495
Scap	0.105081	16	4	20	0.616495
Imp3	0.105104	16	4	20	0.616495
Plekhg3	0.105171	16	8	20	0.616577
Psmb6	0.105277	8	16	20	0.616887
Esrrb	0.105597	20	12	20	0.61845
Shroom1	0.105898	12	12	20	0.619204
Gm13205	0.106052	16	8	20	0.619204
Plekhb1	0.106052	12	8	20	0.619204
Aga	0.106115	8	12	20	0.619204
Cox7a1	0.106115	8	12	20	0.619204
Kctd11	0.106115	8	12	20	0.619204
Pik3cb	0.106115	4	8	20	0.619204
Drg2	0.106224	8	8	20	0.619204
Erbb4	0.106224	16	12	20	0.619204
Pick1	0.106259	16	8	20	0.619204
Ogdh	0.106686	8	8	20	0.621383
Plet1	0.10681	4	16	20	0.621521
Sp2	0.106985	12	8	20	0.621521
Ccp110	0.10704	8	12	20	0.621521
Napa	0.10709	12	8	20	0.621521
Sfpq	0.10709	12	8	20	0.621521
Trak1	0.10709	12	8	20	0.621521
[truncated: 9,609 more rows]

## Sheet: rain.BMAL1_KO.4h.24h
	pVal	phase	peak.shape	period	adjP
Pak1ip1	1.60454e-07	24	12	24	0.00115866
Timm23	1.99632e-07	24	8	24	0.00115866
Rps6kc1	6.05168e-07	8	12	24	0.0023416
Mtm1	1.50618e-06	24	16	24	0.00424945
Rap1b	1.8304e-06	24	16	24	0.00424945
Stk38l	2.78237e-06	24	4	24	0.00492487
Tpk1	2.96986e-06	24	16	24	0.00492487
Snhg15	5.07106e-06	24	12	24	0.00679206
Mpp5	5.26607e-06	4	16	24	0.00679206
Isoc2b	6.67013e-06	16	8	24	0.00774268
Crem	8.40029e-06	24	16	24	0.0088646
Strn3	9.25523e-06	24	12	24	0.00895289
Ifitm3	1.26445e-05	8	16	24	0.0109834
Kif26a	1.32466e-05	24	8	24	0.0109834
Arhgef5	1.51543e-05	24	8	24	0.0114808
Snip1	1.66101e-05	24	12	24	0.0114808
Pex7	1.81921e-05	24	12	24	0.0114808
Pdhb	1.88817e-05	24	8	24	0.0114808
Pex1	1.91757e-05	20	12	24	0.0114808
Ak4	1.97809e-05	24	16	24	0.0114808
Mier3	2.3391e-05	24	8	24	0.0124501
Ndfip2	2.35959e-05	24	8	24	0.0124501
Nabp1	2.79752e-05	24	8	24	0.0141121
Ptbp2	2.91774e-05	24	16	24	0.0141121
Rnf113a2	3.38424e-05	24	4	24	0.0157137
Ppm1b	3.53239e-05	24	12	24	0.0157708
Mpv17	3.8731e-05	24	12	24	0.0166515
Galnt7	4.50466e-05	12	8	24	0.0180162
Arpc2	4.65615e-05	24	12	24	0.0180162
Hdac10	4.65615e-05	12	12	24	0.0180162
Vamp1	4.85258e-05	16	12	24	0.0181706
Gnas	5.2955e-05	24	16	24	0.0186273
Phf2	5.2955e-05	16	16	24	0.0186273
Dnajc17	5.54766e-05	16	8	24	0.0187127
Zfp131	5.79983e-05	24	16	24	0.0187127
Uqcrh	6.06764e-05	8	12	24	0.0187127
Ap4e1	6.28699e-05	24	8	24	0.0187127
Rras2	6.28699e-05	24	8	24	0.0187127
Smpdl3a	6.28699e-05	24	8	24	0.0187127
Ddx21	6.67681e-05	24	12	24	0.0193761
Serpinf2	7.03988e-05	8	16	24	0.0199315
Dkk3	7.26865e-05	4	12	24	0.0200892
Ggh	7.68824e-05	24	16	24	0.0207547
Uba3	7.99552e-05	24	12	24	0.0210936
Parp4	8.30064e-05	24	12	24	0.0212488
Wnt9a	8.42045e-05	4	8	24	0.0212488
Thap12	8.72238e-05	24	12	24	0.0215424
Rbbp7	9.51906e-05	24	8	24	0.0230203
Bms1	0.000103923	20	4	24	0.024619
Pim1	0.000116077	16	8	24	0.0250267
Foxa2	0.000118735	24	12	24	0.0250267
A930018P22Rik	0.000121353	8	16	24	0.0250267
Exd1	0.000124132	20	12	24	0.0250267
Ccdc174	0.000124952	20	8	24	0.0250267
Plcb2	0.000124952	8	16	24	0.0250267
Zc3hav1	0.000124952	4	16	24	0.0250267
Pa2g4	0.000129062	24	12	24	0.0250267
Egr1	0.000130902	12	16	24	0.0250267
Prkaa1	0.000135208	24	12	24	0.0250267
Gm5523	0.000136852	24	8	24	0.0250267
Kctd13	0.000136852	24	16	24	0.0250267
Nmnat1	0.000136852	20	16	24	0.0250267
Tcim	0.000136852	24	8	24	0.0250267
Nfkbie	0.000137983	12	8	24	0.0250267
Taf1a	0.000140798	20	16	24	0.0251443
Grasp	0.000146829	24	12	24	0.0253929
Rad23a	0.000147502	16	8	24	0.0253929
Gopc	0.000148752	24	8	24	0.0253929
Perp	0.000153821	24	12	24	0.0258776
Jagn1	0.000160124	24	4	24	0.0265531
Gclc	0.000163549	24	8	24	0.0267391
Ttpal	0.000166075	24	8	24	0.026775
Cadm4	0.000173624	24	16	24	0.0273448
Katnbl1	0.000174321	24	16	24	0.0273448
Mlph	0.000181173	8	16	24	0.0279174
Ube2d2a	0.000182781	24	12	24	0.0279174
Pnpla8	0.000189509	24	12	24	0.0283807
Tmem87b	0.000190728	24	12	24	0.0283807
Iqce	0.000195331	16	8	24	0.0283807
Nxt2	0.000198533	24	12	24	0.0283807
Riok2	0.0001993	24	8	24	0.0283807
Cinp	0.000200484	24	8	24	0.0283807
H2bc21	0.000203823	8	8	24	0.0285058
Rap2c	0.000207557	24	12	24	0.0285691
Srp68	0.000214999	12	12	24	0.0285691
2210408F21Rik	0.000216049	24	4	24	0.0285691
D630039A03Rik	0.000216582	8	12	24	0.0285691
Mettl21a	0.000216582	24	12	24	0.0285691
Cwf19l1	0.000225237	24	12	24	0.0290506
Marcksl1-ps4	0.000225237	24	12	24	0.0290506
Tfdp1	0.000241451	24	8	24	0.0307996
Nmd3	0.000244229	24	4	24	0.0308076
Pigyl	0.000248562	24	12	24	0.0308076
Vav2	0.000249476	4	20	24	0.0308076
Crim1	0.000264786	24	8	24	0.031295
Spc25	0.000264786	24	8	24	0.031295
Zfp276	0.000266189	24	12	24	0.031295
D030056L22Rik	0.000266903	24	12	24	0.031295
Kpna1	0.000266903	24	12	24	0.031295
Tcf21	0.000276821	24	8	24	0.0317297
Cdk17	0.000278735	24	20	24	0.0317297
Mbtps2	0.00027881	24	16	24	0.0317297
Me1	0.000288857	24	8	24	0.0322689
Efna1	0.000289108	12	12	24	0.0322689
Ppp1r3b	0.000296956	24	8	24	0.0324147
Tspan13	0.000296956	4	16	24	0.0324147
Vdac3	0.000298792	24	20	24	0.0324147
Ugp2	0.000301716	24	12	24	0.0324289
Unc45b	0.000309539	24	12	24	0.0325486
Mapkbp1	0.000310454	16	16	24	0.0325486
Hyi	0.000311242	16	20	24	0.0325486
Nubpl	0.000323952	24	8	24	0.033016
Ppp2ca	0.000323952	24	8	24	0.033016
Etfbkmt	0.000332777	24	16	24	0.033016
Fgfr1op	0.000332777	24	8	24	0.033016
Sec24c	0.000332777	16	8	24	0.033016
Trmo	0.000332777	24	8	24	0.033016
Ndfip1	0.000336664	24	16	24	0.0330192
Snx2	0.000339019	24	12	24	0.0330192
Krtcap3	0.000341966	20	12	24	0.0330192
Eif3d	0.000355694	16	8	24	0.0330192
Rcan1	0.000361336	24	8	24	0.0330192
Mllt11	0.00036303	4	16	24	0.0330192
Dmd	0.000369747	24	12	24	0.0330192
Fbxl3	0.000369747	8	12	24	0.0330192
Map1s	0.000369747	12	12	24	0.0330192
Smc6	0.000369747	24	12	24	0.0330192
Ang	0.000372632	8	16	24	0.0330192
Depp1	0.000372632	8	16	24	0.0330192
Gltpd2	0.000372632	8	16	24	0.0330192
Maco1	0.000372632	24	8	24	0.0330192
Grb7	0.000378542	8	16	24	0.0332888
Mvb12b	0.00038957	4	8	24	0.0336432
Lmbr1l	0.000393282	16	8	24	0.0336432
Dusp7	0.000394166	24	4	24	0.0336432
Galk2	0.000394166	24	20	24	0.0336432
Arid4a	0.00041694	24	8	24	0.034819
Cbll1	0.00041694	24	8	24	0.034819
Mbd2	0.00041694	24	16	24	0.034819
Capn1	0.000420925	8	12	24	0.0349007
Adam9	0.000435892	24	8	24	0.0353094
Hmgb3	0.000436562	24	12	24	0.0353094
Fam193b	0.000444589	16	8	24	0.0353094
Kat2b	0.000444972	24	8	24	0.0353094
Cul4a	0.000448132	24	12	24	0.0353094
Cog1	0.00044961	16	12	24	0.0353094
Ptk6	0.000453201	16	4	24	0.0353094
Inpp5f	0.000454844	24	8	24	0.0353094
Slc17a5	0.000454844	24	8	24	0.0353094
Vps13b	0.00045986	24	4	24	0.0353094
H2-Q1	0.000466161	24	8	24	0.0353094
Dancr	0.000471182	24	12	24	0.0353094
Rbbp9	0.000471182	24	12	24	0.0353094
Abraxas2	0.000472905	24	4	24	0.0353094
Agxt	0.000473796	16	8	24	0.0353094
Adcy9	0.000474524	8	12	24	0.0353094
9030619P08Rik	0.00048735	8	16	24	0.0355796
Rrp7a	0.00048735	16	16	24	0.0355796
Stk38	0.00048735	24	8	24	0.0355796
Gnai3	0.000492747	24	16	24	0.0357488
Itga10	0.000498416	24	12	24	0.0357572
Ptcd1	0.000499024	8	16	24	0.0357572
Mettl5	0.000514017	24	12	24	0.0363824
Ppip5k2	0.000514017	24	12	24	0.0363824
3110056K07Rik	0.000531192	8	12	24	0.0369226
Mpp4	0.000531192	24	12	24	0.0369226
Onecut1	0.000531192	24	12	24	0.0369226
S1pr1	0.000544469	24	8	24	0.0372374
Zfp943	0.000544469	24	16	24	0.0372374
Nrp	0.000546313	24	16	24	0.0372374
Dhx15	0.000551722	24	4	24	0.0372374
Akr1a1	0.000554968	24	8	24	0.0372374
Nle1	0.000554968	20	8	24	0.0372374
Sec16a	0.000563495	16	8	24	0.0375923
Pcdh1	0.000568141	16	8	24	0.0376856
Rbm34	0.000581396	24	8	24	0.038129
Tmem37	0.000581396	24	8	24	0.038129
Cep131	0.000587225	12	12	24	0.0382491
Abhd17b	0.000589816	24	4	24	0.0382491
Car5a	0.000615486	16	8	24	0.039692
Tapbp	0.000619078	12	8	24	0.0397031
Rgs10	0.000625512	8	12	24	0.0398953
Nr2f2	0.000648404	24	4	24	0.0409156
Ptges3l	0.000648558	8	16	24	0.0409156
Hsbp1l1	0.000652708	24	12	24	0.0409548
Mnt	0.000673329	12	12	24	0.0420215
Lin7a	0.000703935	8	12	24	0.04282
Usp32	0.0007071	24	12	24	0.04282
9130221H12Rik	0.000707518	20	8	24	0.04282
Acss3	0.000707518	8	8	24	0.04282
Smim3	0.000708257	16	20	24	0.04282
Tjp1	0.000708257	24	20	24	0.04282
Evi5l	0.000717036	4	16	24	0.0431262
Pstpip1	0.000722938	8	16	24	0.043257
Zfp516	0.000739631	24	4	24	0.0440289
Klf10	0.000751181	24	8	24	0.044162
Saraf	0.000751181	24	16	24	0.044162
Chpt1	0.000755799	24	8	24	0.044162
Notch4	0.000757084	8	12	24	0.044162
Ube3b	0.000766478	16	8	24	0.0441705
Slc40a1	0.000767687	24	4	24	0.0441705
Cby1	0.000768645	4	8	24	0.0441705
Plpp6	0.000788659	24	16	24	0.0450377
Rbm41	0.000791497	8	12	24	0.0450377
Rexo1	0.000805248	20	8	24	0.0451561
Slc12a4	0.000805248	8	16	24	0.0451561
Tnfrsf11b	0.000805248	24	8	24	0.0451561
2810408I11Rik	0.00082152	24	16	24	0.0456278
A330009N23Rik	0.00082152	24	8	24	0.0456278
Stat5a	0.000825939	12	12	24	0.0456548
Txndc15	0.000831432	24	4	24	0.0457238
C2cd5	0.000839005	12	12	24	0.0457238
P2ry2	0.000839005	20	12	24	0.0457238
Mis12	0.000843792	24	4	24	0.0457698
Cyb561d1	0.000850517	8	12	24	0.04592
Als2cl	0.000877142	24	12	24	0.0468641
Prr16	0.000878452	8	8	24	0.0468641
Flnb	0.000889177	20	12	24	0.0468641
Scarb2	0.000889177	24	12	24	0.0468641
Tapt1	0.000889177	24	12	24	0.0468641
Noc2l	0.000896264	20	8	24	0.0468641
Slc41a2	0.000896264	8	8	24	0.0468641
Pex12	0.000907498	24	8	24	0.0472387
Dync2h1	0.000920314	24	20	24	0.0474966
2510039O18Rik	0.000929091	16	12	24	0.0474966
Abcd3	0.000937003	24	8	24	0.0474966
Ccdc93	0.000937003	24	16	24	0.0474966
Fam160b1	0.000937003	16	16	24	0.0474966
Plxnb2	0.000937003	16	8	24	0.0474966
1700120C14Rik	0.000951521	20	16	24	0.0479724
Gdf15	0.000954654	12	12	24	0.0479724
Nudt12	0.000977742	24	8	24	0.0488922
Gm20324	0.000981381	24	12	24	0.0488922
Prpf38a	0.000990538	24	20	24	0.0491375
Etfdh	0.00102195	24	12	24	0.0504802
Man1c1	0.00104144	4	12	24	0.0505974
Tbl1xr1	0.00104144	20	12	24	0.0505974
Polr2h	0.00104214	8	16	24	0.0505974
Ralgapb	0.00104214	16	16	24	0.0505974
Ramac	0.00104612	24	16	24	0.0505974
Ddx49	0.00106743	20	16	24	0.051143
Morf4l1	0.00107062	8	12	24	0.051143
Ube2d3	0.00107062	24	12	24	0.051143
Acap1	0.00108745	20	16	24	0.0513136
Ddrgk1	0.00108745	16	8	24	0.0513136
Kpna4	0.00108745	24	8	24	0.0513136
Pkp3	0.00110787	20	8	24	0.0518554
Tom1l1	0.00110787	24	16	24	0.0518554
Ccdc91	0.00112158	24	4	24	0.0522863
Ralgps1	0.00112823	24	12	24	0.0523687
Sphk2	0.00113276	16	8	24	0.0523687
Dcbld1	0.00113688	20	12	24	0.0523687
Ubap2	0.00114511	20	12	24	0.0525394
Ikzf4	0.00116795	24	12	24	0.0531833
Mindy2	0.00116831	4	20	24	0.0531833
Ifrd1	0.00117807	24	16	24	0.0534183
Gfm1	0.00118826	24	4	24	0.0536706
Smpd1	0.00119964	12	12	24	0.0537662
Yaf2	0.00119964	24	12	24	0.0537662
Ccnd2	0.00123038	24	16	24	0.0549315
Scoc	0.00124236	24	20	24	0.0550974
Lamp2	0.00125417	24	12	24	0.0550974
Zfp9	0.00125627	24	4	24	0.0550974
Afap1l1	0.00125894	24	16	24	0.0550974
Mtmr9	0.00125894	24	16	24	0.0550974
Zmym3	0.00127872	8	12	24	0.0550974
Slc25a46	0.00128202	24	12	24	0.0550974
AU021092	0.0012863	24	16	24	0.0550974
Blm	0.0012863	16	8	24	0.0550974
Ezr	0.0012863	24	16	24	0.0550974
Gm4951	0.0012863	24	16	24	0.0550974
Bbc3	0.00129191	12	12	24	0.0551342
Wdr61	0.0013093	24	16	24	0.0556716
Cluh	0.00134223	16	8	24	0.0564866
Swi5	0.00134223	12	8	24	0.0564866
Rpl36a	0.00134307	8	12	24	0.0564866
4932438A13Rik	0.00135822	24	16	24	0.0569176
Rnf19a	0.00136543	24	8	24	0.0570143
Pknox1	0.00138026	16	16	24	0.0572218
Ric1	0.00138026	24	8	24	0.0572218
Dcaf8	0.00138721	8	16	24	0.057305
Med13	0.00139815	24	16	24	0.0575524
Neu3	0.00140411	24	12	24	0.0575935
Ank	0.00143407	24	12	24	0.0576074
Tnpo2	0.00143407	12	12	24	0.0576074
Lsg1	0.00144539	20	8	24	0.0576074
Erbb3	0.00145026	8	12	24	0.0576074
Ppp4r2	0.00145026	24	12	24	0.0576074
Agl	0.00145408	16	8	24	0.0576074
Atp6ap2	0.00145408	24	16	24	0.0576074
Ifitm10	0.00145408	8	16	24	0.0576074
Lect2	0.00145408	16	8	24	0.0576074
Ywhaq	0.00145408	24	16	24	0.0576074
Dagla	0.00146516	24	12	24	0.057849
Atxn2l	0.00148957	20	16	24	0.0582184
Bloc1s4	0.00148957	24	8	24	0.0582184
Znrf2	0.00148957	24	8	24	0.0582184
Ndufb7	0.00151422	8	16	24	0.0589835
Zfp598	0.00152083	20	16	24	0.0590428
9330133O14Rik	0.00153355	4	20	24	0.0591244
Mad2l1bp	0.00155163	24	16	24	0.0591244
Cox10	0.00157065	12	12	24	0.0591244
Gpank1	0.00157065	16	12	24	0.0591244
Cabyr	0.00158305	24	8	24	0.0591244
Rdh14	0.00158305	24	16	24	0.0591244
Itprid2	0.00158726	24	12	24	0.0591244
Zfp830	0.00158726	24	12	24	0.0591244
Trrap	0.00159448	24	4	24	0.0591244
Vmp1	0.00159448	24	20	24	0.0591244
Fxyd6	0.00160023	4	4	24	0.0591244
Umps	0.0016003	20	20	24	0.0591244
Igfbp1	0.00160174	8	16	24	0.0591244
Srrm1	0.00160281	16	12	24	0.0591244
Tjap1	0.00160281	24	12	24	0.0591244
Fmo1	0.0016081	4	16	24	0.0591244
Acsl3	0.0016137	24	8	24	0.0591244
Arhgap23	0.00161461	24	8	24	0.0591244
Tomm20	0.00163894	24	12	24	0.0593653
Ttpa	0.00163894	24	12	24	0.0593653
Denr	0.00165188	24	8	24	0.0593653
Prps1l3	0.00165188	24	8	24	0.0593653
Sacm1l	0.00165188	24	8	24	0.0593653
Zbtb1	0.00165188	24	8	24	0.0593653
Rab24	0.00167801	16	8	24	0.0599735
Rnf24	0.00167913	20	12	24	0.0599735
Proz	0.00172071	4	8	24	0.0612698
Add3	0.00175546	24	12	24	0.0621261
Slc39a3	0.00175546	16	12	24	0.0621261
Nfyb	0.00177552	24	12	24	0.0623811
Rnf11	0.00178691	24	16	24	0.0623811
Dipk2a	0.00178953	24	16	24	0.0623811
Tmx4	0.00178953	24	16	24	0.0623811
Vsig2	0.00178953	16	8	24	0.0623811
Disp2	0.00183056	4	16	24	0.0630959
Golt1b	0.00183056	24	8	24	0.0630959
Pcbd2	0.00183178	8	12	24	0.0630959
Sowahb	0.00183178	24	12	24	0.0630959
Nae1	0.00184135	24	16	24	0.0632379
Acnat1	0.00185818	24	16	24	0.0634405
Hspa14	0.00185818	24	8	24	0.0634405
Sh3pxd2b	0.00187513	20	12	24	0.06359
Zfp180	0.00187513	24	12	24	0.06359
Aktip	0.001879	24	12	24	0.06359
Nedd4	0.00189381	24	8	24	0.0639052
Abcg2	0.00190683	24	8	24	0.0639725
Papss1	0.00190683	24	8	24	0.0639725
Aqp9	0.00193361	16	4	24	0.0642456
Asf1b	0.00194264	12	16	24	0.0642456
Enpep	0.00194264	24	8	24	0.0642456
Erbin	0.00194264	24	16	24	0.0642456
Mbip	0.00194264	24	16	24	0.0642456
Lrig3	0.00196036	4	12	24	0.0644641
Nars2	0.00196036	4	12	24	0.0644641
Litaf	0.00198443	8	12	24	0.0650714
Tex10	0.00202711	8	16	24	0.0660366
Qprt	0.0020329	24	8	24	0.0660366
Mrpl51	0.00204559	24	12	24	0.0660366
Pilra	0.00205231	4	20	24	0.0660366
Acad12	0.00205623	16	8	24	0.0660366
Kansl1	0.00205623	24	16	24	0.0660366
Sap30l	0.00205623	20	8	24	0.0660366
Arl5a	0.00205938	24	8	24	0.0660366
Ddx50	0.00207418	24	16	24	0.0661765
0610010F05Rik	0.00208453	24	8	24	0.0661765
Matr3	0.00209224	24	12	24	0.0661765
Preb	0.00209224	16	12	24	0.0661765
Tfb2m	0.00209224	24	12	24	0.0661765
Txnl4a	0.00213485	24	4	24	0.0673407
Rab32	0.00219603	24	16	24	0.0686818
Ncoa3	0.00220104	16	16	24	0.0686818
Psma7	0.00220104	24	16	24	0.0686818
Tox	0.00220104	20	16	24	0.0686818
Zfp438	0.00221606	12	12	24	0.0689569
1500011B03Rik	0.00222767	12	4	24	0.0689569
Pts	0.00222767	24	4	24	0.0689569
Hpd	0.00223426	16	8	24	0.0689769
Wwtr1	0.00225369	24	12	24	0.0693921
Pkn3	0.00233256	24	12	24	0.0716306
5430416N02Rik	0.00234472	24	16	24	0.0718141
Zbtb39	0.00235613	8	12	24	0.0718582
Ppie	0.00236202	20	16	24	0.0718582
Abcb11	0.00237711	8	16	24	0.0718582
Kctd20	0.00237711	16	8	24	0.0718582
Poldip2	0.00237711	20	8	24	0.0718582
Bcdin3d	0.00243641	8	20	24	0.0729944
Micall2	0.00243859	20	12	24	0.0729944
Pigg	0.00243859	24	12	24	0.0729944
Ak6	0.00243985	24	16	24	0.0729944
Leng1	0.00245857	24	12	24	0.0730794
Wdr75	0.00245857	20	20	24	0.0730794
Ankra2	0.00248047	4	8	24	0.0730794
Mpnd	0.00248047	8	16	24	0.0730794
Stard3nl	0.00248047	16	16	24	0.0730794
Ufc1	0.00248047	24	16	24	0.0730794
Ctsb	0.00250841	8	12	24	0.07328
Arpc5l	0.00251253	24	16	24	0.07328
Dhps	0.00251253	20	16	24	0.07328
Snrnp70	0.00251253	20	8	24	0.07328
Slc25a17	0.00254461	24	12	24	0.0738383
Snhg3	0.00254461	24	12	24	0.0738383
Abhd5	0.00255076	24	8	24	0.0738383
Gramd1b	0.00258382	4	8	24	0.074289
Srp14	0.00258382	24	8	24	0.074289
Map3k10	0.00259832	20	12	24	0.074289
Papolg	0.00259832	24	12	24	0.074289
Ppp1r2	0.00259832	8	12	24	0.074289
Crebzf	0.00262674	24	16	24	0.0747332
Zbtb11	0.00262674	24	16	24	0.0747332
Coq10a	0.00263376	16	8	24	0.0747498
Slc35b2	0.00264831	16	8	24	0.0749793
Ppp2r3a	0.00268717	12	8	24	0.0758947
Cgrrf1	0.00274094	24	16	24	0.0766671
Dnajc9	0.00274094	4	16	24	0.0766671
Mid1ip1	0.00274094	24	8	24	0.0766671
Zfp937	0.00274094	20	8	24	0.0766671
Pds5b	0.00275348	24	16	24	0.0766795
Fbxl6	0.00276053	20	12	24	0.0766795
Syap1	0.00277256	24	16	24	0.0766795
Cops7a	0.00277441	24	16	24	0.0766795
Ifih1	0.00277441	8	8	24	0.0766795
C1galt1c1	0.00279053	24	16	24	0.0769416
Ppp1r10	0.00283454	24	12	24	0.0777626
Ccn2	0.00283933	20	20	24	0.0777626
Gys1	0.00284086	8	20	24	0.0777626
Mob3a	0.0028471	20	4	24	0.0777626
Ube2e3	0.00285515	24	8	24	0.0777994
Eif4b	0.00287678	24	8	24	0.0782053
Dync1i2	0.00289198	4	12	24	0.0783007
Cxxc5	0.00290052	16	8	24	0.0783007
Zranb2	0.00290052	24	16	24	0.0783007
Uap1	0.00292039	24	4	24	0.0785154
Tgfbrap1	0.00294958	16	20	24	0.0785154
Ppil1	0.00295264	12	12	24	0.0785154
Luc7l	0.00295923	24	4	24	0.0785154
Pbdc1	0.00295923	12	4	24	0.0785154
Vps35	0.00295923	24	4	24	0.0785154
Cyp4a12b	0.00296778	24	16	24	0.0785154
Rhoc	0.00296778	24	8	24	0.0785154
Hnrnpa3	0.00296935	20	8	24	0.0785154
Nectin3	0.00299084	24	8	24	0.0787249
Tet3	0.00299084	8	8	24	0.0787249
Aebp1	0.00302663	24	16	24	0.0793074
Gga1	0.00302663	16	8	24	0.0793074
Epb41l5	0.00305774	24	20	24	0.0799271
Tsn	0.0030776	4	20	24	0.0799271
Cd276	0.00307783	24	20	24	0.0799271
Sdsl	0.00307783	12	4	24	0.0799271
Eda	0.00310006	16	8	24	0.0803247
Pafah1b3	0.00312651	24	4	24	0.0808296
Csad	0.00315274	24	8	24	0.0812017
Mtarc1	0.00315489	24	12	24	0.0812017
Sar1b	0.00319413	24	4	24	0.081206
2410022M11Rik	0.0032006	4	8	24	0.081206
Cbx5	0.0032006	12	8	24	0.081206
Errfi1	0.0032006	24	16	24	0.081206
G3bp2	0.0032006	24	8	24	0.081206
Mrps26	0.0032006	16	8	24	0.081206
Nrbp2	0.00320403	8	8	24	0.081206
Hhex	0.00326244	24	20	24	0.0820385
Atp13a3	0.00327885	24	16	24	0.0820385
Cryzl1	0.00327885	24	8	24	0.0820385
Necab1	0.00327885	24	16	24	0.0820385
Acap3	0.00328183	24	8	24	0.0820385
Cdc37	0.00328183	24	12	24	0.0820385
Ccdc71	0.00328634	16	12	24	0.0820385
Per2	0.00330703	24	4	24	0.0821354
2300009A05Rik	0.00330742	24	8	24	0.0821354
Cd7	0.00333976	20	8	24	0.0821354
Nlrx1	0.00333976	16	8	24	0.0821354
Nrarp	0.00333976	24	8	24	0.0821354
Ptpn9	0.00333976	24	16	24	0.0821354
Stat3	0.00333976	8	16	24	0.0821354
Dffb	0.00336238	24	12	24	0.0823429
Rasa4	0.00336238	8	12	24	0.0823429
Gt(ROSA)26Sor	0.00337581	24	16	24	0.0824977
H19	0.00339838	24	4	24	0.0828747
Rpap1	0.00343101	16	8	24	0.0834365
Nob1	0.00343828	24	12	24	0.0834365
Eef2k	0.00345776	4	16	24	0.0834365
Mplkip	0.00345776	16	16	24	0.0834365
Cd164	0.00346603	24	4	24	0.0834365
Gtpbp6	0.00347188	20	20	24	0.0834365
Setd5	0.00347188	20	20	24	0.0834365
Pld2	0.00347891	24	8	24	0.0834365
Hccs	0.00353431	20	20	24	0.0844238
Rab6a	0.00353463	24	16	24	0.0844238
Stard7	0.00354925	24	12	24	0.084469
Snapc1	0.00355982	16	8	24	0.084469
Bag5	0.00357791	24	4	24	0.084469
Apoc3	0.00358018	8	16	24	0.084469
Fads3	0.00358018	16	4	24	0.084469
Slc5a3	0.00358018	20	12	24	0.084469
Acsf2	0.00361807	20	16	24	0.0848456
Acsf3	0.00361807	16	8	24	0.0848456
Mrps11	0.00361807	20	8	24	0.0848456
Hmbs	0.00365462	24	8	24	0.0853611
Tdp2	0.00365476	24	12	24	0.0853611
Spag1	0.00367025	24	4	24	0.0855506
Nfkbia	0.0036827	8	16	24	0.0856689
Diaph2	0.00371775	20	20	24	0.0859806
Gatm	0.00371986	24	8	24	0.0859806
Cyp2d9	0.00372163	24	8	24	0.0859806
Jak2	0.00373627	8	12	24	0.0859806
Lonrf1	0.00373627	24	12	24	0.0859806
Zfp367	0.00374054	24	4	24	0.0859806
Tgm1	0.00375723	8	8	24	0.086041
Vps37b	0.00375799	20	4	24	0.086041
Mpp7	0.00388895	24	8	24	0.0887378
Bet1	0.00389638	24	8	24	0.0887378
Arhgap17	0.00389871	24	12	24	0.0887378
Smad3	0.00392621	4	16	24	0.0891888
Baz2b	0.00396655	24	8	24	0.0899291
Mafg	0.00398686	4	16	24	0.0902134
Zfp93	0.00403509	16	8	24	0.0906576
Impad1	0.00404507	24	4	24	0.0906576
Kcnn2	0.00404507	8	20	24	0.0906576
Trappc6b	0.00404507	24	4	24	0.0906576
Csrp3	0.00405803	16	8	24	0.0906576
Kdsr	0.00405803	24	8	24	0.0906576
Agtrap	0.00406116	8	12	24	0.0906576
Deptor	0.00409518	24	8	24	0.0911729
Cmtr2	0.00412351	24	12	24	0.0911729
Iqcc	0.00412351	24	8	24	0.0911729
Mamdc2	0.00412351	24	12	24	0.0911729
Surf6	0.00412351	24	4	24	0.0911729
Slc35a3	0.00414304	24	16	24	0.091201
Fahd1	0.00414836	24	12	24	0.091201
Rbm3	0.00414836	24	12	24	0.091201
Prpsap2	0.00418171	16	8	24	0.0915999
Ier5l	0.00418228	24	4	24	0.0915999
Fam124a	0.00420895	24	4	24	0.0917453
Ctnnbip1	0.0042185	4	16	24	0.0917453
Ldhd	0.00422361	24	12	24	0.0917453
Arl8a	0.00422712	24	8	24	0.0917453
Ppp3cb	0.00422844	24	20	24	0.0917453
Rxrb	0.0042534	16	12	24	0.0921147
Pfdn4	0.00428233	8	16	24	0.0923965
Scrn3	0.00428233	8	16	24	0.0923965
Tln1	0.0043028	16	4	24	0.0926658
Msh2	0.00432872	8	12	24	0.0930514
Fbxo33	0.00438605	24	12	24	0.0937601
Lratd2	0.00438605	24	12	24	0.0937601
Fkbp3	0.00439681	24	20	24	0.0937601
Ivns1abp	0.00439681	24	4	24	0.0937601
Fosl2	0.00440207	24	12	24	0.0937601
Nckap5l	0.00444158	8	16	24	0.094139
Exoc4	0.00446852	4	16	24	0.094139
Gpr4	0.00446852	24	16	24	0.094139
Myorg	0.00446852	20	16	24	0.094139
Ppp6r1	0.00446852	16	8	24	0.094139
Timm21	0.00446852	12	16	24	0.094139
Usp25	0.00450738	24	8	24	0.0944534
Ocln	0.00450908	8	12	24	0.0944534
Pus10	0.00450908	24	12	24	0.0944534
Tmem94	0.00451599	12	12	24	0.0944534
Paxbp1	0.00455539	24	8	24	0.0948012
Fech	0.00456249	24	20	24	0.0948012
Ugt2b35	0.00456249	24	20	24	0.0948012
Exosc5	0.00456529	16	8	24	0.0948012
Crnkl1	0.00460217	20	12	24	0.0950569
Hira	0.00460217	20	12	24	0.0950569
Pex13	0.00460217	24	12	24	0.0950569
Rcsd1	0.00465402	20	16	24	0.0958012
Atg14	0.00465471	8	16	24	0.0958012
Prph	0.00468945	24	12	24	0.0963453
Nubp1	0.00471226	24	16	24	0.0964742
Gm4737	0.00471234	4	12	24	0.0964742
Osbpl9	0.00472403	24	20	24	0.0965433
Bmp2	0.00475259	24	20	24	0.0969562
Fbxo11	0.00476245	24	8	24	0.0969869
Dcxr	0.0048409	16	8	24	0.0980683
F7	0.0048409	8	16	24	0.0980683
Ppp5c	0.0048409	8	16	24	0.0980683
Mttp	0.00486981	24	12	24	0.0981824
Ablim1	0.00487971	8	12	24	0.0981824
Msrb1	0.00490743	16	8	24	0.0981824
Atic	0.00491714	20	8	24	0.0981824
Gdf2	0.00491714	8	16	24	0.0981824
Mynn	0.00491714	8	16	24	0.0981824
Tmem192	0.00491714	8	16	24	0.0981824
Chmp2b	0.00492443	24	4	24	0.0981824
Dlg3	0.00492943	4	20	24	0.0981824
Ubr5	0.00494253	24	12	24	0.0981824
Fmr1	0.0049427	24	4	24	0.0981824
Lsm8	0.00495649	4	16	24	0.0981824
Pcsk6	0.00495649	24	8	24	0.0981824
Nop2	0.00499454	20	8	24	0.0987678
Ctdsp2	0.00504725	16	8	24	0.0996402
Ccdc6	0.00510151	8	12	24	0.099924
Frmd4b	0.00510151	12	12	24	0.099924
Mcrs1	0.00510151	16	12	24	0.099924
Dapk1	0.00512202	8	16	24	0.099924
Lmo4	0.00512202	24	16	24	0.099924
Lrmp	0.00512202	12	16	24	0.099924
Rdh11	0.00512202	24	8	24	0.099924
Cbx8	0.00513049	24	8	24	0.099924
AW554918	0.00515742	4	16	24	0.100146
Dip2b	0.00515915	4	12	24	0.100146
Gramd1c	0.00517073	4	4	24	0.100203
9530091C08Rik	0.00518178	4	16	24	0.10025
Spa17	0.0052117	8	16	24	0.100661
1600012H06Rik	0.00525325	24	8	24	0.101295
D17H6S53E	0.0053229	20	4	24	0.101562
Acaa2	0.00532346	16	20	24	0.101562
Ddit4	0.0053269	16	8	24	0.101562
Dnttip2	0.0053269	24	16	24	0.101562
Optn	0.0053269	20	16	24	0.101562
Ulk1	0.00534021	24	4	24	0.101562
Rab9	0.00540254	24	12	24	0.101562
Cd2ap	0.00540483	24	12	24	0.101562
Suclg2	0.00540483	4	12	24	0.101562
Ube2q2	0.00540483	24	12	24	0.101562
Mettl22	0.00540576	24	12	24	0.101562
Nid2	0.00540576	20	12	24	0.101562
Plod1	0.00540576	8	16	24	0.101562
Zfp507	0.00540576	24	12	24	0.101562
Atf7ip	0.00540708	8	16	24	0.101562
Selenof	0.00540708	24	16	24	0.101562
Rtca	0.00542885	24	12	24	0.101647
Pdk2	0.00544662	16	8	24	0.101647
Tob1	0.00544662	4	8	24	0.101647
Ube2d1	0.00544662	20	8	24	0.101647
Cpe	0.00550412	4	8	24	0.10218
Ankrd26	0.00553178	24	8	24	0.10218
Pklr	0.00554512	24	12	24	0.10218
Yod1	0.00554512	24	12	24	0.10218
Ifi47	0.00554527	24	20	24	0.10218
Alas1	0.00554561	20	20	24	0.10218
Chordc1	0.00554561	24	4	24	0.10218
Nfix	0.00554561	16	20	24	0.10218
Ephx1	0.00563237	24	8	24	0.102989
Fam92a	0.00563237	24	8	24	0.102989
Tbc1d25	0.00563237	20	8	24	0.102989
Thumpd1	0.00563237	12	16	24	0.102989
Nip7	0.00564079	20	12	24	0.102989
Gprasp1	0.0056505	24	12	24	0.102989
Ino80	0.0056516	20	12	24	0.102989
Atg101	0.00569419	16	8	24	0.103602
Hsd17b13	0.00573666	24	16	24	0.103948
Nop58	0.00574638	24	4	24	0.103948
Otud6b	0.005751	24	4	24	0.103948
Cfap36	0.00576693	24	12	24	0.103948
Simc1	0.00576693	24	12	24	0.103948
Strap	0.00576693	24	12	24	0.103948
Gm17634	0.0057771	4	8	24	0.10397
Cyp4f15	0.00585767	16	8	24	0.104503
Inhbc	0.00585767	24	16	24	0.104503
Mcfd2	0.00585767	24	16	24	0.104503
Tmed7	0.00585767	24	16	24	0.104503
Plin3	0.00588096	12	12	24	0.104503
Aldob	0.00589618	24	12	24	0.104503
Dhx38	0.00589618	12	12	24	0.104503
Rwdd4a	0.00589618	24	12	24	0.104503
Cdyl	0.0059085	24	12	24	0.104503
Enkd1	0.0059085	8	12	24	0.104503
Bnip3l	0.00594177	24	8	24	0.104503
Echdc1	0.00594177	24	8	24	0.104503
Gstm2	0.00594177	8	16	24	0.104503
Pde12	0.00594177	24	8	24	0.104503
Zfp579	0.00594177	16	8	24	0.104503
Mrpl54	0.00595786	16	8	24	0.104628
Car15	0.00598114	4	8	24	0.104644
Gpr89	0.00598168	12	12	24	0.104644
Igf2r	0.00598582	20	4	24	0.104644
Etfa	0.00602275	24	8	24	0.105131
Stx16	0.0060397	24	4	24	0.105268
Bak1	0.00608296	16	8	24	0.105547
Cbfb	0.00608296	24	16	24	0.105547
Foxn2	0.00608296	24	8	24	0.105547
Ddx3x	0.00611086	24	12	24	0.105873
Sin3b	0.00614185	24	12	24	0.105892
Upf3b	0.00614185	24	12	24	0.105892
Naa30	0.00618934	24	8	24	0.105892
Chn2	0.00620011	24	20	24	0.105892
Pex26	0.00620011	24	4	24	0.105892
Puf60	0.00622027	16	8	24	0.105892
Trim68	0.00622027	4	16	24	0.105892
AI182371	0.00625301	12	8	24	0.105892
Dazap1	0.00625301	20	8	24	0.105892
Fmc1	0.00625301	8	16	24	0.105892
Slc30a1	0.00625301	12	8	24	0.105892
Tusc2	0.00625301	24	8	24	0.105892
Vcl	0.00625301	24	16	24	0.105892
Ppm1h	0.00627256	4	16	24	0.105892
Bbs5	0.00633444	24	8	24	0.105892
4930526I15Rik	0.00633621	12	12	24	0.105892
Pde4d	0.00634589	12	8	24	0.105892
Iffo2	0.00638679	20	16	24	0.105892
Kcnab2	0.00638752	4	12	24	0.105892
Zcchc10	0.00638752	24	12	24	0.105892
Slk	0.00642228	4	4	24	0.105892
Tmem30b	0.00642228	24	12	24	0.105892
Tuft1	0.00642228	24	12	24	0.105892
Ankrd17	0.00643691	24	16	24	0.105892
Csnk1a1	0.00643691	24	16	24	0.105892
Eif3c	0.00643691	24	16	24	0.105892
Epcam	0.00643691	20	8	24	0.105892
Psmd12	0.00643691	24	16	24	0.105892
Pycrl	0.00643691	20	8	24	0.105892
Rfc1	0.00643691	12	8	24	0.105892
Slc33a1	0.00643691	24	16	24	0.105892
Snx3	0.00643691	24	16	24	0.105892
Grhpr	0.00645845	16	20	24	0.105892
Rbm12	0.00646468	24	4	24	0.105892
Naglu	0.00649072	16	8	24	0.105892
Ppp2r5c	0.00649072	4	8	24	0.105892
Rab14	0.00652346	24	12	24	0.105892
Alad	0.00652488	24	8	24	0.105892
B4galt5	0.00652488	8	8	24	0.105892
Cdc42ep1	0.00652488	24	8	24	0.105892
E2f3	0.00652488	24	8	24	0.105892
Pomp	0.00652488	12	8	24	0.105892
Tnfaip3	0.00652488	12	8	24	0.105892
Dcaf1	0.00654375	20	16	24	0.105892
Tesmin	0.00656367	24	8	24	0.105892
Twsg1	0.00656367	24	8	24	0.105892
Mtarc2	0.00660749	16	4	24	0.105892
Thap11	0.00660749	24	4	24	0.105892
Gpatch11	0.00661484	20	12	24	0.105892
Pabpc1	0.0066332	24	12	24	0.105892
Zc3h14	0.0066332	24	12	24	0.105892
Sugp2	0.006656	24	12	24	0.105892
Nipbl	0.00667917	16	4	24	0.105892
Akirin2	0.00668449	24	8	24	0.105892
Cldn1	0.00668449	24	8	24	0.105892
Cldn3	0.00668449	16	8	24	0.105892
Fras1	0.00668449	24	8	24	0.105892
Prdm4	0.00668449	20	8	24	0.105892
Rp9	0.00668449	16	8	24	0.105892
Serpina4-ps1	0.00668449	24	16	24	0.105892
Shfl	0.00668449	24	8	24	0.105892
Cmip	0.00668666	24	20	24	0.105892
Fam210b	0.00668666	24	4	24	0.105892
Cops5	0.00670411	24	4	24	0.106024
Ermp1	0.00673797	24	8	24	0.106131
Arl6ip6	0.00673836	24	12	24	0.106131
Tspan14	0.00673836	24	12	24	0.106131
Ext2	0.00676117	16	8	24	0.106202
Ubn1	0.00676117	20	8	24	0.106202
Ddx18	0.0068412	16	16	24	0.107034
Zcrb1	0.0068412	24	16	24	0.107034
AV051173	0.00686201	20	16	24	0.107034
Arid1a	0.00686201	16	16	24	0.107034
Shtn1	0.00686201	24	8	24	0.107034
Mindy3	0.0068799	24	4	24	0.107034
Trpm7	0.00691223	24	12	24	0.107034
D1Ertd622e	0.00691552	24	12	24	0.107034
Tmem237	0.00691552	8	12	24	0.107034
Ube2a	0.00691552	24	12	24	0.107034
Utp18	0.00691552	24	12	24	0.107034
Apoc1	0.00693606	20	4	24	0.107182
Plekha1	0.00694355	24	4	24	0.107182
Lta4h	0.00703161	24	8	24	0.107974
Cox11	0.00703174	24	8	24	0.107974
Pcyox1	0.00704465	24	12	24	0.107974
Trappc5	0.00704465	16	12	24	0.107974
Carhsp1	0.00706862	4	16	24	0.107974
Lrrc29	0.00706862	4	8	24	0.107974
Anks4b	0.00706926	20	12	24	0.107974
Nrde2	0.00706926	12	12	24	0.107974
Ppid	0.00716036	24	8	24	0.108935
Scp2	0.00716036	24	8	24	0.108935
Skp2	0.00716036	24	8	24	0.108935
Psmd3	0.00719806	16	8	24	0.109212
Socs7	0.00719806	24	16	24	0.109212
Snx5	0.00721619	24	12	24	0.109212
Zswim5	0.00721619	20	12	24	0.109212
Mcph1	0.00725578	8	16	24	0.109668
Cfhr3	0.00729552	24	16	24	0.109815
D5Ertd579e	0.00730924	20	12	24	0.109815
Aftph	0.00734049	24	8	24	0.109815
Celf1	0.00734049	24	16	24	0.109815
Cldn12	0.00734049	24	16	24	0.109815
Efemp1	0.00734049	24	16	24	0.109815
Fbrsl1	0.00734049	8	8	24	0.109815
Ccnl1	0.00734116	24	12	24	0.109815
Acp6	0.00743608	24	4	24	0.110913
Recql	0.00744326	24	4	24	0.110913
Tpm4	0.00744326	24	4	24	0.110913
Cpz	0.00745871	24	16	24	0.111001
Med9	0.00751687	8	12	24	0.111278
Adamdec1	0.00751833	8	8	24	0.111278
Prkch	0.0075225	20	4	24	0.111278
Lxn	0.00752524	24	8	24	0.111278
Mrpl21	0.00752524	24	16	24	0.111278
Igfbp6	0.00753825	24	16	24	0.111328
Klhl36	0.00764148	16	12	24	0.112424
Mthfsd	0.00764148	16	12	24	0.112424
Stk39	0.00764148	24	12	24	0.112424
Iars	0.00766808	24	4	24	0.112672
Cct2	0.00768465	24	12	24	0.112773
Atp6v0d1	0.00773353	24	16	24	0.113347
Ddx5	0.00775706	24	16	24	0.113405
Septin7	0.00775706	24	16	24	0.113405
Orm1	0.00776688	4	20	24	0.113406
Rasa3	0.00785243	4	16	24	0.114368
Tbcd	0.00785243	4	8	24	0.114368
Junb	0.00788846	12	8	24	0.114732
Brwd1	0.00789721	24	8	24	0.114732
Ccni	0.00797372	24	12	24	0.115699
2500002B13Rik	0.00805541	24	8	24	0.116592
Hnrnpk	0.00805541	24	16	24	0.116592
Sem1	0.00807017	24	12	24	0.116661
Cwc15	0.0080905	24	20	24	0.116664
Tbc1d10c	0.0080905	16	4	24	0.116664
Zpr1	0.00811822	24	12	24	0.116918
Isoc1	0.00817961	24	8	24	0.117511
Psmd9	0.00817961	16	8	24	0.117511
Fzd7	0.00824703	24	16	24	0.118027
Gm44505	0.00824703	16	8	24	0.118027
Lama4	0.00824703	24	8	24	0.118027
Rnf121	0.00825618	4	16	24	0.118027
4930577N17Rik	0.00830596	24	12	24	0.118301
Ccdc117	0.00830596	24	12	24	0.118301
Hagh	0.00830596	24	12	24	0.118301
Chac2	0.00835288	24	8	24	0.118563
Cnot1	0.00836517	16	4	24	0.118563
Ddx17	0.00836517	4	4	24	0.118563
Txndc17	0.00836517	24	20	24	0.118563
Arhgef26	0.00841412	24	4	24	0.119111
Bysl	0.008437	20	12	24	0.119144
Eif4ebp1	0.008437	20	12	24	0.119144
Mrpl53	0.0085068	24	16	24	0.119984
Akirin1	0.00860559	24	8	24	0.120053
Atp5h	0.00860559	8	16	24	0.120053
Cyp2d26	0.00860559	8	16	24	0.120053
Gmip	0.00860559	24	16	24	0.120053
Nkapd1	0.00860559	24	8	24	0.120053
Ripk4	0.00860559	8	8	24	0.120053
Rnf115	0.00860559	24	8	24	0.120053
Trip10	0.00860559	8	8	24	0.120053
Zfp948	0.00860559	24	16	24	0.120053
Ccl9	0.00861514	4	16	24	0.120053
Rbks	0.00863819	24	12	24	0.120102
B4galt6	0.00863929	8	8	24	0.120102
Gm16551	0.008687	24	12	24	0.120476
Trim2	0.008687	24	20	24	0.120476
Rpp30	0.00870987	24	4	24	0.120513
Zfp30	0.00871372	24	20	24	0.120513
Slc19a2	0.00873774	16	4	24	0.120513
Gck	0.00874157	20	12	24	0.120513
Glud1	0.00874157	24	4	24	0.120513
Dock7	0.00880382	24	12	24	0.120798
Nek7	0.00880382	24	12	24	0.120798
Olig1	0.00880382	20	12	24	0.120798
Timd2	0.00880382	8	12	24	0.120798
Acsl5	0.00883398	24	8	24	0.120926
Commd10	0.00883398	24	8	24	0.120926
Cyth4	0.00884554	8	8	24	0.120941
A230072C01Rik	0.00887351	8	12	24	0.121181
Pamr1	0.00896416	24	8	24	0.122119
Eed	0.00897996	24	16	24	0.122119
Sdha	0.00900724	24	16	24	0.122119
Ccnf	0.00903199	20	8	24	0.122119
Lig1	0.00903199	12	8	24	0.122119
Rhbdd1	0.00903199	24	8	24	0.122119
Sugp1	0.00903199	16	8	24	0.122119
Tmem185b	0.00903199	24	8	24	0.122119
Rtn2	0.00905954	4	8	24	0.122119
Rab5if	0.00906136	24	4	24	0.122119
Tmem135	0.00906136	24	4	24	0.122119
Pilrb2	0.00906843	24	16	24	0.122119
4930402H24Rik	0.00917065	20	12	24	0.123067
Sprtn	0.00917065	24	12	24	0.123067
Zfp747	0.00917065	24	12	24	0.123067
Cish	0.00930803	24	12	24	0.123396
Gpd1l	0.00930803	24	12	24	0.123396
Neu2	0.00930803	16	12	24	0.123396
Vwce	0.00930803	24	12	24	0.123396
Cdkn1b	0.00932273	8	8	24	0.123396
Cln5	0.00932273	24	16	24	0.123396
Cyb5rl	0.00932273	20	8	24	0.123396
Ip6k1	0.00932273	8	16	24	0.123396
Plekhg3	0.00932273	16	8	24	0.123396
Rrs1	0.00932273	24	16	24	0.123396
Slc17a2	0.00932273	24	16	24	0.123396
Snrpb	0.00932273	20	8	24	0.123396
Coq10b	0.00937073	20	20	24	0.123618
Nr3c2	0.00941082	24	20	24	0.123618
Gjc3	0.00942468	24	16	24	0.123618
Gtf2e1	0.00942468	24	8	24	0.123618
Isg15	0.00942468	4	16	24	0.123618
Mrpl42	0.00942468	12	8	24	0.123618
Repin1	0.00942468	8	16	24	0.123618
Spsb4	0.00942468	24	16	24	0.123618
Mrps10	0.00945528	20	8	24	0.123739
Smyd4	0.00945528	16	8	24	0.123739
Tmem30a	0.00947004	24	4	24	0.123788
Slc9a6	0.00948835	24	16	24	0.123788
Cgnl1	0.00950047	12	8	24	0.123788
Cers5	0.00950166	12	8	24	0.123788
Pde1b	0.00952335	16	12	24	0.123793
Zc3h8	0.00952335	24	12	24	0.123793
Slc35b4	0.00953748	16	12	24	0.123838
Suz12	0.00968129	24	16	24	0.125552
Ccdc186	0.00971273	20	12	24	0.125552
Gadd45b	0.00971273	12	12	24	0.125552
LTO1	0.00971273	24	12	24	0.125552
Gm26684	0.00975603	24	20	24	0.125971
1700017B05Rik	0.00980437	24	12	24	0.126062
Myo1b	0.00981738	24	8	24	0.126062
Slc25a34	0.00981738	16	8	24	0.126062
Slc25a37	0.00981738	24	8	24	0.126062
Taf1b	0.00981738	12	8	24	0.126062
E130307A14Rik	0.0098486	16	8	24	0.126094
Gtf3c1	0.00988506	16	8	24	0.126094
Lpcat1	0.00988506	24	8	24	0.126094
Plekhj1	0.00988506	20	16	24	0.126094
Prpsap1	0.00988506	24	8	24	0.126094
Wdr3	0.00988506	24	8	24	0.126094
Rassf3	0.00992016	24	4	24	0.126403
Muc1	0.00993355	20	16	24	0.126435
Lpin1	0.0100945	24	4	24	0.128109
Mief2	0.0101079	4	20	24	0.128109
Apbb2	0.0101174	24	12	24	0.128109
Mark2	0.0101174	20	12	24	0.128109
Atl2	0.0101313	24	4	24	0.128109
Zfp623	0.0101313	24	4	24	0.128109
Pcp4l1	0.0102101	8	16	24	0.128824
Zfand2b	0.0102101	8	16	24	0.128824
9930104L06Rik	0.0103148	20	16	24	0.129303
Dhx32	0.0103148	4	8	24	0.129303
Gclm	0.0103148	24	16	24	0.129303
Mrps28	0.0103148	24	8	24	0.129303
Rbm12b2	0.0103148	24	16	24	0.129303
Zfp213	0.0103148	20	16	24	0.129303
Rabgef1	0.010341	16	12	24	0.129352
Idh1	0.010341	24	8	24	0.129352
B3gnt9	0.0103683	24	20	24	0.129415
D730003I15Rik	0.0103683	24	12	24	0.129415
Sirt5	0.0104105	24	8	24	0.129801
Wipf3	0.0104983	16	4	24	0.130755
Slc10a1	0.0105221	24	12	24	0.130772
Tmem199	0.0105221	24	12	24	0.130772
Atg3	0.0106028	24	16	24	0.131352
Blmh	0.0106028	16	8	24	0.131352
Mtss1	0.0106028	24	16	24	0.131352
Cox6a1	0.0107071	8	12	24	0.132362
Fggy	0.0107071	16	12	24	0.132362
Rnf220	0.0107446	8	16	24	0.132544
Snx14	0.0107446	24	8	24	0.132544
Rnf219	0.010811	4	12	24	0.132945
H2bc4	0.0108113	4	12	24	0.132945
Gm7160	0.0108115	24	8	24	0.132945
Ndor1	0.0110756	20	12	24	0.136048
Colec12	0.0111532	24	12	24	0.136788
Abtb2	0.0111744	16	8	24	0.136788
Ppp1r12a	0.0111744	24	16	24	0.136788
Masp2	0.0112066	24	20	24	0.136788
Sft2d2	0.0112066	16	20	24	0.136788
Whrn	0.0112066	4	4	24	0.136788
Nqo1	0.0112254	4	20	24	0.136817
Asap3	0.0112782	16	16	24	0.136817
Capn7	0.0112782	24	16	24	0.136817
4933427D14Rik	0.0112816	20	8	24	0.136817
Sbf2	0.0112816	16	16	24	0.136817
Bivm	0.011292	24	20	24	0.136817
Tnfrsf12a	0.011292	20	20	24	0.136817
Fam20b	0.0113032	4	16	24	0.136817
Atp6v1e1	0.0113285	12	8	24	0.136981
Cald1	0.0113451	24	16	24	0.137038
Msantd4	0.0114266	24	8	24	0.137736
Usp10	0.0114266	20	8	24	0.137736
Tmem186	0.011488	16	16	24	0.138333
Cfl1	0.0115994	20	12	24	0.138868
Sde2	0.0115994	24	12	24	0.138868
Gpr180	0.0116042	24	8	24	0.138868
Mcts1	0.0116042	4	16	24	0.138868
Nt5dc1	0.0116042	24	16	24	0.138868
Synj1	0.0116042	24	16	24	0.138868
Sh3bgrl	0.0116611	24	16	24	0.139266
Ssr3	0.0116644	24	4	24	0.139266
Trmt10c	0.0116735	24	4	24	0.139266
Ppp1r14b	0.0117243	20	12	24	0.139324
Mrpl39	0.0117263	24	4	24	0.139324
Prim2	0.0117263	12	20	24	0.139324
Tmem128	0.0117263	24	20	24	0.139324
Wdr37	0.0117517	24	16	24	0.139381
Ankrd23	0.0117551	24	12	24	0.139381
Slc22a30	0.011817	24	8	24	0.139971
Apoe	0.0118997	20	12	24	0.140567
Uba7	0.0118997	12	12	24	0.140567
Agxt2	0.0119157	16	16	24	0.140567
Snrnp48	0.0119157	4	8	24	0.140567
Gm35986	0.0120433	24	4	24	0.141666
Fpgt	0.0120455	24	12	24	0.141666
Ostf1	0.0120455	24	12	24	0.141666
Alg11	0.0121404	24	4	24	0.142638
Aldh6a1	0.0122211	24	12	24	0.143029
Haus8	0.0122211	12	12	24	0.143029
Serpina3n	0.0122217	8	16	24	0.143029
Terf1	0.0122855	24	12	24	0.143029
Slc35g1	0.012311	24	12	24	0.143029
Arfgap2	0.0123308	12	16	24	0.143029
Asb8	0.0123308	24	8	24	0.143029
Dedd	0.0123308	8	16	24	0.143029
Fpgs	0.0123308	16	8	24	0.143029
Psme3	0.0123308	24	8	24	0.143029
St3gal4	0.0123308	20	16	24	0.143029
Tmem260	0.0123308	16	8	24	0.143029
Rpap3	0.0123463	4	16	24	0.143029
Thap7	0.0123463	16	8	24	0.143029
Ptgs1	0.0124338	4	16	24	0.143406
Ctsc	0.0124405	8	12	24	0.143406
Fcho2	0.0124405	24	12	24	0.143406
Rab2a	0.0124405	8	12	24	0.143406
Rom1	0.0124405	8	12	24	0.143406
Dhdh	0.0125451	16	20	24	0.144468
Pls3	0.0125949	24	4	24	0.144898
Rpl23	0.0126074	24	20	24	0.144898
Bsg	0.0126912	12	12	24	0.145436
Ly6g2	0.0126918	8	16	24	0.145436
Pex3	0.0126918	24	8	24	0.145436
Galc	0.0127736	24	12	24	0.145697
Mtln	0.0127736	24	12	24	0.145697
Slc8b1	0.0127736	8	12	24	0.145697
Fbp1	0.012777	24	12	24	0.145697
Golim4	0.0127773	24	12	24	0.145697
Wdr45b	0.0128239	24	12	24	0.145747
C6	0.0128446	24	8	24	0.145747
Coa3	0.0128446	8	16	24	0.145747
Lancl2	0.0128446	24	16	24	0.145747
Lrrc41	0.0128446	16	8	24	0.145747
Crocc	0.0129075	20	8	24	0.145891
Eif4e3	0.0129075	24	8	24	0.145891
Ephx2	0.0129075	24	8	24	0.145891
Ints4	0.0129075	20	16	24	0.145891
Zhx3	0.0129238	24	16	24	0.145934
Sec22b	0.0129369	24	4	24	0.145939
Cyb561	0.0129814	4	12	24	0.1463
Hcfc1	0.0130359	24	8	24	0.146628
Tgfa	0.0130359	24	8	24	0.146628
Lrrc46	0.0130725	16	12	24	0.146776
Hprt	0.0130743	24	4	24	0.146776
Srek1	0.0130875	24	12	24	0.146782
Ptch1	0.0131612	24	4	24	0.14719
Mat1a	0.0131619	8	16	24	0.14719
Oxr1	0.0131619	24	8	24	0.14719
Cnot6l	0.0132684	24	12	24	0.148096
Ube2b	0.0132684	24	12	24	0.148096
Psmc6	0.0132884	24	12	24	0.148177
Gjb1	0.013329	20	4	24	0.148244
2900009J06Rik	0.0133583	4	16	24	0.148244
C330007P06Rik	0.0133583	24	8	24	0.148244
Fam89a	0.0133583	16	16	24	0.148244
Mtg2	0.0133583	16	8	24	0.148244
Elovl6	0.0134623	24	8	24	0.148555
Fxyd3	0.0134687	24	8	24	0.148555
Hnrnpu	0.0134687	8	16	24	0.148555
Lactb	0.0134687	24	8	24	0.148555
Nr2f1	0.0134687	16	16	24	0.148555
Pwp1	0.0134687	20	16	24	0.148555
Hsd3b2	0.0134759	24	20	24	0.148555
Abhd8	0.0135223	4	12	24	0.148925
Ccnh	0.0135413	24	4	24	0.148992
Pou6f1	0.0136824	24	12	24	0.150282
Fgr	0.0136844	12	12	24	0.150282
Col27a1	0.0137995	24	4	24	0.151264
Hmgcl	0.0138346	20	16	24	0.151264
Kif3b	0.0138714	8	12	24	0.151264
Nbdy	0.0138714	24	12	24	0.151264
Fdft1	0.0138721	12	8	24	0.151264
Ipo8	0.0138721	24	16	24	0.151264
Ltb4r1	0.0138721	20	8	24	0.151264
Alkbh1	0.0138908	24	4	24	0.151264
Il10rb	0.013891	24	20	24	0.151264
Gdi2	0.013988	24	4	24	0.152035
Ndc1	0.013988	24	16	24	0.152035
Rpl7	0.0140298	12	8	24	0.152072
S100pbp	0.0140298	24	16	24	0.152072
Csrnp1	0.0140308	24	16	24	0.152072
Rnf166	0.0140632	24	12	24	0.152138
Heca	0.0140893	24	16	24	0.152138
Hlx	0.0140893	24	16	24	0.152138
Magef1	0.0140893	16	16	24	0.152138
Mtrr	0.0142874	24	4	24	0.15399
Tpp1	0.0142874	24	4	24	0.15399
Ghr	0.0143106	24	4	24	0.154098
Armc9	0.0143859	16	8	24	0.154715
Ugdh	0.0144397	24	8	24	0.154715
Ctsh	0.0144696	24	4	24	0.154715
Eva1a	0.0144696	24	20	24	0.154715
Fads6	0.0144696	4	20	24	0.154715
Heatr5b	0.0144745	24	16	24	0.154715
Ndufaf1	0.0144745	24	12	24	0.154715
Nol8	0.0144745	24	4	24	0.154715
Tenm3	0.0145523	16	20	24	0.155242
Egf	0.014554	8	20	24	0.155242
Emc6	0.014591	24	16	24	0.155242
Pno1	0.014591	24	16	24	0.155242
Tmem191c	0.014591	20	8	24	0.155242
Psen1	0.0146041	4	12	24	0.155242
Wtap	0.0146398	12	8	24	0.155427
Cnot2	0.0147011	8	16	24	0.155427
Amz2	0.0147019	20	16	24	0.155427
Eif3l	0.0147019	24	8	24	0.155427
Pabpc4	0.0147019	20	8	24	0.155427
Wdr91	0.0147019	16	8	24	0.155427
Snap23	0.0147362	24	8	24	0.155649
Cct4	0.0147776	24	16	24	0.155944
Rpgrip1l	0.0148217	16	4	24	0.156267
Il4ra	0.0148722	24	12	24	0.156515
Odf2	0.0148722	24	12	24	0.156515
Cutal	0.0149085	16	4	24	0.156756
Clmn	0.0149693	24	12	24	0.15711
Tra2a	0.0149693	24	8	24	0.15711
Snhg8	0.0150367	24	12	24	0.157512
Hspb8	0.0150483	20	20	24	0.157512
Mcc	0.0150483	4	20	24	0.157512
Tspan17	0.0150776	4	12	24	0.157677
Rnf13	0.0150931	24	20	24	0.157677
Dennd2d	0.0151184	8	8	24	0.157677
Spopl	0.0151184	8	8	24	0.157677
Itm2b	0.0151522	24	8	24	0.157746
Rnf217	0.0151522	24	16	24	0.157746
Trmt61a	0.0153693	20	8	24	0.159863
C330018D20Rik	0.0154671	24	12	24	0.160448
Oas2	0.0154671	24	12	24	0.160448
Tbxas1	0.0154671	8	12	24	0.160448
Ldlrad3	0.0154899	12	20	24	0.16047
Wdr5b	0.0154968	20	12	24	0.16047
Srd5a3	0.0155297	24	4	24	0.160668
Coro2b	0.0155672	16	16	24	0.160762
Tigar	0.0155672	24	8	24	0.160762
Ttc36	0.0155804	16	8	24	0.160762
B3gat3	0.0156321	20	4	24	0.161152
Laptm4a	0.0156807	24	16	24	0.161417
Cgref1	0.0156904	16	12	24	0.161417
Clic1	0.0157086	4	12	24	0.161417
Hvcn1	0.0157134	24	8	24	0.161417
Aox3	0.015927	24	8	24	0.16273
B4galnt1	0.015927	8	16	24	0.16273
Lurap1l	0.015927	24	16	24	0.16273
Zbtb24	0.015927	24	16	24	0.16273
Hnrnpl	0.0159664	20	8	24	0.16273
Galk1	0.0160262	20	16	24	0.16273
BC004004	0.0160375	8	16	24	0.16273
Gusb	0.0160375	24	8	24	0.16273
Klhl9	0.0160375	24	8	24	0.16273
Lactb2	0.0160375	24	8	24	0.16273
Nrbp1	0.0160375	16	8	24	0.16273
Pou5f2	0.0160375	8	16	24	0.16273
Prkce	0.0160375	24	8	24	0.16273
Txnrd3	0.0160375	24	8	24	0.16273
Zdhhc14	0.0160619	12	12	24	0.162836
Atf1	0.0161208	24	8	24	0.163289
Oxld1	0.0161509	16	4	24	0.16331
Slc6a6	0.0161509	24	20	24	0.16331
Ndufa5	0.016244	4	16	24	0.164109
Ankle2	0.0163442	24	12	24	0.164738
Apip	0.0163442	16	12	24	0.164738
Fam107b	0.0163631	16	4	24	0.164738
Gkap1	0.0163631	4	8	24	0.164738
Rpia	0.0164331	24	12	24	0.165299
Fcer1g	0.0164828	4	16	24	0.165368
Slc25a44	0.0165124	16	12	24	0.165368
B3gnt2	0.0165396	24	8	24	0.165368
Foxa1	0.0165396	24	16	24	0.165368
Ice1	0.0165396	12	16	24	0.165368
Phlda2	0.0165396	24	16	24	0.165368
Prdx6	0.0165396	24	8	24	0.165368
Capza2	0.0166133	24	16	24	0.165677
Rdh10	0.0166244	24	16	24	0.165677
H3f3a	0.0166604	24	4	24	0.165677
Ppan	0.0166604	24	4	24	0.165677
Sp1	0.0166606	8	16	24	0.165677
Edem3	0.0167058	24	8	24	0.165677
Fam114a2	0.0167058	8	16	24	0.165677
Nnmt	0.0167058	8	16	24	0.165677
Pdcl3	0.0167058	24	16	24	0.165677
Dbp	0.0167547	16	8	24	0.165677
Ppil3	0.0167547	8	8	24	0.165677
Tnk2	0.0167547	24	8	24	0.165677
Tmem59	0.0167721	24	4	24	0.165677
2610507I01Rik	0.0167847	16	20	24	0.165677
Ulk3	0.0167847	24	4	24	0.165677
Angptl8	0.0168459	20	16	24	0.16614
Eif1ad	0.0169928	16	16	24	0.167033
Map4k4	0.0169928	8	8	24	0.167033
F9	0.016998	8	12	24	0.167033
Id3	0.0170177	24	12	24	0.167033
Eif4ebp3	0.0170371	8	16	24	0.167033
Mrpl3	0.0170371	8	12	24	0.167033
Rbm6	0.0170371	8	20	24	0.167033
Psmb5	0.0171511	4	4	24	0.167877
Snx12	0.0171522	12	8	24	0.167877
Tmem161b	0.0172003	24	12	24	0.168075
Sucla2	0.017221	24	8	24	0.168075
F3	0.0172303	24	12	24	0.168075
Mrpl43	0.0172303	24	12	24	0.168075
Lrp3	0.0173313	20	12	24	0.168627
Uqcrc2	0.0173635	24	20	24	0.168627
1700066M21Rik	0.017374	24	8	24	0.168627
Rps19bp1	0.017374	24	8	24	0.168627
Rtraf	0.017374	24	16	24	0.168627
Spin1	0.017374	12	8	24	0.168627
Acyp2	0.0173933	4	4	24	0.168673
Cbr3	0.0174831	24	16	24	0.168862
Ccdc162	0.0174831	24	8	24	0.168862
Il6st	0.0174831	8	8	24	0.168862
Rhot1	0.0174831	12	8	24	0.168862
R3hcc1l	0.0174856	20	4	24	0.168862
Mpp6	0.0175701	24	12	24	0.169538
Eftud2	0.017618	16	20	24	0.169774
Ltn1	0.0176517	24	12	24	0.169774
Tmbim4	0.0176517	24	12	24	0.169774
Scfd1	0.0176722	24	8	24	0.169774
Cyp2j9	0.017697	24	12	24	0.169774
Sf3b4	0.017697	20	12	24	0.169774
Tubgcp5	0.017697	8	8	24	0.169774
Bmi1	0.017883	24	16	24	0.171417
Cep83	0.0179482	24	12	24	0.171758
Eif2ak4	0.0179482	24	12	24	0.171758
Psmc4	0.0179812	24	16	24	0.171808
Atg4c	0.0179932	24	4	24	0.171808
Mad2l1	0.0180145	24	20	24	0.171808
Dhx37	0.0180422	16	8	24	0.171808
Fam174a	0.0180422	24	8	24	0.171808
Tceal1	0.0180422	24	8	24	0.171808
Hpse	0.0181191	24	12	24	0.172125
Mcoln1	0.0181191	16	12	24	0.172125
Il13ra1	0.01812	24	16	24	0.172125
Car3	0.0182116	16	16	24	0.172262
Csnk1g2	0.0182116	16	8	24	0.172262
Rasa1	0.0182116	24	8	24	0.172262
Grap	0.0182458	24	4	24	0.172262
Mfng	0.0182497	12	8	24	0.172262
Cyp2d12	0.0182531	16	8	24	0.172262
Ormdl2	0.0182531	24	8	24	0.172262
Zfp385a	0.0182531	24	16	24	0.172262
Snhg4	0.0183091	24	12	24	0.17265
Nek6	0.018384	4	4	24	0.173075
Trim14	0.018384	16	4	24	0.173075
Ldlrap1	0.0184569	16	20	24	0.173289
Mbd1	0.0184569	20	20	24	0.173289
Xab2	0.0184569	12	12	24	0.173289
Arfip2	0.0184664	24	4	24	0.173289
2010204K13Rik	0.0185352	16	8	24	0.173654
Aldh1b1	0.0185352	8	16	24	0.173654
Polr1d	0.0186357	24	20	24	0.173892
Clip1	0.0186661	24	12	24	0.173892
Dhx30	0.0186661	12	12	24	0.173892
Glt8d1	0.0186661	24	12	24	0.173892
Pnpo	0.0186661	12	12	24	0.173892
Utrn	0.0186661	24	12	24	0.173892
Zfp956	0.0186661	8	12	24	0.173892
Dnase2b	0.0187105	24	16	24	0.173892
Gpr107	0.0187105	12	16	24	0.173892
Pithd1	0.0187105	24	8	24	0.173892
1700003E16Rik	0.0189069	4	12	24	0.175296
Get4	0.0189069	20	12	24	0.175296
Pip4k2a	0.0189069	24	12	24	0.175296
Asb7	0.0189401	16	8	24	0.175464
1810008I18Rik	0.0190467	24	8	24	0.176311
Hnf1b	0.0190742	16	8	24	0.176425
Gpsm2	0.01915	12	20	24	0.176704
Ripor3	0.01915	20	20	24	0.176704
Slc2a1	0.01915	4	20	24	0.176704
Hnf4aos	0.0191668	4	20	24	0.176718
Erc1	0.0191852	16	8	24	0.176747
Taf2	0.019295	24	4	24	0.177618
Tedc2	0.0193245	20	20	24	0.17762
Cep57l1	0.0193411	4	16	24	0.17762
Reep3	0.0193411	24	8	24	0.17762
Rb1cc1	0.0193787	24	16	24	0.177733
Mfsd4b1	0.0193841	24	12	24	0.177733
Cabin1	0.0196685	16	8	24	0.178808
Gla	0.0196685	4	16	24	0.178808
Sp2	0.0196685	8	8	24	0.178808
Usp38	0.0196685	24	8	24	0.178808
Zfp846	0.0196685	24	16	24	0.178808
Ergic3	0.0196947	12	12	24	0.178808
Mnd1-ps	0.0196947	12	12	24	0.178808
Adgrg1	0.0196972	24	20	24	0.178808
BC005624	0.0196972	24	4	24	0.178808
Tmub1	0.019703	8	16	24	0.178808
Arhgap22	0.0198403	24	8	24	0.178808
Hs2st1	0.0198403	8	8	24	0.178808
Rcl1	0.0198403	16	8	24	0.178808
Scnn1a	0.0198403	8	16	24	0.178808
Snrnp40	0.0198403	8	16	24	0.178808
Wdr44	0.0198403	16	16	24	0.178808
Wfdc2	0.0198403	24	16	24	0.178808
Rcor1	0.0198496	20	16	24	0.178808
Dap	0.0198671	8	12	24	0.178808
Uroc1	0.0198671	8	12	24	0.178808
Fam234b	0.0198727	8	16	24	0.178808
Mettl17	0.0198767	20	4	24	0.178808
Birc2	0.019916	24	4	24	0.178808
Lipe	0.019916	4	20	24	0.178808
Plekhb1	0.019916	24	20	24	0.178808
Supt16	0.019916	8	4	24	0.178808
Sdr42e1	0.0199925	16	4	24	0.178808
Ung	0.0200031	8	16	24	0.178808
Bco2	0.0200053	16	8	24	0.178808
Mfsd14a	0.0200053	24	12	24	0.178808
Pole3	0.0200053	4	20	24	0.178808
She	0.0200053	24	16	24	0.178808
Rspry1	0.0200096	24	4	24	0.178808
Prkci	0.020102	24	12	24	0.179495
A930013F10Rik	0.0202029	4	8	24	0.180074
Exosc6	0.0202029	20	8	24	0.180074
Ttc23	0.0202162	24	4	24	0.180074
Sardh	0.0202289	8	16	24	0.180074
Snx4	0.020385	24	8	24	0.181154
Tm9sf2	0.020385	24	16	24	0.181154
Ripk2	0.020397	24	8	24	0.181154
Sh2b2	0.0204824	24	12	24	0.181774
Timm22	0.0206339	12	8	24	0.182978
Slx1b	0.020682	4	20	24	0.183184
Cldn15	0.0207309	4	12	24	0.183184
Dnajc19	0.0207309	24	12	24	0.183184
Ptgds	0.0207367	8	8	24	0.183184
Ddx54	0.0207518	4	12	24	0.183184
Paqr4	0.0207518	4	12	24	0.183184
Pter	0.0207747	12	4	24	0.183189
Ccdc69	0.0207839	24	8	24	0.183189
Ncl	0.0209045	12	8	24	0.184112
Erlin1	0.0210462	24	16	24	0.185219
1600020E01Rik	0.0210813	8	4	24	0.185248
Hdac1	0.0210813	24	8	24	0.185248
Sfxn3	0.0212636	4	4	24	0.186625
Gc	0.0212702	24	12	24	0.186625
Myo1d	0.0213138	24	16	24	0.186866
Rrp15	0.0213386	24	4	24	0.186943
Ipo7	0.0214257	24	4	24	0.187297
Casp9	0.0214275	4	16	24	0.187297
Mtx2	0.0214275	24	8	24	0.187297
Nkap	0.021448	24	20	24	0.187335
Eif4a3	0.0215621	8	16	24	0.187723
Mcm3ap	0.0215947	20	12	24	0.187723
Anxa1	0.0216007	4	8	24	0.187723
Mrpl13	0.0216007	12	8	24	0.187723
Serpina12	0.0216007	24	8	24	0.187723
Lage3	0.0216541	16	12	24	0.187723
Phkg2	0.0216541	20	12	24	0.187723
Rarres2	0.0216541	16	8	24	0.187723
Zdhhc12	0.0216541	20	4	24	0.187723
Spty2d1	0.0217588	24	16	24	0.187723
2310010J17Rik	0.0217673	24	12	24	0.187723
Ascc2	0.0217673	20	12	24	0.187723
Dlat	0.0217673	16	12	24	0.187723
Fitm2	0.0217673	16	12	24	0.187723
Inpp1	0.0217673	24	12	24	0.187723
Riok3	0.0217673	20	12	24	0.187723
Rpl27	0.0217673	24	12	24	0.187723
Ivd	0.0218134	8	16	24	0.18798
Nudt7	0.0219597	24	8	24	0.188961
Snrpa	0.0219597	20	8	24	0.188961
Tomm70a	0.0220046	24	8	24	0.189207
Amotl2	0.0221594	16	20	24	0.190397
Spout1	0.0222211	8	16	24	0.190645
Wdtc1	0.0222211	8	16	24	0.190645
Dnajc25	0.0224182	24	8	24	0.191448
Chka	0.0224585	20	12	24	0.191448
Dok1	0.0224585	12	12	24	0.191448
Smap2	0.0224585	8	12	24	0.191448
Wdr54	0.0224585	12	12	24	0.191448
Sf3b5	0.0224647	8	16	24	0.191448
Sfxn5	0.0224647	4	8	24	0.191448
Rab40c	0.0224881	16	8	24	0.191448
Slc25a4	0.0224881	24	8	24	0.191448
Hpn	0.0225035	16	20	24	0.191448
Gorab	0.0225621	24	8	24	0.191448
Hdac7	0.0225621	24	8	24	0.191448
Rpain	0.0225621	20	16	24	0.191448
Sec63	0.0225621	24	8	24	0.191448
Sult1a1	0.0225621	8	16	24	0.191448
Pias2	0.0225829	24	20	24	0.191484
Lin7c	0.0227222	24	8	24	0.192525
Aacs	0.0228532	24	4	24	0.193211
Taf1d	0.0228532	20	20	24	0.193211
Tex30	0.0228532	24	4	24	0.193211
Fmnl3	0.0229311	24	8	24	0.19373
Stk11	0.0229754	20	4	24	0.193962
Ttc33	0.0231584	24	4	24	0.195178
Large1	0.0231698	24	16	24	0.195178
Rtp4	0.0231698	4	16	24	0.195178
Dnajc11	0.023211	20	4	24	0.195383
Borcs8	0.0233288	4	8	24	0.195665
Cnbp	0.0233288	24	16	24	0.195665
Cyp2f2	0.0233288	24	16	24	0.195665
Jak3	0.0233288	8	16	24	0.195665
Yipf6	0.0233288	24	16	24	0.195665
Polr3a	0.0234268	12	12	24	0.195846
Gm7072	0.0234397	24	16	24	0.195846
Ece1	0.0234586	16	16	24	0.195846
Sltm	0.0234586	24	12	24	0.195846
BC049762	0.0235022	8	16	24	0.195846
Ccm2l	0.0235022	24	8	24	0.195846
Gemin6	0.0235022	24	8	24	0.195846
Ids	0.0235022	24	16	24	0.195846
Slc16a2	0.0235022	16	16	24	0.195846
Fbxo44	0.0236311	4	16	24	0.196739
Map2k5	0.0236602	24	12	24	0.196739
Mrps14	0.0236602	24	12	24	0.196739
Hectd2os	0.0237294	24	16	24	0.197055
Sptssa	0.0237321	24	4	24	0.197055
Wwp2	0.0238314	16	12	24	0.197528
Zfp236	0.0238314	24	12	24	0.197528
Panx1	0.0238402	20	20	24	0.197528
Slc35c1	0.0239181	12	16	24	0.19801
Gm16548	0.0239495	4	16	24	0.19801
Mrpl57	0.0239495	20	16	24	0.19801
Ttc38	0.0241653	4	20	24	0.199532
Ticam1	0.024168	20	8	24	0.199532
Acat1	0.0242736	24	12	24	0.199836
Cyp2c68	0.0242736	8	12	24	0.199836
Septin8	0.0242736	20	20	24	0.199836
Smim27	0.0242736	24	12	24	0.199836
Ddx31	0.0243609	20	4	24	0.199841
Pinx1	0.0243609	20	20	24	0.199841
Rnd1	0.0243609	4	20	24	0.199841
Mrpl50	0.0243773	8	12	24	0.199841
Herpud2	0.0244029	24	12	24	0.199841
Snhg7	0.0244029	24	4	24	0.199841
Chrac1	0.0244423	24	8	24	0.199841
Mt1	0.0244423	8	16	24	0.199841
Cdc42bpa	0.0244648	24	20	24	0.199841
Chchd6	0.0245325	8	16	24	0.199841
Nprl3	0.0245325	20	16	24	0.199841
Pramef8	0.0245325	24	8	24	0.199841
Rflnb	0.0245325	24	8	24	0.199841
Slc38a3	0.0245325	16	8	24	0.199841
Tcf7	0.0245325	16	8	24	0.199841
Jtb	0.0246066	24	12	24	0.20006
1110059E24Rik	0.0246111	24	4	24	0.20006
Yipf4	0.0246111	24	4	24	0.20006
Rrm2	0.0248075	24	4	24	0.201516
1110004F10Rik	0.0248748	24	16	24	0.201779
Kbtbd7	0.0248748	24	4	24	0.201779
Trim26	0.0249908	12	8	24	0.202579
Obsl1	0.0250568	4	8	24	0.202973
Map3k1	0.0251721	16	16	24	0.203623
Mob2	0.0251722	16	20	24	0.203623
Ythdf3	0.0253149	24	16	24	0.203875
Zfp146	0.025329	24	4	24	0.203875
Cd38	0.0253791	8	12	24	0.203875
Cacybp	0.0253824	24	16	24	0.203875
Cct5	0.0253824	24	16	24	0.203875
Dcaf4	0.0253824	16	8	24	0.203875
Gatb	0.0253824	16	8	24	0.203875
Mcrip2	0.0253824	8	16	24	0.203875
Psmb4	0.0253824	24	16	24	0.203875
Syf2	0.0253824	8	16	24	0.203875
Ppp4c	0.0254058	20	4	24	0.203875
Pkp2	0.0254901	24	20	24	0.203875
Wdr4	0.0255199	24	12	24	0.203875
Dph7	0.0255472	4	16	24	0.203875
Ttc28	0.0255472	20	16	24	0.203875
Ankrd37	0.025553	24	12	24	0.203875
Aplf	0.0255547	4	16	24	0.203875
Fam13b	0.0255547	24	8	24	0.203875
Gm6548	0.0255547	16	8	24	0.203875
Ubqln2	0.0255547	24	8	24	0.203875
Nptn	0.0255766	24	16	24	0.20391
Dhx33	0.0257928	24	8	24	0.205493
Cspp1	0.0258315	24	8	24	0.20566
Nek9	0.0259037	24	12	24	0.205948
Sik2	0.0259037	20	12	24	0.205948
Sort1	0.0259209	24	8	24	0.205948
Tyk2	0.0260475	20	8	24	0.206635
Vps53	0.0260475	20	8	24	0.206635
Rassf6	0.0260717	12	12	24	0.206635
Ghdc	0.0261271	24	16	24	0.206635
Cct3	0.026179	24	4	24	0.206635
Sh2d4a	0.026179	12	20	24	0.206635
Vps51	0.026179	20	4	24	0.206635
Aars2	0.0262209	16	20	24	0.206635
Aprt	0.0262284	8	12	24	0.206635
Ate1	0.0262284	24	12	24	0.206635
Resf1	0.0262284	4	12	24	0.206635
Sec14l4	0.0262284	12	12	24	0.206635
Orm3	0.0262388	4	16	24	0.206635
Mpzl3	0.0263225	20	16	24	0.206939
Bach2os	0.0263467	24	20	24	0.206939
Zfp868	0.0263467	24	4	24	0.206939
2700012I20Rik	0.0263844	8	12	24	0.206939
Gas2l3	0.0263844	12	12	24	0.206939
Nfe2l2	0.0263844	24	12	24	0.206939
Azi2	0.0264994	8	12	24	0.207264
2210039B01Rik	0.0265769	8	16	24	0.207264
Pdia3	0.0265769	24	8	24	0.207264
Pigk	0.0265769	16	8	24	0.207264
Ppia	0.0265769	24	8	24	0.207264
Prrt1	0.0265769	16	8	24	0.207264
Rab8a	0.0265769	8	16	24	0.207264
Trim56	0.0265769	16	8	24	0.207264
Faap20	0.0266579	12	8	24	0.207264
Ice2	0.0266579	24	16	24	0.207264
Pex19	0.0266579	20	16	24	0.207264
Trmt11	0.0266579	8	8	24	0.207264
Zfp809	0.0266579	24	16	24	0.207264
Snora33	0.0267339	20	20	24	0.207716
Atl3	0.0267801	24	12	24	0.207797
Cplane1	0.0267801	8	12	24	0.207797
Fbxl12	0.0268245	4	8	24	0.207863
Nlk	0.0268245	24	16	24	0.207863
Tbc1d17	0.0268924	16	8	24	0.20825
Prkcd	0.0269689	4	16	24	0.208703
Cyp20a1	0.0270676	24	20	24	0.20928
Cog8	0.0270795	20	4	24	0.20928
Eloa	0.0271371	16	4	24	0.209555
Csnk1g3	0.02718	24	8	24	0.209555
Cacfd1	0.0272053	12	12	24	0.209555
Gid8	0.0272053	24	12	24	0.209555
Zcchc9	0.0272053	24	12	24	0.209555
Adamts1	0.0272698	24	16	24	0.209911
Mcm4	0.0272877	24	20	24	0.209911
Atp8b4	0.0273313	4	4	24	0.210107
Corin	0.0273687	24	12	24	0.210116
Zdhhc13	0.0273687	24	12	24	0.210116
Slc25a48	0.0274397	12	20	24	0.210522
Socs1	0.0274636	8	8	24	0.210566
Rtf2	0.027599	16	8	24	0.211188
Shmt2	0.027599	16	8	24	0.211188
Ctsk	0.0276356	16	20	24	0.211188
Etv3	0.0276356	24	4	24	0.211188
Yif1a	0.0276356	16	20	24	0.211188
Abca7	0.0277428	24	8	24	0.21145
Emc7	0.0277428	20	8	24	0.21145
Lrrc45	0.0277428	20	16	24	0.21145
Sirt4	0.0277428	16	8	24	0.21145
Arf6	0.0277686	24	16	24	0.211508
Zfp869	0.0278101	24	12	24	0.211685
Soat2	0.0278478	20	8	24	0.211833
Aamp	0.0280016	20	4	24	0.212864
Mafb	0.0280228	4	4	24	0.212885
Peli1	0.0281147	4	16	24	0.213304
Prpf3	0.0281147	24	4	24	0.213304
Pmpcb	0.0281928	24	4	24	0.213757
Nek4	0.0283089	12	8	24	0.214026
Ndufs6	0.0283125	12	8	24	0.214026
Ahcyl1	0.0283186	24	4	24	0.214026
Cd63	0.0283231	12	12	24	0.214026
Ccz1	0.0283388	24	12	24	0.214026
Coq9	0.0283388	16	12	24	0.214026
Wdr81	0.0284162	8	16	24	0.21447
Sdcbp	0.0284951	24	16	24	0.214787
Sorbs2	0.0284951	24	16	24	0.214787
Hscb	0.0286113	4	16	24	0.215259
Clic4	0.0286212	24	16	24	0.215259
Stx7	0.0286212	24	16	24	0.215259
Eps15	0.028669	8	4	24	0.215259
Lpxn	0.028669	8	12	24	0.215259
Ubac2	0.028669	24	16	24	0.215259
Arf4	0.0287871	24	4	24	0.215273
Cep70	0.0287871	16	4	24	0.215273
Msh3	0.0288486	16	4	24	0.215273
Relch	0.0288486	8	12	24	0.215273
Card19	0.0288794	24	16	24	0.215273
Ipmk	0.0288794	4	16	24	0.215273
Mus81	0.0288794	8	16	24	0.215273
Nos3	0.0288794	24	8	24	0.215273
Orc2	0.0288794	24	16	24	0.215273
Rdh5	0.0288794	8	16	24	0.215273
Slmap	0.0288879	24	8	24	0.215273
Akr1c19	0.0289491	24	8	24	0.215273
Gm10130	0.0289491	24	16	24	0.215273
Helb	0.0289491	8	16	24	0.215273
Slc51b	0.0289491	8	8	24	0.215273
D330041H03Rik	0.0290122	8	12	24	0.215407
Pigl	0.0290122	24	12	24	0.215407
Vars	0.0290228	20	4	24	0.215407
Skil	0.0290786	24	4	24	0.215683
Zfp653	0.0291036	24	12	24	0.215731
Tdrp	0.0291997	8	4	24	0.216029
Tmem250-ps	0.0291997	4	20	24	0.216029
Unkl	0.0291997	4	4	24	0.216029
Sec14l1	0.029445	24	8	24	0.217317
Nup93	0.0294724	12	12	24	0.217317
Rnf168	0.0294724	12	12	24	0.217317
Xbp1	0.0294724	24	12	24	0.217317
Col4a5	0.0295348	24	4	24	0.217317
Psmg4	0.0295348	20	4	24	0.217317
Gsta4	0.0295397	8	8	24	0.217317
Pum2	0.0295397	24	16	24	0.217317
Sav1	0.0295425	20	20	24	0.217317
Mgst3	0.029561	4	8	24	0.217317
Mfsd10	0.0296434	24	16	24	0.217637
Rtn1	0.0296434	4	8	24	0.217637
Atp6v1h	0.0296607	24	16	24	0.217637
H2az1	0.0297406	24	12	24	0.218085
Pxmp2	0.0298168	12	12	24	0.218397
Ddx41	0.0298552	20	16	24	0.218397
Pigbos1	0.0298636	24	12	24	0.218397
Atpsckmt	0.0299373	24	16	24	0.218397
Chchd1	0.0299386	24	20	24	0.218397
Gk	0.0299901	24	16	24	0.218397
Kit	0.0299901	24	16	24	0.218397
Lonp1	0.0299901	8	16	24	0.218397
Mcm10	0.0299901	24	16	24	0.218397
Nr0b2	0.0299901	8	16	24	0.218397
Tram1	0.0299901	24	16	24	0.218397
Snhg11	0.0301082	4	16	24	0.218642
B3galnt2	0.0301553	24	8	24	0.218642
Tceal9	0.0301553	24	16	24	0.218642
Zfp318	0.0301553	24	8	24	0.218642
A330040F15Rik	0.0301556	4	20	24	0.218642
Anxa4	0.0301556	24	4	24	0.218642
Fam185a	0.0301556	24	4	24	0.218642
Tbc1d8	0.0302066	24	4	24	0.218875
Trmu	0.030369	20	12	24	0.219915
Sftpd	0.0304048	8	12	24	0.220037
Pde7b	0.0305664	16	16	24	0.220667
Aurkaip1	0.0306059	24	12	24	0.220667
Cnnm2	0.0306059	12	12	24	0.220667
Fastkd3	0.0306059	24	12	24	0.220667
Igf1	0.0306059	24	12	24	0.220667
Slc15a3	0.0306059	12	12	24	0.220667
Pard3	0.0306386	16	8	24	0.220765
Apoa1	0.0307445	20	8	24	0.220973
Mrps6	0.0307593	24	8	24	0.220973
Pphln1	0.0307655	24	4	24	0.220973
Dst	0.0307734	20	16	24	0.220973
Pprc1	0.030786	24	4	24	0.220973
Psme4	0.030786	24	8	24	0.220973
Cyth2	0.0308198	24	20	24	0.220973
Kcnc3	0.0308198	16	12	24	0.220973
Bbip1	0.0308462	8	12	24	0.221027
Ss18	0.0309798	24	12	24	0.221573
Trim21	0.0309798	20	12	24	0.221573
Ybx1	0.0309798	24	12	24	0.221573
Polr3d	0.03109	24	4	24	0.221925
Zfp317	0.03109	24	4	24	0.221925
Rfng	0.0311009	16	8	24	0.221925
Gstt2	0.0311055	8	4	24	0.221925
Rpl31	0.0311344	8	12	24	0.221995
Inhbe	0.0312987	20	8	24	0.22293
Plpp3	0.0313615	16	16	24	0.22293
Tbpl1	0.0313615	8	16	24	0.22293
Tcf7l2	0.0313615	4	16	24	0.22293
Xpo5	0.0313615	20	8	24	0.22293
Fbxl17	0.0314172	20	16	24	0.223053
Vps11	0.0314172	20	16	24	0.223053
Cpsf7	0.0316344	8	12	24	0.224457
Odf3b	0.0316612	16	8	24	0.224511
Tiam2	0.0317395	4	12	24	0.224791
Tmem38b	0.0317395	24	12	24	0.224791
Smarcd1	0.0317869	20	4	24	0.224852
Zbtb22	0.0317869	8	12	24	0.224852
Sar1a	0.0318261	4	20	24	0.224992
Map4k3	0.0318954	24	20	24	0.225345
1700048O20Rik	0.0319707	8	20	24	0.225602
Cdh13	0.0319707	4	8	24	0.225602
Zfp942	0.0320174	24	12	24	0.225795
Calhm6	0.0320813	4	16	24	0.22597
Smim20	0.0320813	16	8	24	0.22597
Vcpip1	0.0322076	12	12	24	0.226117
Mpi	0.0322116	24	16	24	0.226117
2900093K20Rik	0.032219	8	12	24	0.226117
Aplp2	0.032219	24	12	24	0.226117
Phf11b	0.032219	8	12	24	0.226117
Rnaseh1	0.032219	24	12	24	0.226117
Arpc5	0.0323018	24	16	24	0.226562
Ccdc32	0.0324881	24	12	24	0.227045
Foxj3	0.0324881	24	12	24	0.227045
Llph	0.0324881	20	12	24	0.227045
Mug-ps1	0.0324881	8	12	24	0.227045
Sft2d1	0.0324881	24	12	24	0.227045
Synrg	0.0324881	24	12	24	0.227045
Taf11	0.0325677	24	16	24	0.22729
Dad1	0.0326545	12	8	24	0.22729
Rai1	0.0326545	12	16	24	0.22729
Rbfa	0.0326545	20	8	24	0.22729
Ambp	0.0327263	24	16	24	0.22729
Ints14	0.0327263	4	8	24	0.22729
Rhno1	0.0327263	16	16	24	0.22729
Rplp1	0.0327263	16	8	24	0.22729
Tgfbr2	0.0327263	24	8	24	0.22729
Dr1	0.0327385	24	12	24	0.22729
Map4k5	0.0327385	24	12	24	0.22729
Tcf3	0.0328426	4	8	24	0.227876
Coq5	0.0329673	24	12	24	0.228468
Slc25a10	0.0329673	24	12	24	0.228468
Pacs2	0.0330705	20	4	24	0.228933
St6galnac6	0.0330737	8	16	24	0.228933
Pard3b	0.0331336	24	16	24	0.22921
Atxn7l3	0.0332244	24	4	24	0.229231
Tcf7l1	0.0332244	24	20	24	0.229231
Tmppe	0.0332267	12	4	24	0.229231
Zfp865	0.0332322	4	16	24	0.229231
Hnrnpll	0.0332353	24	8	24	0.229231
Lipt2	0.0333028	24	16	24	0.22956
Ndrg2	0.033393	4	20	24	0.229812
Ddx19b	0.0333949	24	12	24	0.229812
Sufu	0.033418	12	8	24	0.229812
Cmtm8	0.0334582	24	12	24	0.229812
Rpusd4	0.0334582	24	12	24	0.229812
Unc119b	0.0334582	24	12	24	0.229812
Nck1	0.0335615	24	8	24	0.230385
Nup88	0.0335872	4	16	24	0.230425
Rfwd3	0.0337531	12	8	24	0.23116
Pigv	0.0337739	12	16	24	0.23116
Prxl2a	0.0337739	24	16	24	0.23116
Sbsn	0.0337739	4	16	24	0.23116
Pebp1	0.0338418	24	12	24	0.231215
Stk4	0.0338418	4	12	24	0.231215
Ubc	0.0338418	12	12	24	0.231215
Unc5a	0.0339855	16	12	24	0.231713
Fabp1	0.0340652	24	8	24	0.231713
Dera	0.0340743	16	8	24	0.231713
Dmac2l	0.0340743	4	8	24	0.231713
Elmo2	0.0340743	20	8	24	0.231713
Jmjd8	0.0340743	16	8	24	0.231713
Msi2	0.0340743	4	8	24	0.231713
Spon2	0.0340743	24	8	24	0.231713
Traf7	0.03416	16	16	24	0.23216
9430083A17Rik	0.0344007	4	12	24	0.233046
4930480K23Rik	0.0344573	16	4	24	0.233046
Srek1ip1	0.0344573	24	20	24	0.233046
Cyp2r1	0.0344803	24	20	24	0.233046
Dusp16	0.0344803	16	4	24	0.233046
Aasdh	0.0345445	16	4	24	0.233046
Bsdc1	0.0345445	20	4	24	0.233046
Hnf1a	0.0345445	8	4	24	0.233046
Map2k4	0.0345445	24	4	24	0.233046
Tkfc	0.034551	24	12	24	0.233046
Arap1	0.0345533	8	16	24	0.233046
Max	0.0345533	20	20	24	0.233046
Nbl1	0.0345533	20	20	24	0.233046
Carmn	0.0345742	20	20	24	0.233046
Oma1	0.0346116	12	8	24	0.233046
Rpl37	0.0346116	24	16	24	0.233046
Tmem165	0.0346349	24	16	24	0.233068
Lpar6	0.0346723	24	20	24	0.233184
Syce1l	0.0346974	12	12	24	0.233218
S100a11	0.0347547	12	8	24	0.233468
Uvssa	0.0348165	12	16	24	0.233748
Rrp12	0.0349801	20	8	24	0.23471
Shld2	0.0350956	24	4	24	0.235203
1700037C18Rik	0.0351954	12	12	24	0.235203
Arhgap29	0.0351954	24	12	24	0.235203
Fgf11	0.0351954	8	12	24	0.235203
Myl6	0.0351954	20	12	24	0.235203
Snhg16	0.0351954	24	12	24	0.235203
Zfp235	0.0351954	24	12	24	0.235203
Dsg2	0.035394	24	8	24	0.23585
Rps7	0.035394	24	16	24	0.23585
4833420G17Rik	0.0354632	16	12	24	0.23585
Ccdc51	0.0354632	20	12	24	0.23585
Tle1	0.0354632	24	12	24	0.23585
AI987944	0.035494	4	16	24	0.23585
Itih5	0.035494	12	8	24	0.23585
Soga1	0.035494	16	16	24	0.23585
Yars2	0.035494	24	8	24	0.23585
Api5	0.0354954	24	4	24	0.23585
Tmem189	0.0356452	16	20	24	0.23671
Donson	0.035834	12	8	24	0.237692
Maml1	0.035834	8	4	24	0.237692
Cpq	0.0359366	24	12	24	0.2381
Limd1	0.0359366	24	12	24	0.2381
Setx	0.0359625	24	20	24	0.238136
Zfp568	0.0360148	24	4	24	0.238347
Klhl3	0.0361828	8	12	24	0.239322
Ppm1k	0.0362672	16	4	24	0.239744
Cdc25a	0.0365491	24	12	24	0.241169
Mir7051	0.0365491	24	12	24	0.241169
Pigo	0.0365491	12	12	24	0.241169
Cs	0.0365659	16	12	24	0.241169
Igfbp2	0.0366534	8	16	24	0.241609
Ccdc102a	0.0368101	8	4	24	0.242366
Grin3b	0.0368101	20	4	24	0.242366
Ints11	0.0369138	20	16	24	0.242402
4831440E17Rik	0.0369233	8	4	24	0.242402
Dsp	0.0369233	4	12	24	0.242402
Lypla1	0.0369329	24	16	24	0.242402
Ggnbp2	0.0369408	24	12	24	0.242402
Map2k3os	0.0369408	24	12	24	0.242402
Trappc8	0.0370426	24	16	24	0.242932
Sec61g	0.0372113	4	20	24	0.243901
Gpt	0.0372674	16	8	24	0.243919
Itgav	0.0372674	24	20	24	0.243919
Zscan22	0.0372991	24	8	24	0.243919
Aarsd1	0.037315	8	16	24	0.243919
Oat	0.0373191	4	16	24	0.243919
Pet117	0.0374609	4	4	24	0.24457
Pgls	0.0374609	20	4	24	0.24457
Aar2	0.0377582	20	16	24	0.246234
Fance	0.0377582	24	8	24	0.246234
Acot4	0.0379028	8	12	24	0.246626
Pdcd4	0.0379028	8	12	24	0.246626
Cdca4	0.0379033	8	4	24	0.246626
Selenoi	0.0379033	16	4	24	0.246626
Ston2	0.0379625	4	16	24	0.246714
Map2k7	0.0379723	20	16	24	0.246714
Tchp	0.0379805	24	12	24	0.246714
Fam168a	0.038099	8	16	24	0.246729
Helz	0.0381247	24	4	24	0.246729
Strada	0.0381247	4	20	24	0.246729
C2cd4d	0.0382799	20	12	24	0.246729
Ints5	0.0382837	24	12	24	0.246729
Acot9	0.0383336	24	8	24	0.246729
Adpgk	0.0383336	20	8	24	0.246729
Arl14ep	0.0383336	4	8	24	0.246729
Col5a3	0.0383336	24	8	24	0.246729
Ppm1m	0.0383336	24	8	24	0.246729
Slc45a3	0.0383336	8	16	24	0.246729
Snhg9	0.0383336	16	16	24	0.246729
Tecpr1	0.0383336	4	8	24	0.246729
Spata2	0.0383392	20	8	24	0.246729
Nup54	0.0383703	24	4	24	0.246729
Dctn2	0.0384184	16	12	24	0.246729
Klhl21	0.0384184	24	12	24	0.246729
Rgp1	0.0384184	24	12	24	0.246729
Fbxw9	0.0384717	24	8	24	0.246729
Gas8	0.0384717	16	16	24	0.246729
Nxn	0.0384717	12	8	24	0.246729
Syngr2	0.0384717	16	8	24	0.246729
Tmod3	0.0384717	24	8	24	0.246729
Mospd3	0.0386252	16	20	24	0.247106
Mrpl2	0.0386689	20	16	24	0.247106
Mrps9	0.0386823	16	12	24	0.247106
Fus	0.0387008	16	4	24	0.247106
Plet1	0.0387008	24	20	24	0.247106
Prps2	0.0387008	24	12	24	0.247106
Rps29	0.0387008	8	16	24	0.247106
Slc16a6	0.0387008	20	20	24	0.247106
Mta1	0.0388564	8	16	24	0.247963
E2f6	0.0389593	24	20	24	0.248347
Zfp142	0.0389593	24	4	24	0.248347
Fzr1	0.0392143	20	8	24	0.249835
Acvr2a	0.0393071	24	4	24	0.249878
Ago4	0.0393071	24	20	24	0.249878
Gart	0.0393071	20	4	24	0.249878
Snu13	0.0393071	24	4	24	0.249878
Gpd1	0.0393808	20	12	24	0.250073
Ntrk2	0.0393808	24	4	24	0.250073
Il6ra	0.0395386	16	8	24	0.250937
Lats2	0.039563	24	8	24	0.250955
Scrib	0.0396992	24	8	24	0.25105
Hs1bp3	0.0397533	12	8	24	0.25105
Cnn3	0.0398771	8	8	24	0.25105
Degs1	0.0398788	24	20	24	0.25105
Etaa1os	0.0398788	4	12	24	0.25105
Nr2f6	0.0398788	20	4	24	0.25105
Eif5a	0.0398961	20	12	24	0.25105
Suclg1	0.0398961	24	12	24	0.25105
Wdr46	0.0399254	24	12	24	0.25105
Rps14	0.0399442	24	12	24	0.25105
Fam83h	0.0399691	20	4	24	0.25105
Snrnp35	0.0399691	8	20	24	0.25105
Aasdhppt	0.0400062	24	8	24	0.25105
Nol4l	0.0400062	24	8	24	0.25105
Adgrg3	0.0400106	12	16	24	0.25105
Gpam	0.0400106	24	8	24	0.25105
Mmp15	0.0400106	16	8	24	0.25105
Ppm1g	0.0400106	20	8	24	0.25105
Rxrg	0.0400106	16	8	24	0.25105
Slco2a1	0.0400106	24	16	24	0.25105
Snrnp27	0.0400791	24	4	24	0.251344
Idi1	0.0401702	4	12	24	0.25178
Diablo	0.0402872	8	8	24	0.252011
Itga2b	0.040294	24	12	24	0.252011
Nipsnap3b	0.040294	24	12	24	0.252011
Wsb2	0.040294	24	12	24	0.252011
Col18a1	0.0403509	8	16	24	0.252231
Eprs	0.0404059	8	12	24	0.252439
Efr3a	0.0404578	12	4	24	0.252491
Mocs1	0.0404578	16	20	24	0.252491
Nop56	0.0405854	20	20	24	0.253152
Mrto4	0.040672	20	12	24	0.253526
Ppp1cb	0.0407056	24	12	24	0.253526
Ppp2cb	0.0407109	24	4	24	0.253526
Adrb3	0.0409047	4	8	24	0.254298
Ppp2r5a	0.0409193	24	8	24	0.254298
Adar	0.0409226	4	4	24	0.254298
Tesk2	0.0409226	24	4	24	0.254298
Pcmtd2	0.041093	24	12	24	0.255221
AI837181	0.0412012	8	16	24	0.255548
Chchd5	0.0412117	12	12	24	0.255548
Sdhc	0.0412117	24	12	24	0.255548
6430706D22Rik	0.0412739	16	8	24	0.255661
Fbxw2	0.0412739	24	16	24	0.255661
Pcbp4	0.0415037	16	8	24	0.256387
Sf3b1	0.0415037	4	16	24	0.256387
Csk	0.0415495	16	8	24	0.256387
Etnk1	0.0415495	24	16	24	0.256387
Mal2	0.0415495	24	16	24	0.256387
Prps1	0.0415495	24	16	24	0.256387
Tm6sf2	0.0415495	8	16	24	0.256387
Hexim1	0.0415679	12	20	24	0.256387
3110082I17Rik	0.0416731	24	8	24	0.256614
Meaf6	0.0416731	16	16	24	0.256614
Arsb	0.0417152	24	12	24	0.256614
Cyp4v3	0.0417152	24	4	24	0.256614
Pip4p2	0.0417152	24	16	24	0.256614
Dclk2	0.0419058	4	12	24	0.256969
Klhl13	0.0419058	20	12	24	0.256969
Slc25a13	0.0419058	24	12	24	0.256969
Srms	0.0419058	8	12	24	0.256969
Tma16	0.0419058	4	12	24	0.256969
Tmem230	0.0419058	24	12	24	0.256969
Ostm1	0.0419562	24	20	24	0.257065
Ufsp2	0.0419658	8	8	24	0.257065
Wbp2	0.0420314	12	16	24	0.257331
Iah1	0.0420648	24	12	24	0.257401
Pir	0.0421148	24	4	24	0.25757
Zfyve26	0.0421626	16	12	24	0.257727
Zfp94	0.0422458	24	12	24	0.2581
Hspa1a	0.0423667	20	8	24	0.258566
Rbpms	0.0423667	8	20	24	0.258566
Fam120aos	0.0425613	24	12	24	0.259477
Catsper2	0.0426242	8	4	24	0.259477
L3mbtl3	0.0426277	24	4	24	0.259477
Pkdcc	0.0426277	24	4	24	0.259477
Rdh16	0.0426277	4	20	24	0.259477
Ppp1r35	0.0428052	20	4	24	0.260421
Cnot11	0.0429587	4	8	24	0.260944
Fcgrt	0.0429587	20	16	24	0.260944
Arl13b	0.0430035	12	12	24	0.260944
Exoc5	0.0430035	24	8	24	0.260944
Qtrt1	0.0430035	8	4	24	0.260944
Ciao2a	0.0431194	24	16	24	0.261373
Gbe1	0.0431194	24	4	24	0.261373
Phykpl	0.0431666	16	20	24	0.261523
Fip1l1	0.0432602	24	12	24	0.261754
Cldn2	0.0432729	24	12	24	0.261754
Mgam	0.0432729	24	20	24	0.261754
Cggbp1	0.04334	24	8	24	0.261754
Hibch	0.04334	24	16	24	0.261754
Traf5	0.04334	24	8	24	0.261754
Fcor	0.0435175	4	12	24	0.262416
Snx17	0.0435175	16	12	24	0.262416
Stam2	0.0435175	16	12	24	0.262416
1810044D09Rik	0.0439194	16	12	24	0.264702
Pelo	0.0439675	24	16	24	0.264855
Ajuba	0.0439941	4	8	24	0.264878
Man1b1	0.0440826	20	12	24	0.265272
1810055G02Rik	0.0443137	20	8	24	0.26614
B230307C23Rik	0.0443137	24	16	24	0.26614
Laptm4b	0.044329	8	12	24	0.26614
AU040320	0.0443415	8	16	24	0.26614
Cox20	0.0443415	4	12	24	0.26614
Polr2e	0.0446272	20	16	24	0.267579
Rabep1	0.0446272	12	8	24	0.267579
Anxa3	0.0447654	24	20	24	0.267644
Trabd	0.0447654	20	4	24	0.267644
Abce1	0.0447954	24	4	24	0.267644
Eepd1	0.0447954	24	20	24	0.267644
Trp53i11	0.0447954	24	12	24	0.267644
Serinc1	0.0449373	24	16	24	0.267644
Ccnd1	0.0450069	24	8	24	0.267644
Coil	0.0450069	20	16	24	0.267644
Cyb561a3	0.0450069	16	8	24	0.267644
Cystm1	0.0450069	24	16	24	0.267644
Dkc1	0.0450069	20	16	24	0.267644
Fkbp1a	0.0450069	24	16	24	0.267644
Ftsj3	0.0450069	20	8	24	0.267644
Metap2	0.0450069	24	16	24	0.267644
Serf1	0.0450069	24	16	24	0.267644
Set	0.0450069	24	8	24	0.267644
Cyld	0.0451127	24	8	24	0.267658
Nudt16l1	0.0451127	16	8	24	0.267658
Serpinf1	0.0451127	16	8	24	0.267658
Vsig4	0.0451127	4	16	24	0.267658
Tor1aip1	0.0451293	24	12	24	0.267658
Pigx	0.0451478	24	8	24	0.267658
Nkapl	0.0452925	4	16	24	0.26838
Ahsg	0.0453427	12	12	24	0.268411
Atg13	0.045344	12	16	24	0.268411
Foxred1	0.0456762	24	12	24	0.269964
Ints13	0.0456762	20	12	24	0.269964
Snord65	0.0456762	24	12	24	0.269964
Nsfl1c	0.0458272	20	16	24	0.270719
Mrps16	0.0459227	8	12	24	0.271145
Fbxl8	0.0460379	16	4	24	0.271687
Pbx2	0.046071	16	8	24	0.271744
Tmem164	0.0461601	24	16	24	0.272131
Mrps36	0.0462297	4	12	24	0.27236
Cmklr1	0.0462694	4	20	24	0.27236
Dpyd	0.0462694	24	12	24	0.27236
Calm2	0.0463641	24	4	24	0.272504
Sting1	0.0463641	24	4	24	0.272504
Topors	0.0463641	24	4	24	0.272504
Mink1	0.0464365	20	8	24	0.272791
Ccdc50	0.0464905	24	4	24	0.272834
9330151L19Rik	0.0465143	24	12	24	0.272834
Gcnt4	0.0465143	12	16	24	0.272834
Dpp8	0.0466016	16	20	24	0.273208
Dhx34	0.0466739	16	8	24	0.273217
Ell2	0.0466739	12	8	24	0.273217
Slc6a12	0.0466739	16	8	24	0.273217
Angptl6	0.0469172	16	8	24	0.273814
Cmpk1	0.0469172	24	16	24	0.273814
Gstt3	0.0469172	8	16	24	0.273814
Lgals3	0.0469172	4	16	24	0.273814
Nmt1	0.0469172	16	8	24	0.273814
Pianp	0.0469172	12	8	24	0.273814
Gng12	0.0469607	24	8	24	0.273929
Rab11fip3	0.0470751	8	16	24	0.274459
Apcs	0.0472618	8	12	24	0.274889
Nhsl2	0.0472618	24	20	24	0.274889
Mdm2	0.0472623	4	4	24	0.274889
Smad2	0.0472623	24	4	24	0.274889
Dnajc10	0.0473155	24	8	24	0.274889
C730014E05Rik	0.0473471	8	16	24	0.274889
Arhgap19	0.047433	20	12	24	0.274889
Cmc4	0.047433	24	12	24	0.274889
[truncated: 9,609 more rows]

## Sheet: rain.BMAL1_KO.4h.28h
	pVal	phase	peak.shape	period	adjP
Riok2	2.05067e-08	20	16	28	0.000238042
Mtm1	5.49781e-07	24	20	28	0.0021315
Pak1ip1	5.50871e-07	24	12	28	0.0021315
Ppp1r3b	2.3913e-06	20	12	28	0.00589399
Ddx21	3.39384e-06	24	16	28	0.00589399
P2ry2	3.68685e-06	20	16	28	0.00589399
Tcim	3.84561e-06	20	12	28	0.00589399
Pdhb	4.06202e-06	20	16	28	0.00589399
Nob1	4.73183e-06	20	20	28	0.00610301
Trappc5	5.92459e-06	16	12	28	0.00618488
Klf10	6.08769e-06	20	12	28	0.00618488
Tjap1	6.39375e-06	20	16	28	0.00618488
Grasp	8.04798e-06	24	12	28	0.00668439
Tcf21	8.18181e-06	16	20	28	0.00668439
Bbs5	9.68344e-06	20	12	28	0.00668439
Tmem199	9.82864e-06	20	20	28	0.00668439
Nop58	1.06995e-05	20	20	28	0.00668439
Phf2	1.096e-05	16	16	28	0.00668439
Mcm3ap	1.2005e-05	20	12	28	0.00668439
Mier3	1.267e-05	20	16	28	0.00668439
Crem	1.28298e-05	20	20	28	0.00668439
Pigyl	1.28328e-05	24	12	28	0.00668439
Iffo2	1.32444e-05	16	20	28	0.00668439
Rcan1	1.94556e-05	20	16	28	0.00941001
Tagln2	2.71225e-05	16	16	28	0.0121329
Ptk6	2.71757e-05	12	8	28	0.0121329
Hccs	2.86855e-05	20	20	28	0.0123326
Fam160b1	3.1705e-05	16	20	28	0.012695
Ptbp2	3.17156e-05	20	20	28	0.012695
Ier5l	3.32789e-05	20	12	28	0.0128767
Gdf15	3.93364e-05	12	12	28	0.0147296
Lage3	4.61913e-05	20	12	28	0.0167559
Me1	5.60016e-05	24	8	28	0.0178595
Slc41a2	5.65069e-05	4	12	28	0.0178595
Dap	5.8465e-05	4	12	28	0.0178595
Leng1	6.0242e-05	20	20	28	0.0178595
Zfp276	6.0242e-05	20	20	28	0.0178595
Strn3	6.08665e-05	24	16	28	0.0178595
Itga10	6.14839e-05	16	20	28	0.0178595
Gm5523	6.15421e-05	20	16	28	0.0178595
Ncoa3	6.32794e-05	16	16	28	0.0179158
Aebp1	7.39176e-05	24	16	28	0.0204294
Glud1	7.93067e-05	20	12	28	0.0214091
Dnttip2	8.14362e-05	24	16	28	0.0214189
Zfp9	8.30333e-05	20	8	28	0.0214189
Ppp2r5c	8.49016e-05	28	8	28	0.0214247
Rap1b	8.85514e-05	24	16	28	0.0214589
Yod1	8.87343e-05	20	20	28	0.0214589
Inhbe	9.15133e-05	16	16	28	0.0216793
Ddx49	9.44219e-05	24	12	28	0.021921
Flnb	0.000102284	16	20	28	0.0230038
Atxn2l	0.000104257	20	16	28	0.0230038
Nbl1	0.000105031	28	8	28	0.0230038
Thap12	0.000109285	20	20	28	0.0234271
Parp4	0.000113481	24	12	28	0.0234271
Orm1	0.000114683	4	12	28	0.0234271
Nrbp2	0.000115037	4	8	28	0.0234271
Fbxl6	0.000122812	16	20	28	0.0245794
Dnajc25	0.000129276	20	20	28	0.0246276
Arpc2	0.00012944	24	12	28	0.0246276
Atmin	0.000134676	28	8	28	0.0246276
Pknox1	0.000134782	16	16	28	0.0246276
Cbx8	0.000134939	20	16	28	0.0246276
Pex1	0.000137901	20	16	28	0.0246276
Tgfbrap1	0.000137904	16	20	28	0.0246276
Mtmr12	0.00014086	24	16	28	0.0246724
Gltpd2	0.000147498	8	16	28	0.0246724
Snrnp27	0.000147498	16	12	28	0.0246724
Ube2u	0.000148433	8	12	28	0.0246724
Zfp516	0.000151847	16	12	28	0.0246724
Mphosph10	0.000154729	20	20	28	0.0246724
Lpcat1	0.000155328	24	12	28	0.0246724
Tspan13	0.000155701	4	16	28	0.0246724
Ak4	0.000161434	24	16	28	0.0246724
Psme3	0.000165309	20	16	28	0.0246724
Ak2	0.000166887	20	12	28	0.0246724
Mlph	0.000167912	8	16	28	0.0246724
Ric1	0.000167912	24	12	28	0.0246724
Snx2	0.000167912	24	12	28	0.0246724
Ralgapb	0.000170135	16	16	28	0.0246866
Tkfc	0.00017344	24	12	28	0.0248554
Mpp5	0.000176308	28	16	28	0.0249583
0610010F05Rik	0.000190966	24	12	28	0.0264059
Ints5	0.000194328	20	20	28	0.0264059
Vav2	0.000194821	4	20	28	0.0264059
Dazap1	0.000195633	20	12	28	0.0264059
Plekhj1	0.000204556	16	20	28	0.027164
Mid1ip1	0.00020593	20	12	28	0.027164
Baz1b	0.000210063	16	12	28	0.0272427
Tln1	0.00021122	12	12	28	0.0272427
Rhno1	0.000219119	16	20	28	0.0276664
Slc17a5	0.000221248	20	12	28	0.0276664
Zfp94	0.000223577	20	16	28	0.0276664
A230072C01Rik	0.000226571	4	16	28	0.0276664
Nle1	0.000227825	16	12	28	0.0276664
Ang	0.000228805	8	12	28	0.0276664
Ramac	0.000241477	28	12	28	0.0288975
Bag5	0.000244537	20	12	28	0.0289652
Cpe	0.000248915	28	8	28	0.0290455
Rnf24	0.000253084	20	16	28	0.0290455
Dnajc11	0.000258022	16	12	28	0.0290455
Pde7b	0.000259131	20	12	28	0.0290455
Lrig3	0.000260751	28	16	28	0.0290455
Kpna1	0.000262467	24	16	28	0.0290455
Sec24c	0.000262731	16	8	28	0.0290455
Arhgef5	0.000267076	24	8	28	0.0292474
Fibp	0.000279305	24	12	28	0.0303006
Tra2a	0.000291503	20	8	28	0.03082
9030619P08Rik	0.000300541	8	12	28	0.03082
Gsta4	0.000300541	4	12	28	0.03082
Taf1a	0.000303693	20	20	28	0.03082
Hr	0.000305268	12	16	28	0.03082
H19	0.000308682	24	8	28	0.03082
Pex26	0.000311403	20	8	28	0.03082
Igfbp6	0.000313274	28	8	28	0.03082
Wnt9a	0.000314199	28	12	28	0.03082
Col27a1	0.000316442	24	12	28	0.03082
Mettl22	0.000319677	16	20	28	0.03082
Smim3	0.000319677	16	20	28	0.03082
Prdm4	0.0003212	16	12	28	0.03082
Cmip	0.000321263	24	20	28	0.03082
Gprasp1	0.000332264	24	12	28	0.031357
Pfdn4	0.000332264	8	16	28	0.031357
Ttc23	0.000339094	16	16	28	0.0316907
Sar1b	0.00034126	20	12	28	0.0316907
Nabp1	0.00034471	24	8	28	0.0317571
Klhl36	0.000356745	12	20	28	0.0322009
Papolg	0.000357849	24	16	28	0.0322009
Snhg3	0.000357849	24	16	28	0.0322009
Pklr	0.000364317	24	8	28	0.0325307
Rtf1	0.00037792	16	20	28	0.0332121
1700001L05Rik	0.000381748	20	12	28	0.0332121
Eftud2	0.000383393	20	16	28	0.0332121
Hspa1a	0.000383393	16	16	28	0.0332121
Ube2d2a	0.00038776	24	16	28	0.0333417
Cdc42ep1	0.000396807	20	16	28	0.0338686
Iqcc	0.000417701	20	20	28	0.0353918
Timp2	0.000432452	16	16	28	0.0363761
Lxn	0.000453045	20	16	28	0.0378342
Arid1a	0.000464154	16	16	28	0.0383175
Ube2a	0.000465434	20	20	28	0.0383175
Fxyd3	0.000486051	24	12	28	0.0389743
Als2cl	0.000487361	20	16	28	0.0389743
Jagn1	0.000489074	20	8	28	0.0389743
Pa2g4	0.000489453	24	12	28	0.0389743
Adam9	0.000493558	20	20	28	0.0389743
H2bc21	0.000493558	8	8	28	0.0389743
Prkaa1	0.000512942	24	16	28	0.0400668
Per2	0.000514296	20	8	28	0.0400668
Timm23	0.000536484	20	16	28	0.0408806
Egr1	0.000538589	12	16	28	0.0408806
Ccdc174	0.000539128	20	8	28	0.0408806
Uap1	0.000540011	20	8	28	0.0408806
Nars2	0.000542351	28	16	28	0.0408806
Vps37c	0.000549133	16	12	28	0.0409445
Pex7	0.000551459	20	20	28	0.0409445
Dcbld1	0.000556113	16	20	28	0.0409445
Aacs	0.000557308	20	12	28	0.0409445
Mcph1	0.000564389	4	20	28	0.0412039
Syncrip	0.000574894	20	16	28	0.0412375
Umps	0.000574894	20	16	28	0.0412375
Smyd4	0.000575505	12	12	28	0.0412375
9130221H12Rik	0.000587965	16	16	28	0.0418718
Cyb561d1	0.00059825	4	16	28	0.0422403
Ttpa	0.000600527	24	16	28	0.0422403
Angptl8	0.000604056	20	20	28	0.0422403
Zcrb1	0.000610536	20	20	28	0.0424377
Ahsg	0.000614651	8	16	28	0.0424695
Fxr1	0.000649815	20	12	28	0.0446335
Ifih1	0.000660895	4	12	28	0.0449764
Rflnb	0.00066942	20	12	28	0.0449764
Yaf2	0.000675443	24	16	28	0.0449764
Zdhhc14	0.000675443	12	12	28	0.0449764
1700017B05Rik	0.000678296	20	20	28	0.0449764
Scaf8	0.000686428	20	20	28	0.0449764
Marcksl1-ps4	0.000689085	24	12	28	0.0449764
Coq10b	0.00069394	20	16	28	0.0449764
Zc3hav1	0.00069394	4	12	28	0.0449764
Txnl4a	0.000694918	16	20	28	0.0449764
Ticam1	0.000698984	16	12	28	0.0449764
Arid4a	0.000701304	20	12	28	0.0449764
Nrp	0.000707607	24	16	28	0.0451314
Cep131	0.000713408	12	8	28	0.0452527
Nip7	0.000721899	24	12	28	0.0455424
Cul4a	0.000728245	24	16	28	0.0456944
Ccdc57	0.000754712	16	12	28	0.0465772
Ank	0.000764657	24	16	28	0.0465772
Plin3	0.000764657	12	12	28	0.0465772
Stk38l	0.000769802	24	8	28	0.0465772
Surf6	0.000770889	16	12	28	0.0465772
4932438A13Rik	0.000771935	24	16	28	0.0465772
Ubn1	0.000774259	16	16	28	0.0465772
Pgs1	0.000775667	16	12	28	0.0465772
Pex12	0.000779344	20	16	28	0.0465772
Tpk1	0.00078244	24	16	28	0.0465772
Nrde2	0.000788503	12	8	28	0.0466987
Rdh14	0.000801069	24	16	28	0.0472021
Nedd9	0.000816456	20	16	28	0.0476384
Eif4a1	0.000816681	20	20	28	0.0476384
Gadd45b	0.000830799	8	16	28	0.0482196
Sin3b	0.000835383	20	20	28	0.0482444
Snora33	0.00084787	20	20	28	0.0487231
Zdhhc12	0.000872339	16	12	28	0.0497613
Sap30l	0.00087451	16	16	28	0.0497613
Xpo5	0.000886477	16	12	28	0.0501962
Ifitm3	0.000916141	4	16	28	0.0513708
Csad	0.000919829	24	8	28	0.0513708
Gusb	0.000933502	24	12	28	0.0513708
Vamp1	0.000933502	16	12	28	0.0513708
2510039O18Rik	0.000933772	16	16	28	0.0513708
Ube2o	0.000933772	20	16	28	0.0513708
Trappc6b	0.000938872	16	16	28	0.0514077
Kif26a	0.000955419	24	12	28	0.0518248
Snrnp35	0.000955419	8	16	28	0.0518248
Ddx3x	0.000977105	24	16	28	0.0524656
Pfkfb3	0.000977105	24	16	28	0.0524656
Gpd1	0.000987368	20	16	28	0.0524656
Rabgef1	0.00098864	16	16	28	0.0524656
Fxyd6	0.000990481	28	8	28	0.0524656
P2rx3	0.000995995	12	16	28	0.0524656
Dhps	0.000998871	20	16	28	0.0524656
Dkk3	0.00102685	28	16	28	0.0536923
Fhit	0.00104108	4	12	28	0.0541912
Paxbp1	0.00104602	20	16	28	0.0541912
Lig1	0.0010504	12	12	28	0.0541912
Cyp2d9	0.0010578	24	8	28	0.054223
Ccdc71	0.00106458	16	8	28	0.054223
Polr2e	0.00106963	16	20	28	0.054223
Ppp2r5a	0.00107082	20	12	28	0.054223
Zfp213	0.00107437	16	20	28	0.054223
Isoc1	0.00109832	20	16	28	0.0551147
9530091C08Rik	0.00110901	4	16	28	0.0551147
Eif4b	0.00111107	24	8	28	0.0551147
Gm35986	0.00111107	24	8	28	0.0551147
Cep70	0.00111781	12	8	28	0.0551147
Orm2	0.00112053	4	12	28	0.0551147
Bloc1s4	0.00113564	20	20	28	0.0556222
A930013F10Rik	0.00114874	28	8	28	0.0558101
Cinp	0.00114909	20	12	28	0.0558101
Ppil1	0.00115544	12	12	28	0.0558599
Cbll1	0.00116662	20	8	28	0.0558599
Ankra2	0.00117131	28	12	28	0.0558599
Pex13	0.00117541	24	12	28	0.0558599
Itprid2	0.0011845	24	16	28	0.0558599
Snhg8	0.0011845	24	16	28	0.0558599
Marchf8	0.00118819	20	12	28	0.0558599
D630039A03Rik	0.00119242	8	8	28	0.0558599
Cyp2c40	0.00119342	8	8	28	0.0558599
Plin4	0.00120292	16	16	28	0.0558644
Trrap	0.00120738	16	20	28	0.0558644
Ankrd37	0.00120796	24	16	28	0.0558644
Apcs	0.0012293	4	12	28	0.0560599
Ccdc186	0.0012293	16	16	28	0.0560599
Sppl2b	0.00124002	24	12	28	0.0560599
Chpt1	0.00124372	24	16	28	0.0560599
Cnot1	0.00124372	12	12	28	0.0560599
Tusc2	0.00124401	20	20	28	0.0560599
Khdc4	0.0012476	20	12	28	0.0560599
Cyp2c68	0.00125623	8	8	28	0.0560599
Tut1	0.00125623	20	20	28	0.0560599
Vps45	0.00126048	12	12	28	0.0560599
Sp1	0.00127463	8	12	28	0.0562874
H2-Q1	0.00127615	20	12	28	0.0562874
Obsl1	0.00128166	28	8	28	0.0562874
A330040F15Rik	0.00128499	4	16	28	0.0562874
Ino80	0.00130701	20	12	28	0.0569223
Igfbp1	0.00130929	8	12	28	0.0569223
Ddhd2	0.00131923	16	20	28	0.0571402
Mob3a	0.00132933	12	20	28	0.0571849
Atg101	0.00133444	12	12	28	0.0571849
Nop2	0.00133884	20	8	28	0.0571849
Shfl	0.00133996	24	8	28	0.0571849
Rxrb	0.00135813	16	8	28	0.0576107
Bhlhe40	0.00136642	20	12	28	0.0576107
Nmnat1	0.00137336	20	16	28	0.0576107
Ppp2ca	0.00137336	24	16	28	0.0576107
Slc16a2	0.00137476	16	16	28	0.0576107
Cog1	0.00138195	16	12	28	0.0577037
Optn	0.00138866	16	20	28	0.0577762
Heca	0.00140116	24	16	28	0.0580603
Zfp180	0.00140764	20	20	28	0.0580603
Ak3	0.00141049	24	12	28	0.0580603
Cacfd1	0.00143428	12	12	28	0.0581587
Ttpal	0.00144202	24	16	28	0.0581587
Slc16a6	0.00144467	20	20	28	0.0581587
Serpina3n	0.00144728	4	16	28	0.0581587
1700119H24Rik	0.00144891	8	16	28	0.0581587
Grk6	0.00144891	24	12	28	0.0581587
Zfp146	0.00144921	20	12	28	0.0581587
Spon2	0.00145727	16	20	28	0.0581587
Fads3	0.00145809	12	8	28	0.0581587
Nedd4	0.00146299	20	16	28	0.0581587
Enpep	0.00146836	24	8	28	0.0581731
Wdr75	0.00147687	20	20	28	0.0583113
Wdr35	0.00149773	4	12	28	0.0584548
Snhg15	0.00150191	24	16	28	0.0584548
Tmem87b	0.00150191	24	16	28	0.0584548
Map3k10	0.00150568	20	16	28	0.0584548
Mfsd3	0.00150568	20	16	28	0.0584548
Emc6	0.00152753	20	20	28	0.0586785
Nol8	0.00153397	20	20	28	0.0586785
Sbds	0.00153397	20	20	28	0.0586785
Mrps9	0.00153922	16	12	28	0.0586785
Tsen15	0.00153985	24	16	28	0.0586785
Mindy2	0.00154178	28	20	28	0.0586785
Rtn2	0.00157701	28	12	28	0.0598232
Ppip5k2	0.00159988	24	12	28	0.0603511
Lrch3	0.00160132	28	12	28	0.0603511
Cgnl1	0.00162226	8	16	28	0.0607456
Gas8	0.00162226	16	12	28	0.0607456
Pwp1	0.00163947	16	20	28	0.061193
Hpd	0.00164977	8	16	28	0.0612703
Msrb1	0.0016521	12	16	28	0.0612703
Bbc3	0.00166075	12	12	28	0.0613947
Vmp1	0.00166997	24	20	28	0.0614672
Unc45b	0.0016733	20	20	28	0.0614672
Slc13a3	0.00168879	12	12	28	0.0614926
C2cd5	0.00169034	4	20	28	0.0614926
Nr2f2	0.00169492	20	16	28	0.0614926
Dennd2d	0.00171503	4	12	28	0.0614926
Gatm	0.00171503	20	16	28	0.0614926
Krtcap3	0.00171503	20	16	28	0.0614926
AV051173	0.00172363	20	20	28	0.0614926
Arl8a	0.00172576	24	12	28	0.0614926
Cox7a1	0.0017272	24	16	28	0.0614926
Erbin	0.0017272	24	16	28	0.0614926
Apbb2	0.00173226	24	12	28	0.0614926
Dram2	0.00175178	28	12	28	0.0619959
Zfp937	0.00176973	16	12	28	0.0621316
Rnf113a2	0.0017704	24	8	28	0.0621316
Ces1b	0.00177447	8	8	28	0.0621316
Pelo	0.00177796	20	20	28	0.0621316
Smpd1	0.00178238	4	20	28	0.0621316
Bysl	0.00181205	20	12	28	0.0624894
Wdr5b	0.00181205	16	20	28	0.0624894
Mis12	0.00182068	20	8	28	0.0624894
Akirin1	0.0018209	20	16	28	0.0624894
Ctdsp2	0.00182447	12	12	28	0.0624894
Cwf19l1	0.00184392	24	12	28	0.0624894
Lsg1	0.00185344	16	20	28	0.0624894
Bcdin3d	0.00185767	12	16	28	0.0624894
Mgst3	0.00185767	28	12	28	0.0624894
Pim1	0.00185767	12	12	28	0.0624894
Zfp385a	0.00185767	24	16	28	0.0624894
Max	0.00186262	20	20	28	0.0624894
Spata2	0.00186262	16	20	28	0.0624894
Galnt7	0.00191318	8	12	28	0.063306
Acap3	0.00191423	20	12	28	0.063306
Ap4e1	0.00191423	24	12	28	0.063306
Pde12	0.00191423	20	20	28	0.063306
Zfp131	0.00191423	20	20	28	0.063306
Mtf1	0.00193936	20	8	28	0.0639549
Uba7	0.00199199	12	12	28	0.0651281
Fam89a	0.00199774	16	16	28	0.0651281
Rpia	0.00199774	20	16	28	0.0651281
Onecut1	0.00200299	24	16	28	0.0651281
Slc33a1	0.00200299	24	16	28	0.0651281
Pan3	0.00200994	8	8	28	0.0651716
Gramd1b	0.00205466	4	8	28	0.0660983
Fbxl3	0.00205902	8	8	28	0.0660983
Tspan17	0.00205922	24	20	28	0.0660983
Ppie	0.0020613	20	16	28	0.0660983
Dnajc17	0.00208685	12	12	28	0.0665498
Mtmr9	0.00208685	24	16	28	0.0665498
Pllp	0.00209763	24	12	28	0.0665718
Klf16	0.00211545	28	12	28	0.0665718
Anks4b	0.00212159	16	20	28	0.0665718
Saa3	0.00212159	20	20	28	0.0665718
Igfbp5	0.00214482	28	8	28	0.0665718
Rnf217	0.00214805	20	20	28	0.0665718
Timm13	0.00214874	16	16	28	0.0665718
Mrpl2	0.00215348	20	16	28	0.0665718
2310010J17Rik	0.00215476	20	20	28	0.0665718
Akap10	0.00216197	20	20	28	0.0665718
C2cd4d	0.00216197	16	20	28	0.0665718
Stat5a	0.00216197	12	8	28	0.0665718
Rdh9	0.00216209	8	16	28	0.0665718
Arl13b	0.00219057	12	12	28	0.0672043
Mbip	0.00219421	24	20	28	0.0672043
Rps6kc1	0.00226183	8	12	28	0.0683867
AU021092	0.00226438	24	20	28	0.0683867
Abtb2	0.00226492	12	8	28	0.0683867
Luzp1	0.00226492	20	20	28	0.0683867
Tnfrsf12a	0.00226817	20	20	28	0.0683867
Trmt10c	0.00226817	20	20	28	0.0683867
Ubap2	0.00229151	20	12	28	0.0687351
Hscb	0.0022939	4	16	28	0.0687351
Mocs3	0.00229749	24	12	28	0.0687351
Cmc4	0.00232633	20	20	28	0.0694192
Rnf145	0.00233555	16	16	28	0.0695155
Apopt1	0.00234955	20	20	28	0.0697533
Oip5os1	0.00236787	20	20	28	0.0697927
Zfp768	0.00237201	16	20	28	0.0697927
Hilpda	0.0023722	16	8	28	0.0697927
Fmnl3	0.00237493	20	16	28	0.0697927
Pilra	0.00239848	28	20	28	0.0703069
Ifitm10	0.00242488	4	20	28	0.0706395
Plcb2	0.00242488	4	20	28	0.0706395
Ppan	0.00242808	20	20	28	0.0706395
Micall2	0.0024371	20	16	28	0.0707245
Alas1	0.00247082	20	20	28	0.0708602
Myo1d	0.00247082	4	8	28	0.0708602
Sft2d2	0.00247082	16	20	28	0.0708602
Irf5	0.00247516	4	12	28	0.0708602
Ccl9	0.00248459	28	20	28	0.0708602
Atp2b4	0.00248802	16	16	28	0.0708602
Htra2	0.00249685	16	20	28	0.0708602
Ostf1	0.00249685	20	20	28	0.0708602
Prrc1	0.00250261	16	8	28	0.0708602
Arfip2	0.00251575	20	12	28	0.0708602
Rnf166	0.00251884	24	12	28	0.0708602
Rbbp7	0.0025239	24	8	28	0.0708602
C6	0.00252723	24	12	28	0.0708602
Ppil3	0.00252723	28	16	28	0.0708602
1600020E01Rik	0.002555	24	16	28	0.0714661
Lhx6	0.00256123	24	12	28	0.0714681
Mmp23	0.00258786	28	8	28	0.071972
Nxt2	0.00259169	20	20	28	0.071972
Myo1e	0.00260839	16	20	28	0.0720909
Vps9d1	0.00260839	16	20	28	0.0720909
Rtf2	0.00262178	16	8	28	0.0721087
Lin7a	0.00262767	4	12	28	0.0721087
Zfp647	0.00262767	28	12	28	0.0721087
Recql	0.0026428	20	16	28	0.072353
Etv3	0.00265332	20	12	28	0.0724701
4930402H24Rik	0.00266139	20	12	28	0.0725197
Abraxas2	0.00268617	20	8	28	0.0725983
Glt28d2	0.00268929	28	16	28	0.0725983
Mafg	0.00268929	28	16	28	0.0725983
Traf7	0.00268929	16	12	28	0.0725983
Aldob	0.00272127	20	20	28	0.0732912
Bms1	0.00274095	16	8	28	0.0735102
Itsn1	0.00274544	12	12	28	0.0735102
Heatr5b	0.0027484	24	12	28	0.0735102
Simc1	0.00275672	24	8	28	0.0735633
Col4a5	0.00277629	24	8	28	0.0737464
Vps13b	0.00277629	20	8	28	0.0737464
Sec14l1	0.00279446	20	12	28	0.0738908
Ywhag	0.00279446	20	12	28	0.0738908
Mtss1	0.00283521	20	20	28	0.0747979
Ly6d	0.00285085	24	16	28	0.0750022
Ahctf1	0.0028648	28	12	28	0.0750022
Gm4737	0.00287526	4	12	28	0.0750022
Myo1b	0.00287526	20	16	28	0.0750022
Pusl1	0.00287526	16	16	28	0.0750022
Mttp	0.00288471	20	20	28	0.0750801
Axin2	0.0028945	16	16	28	0.0751663
Traf2	0.00293851	16	16	28	0.076053
Kctd13	0.00294175	24	16	28	0.076053
Fzd4	0.00296346	4	12	28	0.076444
Acnat1	0.00299301	24	16	28	0.0766885
Mnd1-ps	0.00299545	8	16	28	0.0766885
Taf1d	0.00299622	20	20	28	0.0766885
9330133O14Rik	0.00300929	4	20	28	0.0766885
Dlg3	0.00300929	28	20	28	0.0766885
Tedc2	0.00301849	20	20	28	0.0766885
Cmtr2	0.00302895	20	20	28	0.0766885
Fzr1	0.00303117	16	12	28	0.0766885
Gstt2	0.00303239	4	20	28	0.0766885
Micall1	0.00307546	24	16	28	0.0770809
Aimp1	0.00307844	20	16	28	0.0770809
Prim1	0.00307844	4	12	28	0.0770809
G0s2	0.00308111	20	12	28	0.0770809
Gorab	0.00308111	20	12	28	0.0770809
Dctn2	0.00309375	16	16	28	0.0771008
Pole	0.00310354	12	16	28	0.0771008
Smpdl3a	0.0031092	20	16	28	0.0771008
Rap2c	0.00311163	24	16	28	0.0771008
Timd2	0.00313636	4	12	28	0.0771008
Mpp4	0.00314266	24	16	28	0.0771008
Trim26	0.00314266	12	12	28	0.0771008
Oser1	0.00314413	12	12	28	0.0771008
Dusp7	0.00317023	24	8	28	0.0771008
Fam207a	0.00317051	16	20	28	0.0771008
Nop56	0.00317051	20	20	28	0.0771008
Eif3d	0.00317318	16	8	28	0.0771008
Etaa1os	0.00317318	4	8	28	0.0771008
Tyk2	0.0031749	16	12	28	0.0771008
AI413582	0.00320367	16	8	28	0.0776372
Coq5	0.00321837	20	16	28	0.0778309
Rras2	0.0032439	24	8	28	0.0782852
Fance	0.00326466	20	16	28	0.0786229
Cc2d1b	0.00329231	12	12	28	0.0787983
Lrmp	0.00329231	12	16	28	0.0787983
Wdr59	0.00329231	12	16	28	0.0787983
Nlrx1	0.00330655	12	12	28	0.07882
Man1c1	0.00331722	4	8	28	0.07882
Phc3	0.00331742	24	16	28	0.07882
Galk1	0.00333364	24	12	28	0.07882
Exoc5	0.00333493	20	20	28	0.07882
Dnase2b	0.00334075	24	20	28	0.07882
Ubxn1	0.00334075	16	8	28	0.07882
Suclg2	0.00336839	4	8	28	0.0793108
Pcgf5	0.00342012	20	16	28	0.0800317
Trmu	0.00342012	16	16	28	0.0800317
Ak6	0.00344196	28	12	28	0.0800317
Ptpn2	0.00344196	12	12	28	0.0800317
Klhdc8b	0.00344282	28	8	28	0.0800317
Mgat1	0.0034459	4	20	28	0.0800317
Mt1	0.00344726	4	20	28	0.0800317
Fam114a1	0.00346165	12	16	28	0.0802053
Rbm38	0.00347247	20	20	28	0.0802214
Fgfr1op	0.00348308	20	20	28	0.0802214
Slc25a17	0.00348308	20	20	28	0.0802214
Orm3	0.00349374	4	16	28	0.0803076
Kat6a	0.00351393	24	16	28	0.0804761
Tbl1xr1	0.00352127	20	12	28	0.0804761
Zfp219	0.00352404	16	8	28	0.0804761
Psmd9	0.00353053	16	8	28	0.0804761
Myorg	0.00353574	20	16	28	0.0804761
Socs7	0.00355159	28	12	28	0.0806411
Mllt11	0.00356431	4	8	28	0.0806411
Rcor1	0.00356473	20	20	28	0.0806411
Agtrap	0.0035798	28	20	28	0.0806411
Katnbl1	0.00358552	24	12	28	0.0806411
Zfp653	0.00358941	28	12	28	0.0806411
2010204K13Rik	0.00359162	12	12	28	0.0806411
Plin5	0.0036077	16	16	28	0.0806757
Grap	0.00361575	20	12	28	0.0806757
Ctnnbip1	0.00361768	28	20	28	0.0806757
Dhx33	0.0036241	20	16	28	0.0806757
Ccdc88c	0.00363816	4	12	28	0.0806757
Nfkbie	0.00364181	8	8	28	0.0806757
Zc3h10	0.00364181	20	20	28	0.0806757
Nae1	0.00364894	20	20	28	0.0806799
Abcb11	0.00370603	4	20	28	0.0816536
Tpm2	0.00370705	16	8	28	0.0816536
Napsa	0.00373104	20	16	28	0.0818714
Usp19	0.00373104	16	16	28	0.0818714
Mettl5	0.00374253	20	20	28	0.0819412
Unc13d	0.00375398	16	16	28	0.0819412
Col5a3	0.00375879	24	8	28	0.0819412
Tesmin	0.00376246	24	8	28	0.0819412
Trim32	0.00377442	20	20	28	0.0820477
Rbm34	0.0038491	20	16	28	0.0835147
Hdac10	0.003857	8	16	28	0.0835299
Isoc2b	0.00392544	12	12	28	0.0848537
Sec16a	0.00393274	12	16	28	0.0848537
Snip1	0.00395671	20	20	28	0.0852124
Mbd1	0.00398066	20	20	28	0.0854136
Rwdd4a	0.00398741	24	16	28	0.0854136
Dlg5	0.00399548	12	20	28	0.0854136
Serpinh1	0.00399548	12	20	28	0.0854136
Hmbs	0.00400422	20	16	28	0.085443
Zbtb34	0.00401989	20	16	28	0.0856199
Nmt1	0.0040601	16	8	28	0.0861603
Prps1	0.0040601	24	20	28	0.0861603
Rassf3	0.00408625	16	20	28	0.0861744
Kdsr	0.00409162	20	12	28	0.0861744
Rbbp9	0.0040953	24	16	28	0.0861744
Med13	0.00411237	24	16	28	0.0861744
Tut4	0.00411285	20	12	28	0.0861744
Tfb2m	0.00411844	24	12	28	0.0861744
Mthfsd	0.0041226	16	12	28	0.0861744
Gm7072	0.00412309	24	16	28	0.0861744
Pcyox1	0.00412758	20	16	28	0.0861744
Map1s	0.00417251	12	12	28	0.0868293
Lpin1	0.00418225	20	12	28	0.0868293
Kctd20	0.00418808	12	8	28	0.0868293
Slc10a1	0.00419526	20	20	28	0.0868293
Uba3	0.00420443	24	16	28	0.0868293
Shtn1	0.00421131	20	16	28	0.0868293
Tapbp	0.00421131	8	12	28	0.0868293
Mrps26	0.00427675	16	8	28	0.087863
Mrps10	0.00429056	20	12	28	0.087863
Stbd1	0.00429056	20	16	28	0.087863
Notch3	0.00429929	28	12	28	0.087863
Zbtb11	0.00429929	24	16	28	0.087863
Acad12	0.00431456	8	16	28	0.0878656
Scarb2	0.00431456	24	12	28	0.0878656
Ndfip1	0.00435238	20	20	28	0.0881132
Stard3	0.00438059	16	20	28	0.0881132
Tagln	0.00438059	12	20	28	0.0881132
Dync2h1	0.00438114	24	16	28	0.0881132
Haus8	0.00438114	12	12	28	0.0881132
Ppm1b	0.00438842	20	20	28	0.0881132
Cops7a	0.00439503	20	20	28	0.0881132
Dhrs1	0.00439503	12	20	28	0.0881132
Morn2	0.00439503	4	8	28	0.0881132
Cyp4a12b	0.00440464	24	16	28	0.0881536
Eda	0.00441316	16	8	28	0.088172
Gsn	0.00445534	16	16	28	0.0885974
Pex14	0.00445534	20	16	28	0.0885974
Pts	0.00445735	20	16	28	0.0885974
Mrps28	0.00451956	20	12	28	0.0896804
Pde4d	0.00455208	8	20	28	0.0897448
Ces3a	0.00455226	12	20	28	0.0897448
Hsbp1l1	0.00457188	24	12	28	0.0897448
Slc25a46	0.00457188	24	12	28	0.0897448
Xpc	0.00457188	16	12	28	0.0897448
Atg2b	0.00457205	20	8	28	0.0897448
Foxa1	0.00458977	24	16	28	0.0897448
Srp68	0.00458977	12	12	28	0.0897448
Slc34a2	0.00459962	16	20	28	0.0897448
Tbc1d17	0.00460637	16	8	28	0.0897448
D730003I15Rik	0.00460785	24	20	28	0.0897448
Ppp1r10	0.00463989	20	20	28	0.0901638
Nfkbia	0.00465266	12	12	28	0.0901638
Tmem42	0.00465266	24	16	28	0.0901638
Fbxw9	0.00469114	20	12	28	0.0907244
Atic	0.0047004	20	12	28	0.0907244
Ralgps1	0.00470504	24	20	28	0.0907244
Sh3rf1	0.00478558	4	12	28	0.0912694
Slc15a3	0.00478958	8	16	28	0.0912694
Stx5a	0.00478958	16	12	28	0.0912694
Btf3	0.00479839	28	12	28	0.0912694
Catsper2	0.00479839	24	16	28	0.0912694
Tnpo2	0.00479965	12	8	28	0.0912694
C330018D20Rik	0.00481865	20	20	28	0.0912694
Inpp5f	0.00482953	24	12	28	0.0912694
Coro2b	0.00484188	16	20	28	0.0912694
Preb	0.0048616	16	20	28	0.0912694
Rab24	0.00486297	12	16	28	0.0912694
Slc25a10	0.00486297	28	12	28	0.0912694
Snrnp70	0.00486297	12	20	28	0.0912694
Tmx4	0.00486297	24	20	28	0.0912694
Ddx31	0.00487805	16	8	28	0.0912694
Ess2	0.00487966	16	16	28	0.0912694
Snord65	0.0048853	24	16	28	0.0912694
Unc119	0.00488613	24	8	28	0.0912694
Foxa2	0.0049134	24	16	28	0.0912694
Upk3b	0.00492032	28	8	28	0.0912694
Nubpl	0.00493064	20	20	28	0.0912694
Cenpv	0.00493405	16	16	28	0.0912694
Sugp2	0.00493405	20	16	28	0.0912694
Fam193b	0.00494029	16	8	28	0.0912694
Ciao2b	0.00494054	20	8	28	0.0912694
Tob1	0.00494589	28	12	28	0.0912694
Pnpla8	0.00494792	20	20	28	0.0912694
Mybbp1a	0.00496918	20	12	28	0.0912694
Pafah1b3	0.00496918	20	12	28	0.0912694
Vps53	0.00496918	20	12	28	0.0912694
Brwd1	0.00499257	20	20	28	0.091391
Nfat5	0.00499435	8	8	28	0.091391
Kank1	0.00500702	12	12	28	0.091391
Hnrnpl	0.00500729	16	12	28	0.091391
Ctbp1	0.00503963	16	20	28	0.0918368
Exosc6	0.00508741	20	8	28	0.0925621
Perp	0.00510612	24	12	28	0.0926819
Prpf38a	0.00511793	24	16	28	0.0926819
Fgr	0.00511795	4	20	28	0.0926819
Mrto4	0.00516901	20	16	28	0.0934608
Ascc2	0.00519668	20	12	28	0.0938149
Syap1	0.00525534	20	20	28	0.094723
Nek7	0.00526745	24	12	28	0.094723
Supt16	0.00527962	4	8	28	0.094723
Urb1	0.00527962	20	20	28	0.094723
Car3	0.00530637	24	8	28	0.095056
Ankrd23	0.00534705	20	20	28	0.095406
Rai2	0.00534927	24	16	28	0.095406
Irf9	0.00535056	12	12	28	0.095406
Asap3	0.00537234	20	12	28	0.0956473
Pds5b	0.00541079	24	20	28	0.0961845
Sbf2	0.00545651	20	12	28	0.0967607
Gm20324	0.00545988	20	16	28	0.0967607
Acaca	0.00550028	24	8	28	0.0970517
Slx1b	0.00550058	4	16	28	0.0970517
Cdc42se1	0.0055181	16	20	28	0.0970517
Rnf11	0.0055181	20	20	28	0.0970517
Rnf19a	0.0055181	20	20	28	0.0970517
Ripk2	0.00553465	24	8	28	0.0971954
Nrm	0.00555396	16	12	28	0.0973873
Papss1	0.00557776	20	16	28	0.0976571
Car15	0.00559242	28	12	28	0.0977662
Sh3pxd2b	0.00563985	20	16	28	0.0984073
Rorc	0.00564604	16	8	28	0.0984073
Otud3	0.00570248	20	12	28	0.0991364
Ndufab1	0.00570495	20	20	28	0.0991364
Sertad1	0.00571987	16	16	28	0.099247
Aass	0.00574951	4	12	28	0.0993927
Amotl2	0.00575052	16	20	28	0.0993927
Iqsec2	0.00575958	16	20	28	0.0993927
Atf4	0.00576252	20	12	28	0.0993927
Gtf3c4	0.00577365	16	16	28	0.099437
Ivd	0.00585273	4	20	28	0.10065
Ephx1	0.0058876	24	12	28	0.100801
Usp32	0.0058876	24	12	28	0.100801
Wdr4	0.0058876	24	12	28	0.100801
Gclc	0.00592691	24	12	28	0.101149
Ipmk	0.00594332	28	16	28	0.101149
3110056K07Rik	0.00594507	28	20	28	0.101149
Rpp25l	0.00594598	16	8	28	0.101149
Exd1	0.00595146	20	12	28	0.101149
Apol9a	0.00596088	12	12	28	0.101161
LTO1	0.00597384	20	20	28	0.101233
BC051226	0.00599956	4	8	28	0.101233
Hspb8	0.00599956	20	20	28	0.101233
Zfp868	0.00602445	20	20	28	0.101233
Ftsj3	0.00603699	16	16	28	0.101233
Ormdl2	0.00603699	20	16	28	0.101233
Thap3	0.00603699	16	16	28	0.101233
Fads6	0.00603804	4	8	28	0.101233
Nr2f1	0.00604364	16	20	28	0.101233
Cfap36	0.00619174	20	20	28	0.103564
Mamdc2	0.00625373	16	20	28	0.104277
Tox	0.00626736	20	12	28	0.104277
C330007P06Rik	0.00627839	24	12	28	0.104277
Pi4kb	0.00627839	24	12	28	0.104277
Plekhg6	0.00628825	16	20	28	0.104277
Zfp579	0.00628825	12	8	28	0.104277
Fpgt	0.00632186	20	20	28	0.104511
Smarcd1	0.00632446	16	16	28	0.104511
Asf1b	0.00632938	12	16	28	0.104511
Zfp963	0.00634636	24	16	28	0.104643
Nmd3	0.00639215	20	8	28	0.105248
Cabyr	0.00645693	24	8	28	0.106114
Mdm2	0.00646303	28	8	28	0.106114
Rubcn	0.00647922	12	12	28	0.106155
Aar2	0.00648808	20	16	28	0.106155
Cracr2b	0.00649584	20	12	28	0.106155
Ntrk2	0.00651079	16	20	28	0.106155
Thap11	0.00652268	20	20	28	0.106155
Lzts2	0.00652955	16	8	28	0.106155
Pacs2	0.00652955	16	8	28	0.106155
Sult1a1	0.00653958	4	20	28	0.10617
Atp7a	0.00660267	20	20	28	0.107044
Cyp2d12	0.00663963	12	16	28	0.107344
Zfp41	0.00663963	4	16	28	0.107344
Adam17	0.00666987	8	12	28	0.107384
Pex19	0.00666987	20	16	28	0.107384
Tgds	0.00666987	20	16	28	0.107384
Mtarc1	0.00673838	24	16	28	0.108337
Nnmt	0.00677978	4	20	28	0.108852
Mrpl54	0.00683281	16	8	28	0.109166
Spty2d1	0.00684933	20	20	28	0.109166
Cnot11	0.00686127	28	16	28	0.109166
Rnf219	0.00687016	4	8	28	0.109166
Fgfr3	0.00687182	16	20	28	0.109166
Rfwd3	0.00687182	12	8	28	0.109166
Bri3bp	0.00688565	24	12	28	0.109166
Ptgds	0.00689941	4	12	28	0.109166
Rrs1	0.00690062	20	20	28	0.109166
Agxt	0.00691191	8	16	28	0.109166
Ifrd1	0.00691708	20	20	28	0.109166
1810062G17Rik	0.0069233	12	12	28	0.109166
Ttc38	0.00692708	4	20	28	0.109166
Pxmp2	0.00695595	8	16	28	0.109166
Mras	0.00695808	24	12	28	0.109166
Fuca1	0.00695984	4	8	28	0.109166
Mcoln1	0.00695984	12	20	28	0.109166
Ccdc50	0.00698748	16	16	28	0.109166
Klhl9	0.00698748	20	16	28	0.109166
Pex3	0.00698748	20	16	28	0.109166
Ppm1h	0.007009	4	20	28	0.109267
Gse1	0.00701272	16	16	28	0.109267
Rexo1	0.00704605	20	12	28	0.109639
Tmem164	0.00705757	24	16	28	0.109671
Bag3	0.00710263	20	8	28	0.110076
Rbm27	0.00710263	20	8	28	0.110076
Snx33	0.00714712	4	8	28	0.110567
Exosc3	0.0071578	20	8	28	0.110567
Etfbkmt	0.00717103	24	16	28	0.110567
Sfxn3	0.00717445	28	8	28	0.110567
Cct2	0.00719132	20	12	28	0.110567
H3f3a	0.00719543	20	12	28	0.110567
Cyp8b1	0.00720097	16	8	28	0.110567
Ccm2l	0.00721353	24	12	28	0.110598
Setd5	0.00723149	20	20	28	0.110598
Grb7	0.00724105	12	8	28	0.110598
Ing4	0.00724105	12	16	28	0.110598
Ankrd26	0.00732255	24	8	28	0.111695
Atp6v1h	0.00736335	20	16	28	0.11173
Gata6os	0.00736335	4	12	28	0.11173
Oard1	0.00736335	16	16	28	0.11173
Trim21	0.00736335	20	16	28	0.11173
Fastkd3	0.00737837	24	16	28	0.111812
Ttc4	0.00740864	16	12	28	0.112125
Dars	0.00748506	24	16	28	0.112372
Irgq	0.00751251	28	12	28	0.112372
Snhg4	0.00751251	24	16	28	0.112372
Tom1l1	0.00751251	24	16	28	0.112372
Scrib	0.0075141	20	12	28	0.112372
Chn2	0.00751609	24	20	28	0.112372
Dicer1	0.00754142	24	12	28	0.112372
Map1lc3a	0.00754142	24	12	28	0.112372
Dlg1	0.00754388	20	8	28	0.112372
Hnrnpa3	0.00754388	16	12	28	0.112372
Smap2	0.00754388	8	8	28	0.112372
Pinx1	0.0075459	20	20	28	0.112372
Polr3d	0.007559	20	20	28	0.112372
Cluh	0.0075691	16	8	28	0.112372
Tbc1d10c	0.00757019	12	8	28	0.112372
Sfxn5	0.00759947	28	12	28	0.112662
Sacm1l	0.00761232	24	12	28	0.112709
Eif1ad	0.00762271	16	16	28	0.112719
Ldhb	0.00766512	28	8	28	0.113202
Gpr4	0.00769917	28	12	28	0.113491
Tpp1	0.0077099	20	8	28	0.113491
Spin1	0.00771399	4	12	28	0.113491
Ulk1	0.00772642	20	8	28	0.113529
Atp13a3	0.00779197	24	16	28	0.114059
Man1b1	0.00779197	16	16	28	0.114059
Ripor1	0.00779197	16	16	28	0.114059
Hnrnpk	0.00784149	24	16	28	0.114496
Neu2	0.00784149	12	16	28	0.114496
Brms1l	0.00785821	16	16	28	0.114511
Anxa1	0.00786224	28	8	28	0.114511
Ythdf3	0.00796139	20	8	28	0.115809
Nudt12	0.00797481	24	12	28	0.115834
Prpsap2	0.00799625	12	16	28	0.115834
Wwtr1	0.00799625	24	12	28	0.115834
Zfp51	0.00800299	20	16	28	0.115834
Msi2	0.00801997	28	12	28	0.115935
Depp1	0.0080585	12	12	28	0.116085
Cep97	0.00806035	20	8	28	0.116085
Trmt61b	0.00806035	20	8	28	0.116085
Gabbr1	0.0081034	28	12	28	0.116261
Abhd17b	0.00811095	20	8	28	0.116261
1810055G02Rik	0.00812263	16	16	28	0.116261
Mtrr	0.00812263	16	16	28	0.116261
Tbxa2r	0.00812263	20	16	28	0.116261
Gnai3	0.00816301	24	16	28	0.116294
Zfp93	0.00816301	16	16	28	0.116294
Foxj3	0.00819059	20	20	28	0.116294
Snx17	0.0081972	16	12	28	0.116294
Ifit3	0.00822335	4	16	28	0.116294
Dpf2	0.00822666	20	16	28	0.116294
Slc66a2	0.00822666	16	20	28	0.116294
Slc20a1	0.00824618	20	20	28	0.116294
Col3a1	0.00825043	16	20	28	0.116294
Dcaf1	0.00825043	16	20	28	0.116294
Nsfl1c	0.00825043	16	20	28	0.116294
Gtf2e1	0.00825509	20	20	28	0.116294
Ubxn2a	0.00825516	20	20	28	0.116294
Pprc1	0.00828398	20	20	28	0.116558
Efna1	0.00830909	12	12	28	0.116629
Nedd1	0.00830909	24	16	28	0.116629
Ankmy2	0.0084216	12	20	28	0.117923
Dffb	0.0084216	20	20	28	0.117923
Prr16	0.00848679	4	8	28	0.118559
Wsb2	0.00852693	20	16	28	0.118559
Ankrd17	0.00855436	24	16	28	0.118559
Fbxo33	0.00855436	24	16	28	0.118559
Wdr45b	0.00855761	20	20	28	0.118559
Gpc1	0.00857259	28	16	28	0.118559
Neurl3	0.00858977	12	20	28	0.118559
Cbx2	0.00860012	12	8	28	0.118559
Ddx5	0.00860012	20	20	28	0.118559
Jtb	0.00860012	20	20	28	0.118559
Nol10	0.00860012	20	20	28	0.118559
Timm10b	0.00861213	20	16	28	0.118559
Tigar	0.00862395	20	12	28	0.118559
Heatr5a	0.00862546	4	12	28	0.118559
Tstd2	0.0086304	16	20	28	0.118559
Nop16	0.00863046	20	12	28	0.118559
Tuba1a	0.00864403	28	8	28	0.118584
Mrps2	0.00865366	24	12	28	0.118584
Pkp3	0.00866295	16	20	28	0.118584
Ctsb	0.00867941	4	16	28	0.118597
Arl6ip6	0.00870476	24	16	28	0.118597
Arpc5	0.00870476	24	16	28	0.118597
Saraf	0.00870476	28	12	28	0.118597
Slc2a1	0.00875447	4	16	28	0.119135
Masp2	0.0087659	4	12	28	0.119151
Cyth4	0.00880928	28	16	28	0.119321
Plin2	0.00880928	16	12	28	0.119321
Stk38	0.00880928	24	12	28	0.119321
Aftph	0.00883928	24	12	28	0.119588
Nckap5l	0.00887678	4	12	28	0.119895
Ambra1	0.00888266	16	8	28	0.119895
Zfp422	0.00891079	28	12	28	0.120135
Psma7	0.00893346	20	20	28	0.120301
Dcaf8	0.00897389	16	8	28	0.120645
Tmsb10	0.00898186	20	16	28	0.120645
Mrgbp	0.00900563	20	20	28	0.120645
Man2a1	0.00900965	20	20	28	0.120645
Crnkl1	0.00901093	16	20	28	0.120645
Kcnc3	0.00907293	16	8	28	0.121335
2610307P16Rik	0.00910043	12	16	28	0.12142
Asb7	0.00910043	12	12	28	0.12142
Il13ra1	0.00911071	20	20	28	0.12142
Cela2a	0.00917135	8	16	28	0.121958
Zfp598	0.00917208	20	12	28	0.121958
Pkn3	0.00918275	24	16	28	0.12196
Zfp410	0.0092097	16	12	28	0.122179
Gstm2	0.00925294	8	12	28	0.122604
Rmrp	0.00928301	4	12	28	0.122604
Slc25a37	0.00928301	20	16	28	0.122604
Serpina4-ps1	0.00928401	24	8	28	0.122604
5430402O13Rik	0.00937962	8	12	28	0.122784
Lrrc45	0.00937962	20	16	28	0.122784
Setd1b	0.00937962	16	16	28	0.122784
Csnk1g1	0.00938014	12	8	28	0.122784
Nolc1	0.00938014	20	20	28	0.122784
Zc3h8	0.00938014	20	20	28	0.122784
St3gal1	0.00938087	4	8	28	0.122784
Rnf4	0.00938228	20	8	28	0.122784
Serpinf2	0.009401	8	16	28	0.122792
Kpna4	0.00940401	20	16	28	0.122792
Fam168b	0.00941918	20	20	28	0.122852
Atg14	0.00943193	4	16	28	0.12288
Lipt2	0.00945011	28	12	28	0.122979
1700048O20Rik	0.00946105	8	12	28	0.122983
Lta4h	0.009488	24	16	28	0.123025
Gm44505	0.00949107	12	20	28	0.123025
Hsd17b13	0.0094961	24	16	28	0.123025
Akr1a1	0.00954915	20	16	28	0.123575
Twsg1	0.00958252	20	20	28	0.123848
Atp5h	0.00961012	8	16	28	0.123848
Dph7	0.00961012	28	16	28	0.123848
Ube2b	0.00962002	24	16	28	0.123848
Kmt2e	0.00962365	24	16	28	0.123848
Crim1	0.0097232	24	12	28	0.124319
Tmem37	0.0097232	24	12	28	0.124319
Arhgap23	0.00972611	24	12	28	0.124319
Xbp1	0.00972611	20	20	28	0.124319
Paip2b	0.00973421	24	20	28	0.124319
Abhd3	0.00973751	20	20	28	0.124319
Pcbp1	0.0097824	20	20	28	0.124319
G3bp2	0.00980051	16	20	28	0.124319
1700030C10Rik	0.00980597	4	12	28	0.124319
Eif1	0.00980597	16	16	28	0.124319
Ppp1r9a	0.00980597	20	16	28	0.124319
Cacybp	0.00982871	20	20	28	0.124319
Rmdn1	0.00982871	20	20	28	0.124319
Pxdn	0.00982905	24	8	28	0.124319
Nfe2l2	0.00986127	20	16	28	0.124319
Plpp3	0.00986127	16	16	28	0.124319
Acsf3	0.00989177	12	12	28	0.124319
Mars2	0.00989177	24	16	28	0.124319
Abcd3	0.00989455	16	20	28	0.124319
Eif4ebp1	0.00989583	16	20	28	0.124319
Ino80d	0.00989583	20	20	28	0.124319
Rab2a	0.00989583	4	16	28	0.124319
Clec2h	0.00994303	28	16	28	0.124638
Gm15408	0.00994303	20	8	28	0.124638
Golt1b	0.00995344	24	8	28	0.124638
Hes1	0.0101782	20	20	28	0.127304
Cbfb	0.010226	20	20	28	0.127304
Kctd17	0.0102323	8	12	28	0.127304
Gpkow	0.0102547	20	8	28	0.127304
Tmem161b	0.0102735	20	20	28	0.127304
Plekha5	0.0102812	16	12	28	0.127304
Eif2d	0.0102874	12	16	28	0.127304
Iars	0.0103088	20	12	28	0.127304
Ppid	0.0103088	20	12	28	0.127304
Gjc3	0.01032	24	20	28	0.127304
Capn1	0.0103302	4	16	28	0.127304
Pspc1	0.0103302	20	12	28	0.127304
Cdc45	0.0103309	4	12	28	0.127304
Gm7160	0.0103309	20	16	28	0.127304
Tor1a	0.0103309	16	16	28	0.127304
Ncor1	0.0103505	16	8	28	0.127412
Mplkip	0.0103678	12	16	28	0.127489
Bmyc	0.0104063	24	16	28	0.127826
Wwp2	0.0104243	12	20	28	0.127883
Sf3b4	0.0104337	16	16	28	0.127883
Vps35	0.0104439	24	8	28	0.127883
Pygl	0.0104773	24	8	28	0.128156
Ablim1	0.0105912	28	20	28	0.129337
Il12rb1	0.0106071	24	12	28	0.129337
E2f4	0.0106072	16	20	28	0.129337
C3	0.0106462	4	20	28	0.129676
Chid1	0.0106629	4	16	28	0.129737
Ppp1r12a	0.0106831	24	16	28	0.129737
Fabp1	0.0106848	16	20	28	0.129737
Fgfr2	0.0106985	24	16	28	0.129769
Utp18	0.0107233	24	12	28	0.129933
Atxn7l3	0.010743	20	8	28	0.130037
Septin9	0.010761	16	20	28	0.130119
Nup54	0.0107837	20	16	28	0.130257
Mettl17	0.0107955	16	8	28	0.130264
Septin8	0.0108854	24	12	28	0.131086
Tmem9b	0.0108862	20	8	28	0.131086
Osbpl9	0.010908	4	12	28	0.131212
Mrps36	0.0109711	28	12	28	0.131562
Pdha1	0.0109711	24	16	28	0.131562
Tab1	0.0109711	12	12	28	0.131562
Mylk	0.0110491	24	12	28	0.132128
Urad	0.0110491	8	16	28	0.132128
Elac1	0.0110524	12	16	28	0.132128
Pigbos1	0.0111376	20	20	28	0.132754
Sowahb	0.0111376	20	20	28	0.132754
Kmt5a	0.0111434	20	16	28	0.132754
Elovl6	0.0111506	24	8	28	0.132754
Aldh6a1	0.0111848	24	16	28	0.132754
Blm	0.0111848	12	12	28	0.132754
Rab6a	0.0111848	24	16	28	0.132754
Rhob	0.0111981	16	20	28	0.132776
Gm2011	0.0112107	8	16	28	0.13279
Mettl21a	0.0112797	24	12	28	0.133328
Scfd1	0.0112797	24	12	28	0.133328
Jarid2	0.0112906	4	16	28	0.133328
Serpina12	0.0113669	20	16	28	0.133576
4933404O12Rik	0.011367	8	8	28	0.133576
Ilf3	0.011367	16	20	28	0.133576
Ngdn	0.0113671	16	16	28	0.133576
Ptpn13	0.0113691	12	16	28	0.133576
Nfyb	0.0114046	24	16	28	0.133857
Aprt	0.0114883	4	16	28	0.134704
Dapk1	0.0115245	4	20	28	0.134726
Jade1	0.0115245	24	16	28	0.134726
Sec22b	0.011525	20	8	28	0.134726
Tmem186	0.0115473	16	20	28	0.13485
Alkbh1	0.0115644	20	16	28	0.134914
Dhx15	0.011614	20	8	28	0.135357
Dnph1	0.0116679	4	8	28	0.135657
Nubp2	0.0116711	24	16	28	0.135657
Pcgf1	0.0116869	24	16	28	0.135657
Dlat	0.0116982	16	12	28	0.135657
Phax	0.0116982	16	12	28	0.135657
Mnt	0.0117341	8	12	28	0.135856
Tfdp1	0.0117434	20	8	28	0.135856
Erbb3	0.0117543	12	8	28	0.135856
Ugt2b35	0.0117622	4	12	28	0.135856
Inhbb	0.0117815	20	12	28	0.135867
Klhdc2	0.0117961	20	12	28	0.135867
Blvrb	0.0118089	24	12	28	0.135867
Ptges3l	0.0118168	8	16	28	0.135867
Ostm1	0.0118451	24	16	28	0.135867
Pigt	0.0118451	24	16	28	0.135867
Rbbp8	0.0118451	28	12	28	0.135867
Hcfc1	0.0118866	20	16	28	0.136209
Nfatc2ip	0.0119213	16	16	28	0.136364
Mrps11	0.0119354	16	16	28	0.136364
Nqo1	0.0119354	4	12	28	0.136364
4930577N17Rik	0.0121247	20	20	28	0.138254
Lrp3	0.0121247	16	20	28	0.138254
Gm16573	0.0121574	24	16	28	0.13836
Msh3	0.0121719	12	8	28	0.13836
Scaf11	0.0121719	16	20	28	0.13836
Trmo	0.0121816	24	8	28	0.13836
Sart3	0.0121983	16	20	28	0.138414
Sphk2	0.0122509	12	12	28	0.138876
Dhx32	0.0122676	28	8	28	0.138929
Gm10433	0.0122907	4	16	28	0.139055
Hspa1b	0.012342	20	12	28	0.139499
Tdp2	0.012354	24	12	28	0.139499
Bet1l	0.0123713	16	12	28	0.139558
Gmip	0.0123835	24	16	28	0.139561
E130309D02Rik	0.0124374	16	20	28	0.139918
Neu3	0.0124393	24	16	28	0.139918
Naaladl2	0.0125038	20	16	28	0.140371
Ppp3cc	0.0125038	20	16	28	0.140371
Nuak2	0.012673	16	12	28	0.141726
Ric8b	0.012673	24	12	28	0.141726
Alad	0.012702	16	20	28	0.141726
Psmd7	0.012702	20	20	28	0.141726
Rpp38	0.012702	20	20	28	0.141726
Bbip1	0.0127099	4	12	28	0.141726
Tmem144	0.0127099	16	12	28	0.141726
Lcmt1	0.0127243	24	12	28	0.141751
Rnpep	0.0127867	16	20	28	0.142309
Ccdc138	0.0128646	8	8	28	0.142619
Maco1	0.0128717	24	8	28	0.142619
Pop5	0.012876	20	12	28	0.142619
Slc7a7	0.012876	20	12	28	0.142619
Zfp408	0.012876	20	12	28	0.142619
Fbxo5	0.0129219	12	16	28	0.142719
Golim4	0.0129219	24	16	28	0.142719
Uvssa	0.0129219	12	16	28	0.142719
Lonrf1	0.0129631	24	8	28	0.142859
Lats2	0.0129668	24	8	28	0.142859
Ermp1	0.0130115	24	12	28	0.142859
Slc25a34	0.0130115	8	16	28	0.142859
Igf2r	0.0130177	16	8	28	0.142859
Rbm12	0.0130177	20	8	28	0.142859
Cyp2d26	0.0130449	4	20	28	0.142859
Hira	0.0130454	20	16	28	0.142859
Mcm7	0.0130454	4	12	28	0.142859
Crocc	0.0130721	16	16	28	0.142882
Exoc4	0.0130721	4	12	28	0.142882
Pwwp2a	0.0131031	24	16	28	0.143086
Apeh	0.0131158	20	16	28	0.14309
Adgrv1	0.013191	16	20	28	0.143506
Tmem50a	0.013191	16	20	28	0.143506
Tnrc18	0.013191	16	20	28	0.143506
Mob2	0.013259	16	20	28	0.143976
Zfp12	0.013259	20	20	28	0.143976
Rab9	0.0132794	20	20	28	0.144063
Kti12	0.013294	20	20	28	0.144087
Phrf1	0.0133998	16	12	28	0.145098
Numb	0.0134282	24	12	28	0.145191
Itpk1	0.0134603	12	12	28	0.145191
Tmem129	0.0134711	16	8	28	0.145191
Fam210b	0.0134846	24	8	28	0.145191
Ggt6	0.0134846	4	20	28	0.145191
Hmces	0.0134846	20	8	28	0.145191
Qprt	0.0134959	20	8	28	0.145191
Abhd16a	0.0135736	20	12	28	0.145866
Pigg	0.0135964	20	20	28	0.145866
Ppm1k	0.0135964	12	8	28	0.145866
Chac1	0.0136094	8	8	28	0.145871
Mpv17	0.013624	24	16	28	0.145875
St3gal4	0.0136591	20	20	28	0.145875
Csrp3	0.0136661	16	8	28	0.145875
Ice1	0.0136661	16	16	28	0.145875
9130409I23Rik	0.0136727	20	12	28	0.145875
Ankib1	0.0136976	20	16	28	0.146007
Anapc1	0.0137222	12	8	28	0.146136
Hdac1	0.0137589	20	16	28	0.146392
Tet2	0.0137894	20	20	28	0.14641
Cd7	0.013796	20	16	28	0.14641
Ppp1r2	0.0137985	8	8	28	0.14641
Gtpbp6	0.0138191	20	20	28	0.146495
Ogfrl1	0.0138915	24	16	28	0.147129
Msh2	0.0140007	4	16	28	0.14815
Aasdhppt	0.0140457	20	12	28	0.14849
Cops5	0.0140976	24	8	28	0.148768
Pls3	0.0140976	20	8	28	0.148768
A930018P22Rik	0.0141944	8	16	28	0.149259
Erg	0.0141944	16	12	28	0.149259
Specc1	0.0142011	8	16	28	0.149259
Mcc	0.0142227	28	20	28	0.149259
Hs2st1	0.0142447	4	12	28	0.149259
Tex10	0.0142634	4	20	28	0.149259
Ube2e3	0.0142634	24	16	28	0.149259
Zbtb9	0.0142942	24	16	28	0.149259
Fam124a	0.0143126	20	8	28	0.149259
Adrb3	0.0143185	28	16	28	0.149259
Otud6b	0.0143237	20	12	28	0.149259
Ets2	0.0143421	20	20	28	0.149259
Rbm3	0.0143421	20	20	28	0.149259
Acaa2	0.0143499	16	16	28	0.149259
Serpinc1	0.0143499	24	16	28	0.149259
Usp25	0.0143499	24	16	28	0.149259
Calhm6	0.0144201	4	20	28	0.149696
Mark2	0.0144341	16	20	28	0.149696
Fam241b	0.0144472	4	8	28	0.149696
Fbp1	0.0144472	20	20	28	0.149696
Hdac7	0.0144816	16	16	28	0.149696
Krt18	0.0144821	12	12	28	0.149696
Mau2	0.0144821	28	12	28	0.149696
Fnbp4	0.0145371	24	16	28	0.150131
Ankzf1	0.0146318	4	16	28	0.150817
Ccdc69	0.0146414	16	16	28	0.150817
Mug2	0.0146425	24	20	28	0.150817
Deptor	0.0146609	20	12	28	0.150843
Txndc15	0.0146808	24	8	28	0.150843
Atf1	0.0146841	20	12	28	0.150843
Hp1bp3	0.0147008	28	12	28	0.150848
Trappc9	0.0147105	4	20	28	0.150848
Hspa14	0.0148164	20	12	28	0.151531
Map2k7	0.0148164	16	20	28	0.151531
Tgfbr2	0.0148164	16	20	28	0.151531
Aamdc	0.0148898	24	16	28	0.151897
Ndc1	0.0148898	24	16	28	0.151897
Nbdy	0.0148913	28	12	28	0.151897
Ddx50	0.0149697	20	20	28	0.152562
Ppp1r14b	0.0150022	16	16	28	0.152759
Clpb	0.0150987	20	12	28	0.153472
Morf4l1	0.0150987	8	8	28	0.153472
Gm9530	0.0151329	4	12	28	0.153627
Vps36	0.0151404	24	16	28	0.153627
Rnd1	0.0152368	4	20	28	0.15442
Spag1	0.0152451	20	8	28	0.15442
Rab29	0.0152868	20	12	28	0.154707
Chordc1	0.0154528	20	8	28	0.156172
Map2k2	0.0154854	28	12	28	0.156172
Prmt6	0.0154854	24	16	28	0.156172
Lect2	0.0155166	12	12	28	0.156172
Mysm1	0.0155166	28	12	28	0.156172
Oxsr1	0.0155219	24	12	28	0.156172
Mettl9	0.0155257	20	16	28	0.156172
Vwce	0.0155839	28	8	28	0.156461
Ppox	0.0155919	12	20	28	0.156461
Srrm1	0.0156167	20	12	28	0.156461
Gstcd	0.015617	28	16	28	0.156461
Cidec	0.0156218	16	16	28	0.156461
Cyb5rl	0.0156683	12	20	28	0.156781
Mrpl53	0.0157035	20	20	28	0.156781
Snx16	0.0157035	20	20	28	0.156781
Ints13	0.0157438	20	8	28	0.156781
Commd10	0.0157736	20	16	28	0.156781
Hsd17b4	0.0157736	20	16	28	0.156781
Kat2b	0.0157848	20	12	28	0.156781
Strap	0.0157848	20	20	28	0.156781
Arhgap35	0.0157987	28	12	28	0.156781
Eln	0.0157987	24	16	28	0.156781
Sh3d21	0.0158023	4	12	28	0.156781
Diaph2	0.0159185	20	20	28	0.157798
Fbxo11	0.0159936	20	16	28	0.158272
Fech	0.0159936	28	12	28	0.158272
Hmgcl	0.0160076	20	12	28	0.158276
Tbc1d7	0.016063	24	20	28	0.158689
Llph	0.0161611	20	12	28	0.159294
Acss3	0.0162219	4	12	28	0.159294
Apoc3	0.0162274	8	16	28	0.159294
Zfp513	0.0162274	16	12	28	0.159294
4931414P19Rik	0.016265	12	16	28	0.159294
Pdlim7	0.016265	24	12	28	0.159294
Gpatch11	0.0162677	16	12	28	0.159294
Zfp451	0.0162677	16	12	28	0.159294
Cep83	0.0162846	28	8	28	0.159294
Ahdc1	0.0163067	28	20	28	0.159294
Stard7	0.016326	24	16	28	0.159294
Smc6	0.016326	20	20	28	0.159294
Wdr54	0.016326	12	8	28	0.159294
Zfp236	0.016326	20	20	28	0.159294
Cops4	0.0163301	16	8	28	0.159294
Smim27	0.0163473	20	20	28	0.159327
Syde1	0.016364	16	12	28	0.159357
Slc35a3	0.0163909	20	20	28	0.159485
Aktip	0.016456	28	8	28	0.159657
Dnmt1	0.0164569	12	12	28	0.159657
Csnk1g3	0.0164595	24	8	28	0.159657
Slc9a3r2	0.0164636	16	16	28	0.159657
Pole3	0.0165548	4	12	28	0.160408
Vdac3	0.0166204	24	20	28	0.160909
Poldip2	0.0166546	16	16	28	0.161062
Psmg4	0.0167188	16	8	28	0.161062
Ikbip	0.0167194	28	12	28	0.161062
Tbc1d15	0.0167194	24	16	28	0.161062
Twf2	0.0167194	12	12	28	0.161062
Wrap53	0.0167194	12	12	28	0.161062
Ikzf4	0.0167682	24	16	28	0.161397
Gt(ROSA)26Sor	0.0167857	24	16	28	0.161432
Ppfibp1	0.0168819	24	16	28	0.161776
Thrsp	0.0169108	24	8	28	0.161776
Aldh3b1	0.0169184	28	16	28	0.161776
Dhx29	0.0169229	16	20	28	0.161776
Sh3pxd2a	0.0169229	16	20	28	0.161776
Phf12	0.0169272	16	12	28	0.161776
Zfp639	0.0169307	20	12	28	0.161776
Map2k3os	0.016933	24	12	28	0.161776
Rps29	0.0169688	4	16	28	0.161976
BC005624	0.0169981	24	8	28	0.161976
Nid2	0.0169981	24	8	28	0.161976
Ptgis	0.0170138	28	8	28	0.161976
Tcf19	0.017058	12	12	28	0.161976
Ddx54	0.0170681	28	12	28	0.161976
Slc25a48	0.0170681	12	16	28	0.161976
Calu	0.0170681	12	8	28	0.161976
Tpm4	0.0170795	16	12	28	0.161976
Usp38	0.0170989	20	20	28	0.162028
Pou6f1	0.017151	24	12	28	0.162352
Serinc2	0.0171687	16	12	28	0.162352
Ctdspl	0.0171751	4	20	28	0.162352
Plekha8	0.017205	20	16	28	0.162503
Acsl5	0.0172881	24	12	28	0.163022
Hdac2	0.0172881	16	12	28	0.163022
Zbtb22	0.0173259	8	12	28	0.163221
Slc17a8	0.0173398	16	20	28	0.163221
Ube3b	0.0173514	12	12	28	0.163221
Snhg7	0.0173876	24	8	28	0.163278
Med18	0.0173958	24	16	28	0.163278
Nudc	0.0173996	20	12	28	0.163278
Spata24	0.0174392	20	12	28	0.163518
Cldn3	0.0174788	16	8	28	0.163756
Eloa	0.0175223	28	20	28	0.163843
Shld2	0.0175223	24	8	28	0.163843
Mov10	0.0175304	16	12	28	0.163843
Nectin3	0.0175851	24	12	28	0.164222
Rad17	0.0176151	20	20	28	0.16437
Prr12	0.0176595	16	20	28	0.164652
Shld3	0.0177688	20	20	28	0.165423
Evi5l	0.0177708	28	20	28	0.165423
Eif1b	0.0178102	20	20	28	0.16552
Mettl1	0.017824	16	16	28	0.16552
Vrk1	0.017824	24	20	28	0.16552
Scd1	0.0179423	24	12	28	0.166486
Tmem19	0.0180739	24	12	28	0.167506
Uso1	0.0180956	20	12	28	0.167506
Cd99l2	0.0181099	16	16	28	0.167506
Slc35g1	0.0181099	24	16	28	0.167506
Cnn2	0.0181612	20	12	28	0.16758
Med30	0.0181612	20	12	28	0.16758
Phf10	0.0181612	20	12	28	0.16758
Cyp2f2	0.0182109	24	20	28	0.167772
Sh3bp1	0.0182109	28	8	28	0.167772
Adcy9	0.0182725	4	16	28	0.168072
Znrf2	0.0182725	24	12	28	0.168072
9930104L06Rik	0.0183427	20	8	28	0.168394
Gon4l	0.0183655	16	20	28	0.168394
Man1a	0.0183655	20	20	28	0.168394
Ten1	0.0183655	16	20	28	0.168394
Reep3	0.0184539	24	12	28	0.169071
Dagla	0.0185182	24	12	28	0.169526
Tsen54	0.018568	12	12	28	0.169848
Slc22a23	0.0185994	16	12	28	0.169931
Eef2k	0.0186063	28	20	28	0.169931
Dancr	0.0187121	20	20	28	0.170763
Tmem30a	0.0187967	20	20	28	0.171208
Wdr37	0.0187967	20	20	28	0.171208
Ccnh	0.018884	24	8	28	0.171208
Blmh	0.0189002	12	12	28	0.171208
Sugp1	0.0189002	12	12	28	0.171208
Trim56	0.0189002	12	12	28	0.171208
Rbm45	0.0189071	24	16	28	0.171208
Zfyve19	0.0189221	16	8	28	0.171208
Unc5a	0.0189331	12	16	28	0.171208
Dvl1	0.0189557	20	12	28	0.171208
Gtf2e2	0.0189704	20	20	28	0.171208
Zswim5	0.018976	20	16	28	0.171208
E030024N20Rik	0.018976	24	12	28	0.171208
Cdkl2	0.0189821	4	12	28	0.171208
Slc51b	0.0189821	4	12	28	0.171208
Dlst	0.0190387	16	8	28	0.17133
Unc5b	0.0190387	16	8	28	0.17133
Pld2	0.0190526	16	20	28	0.17133
Ppip5k1	0.0190547	16	16	28	0.17133
Tmem38b	0.019087	24	12	28	0.171488
Vps11	0.0191697	20	16	28	0.172097
Nol9	0.01924	16	20	28	0.172413
Birc3	0.0192494	12	16	28	0.172413
Mrpl51	0.0192494	24	16	28	0.172413
Pphln1	0.0192699	20	16	28	0.172463
Wdr73	0.0192944	16	20	28	0.17255
Mfsd14a	0.0193404	20	20	28	0.172828
Mrps6	0.0193929	20	12	28	0.173028
Tnfrsf11b	0.0193967	24	8	28	0.173028
Gdi2	0.0194443	24	16	28	0.173028
Gm7467	0.0194443	24	20	28	0.173028
Gc	0.0194447	24	16	28	0.173028
Bak1	0.0194522	12	12	28	0.173028
Ddx41	0.0195328	20	12	28	0.173612
Aldh1b1	0.0195711	8	16	28	0.173819
Tpst1	0.0196324	12	20	28	0.17413
Cwc27	0.0196511	12	16	28	0.17413
Plpp7	0.0196511	12	16	28	0.17413
Septin2	0.0197272	28	8	28	0.174671
Zfp59	0.0198232	16	8	28	0.175329
Lactb2	0.0198317	20	16	28	0.175329
Nfic	0.019881	28	8	28	0.175423
Cct6b	0.0198861	8	12	28	0.175423
Nr2c2ap	0.0198877	16	20	28	0.175423
Nprl3	0.0199189	16	20	28	0.175431
Sp110	0.0199189	16	20	28	0.175431
Dffa	0.0199541	12	12	28	0.175541
Mocs1	0.0199616	24	12	28	0.175541
Gpd1l	0.0200218	24	16	28	0.175937
Cln5	0.0200514	24	16	28	0.175965
Chmp2a	0.0200979	16	20	28	0.175965
C330013E15Rik	0.0201146	20	20	28	0.175965
Cyp2c69	0.0201146	8	8	28	0.175965
Nfix	0.0201146	16	20	28	0.175965
Fahd1	0.0201282	20	16	28	0.175965
Fam189a2	0.0201463	12	20	28	0.175965
Rgs3	0.0201463	20	20	28	0.175965
Jak3	0.0203119	4	12	28	0.177219
Rrp15	0.0203204	24	8	28	0.177219
Trib3	0.0203364	12	12	28	0.177226
Pisd	0.0203564	20	8	28	0.177268
Necab1	0.0204521	24	16	28	0.177967
Grk2	0.0205186	16	8	28	0.178187
Mbp	0.0205186	28	8	28	0.178187
Acsl3	0.0205235	24	8	28	0.178187
Pbx2	0.0205624	12	8	28	0.178301
Gm16548	0.0205673	4	20	28	0.178301
Acp6	0.0206197	20	12	28	0.178379
Soat2	0.0206272	12	20	28	0.178379
Elmo2	0.0206377	20	12	28	0.178379
Marchf7	0.0206377	4	16	28	0.178379
Akap1	0.0207162	16	8	28	0.17886
Prr36	0.0207242	24	20	28	0.17886
Ptrhd1	0.0207813	8	12	28	0.179144
Bloc1s6	0.02079	4	12	28	0.179144
Pkdcc	0.0208035	24	8	28	0.179144
Cadm3	0.0208535	28	12	28	0.179289
Lancl2	0.0208535	24	16	28	0.179289
Tcerg1	0.0208674	16	20	28	0.179289
Ufsp1	0.0208821	16	20	28	0.179289
S100a11	0.0210133	8	8	28	0.180283
Alg11	0.0212032	20	20	28	0.181525
Gm16551	0.0212206	24	16	28	0.181525
Lamp2	0.0212206	24	16	28	0.181525
Tcf3	0.0212206	28	12	28	0.181525
Stac3	0.0213112	24	20	28	0.182156
Gm20337	0.0213258	4	20	28	0.182156
Ube2d3	0.0213599	20	20	28	0.182312
Washc4	0.021426	28	12	28	0.182312
Dmxl2	0.0214383	28	16	28	0.182312
Chmp7	0.0214861	20	12	28	0.182312
Cbr3	0.0214976	24	8	28	0.182312
Hectd2os	0.0214976	24	20	28	0.182312
Kif3b	0.0215138	4	16	28	0.182312
Mosmo	0.021522	24	20	28	0.182312
Chfr	0.0215565	20	12	28	0.182312
Trim14	0.021557	12	8	28	0.182312
Ddt	0.0215636	8	16	28	0.182312
Faf2	0.0215636	24	12	28	0.182312
Ints3	0.0215636	8	16	28	0.182312
Cmtm4	0.021564	16	8	28	0.182312
Gm15706	0.0215905	12	8	28	0.182403
Bloc1s2	0.0216302	16	20	28	0.182606
Snx4	0.0216748	24	8	28	0.182849
Khdrbs3	0.0216939	20	16	28	0.182878
Rae1	0.0217586	16	12	28	0.18329
Map2k5	0.0218765	16	20	28	0.184149
Tbc1d8b	0.0219323	24	8	28	0.184485
Mxra8	0.0220451	24	12	28	0.185195
Calm2	0.0220486	20	8	28	0.185195
Gm5801	0.0220962	16	8	28	0.185461
3110040N11Rik	0.0222952	20	8	28	0.186861
Iah1	0.0222952	24	8	28	0.186861
Timm21	0.0223146	12	16	28	0.186889
Rai1	0.0223768	16	8	28	0.187198
Chmp1b	0.0223999	24	16	28	0.187198
Mrpl33	0.0223999	28	12	28	0.187198
Ccdc6	0.0224546	4	16	28	0.187311
Uqcrh	0.0224606	8	12	28	0.187311
Ltbp4	0.022472	24	12	28	0.187311
Ano10	0.0224943	4	16	28	0.187311
Acp5	0.0225115	24	8	28	0.187311
Tsn	0.0225115	4	20	28	0.187311
Tbx3	0.0225263	16	8	28	0.187311
Psmd8	0.0225442	16	8	28	0.187325
Nod1	0.0226186	12	8	28	0.187809
Dmd	0.0227046	24	12	28	0.188263
1700120C14Rik	0.0227117	16	20	28	0.188263
Uqcc1	0.022734	20	16	28	0.188263
Srfbp1	0.0227382	20	20	28	0.188263
Stag1	0.0227604	4	12	28	0.188313
Stx7	0.0228708	24	12	28	0.189092
Zfp324	0.0229302	16	12	28	0.189447
Gab1	0.022989	12	12	28	0.189605
Sac3d1	0.022989	24	16	28	0.189605
Cpz	0.0229983	28	12	28	0.189605
Slc12a2	0.0230502	12	12	28	0.189769
Cbln3	0.0230508	20	12	28	0.189769
Nipa2	0.0230896	20	16	28	0.189917
Phlpp2	0.0231015	8	12	28	0.189917
Pigx	0.0233276	24	12	28	0.190823
Hnrnpa1	0.023348	4	16	28	0.190823
Pou5f2	0.0233817	12	12	28	0.190823
Sil1	0.0233817	16	16	28	0.190823
Arhgap12	0.0233881	20	20	28	0.190823
Ocln	0.0233881	8	8	28	0.190823
Snhg1	0.0233881	8	8	28	0.190823
Serpinb6b	0.0234251	4	8	28	0.190823
Apool	0.0235017	20	16	28	0.190823
Cldn7	0.0235017	16	16	28	0.190823
Ndor1	0.0235085	16	20	28	0.190823
Trmt112	0.0235302	20	16	28	0.190823
5430416N02Rik	0.023545	20	20	28	0.190823
Cib2	0.023545	12	12	28	0.190823
Fam107b	0.0235801	12	12	28	0.190823
Gpx1	0.0235801	12	12	28	0.190823
Lypla1	0.0235801	24	16	28	0.190823
Zranb2	0.0235801	24	16	28	0.190823
Arf4	0.0236058	24	8	28	0.190823
Luc7l	0.0236179	20	8	28	0.190823
Arhgef26	0.0236345	20	8	28	0.190823
Hyi	0.0236467	16	20	28	0.190823
Pwp2	0.0236467	16	20	28	0.190823
Zmynd11	0.0236467	16	20	28	0.190823
Zfp35	0.0236506	16	12	28	0.190823
Dhdh	0.023713	16	20	28	0.190823
Gpatch2	0.023713	16	20	28	0.190823
Hmgxb4	0.023713	12	8	28	0.190823
Slc25a4	0.023713	16	20	28	0.190823
Apoa1	0.02375	16	16	28	0.190823
Cbx6	0.02375	20	16	28	0.190823
Zw10	0.02375	16	16	28	0.190823
Znhit2	0.0237542	16	12	28	0.190823
Stx16	0.0237839	16	20	28	0.190872
Spib	0.0238166	20	16	28	0.190872
Mbtps2	0.0238427	24	12	28	0.190872
Dhrs3	0.0238459	24	12	28	0.190872
Enc1	0.0238652	16	12	28	0.190872
Zfp664	0.0238732	24	16	28	0.190872
Spc25	0.0238754	20	12	28	0.190872
Utp20	0.0239587	20	16	28	0.191406
Rbm18	0.0239903	20	16	28	0.191527
Gpank1	0.0241478	16	12	28	0.192651
Aars2	0.0241873	16	20	28	0.192834
Esrra	0.0243284	16	8	28	0.193826
Shroom3	0.0244093	4	16	28	0.194257
Cldn5	0.024416	20	12	28	0.194257
Tppp	0.0244951	16	16	28	0.194673
Dbt	0.0245019	8	8	28	0.194673
Pex11a	0.0245405	20	12	28	0.194787
Med20	0.0245792	20	16	28	0.194787
Pde6g	0.0245966	16	12	28	0.194787
Usp7	0.0246217	20	20	28	0.194787
Ppp4r2	0.0246287	20	16	28	0.194787
Iqce	0.0246519	12	12	28	0.194787
Ankhd1	0.0246748	4	8	28	0.194787
Mad2l1bp	0.0246748	20	20	28	0.194787
Mrpl39	0.0246788	20	20	28	0.194787
Mycbp	0.024684	20	20	28	0.194787
Ndrg2	0.0247425	4	20	28	0.194852
Srp14	0.0247425	24	8	28	0.194852
Zfp142	0.0247425	20	8	28	0.194852
Rnf13	0.0248004	24	16	28	0.195175
Kdm4a	0.0248747	20	12	28	0.195495
Sub1	0.0248747	16	8	28	0.195495
Dip2b	0.0248992	4	12	28	0.195554
Ugp2	0.0249698	20	20	28	0.195909
Kpna3	0.024978	24	12	28	0.195909
Sertad3	0.0250162	20	12	28	0.196076
Vps25	0.0250508	16	16	28	0.196215
Ttc28	0.0251327	24	8	28	0.196723
Agpat2	0.0252448	20	16	28	0.197207
Slc9a8	0.0252448	12	8	28	0.197207
Stk39	0.0252454	24	12	28	0.197207
Doc2g	0.0253202	16	20	28	0.197657
Chka	0.0253553	20	12	28	0.197666
Kcnq1	0.0253553	4	16	28	0.197666
Tnfsf12	0.0253926	4	16	28	0.197824
Brd2	0.0254494	20	12	28	0.1979
Lrig1	0.025462	20	20	28	0.1979
Exosc4	0.0254678	16	8	28	0.1979
Srms	0.0254706	4	16	28	0.1979
Wdr3	0.0255598	20	12	28	0.19846
Emc8	0.0255924	12	8	28	0.198573
Tmed7	0.0256085	24	16	28	0.198573
Lmbr1l	0.0257237	12	12	28	0.199109
Nudt16l1	0.0257237	12	16	28	0.199109
Sik2	0.0257292	16	16	28	0.199109
Zfp830	0.0257994	20	20	28	0.19945
Zfp503	0.0258076	20	12	28	0.19945
Srpx2	0.0258594	16	20	28	0.199616
Pml	0.0258672	28	20	28	0.199616
Ddx42	0.0259195	16	12	28	0.199616
Nom1	0.0259289	28	12	28	0.199616
R3hcc1l	0.0259289	12	16	28	0.199616
Il6ra	0.0259817	8	12	28	0.199616
Rpain	0.0259817	20	16	28	0.199616
2410022M11Rik	0.0260333	28	12	28	0.199616
Apba3	0.0260354	20	16	28	0.199616
Hnrnpf	0.0260354	16	16	28	0.199616
Riok3	0.0260354	20	16	28	0.199616
Timp3	0.0260354	16	16	28	0.199616
Sh3bgrl	0.026192	20	20	28	0.20059
Il1rap	0.026197	20	20	28	0.20059
Amigo3	0.0262382	16	16	28	0.200729
Baz2b	0.0262568	16	20	28	0.200729
AW554918	0.026267	4	16	28	0.200729
Sprtn	0.0262955	24	16	28	0.200815
Yrdc	0.0263612	16	20	28	0.200842
Cdkn2d	0.0263776	12	12	28	0.200842
Nr1d1	0.0263843	4	16	28	0.200842
Map4k3	0.0263923	24	16	28	0.200842
Grb10	0.0263936	24	20	28	0.200842
Edc4	0.0264029	16	12	28	0.200842
Prelid1	0.0264649	16	8	28	0.201032
Cherp	0.0265259	16	20	28	0.201032
Etfdh	0.0265259	20	20	28	0.201032
Xylb	0.0265259	20	20	28	0.201032
Zfp942	0.0265259	20	20	28	0.201032
A430005L14Rik	0.0265318	20	12	28	0.201032
Ipo7	0.0266237	24	8	28	0.201253
Csnk1g2	0.0266255	16	8	28	0.201253
Nrarp	0.0266303	24	8	28	0.201253
Wbp11	0.0266303	20	8	28	0.201253
Igfbp2	0.0266789	4	20	28	0.201489
Id3	0.0267219	16	12	28	0.201607
Litaf	0.0267293	8	8	28	0.201607
Acsf2	0.0268084	16	20	28	0.202073
Cyb561	0.0270348	4	8	28	0.203534
Nr2f6	0.0270915	16	8	28	0.203534
Herpud2	0.027098	24	16	28	0.203534
Prr15l	0.027098	16	16	28	0.203534
B230208H11Rik	0.0271075	24	16	28	0.203534
Odf2	0.0271075	24	16	28	0.203534
Ndufs6	0.0272188	8	12	28	0.204199
Cdk20	0.0272487	8	16	28	0.204199
Matr3	0.0272487	24	12	28	0.204199
Vps72	0.0272877	16	8	28	0.204359
0610010K14Rik	0.0273453	4	20	28	0.204636
Ccdc91	0.0273811	20	8	28	0.204636
Noc3l	0.0273952	20	20	28	0.204636
Srsf7	0.0273952	20	20	28	0.204636
Msln	0.0274175	24	20	28	0.20467
Pcmtd2	0.0275766	24	16	28	0.205717
Btg2	0.0275931	4	16	28	0.205717
Akirin2	0.0276952	20	20	28	0.206345
Capza2	0.0277316	20	20	28	0.206484
G6pc	0.0277576	20	20	28	0.206545
Aifm3	0.027843	12	20	28	0.206783
Shf	0.027843	16	20	28	0.206783
Vps18	0.027843	20	20	28	0.206783
Prrc2a	0.0278674	24	16	28	0.206831
Tusc1	0.0279493	24	8	28	0.20724
Cspp1	0.0280463	24	12	28	0.20724
Cutal	0.028212	12	8	28	0.20724
Stard3nl	0.028212	16	20	28	0.20724
Zfp943	0.028212	20	20	28	0.20724
Sec61g	0.0282182	28	16	28	0.20724
Tex30	0.0282387	20	8	28	0.20724
Irak2	0.0282565	20	8	28	0.20724
Ddit4	0.028286	12	12	28	0.20724
Usb1	0.028286	24	16	28	0.20724
2900093K20Rik	0.0283601	4	16	28	0.20724
Lrrc29	0.0283601	28	12	28	0.20724
Adpgk	0.028364	16	16	28	0.20724
F7	0.0283841	8	16	28	0.20724
Fras1	0.0283841	24	12	28	0.20724
Peli1	0.0283841	28	16	28	0.20724
Acp1	0.0284022	20	16	28	0.20724
Thoc3	0.0284122	20	8	28	0.20724
Cyb5a	0.0284399	4	12	28	0.20724
Farsa	0.0284399	16	16	28	0.20724
Raet1e	0.0284399	20	16	28	0.20724
Cept1	0.0284559	4	12	28	0.20724
Serpina10	0.0284559	4	12	28	0.20724
Asb8	0.0284877	24	16	28	0.20724
Cadm4	0.0284877	24	16	28	0.20724
Cyp2j9	0.0284877	24	16	28	0.20724
Fcho2	0.0284877	24	16	28	0.20724
St3gal3	0.0284877	12	12	28	0.20724
Synrg	0.0284877	24	16	28	0.20724
Tmem18	0.0284877	28	12	28	0.20724
Uroc1	0.0285268	28	16	28	0.20724
Ccdc134	0.0285745	16	12	28	0.20724
Arhgap22	0.0285789	24	8	28	0.20724
Hps3	0.0285789	20	16	28	0.20724
Trp53bp1	0.0285789	16	16	28	0.20724
Alox12	0.028595	28	12	28	0.20724
Bag6	0.0286048	20	12	28	0.20724
Mir122	0.0286071	16	12	28	0.20724
Nol4l	0.0286475	24	8	28	0.20724
Tgfbr1	0.0286505	16	20	28	0.20724
Xrcc2	0.0286544	4	16	28	0.20724
Tmtc2	0.0287702	16	8	28	0.207948
Brd1	0.0289373	16	20	28	0.209026
Ajuba	0.0290983	4	8	28	0.209853
S1pr2	0.0290983	12	16	28	0.209853
Ppp1cb	0.0291061	20	20	28	0.209853
Pdk1	0.0291468	24	16	28	0.210016
Bet1	0.0292197	24	8	28	0.21015
Ndufaf1	0.0292197	24	8	28	0.21015
Serinc5	0.0292197	24	8	28	0.21015
Trit1	0.0293411	12	12	28	0.210519
Dhx38	0.0293567	16	8	28	0.210519
Dipk2a	0.0293567	20	20	28	0.210519
Mzt2	0.0293616	16	8	28	0.210519
Taf10	0.0293616	24	8	28	0.210519
Ces1d	0.0294015	24	8	28	0.210545
Dock10	0.0294015	28	20	28	0.210545
Afap1l1	0.0294646	24	16	28	0.210866
Foxs1	0.0295544	16	16	28	0.211212
Atl2	0.0295704	20	20	28	0.211212
Ddrgk1	0.0295727	16	8	28	0.211212
Mpzl3	0.0295856	20	16	28	0.211212
Cdc37	0.0296226	20	20	28	0.211318
Pgd	0.0296787	20	16	28	0.211318
Spsb4	0.0297023	28	8	28	0.211318
Nsmce3	0.0297112	16	16	28	0.211318
Fndc4	0.0297147	24	8	28	0.211318
Usp1	0.0297317	20	8	28	0.211318
Fzd1	0.0297326	16	16	28	0.211318
Mat2a	0.0297461	20	20	28	0.211318
Atl3	0.0297826	24	16	28	0.211318
Ifnar1	0.0297826	12	12	28	0.211318
4833420G17Rik	0.0298405	12	16	28	0.211419
Bnip3l	0.0298447	20	8	28	0.211419
Gnas	0.0298515	24	16	28	0.211419
Capn7	0.0300007	24	20	28	0.211962
Nrbp1	0.0300007	16	8	28	0.211962
Polr3a	0.0300007	16	8	28	0.211962
Ccnc	0.0300043	20	20	28	0.211962
Plpp6	0.0300377	20	20	28	0.211962
Ubr5	0.0300377	20	20	28	0.211962
Cenpt	0.0300622	12	12	28	0.212006
Fasn	0.0301468	20	16	28	0.212345
Glrx5	0.0301468	20	8	28	0.212345
Utp4	0.0302945	16	20	28	0.213256
6330415G19Rik	0.0304806	20	12	28	0.214176
Plpbp	0.0304806	16	20	28	0.214176
Rnh1	0.0304806	20	12	28	0.214176
Myadm	0.0305347	8	12	28	0.214426
Mug-ps1	0.0305984	4	12	28	0.214744
Sstr2	0.0306382	24	12	28	0.214893
A930033H14Rik	0.0306911	12	20	28	0.215025
S1pr1	0.030694	20	20	28	0.215025
Ids	0.0307191	24	16	28	0.21507
Ctps	0.0307909	16	20	28	0.215444
Pcnx3	0.0308807	20	12	28	0.215887
Onecut2	0.0309296	16	12	28	0.215887
Tbc1d16	0.0310332	16	20	28	0.215887
Fars2	0.0310438	16	16	28	0.215887
Rce1	0.0310438	16	16	28	0.215887
Cnnm2	0.0310592	8	16	28	0.215887
Polr2f	0.0310592	16	12	28	0.215887
Timm10	0.0310592	16	12	28	0.215887
Dok1	0.0310617	12	12	28	0.215887
Scoc	0.0310622	28	12	28	0.215887
1700052K11Rik	0.0310654	16	16	28	0.215887
Gclm	0.0310775	24	16	28	0.215887
Frmd6	0.0311408	24	12	28	0.215934
Impad1	0.0311408	20	8	28	0.215934
Gtf3c1	0.0311475	16	8	28	0.215934
Sox4	0.0311735	20	16	28	0.215934
Cnbp	0.0311842	20	20	28	0.215934
Cgas	0.0312437	24	12	28	0.215934
Helb	0.0312518	4	20	28	0.215934
D11Wsu47e	0.031256	16	8	28	0.215934
Hdgfl2	0.031256	16	8	28	0.215934
D130043K22Rik	0.0312703	20	12	28	0.215934
Lyn	0.0312977	16	20	28	0.215995
Itgav	0.0313228	24	16	28	0.21604
Myd88	0.0314209	16	8	28	0.216588
Lipe	0.0315171	28	20	28	0.217122
Rnf43	0.0315545	16	20	28	0.217251
2210408F21Rik	0.0315963	20	8	28	0.21728
Gys2	0.0315963	24	8	28	0.21728
Dnajb2	0.0317608	12	12	28	0.218282
Nr1i2	0.0318218	28	12	28	0.218548
Acadsb	0.031837	8	12	28	0.218548
H4c3	0.031922	12	8	28	0.219002
1810008I18Rik	0.0319892	20	12	28	0.219004
2410131K14Rik	0.0319892	12	8	28	0.219004
Coil	0.032012	16	20	28	0.219004
Rpl27	0.032012	20	20	28	0.219004
Fggy	0.0320167	12	16	28	0.219004
Agl	0.0320454	16	8	28	0.219071
Fmc1	0.0323016	8	16	28	0.220185
Rasa1	0.0323222	20	16	28	0.220185
Cox10	0.0323307	8	16	28	0.220185
Tmcc3	0.0323724	12	16	28	0.220185
Zfp810	0.0323724	12	16	28	0.220185
Mtarc2	0.0324072	8	16	28	0.220185
Cyp4f14	0.0324136	8	20	28	0.220185
Mbd2	0.0324136	24	20	28	0.220185
Emc7	0.0324549	16	16	28	0.220185
Ppm1g	0.0324549	16	16	28	0.220185
Ppp1r35	0.0324549	16	16	28	0.220185
Psmb5	0.0324549	20	16	28	0.220185
Zfp523	0.0324549	16	16	28	0.220185
Pcsk6	0.032508	20	16	28	0.220236
Zfp950	0.0325211	4	16	28	0.220236
Sf3a2	0.0325633	16	12	28	0.220236
Ddx17	0.0326021	24	12	28	0.220236
Lmtk2	0.0326021	28	16	28	0.220236
Tsc22d1	0.0326134	16	20	28	0.220236
1110059E24Rik	0.0326237	20	12	28	0.220236
Wee1	0.032652	24	12	28	0.220236
Xkr9	0.0326778	24	20	28	0.220236
1110004F10Rik	0.0326945	24	16	28	0.220236
Zfp322a	0.0326945	24	16	28	0.220236
Efemp1	0.0327207	24	20	28	0.220236
Ampd2	0.0327281	16	8	28	0.220236
Snx22	0.0327281	8	20	28	0.220236
Nf2	0.0327555	16	12	28	0.220293
[truncated: 9,882 more rows]

## Sheet: rain.BMAL1_KO.4h.32h
	pVal	phase	peak.shape	period	adjP
[truncated: 11,608 more rows]
