# Supplementary material for: Preservation of ∼12-h ultradian rhythms of gene expression of mRNA and protein metabolism in the absence of canonical circadian clock
Source: Front Physiol. 2023 May 30;14:1195001. doi: 10.3389/fphys.2023.1195001 (PMC10267751; doi:10.3389/fphys.2023.1195001)
Supplement: Supplementary file 3 [file Table3.XLSX]

## Sheet: Sheet1
Gene	Wildtype									BMAL1 KO					XBP1 LKO
	mean expression	period	phase	decay rate	relative amplitude	period	phase	decay rate	relative amplitude	mean expession	period	phase	decay rate	relative amplitude	mean expression	period	phase	decay rate	relative amplitude
Polr3c	7.47407	11.6731	0.951119	0.903784	0.0841289	24.1716	5.84825	0.880772	0.140366	4.67869	12.739	2.31921	1.0115	0.0973311	8.02335	22.8375	0.222481	1.11736	0.0167169
Glyr1	20.4723	13.4251	1.90607	0.878371	0.1445	24.5911	10.1077	1.03192	0.0263371	62.1975	11.9884	7.01	1.1762	0.0140521	23.19	21.1262	7.66251	1.08168	0.0249726
Ddx42	7.56568	12.1019	11.6065	1.0425	0.0277161	24.009	3.52957	0.985303	0.0524691	17.8077	12.9658	0.0916174	1.11209	0.0640065	8.05049	21.6942	5.9641	1.07355	0.0171901
Cpxm1	0.371968	11.8514	4.19394	1.02211	0.202133	23.419	16.8349	1.17016	0.0391054	0.462784	11.5976	4.98419	1.01904	0.157962	0.874331	21.6539	16.5376	0.995301	0.300576
D130020L05Rik	3.07613	12.0164	7.72318	0.988955	0.12147	24.0976	6.29014	1.02174	0.127654	32.3593	12.6448	10.5573	0.815513	0.190943	2.93065	23.4502	8.87949	0.955128	0.320927
Mboat1	0.136806	11.2932	0.943142	1.00302	0.180544	23.2751	22.1197	1.0169	0.502243	2.09005	10.2176	0.943242	0.941083	0.276028	0.306918	23.2478	21.362	0.958162	0.84245
Nelfa	4.78838	11.4637	1.63587	0.999286	0.0763467	23.4438	20.9645	1.009	0.269062	19.8373	10.9421	2.81832	1.08618	0.0418098	5.03255	23.3735	20.7212	0.99038	0.254281
B3galnt2	4.50912	11.2908	1.54702	1.02719	0.121919	22.1635	18.9042	1.01201	0.174	12.4224	10.2034	1.58712	0.870095	0.253333	4.67615	21.2939	19.5363	0.972505	0.199486
Edem1	25.3477	11.5045	2.9108	1.00781	0.0944516	21.5467	19.846	0.899098	0.43737	93.2007	12.5858	1.39316	0.865087	0.153305	16.6081	23.587	20.0537	0.946951	0.256128
Ext1	8.77131	12.2405	2.52385	0.894576	0.217788	22.3562	13.1322	1.01057	0.0988785	55.849	11.8753	2.55907	0.988588	0.0683601	9.09968	24.9203	8.19134	0.989657	0.151537
Mrps27	14.7321	11.3195	2.76345	1.07496	0.0833327	21.2893	1.12255	0.991822	0.158447	32.8424	12.6275	1.03872	0.800395	0.286811	13.6687	21.1116	0.750154	1.02114	0.0608882
Alg8	2.80904	11.5062	0.948745	0.879761	0.238765	24.8966	17.4102	0.993557	0.112674	3.52945	12.9687	6.6948	0.923704	0.42639	2.77463	25.0633	19.3137	1.05747	0.0356211
Smu1	8.11408	12.1394	0.740473	0.964966	0.0642906	24.3054	3.03555	0.987452	0.0798884	1.17382	10.9984	10.0238	0.894774	0.542327	8.80483	21.1155	5.85969	0.982593	0.137073
Fcgrt	74.1157	12.0701	8.21025	0.980309	0.0457889	24.1002	10.3081	0.991554	0.0927563	155.571	11.7665	2.19113	1.09716	0.0337938	67.5692	24.7828	7.86698	0.921428	0.183583
Pank1	25.6321	11.2874	6.81572	1.16001	0.0645584	23.9602	9.63147	1.02341	0.172383	12.9822	12.2937	1.28366	1.11162	0.0169693	27.4454	23.6924	9.3764	0.988669	0.264179
Dtx4	2.59541	12.2723	11.7602	1.03062	0.0827069	22.7226	22.5524	0.989029	0.794478	30.9596	12.5858	12.1519	1.05691	0.072178	2.94668	23.7683	22.6434	0.998024	0.704994
Rell1	2.4829	11.5216	2.98211	1.01593	0.0862628	21.8953	3.95953	0.963279	0.281605	8.95366	11.1644	10.6886	0.976112	0.159959	3.21488	24.3073	1.25965	1.07589	0.147303
Tgfbr3l	2.92168	11.4665	7.89677	0.976742	0.210183	21.8542	7.28267	0.974669	0.679486	3.66978	12.87	11.0792	0.902918	0.533217	2.86662	21.6026	7.23169	0.98878	0.656362
Tube1	0.259985	11.9868	7.68491	0.962397	0.176368	21.4568	5.12831	0.989138	0.499797	0.766882	10.9133	9.29236	1.16229	0.115712	0.285685	21.2157	5.09074	1.00449	0.324114
Urad	34.8425	10.813	2.31844	1.01747	0.102261	21.9618	16.4062	0.975243	0.30382	25.4552	10.6351	4.26564	0.810028	0.2065	33.9019	25.0669	15.5436	1.01775	0.162445
Sbk1	8.44593	10.7493	1.58815	1.05866	0.0598364	22.9257	12.1561	1.04885	0.309779	24.3263	12.149	2.03724	0.996255	0.19471	8.58163	23.4164	10.4762	0.965781	0.673251
Dhtkd1	9.44469	12.5771	5.2119	0.988317	0.180478	21.9588	7.3189	1.10316	0.047838	1.38243	12.36	3.3377	1.04577	0.469074	12.1148	21.5561	8.76611	0.968423	0.303181
Smarca2	21.9255	10.7979	2.17749	0.963755	0.0949686	24.9134	12.7978	0.996362	0.260302	51.2584	11.1759	9.49507	0.950689	0.0699839	22.21	22.843	13.4586	0.990141	0.318502
Eif2b3	4.24331	11.4639	1.69592	0.946609	0.326352	24.6487	13.5651	0.949264	0.285722	11.348	11.8257	11.7762	1.04021	0.0295507	5.36063	25.1216	11.0483	0.997526	0.129981
Rabl3	4.66422	11.1273	4.77469	1.08144	0.016068	22.9703	2.39032	0.945321	0.11	12.7518	10.2111	3.3878	1.06406	0.107102	4.91769	23.5046	7.37234	0.903071	0.2378
Pex16	44.8085	11.2722	8.16595	0.929243	0.166643	21.7932	6.28346	0.967289	0.233994	153.665	12.8009	1.10765	0.894425	0.142924	42.2056	21.2402	7.17119	0.869315	0.512475
Sclt1	1.05829	10.8024	9.77115	1.04574	0.0454954	21.2191	9.14816	1.15389	0.103514	1.93855	10.0148	0.484312	1.11881	0.377786	0.985337	22.3674	9.28027	1.05536	0.0451309
Helz2	12.9935	10.8024	1.89954	1.08144	0.0574796	22.6023	21.709	0.978332	0.286509	72.762	11.0028	10.6414	0.960944	0.0768216	15.4107	24.2725	20.9527	1.01534	0.211566
Tns2	13.558	11.3548	6.75386	0.989315	0.196387	23.5177	7.32652	0.994748	0.576127	41.4425	10.5063	9.21846	1.16469	0.0163492	13.2108	22.9458	7.85544	1.02349	0.321178
Tomm40l	17.1451	12.3138	8.56586	0.895984	0.535074	24.1036	13.3445	1.0352	0.166998	2.75331	11.4229	8.04699	1.01584	0.211863	19.3691	25.7559	11.7572	1.00493	0.325392
Tubd1	1.46667	11.6708	1.74409	0.981604	0.235909	22.6528	18.0777	1.0088	0.193599	6.99201	12.0249	3.51387	1.06941	0.0735313	1.57275	23.0766	14.8999	1.03892	0.106596
Srpr	57.1165	12.1199	1.4459	0.934208	0.151603	21.4641	10.6556	1.02473	0.078727	73.5085	10.4554	7.22039	0.887679	0.164329	49.8135	21.5736	9.99484	1.00322	0.0929521
Kiz	4.40407	10.6504	9.08418	1.12649	0.0225611	24.8061	8.44141	0.918555	0.392035	13.9664	10.5458	0.344995	0.950827	0.170809	4.47991	22.5013	8.80742	0.997579	0.167729
Gata4	5.13791	11.2257	2.79586	1.04127	0.0924935	23.2297	21.2112	0.965734	0.292225	15.2241	10.4278	9.09544	0.837169	0.19792	6.00761	26.7988	20.136	0.953329	0.279762
Ap5b1	1.02918	11.5362	1.3262	0.965095	0.198337	21.1847	0.806939	1.04534	0.193676	2.85746	11.0067	7.38763	1.10167	0.0757192	1.12436	22.9854	20.2383	1.04595	0.0872912
Glt8d1	2.16415	10.788	1.79773	1.04484	0.0336658	22.5357	1.37507	0.977071	0.16239	4.88381	11.3986	3.13115	0.808833	0.298004	2.06033	21.1772	4.31052	0.921462	0.200045
Zc3h11a	14.685	11.3521	11.1029	1.01715	0.0242011	21.7524	13.1902	1.02435	0.0670339	9.48332	12.4184	6.03848	0.965341	0.154885	15.2953	22.7948	13.1275	1.01368	0.0709948
Ppara	35.4919	12.2021	7.47161	0.985344	0.172751	23.5348	10.7386	1.0499	0.171902	60.4618	10.7536	1.71506	0.928736	0.171211	35.4886	24.2036	10.1335	0.973834	0.353474
Mettl3	3.47542	12.1159	0.262345	0.954477	0.101148	21.4018	0.505085	0.921763	0.310577	7.4615	12.5514	6.98195	0.947374	0.136724	3.94872	22.3363	21.5965	1.00167	0.103999
Nsmce1	5.56759	10.5719	0.0401903	0.985158	0.0464682	21.7199	7.20539	0.945912	0.42445	28.7597	11.6506	0.968766	0.908112	0.176276	5.71252	23	7.3838	0.897799	0.509175
9430038I01Rik	3.01043	12.9879	5.83878	0.942192	0.293368	22.1216	9.07259	0.976126	0.224216	17.2442	10.5001	4.98924	1.13992	0.0594914	2.75717	21.4435	8.52544	0.972699	0.289213
Tmem62	4.08813	12.3951	2.95902	0.870174	0.10906	21.1752	3.40793	0.985893	0.113038	13.6002	10.6753	8.58763	0.855894	0.249373	4.18384	21.679	3.09584	1.01381	0.103241
Cnpy4	1.97291	11.7767	2.85933	0.968937	0.0964898	21.0155	20.3531	1.02833	0.185875	4.23605	12.026	7.7631	0.95871	0.106258	2.35702	23.1099	21.0262	1.00631	0.184105
Ikbke	5.36783	12.3812	1.5902	0.939697	0.551259	23.4502	1.68532	0.922153	0.346359	19.7425	10.006	7.66979	1.16322	0.0341371	2.35725	22.2062	2.90444	1.02802	0.150751
Ngef	8.1259	11.4431	8.9433	1.07385	0.0518708	23.1974	11.9035	1.00881	0.355454	35.0432	11.3702	3.22861	1.16118	0.040722	7.56282	24.0151	12.0166	0.991051	0.388699
E2f3	1.32979	10.7885	3.91236	1.02091	0.0905792	22.1061	15.2884	0.988031	0.0972961	8.30336	11.8672	9.29945	0.987561	0.137025	1.67518	26.1121	10.2609	1.00104	0.0872502
Ap2a2	19.5035	12.517	2.87502	1.05707	0.0212343	22.4743	22.0237	0.958974	0.341369	56.0832	12.8916	1.25439	1.06691	0.0329439	19.493	22.7879	0.538053	1.00213	0.237515
Reps1	5.75146	11.179	8.68195	1.01507	0.0418138	21.9912	6.29291	0.948504	0.323235	12.8716	11.6436	10.0112	1.07419	0.137169	6.18047	21.9404	4.76524	0.974297	0.219565
Slc38a3	508.293	10.829	5.05474	1.10841	0.068394	22.3926	10.0324	1.01593	0.385836	1631	11.674	2.92451	1.11091	0.0206667	539.701	22.8663	10.5283	0.979519	0.446381
Rsrp1	105.097	10.7793	7.20409	1.1209	0.0383143	21.0556	7.98105	1.12343	0.0326789	154.558	10.7756	2.47271	0.859997	0.158798	110.18	23.6608	8.47804	1.00419	0.0786718
Tmem184b	9.67483	11.0025	7.04727	0.975786	0.0672204	24.2885	7.35732	1.05062	0.0290099	17.1944	11.1286	1.5511	1.05578	0.105448	9.47145	23.1046	9.89539	1.05799	0.0464524
Nek8	1.30264	10.5799	8.87937	1.02122	0.0519242	23.2111	6.90644	0.976598	0.244872	5.15636	11.4882	0.0403783	0.99566	0.103219	1.37846	22.2958	7.14515	0.970166	0.362026
Cdk5rap2	0.583903	11.8791	7.0125	1.04461	0.0755466	24.2261	4.4152	0.957162	0.386764	0.704744	12.9069	12.8006	1.18697	0.391776	0.730331	22.9224	4.56609	0.994377	0.315917
Tmem14a	2.39219	10.5943	6.71727	1.19073	0.041819	22.7008	17.0031	1.0045	0.146985	4.08514	10.6194	4.70211	1.16162	0.037343	3.0948	27.7867	12.4522	0.987656	0.108283
Nostrin	6.49624	11.0958	2.02556	1.02668	0.0662106	22.2225	5.77219	0.968993	0.273084	14.6586	11.6459	11.4014	1.18254	0.0118346	7.70993	21.2809	5.88096	0.976537	0.163566
Sult2a8	219.625	10.7611	7.49491	0.867901	0.158774	21.0056	11.1966	1.04045	0.0815775	28.4667	10.6611	2.15743	0.870848	0.299112	193.288	26.0429	7.59554	0.967877	0.172971
Meaf6	3.96439	12.306	11.3386	1.0354	0.0329035	22.9937	17.3943	1.02689	0.0628445	2.29185	11.0095	0.851893	0.940214	0.161372	4.40832	22.1895	16.5489	0.944572	0.190806
Hyi	39.6216	10.9811	7.32154	0.943134	0.181659	24.5403	5.24503	0.975639	0.153894	103.427	12.5629	0.36488	1.0425	0.0986953	36.7031	23.3654	7.63339	0.868691	0.83625
Tbc1d25	1.76872	11.5876	1.98267	0.959916	0.275642	22.2789	19.0297	0.992081	0.291865	4.97483	11.4996	6.02879	0.918534	0.367139	1.90372	23.6604	18.3624	0.965458	0.241371
C2cd4d	1.85921	12.0569	0.0617928	1.17161	0.0602543	24.8096	16.3091	0.984757	0.382927	10.3094	10.1031	9.60086	0.973461	0.303288	1.70159	23.5037	16.084	1.0978	0.109201
Rab43	40.701	10.5164	6.90134	1.11417	0.10522	22.6327	12.1509	1.01513	0.245479	113.402	12.8061	12.4052	1.07991	0.0636451	40.7384	24.6998	10.6581	0.962149	0.358536
Mmp15	14.2702	11.612	0.686261	1.08327	0.0686206	21.9471	12.9365	1.00799	0.182099	40.1896	12.9537	11.3337	1.05735	0.0538589	18.7832	27.1638	10.4025	1.12663	0.0533056
Odf2l	1.84155	10.9912	8.55295	1.11098	0.0435972	22.9076	5.87822	0.941491	0.23019	4.63401	12.2932	11.9626	1.11336	0.0901704	1.91329	22.1923	7.29643	0.865927	0.538984
Stx17	4.06486	11.4415	8.78146	1.15874	0.0180773	23.4233	9.59056	1.03649	0.0843849	12.3176	10.284	2.4895	1.16163	0.0336758	4.30778	22.3379	8.59275	0.967495	0.145659
Slc11a1	1.87592	10.9088	7.74292	1.08697	0.050503	21.7652	0.985733	0.821963	0.831794	4.50885	10.5553	4.90826	0.975571	0.236876	2.93555	22.1522	0.2343	1.15756	0.0307851
Mypop	1.49986	11.5657	2.98032	1.06422	0.0472113	22.2024	20.7214	0.990028	0.399156	4.25473	11.0728	8.30975	1.03773	0.197037	1.66196	21.957	20.472	0.904002	0.720551
Slc20a2	17.1713	12.6304	4.48883	0.959971	0.0598749	22.5494	5.3131	1.04586	0.061793	115.115	11.9653	1.23371	1.00602	0.0910499	13.2611	23.7236	5.87794	1.026	0.107588
Zfp280d	1.7391	12.285	12.2685	0.943261	0.0793508	21.8353	3.65399	0.922732	0.177749	4.25725	10.9659	8.33612	0.935557	0.16681	1.98385	21.9373	3.27397	0.998591	0.0671328
Taf2	2.64391	11.7683	0.641395	0.946298	0.203858	21.7484	15.4823	1.00071	0.130567	8.86451	12.1221	7.34757	1.14189	0.0675451	3.06226	21.5419	15.5149	0.987474	0.166939
1600014C10Rik	35.2517	12.8707	7.04937	1.03118	0.0452264	22.9745	9.74488	1.00959	0.162007	68.3901	11.4466	2.72561	1.15327	0.0378353	41.5218	24.9849	7.59494	0.951329	0.255945
Tspyl1	7.65785	11.0402	5.72076	1.00985	0.0252846	23.3734	2.04266	0.909232	0.215141	5.00806	11.9365	9.17223	1.08295	0.104487	8.92011	21.6205	4.02442	0.934626	0.180967
Pml	4.10099	11.8423	3.53232	1.17004	0.0124192	21.7885	3.93738	0.876548	0.391308	6.27639	12.3152	11.3809	1.17869	0.0685407	4.12617	21.4568	3.69549	1.03246	0.134948
Creb3	15.2821	11.9884	0.238115	0.96159	0.115626	22.4863	7.67797	0.886999	0.220286	39.1792	10.1756	5.61102	1.01739	0.054954	13.854	22.2322	7.23043	0.867752	0.327828
Usp10	27.2519	11.7381	1.12804	1.05716	0.0401742	22.2077	17.0461	0.959547	0.179098	72.9824	10.3119	0.592704	1.18269	0.00462461	27.9083	23.3665	16.9549	0.971466	0.103337
Myh14	3.01701	12.3621	7.65523	1.12341	0.0280834	22.6104	6.13164	0.944877	0.382693	11.6199	12.8753	11.4533	0.955047	0.122834	3.29833	24.3919	6.48998	0.987598	0.267533
Gfod1	0.534598	12.0174	8.83087	0.945942	0.263663	21.9092	20.2965	0.97609	0.76889	4.13286	12.7914	10.0029	0.98967	0.268936	0.539352	25.744	23.2831	0.962792	0.409224
Elp4	1.73157	12.0648	6.93655	1.01379	0.0154412	23.0351	2.45327	0.981897	0.330973	10.0635	12.8917	12.1231	1.04195	0.0934343	1.69534	23.5188	2.26658	1.01606	0.212966
Selp	0.341815	10.8049	6.33162	0.974213	0.170782	22.1669	6.48645	0.946067	0.22732	1.20925	11.0352	4.09605	1.07936	0.110336	0.46976	23.7931	7.07841	0.983076	0.271466
Gpr12	0.309604	11.2054	9.59556	1.14689	0.0793949	22.6223	6.12156	0.94541	0.815322	0.761775	12.3991	10.4089	1.12713	0.159828	0.338436	21.4932	5.07972	0.971739	0.681272
Bcl2l11	1.08716	11.4084	8.40649	1.01497	0.194562	24.098	9.59751	1.02869	0.261614	2.89798	12.5758	11.0846	0.848486	0.60181	1.5079	23.1516	6.17488	1.05175	0.171673
Ddx17	38.7942	11.4491	4.54397	1.09489	0.0079649	21.6558	1.72267	0.93375	0.255269	52.0636	12.3379	10.1593	0.930248	0.163049	43.9103	21.2405	2.17635	0.993833	0.157671
Tob2	11.0476	11.459	7.83002	1.07488	0.0868892	22.9781	11.1546	1.04192	0.32492	38.0832	10.7966	3.57584	0.865509	0.220693	13.5195	22.7605	11.1373	1.01949	0.253511
Plcb3	4.01859	12.368	0.972736	0.866678	0.15529	23.0727	22.989	0.964563	0.104743	8.2111	10.3543	6.56438	1.10512	0.0307026	4.43655	22.9802	1.51692	0.980054	0.0957297
Tpm3	27.1086	11.9547	3.29413	1.03943	0.0221345	22.5801	4.30291	0.88454	0.178439	40.4859	10.0517	6.54649	0.856098	0.0949281	29.8182	27.2927	0.146433	1.07643	0.00836033
Rps6kb1	4.26457	10.8447	1.58137	0.944516	0.0791105	22.2225	15.8496	0.9967	0.105854	0.797908	10.0157	1.34722	0.82991	0.498439	4.56386	21.3184	16.102	0.949935	0.110693
Tox2	0.105537	10.762	6.54034	1.07579	0.0973142	21.6362	3.18184	1.02704	0.346405	18.9902	12.7751	9.0232	0.806806	0.370217	0.324536	22.9564	21.6243	0.838477	2.55659
Adra1a	1.00725	11.9319	7.03866	1.09824	0.0532082	23.5067	6.89091	0.906734	0.371674	0.856159	11.81	1.67528	0.840944	0.250622	0.787786	21.2435	6.18305	1.01403	0.275024
Fam76b	1.41985	10.5123	9.25068	1.03825	0.0513165	24.2776	5.07097	0.949665	0.180084	1.25249	11.4138	9.98623	1.04632	0.248856	1.55353	22.1685	4.82439	0.974045	0.159698
Gfer	13.0857	12.1465	0.661714	1.05046	0.0206933	23.4666	22.8287	0.988733	0.169934	35.2455	12.5474	2.66321	0.910067	0.114582	14.3096	22.9528	0.0236134	1.01622	0.110839
Nck1	5.69892	11.2175	1.45691	1.00931	0.135125	21.8197	19.1892	0.9445	0.284036	6.47643	10.7202	9.59594	1.19569	0.0582544	5.9667	22.6326	19.4603	0.95554	0.176215
Arg1	627.742	12.3743	10.1955	1.08239	0.0151871	21.7124	16.3787	0.844613	0.108164	1821.4	12.4835	4.23194	1.0471	0.0437019	601.155	22.2976	15.5621	0.922406	0.302377
Cct3	31.6192	11.7003	2.73624	1.04901	0.0789073	21.4436	20.3175	0.974209	0.144472	129.002	12.1542	7.04966	0.993271	0.0568132	35.1318	21.0592	0.155925	1.03485	0.0652105
Atg16l2	3.65896	10.7886	5.08339	1.03116	0.0338318	21.588	1.38968	0.964495	0.362884	11.2382	12.283	7.48598	0.878103	0.417983	3.16633	23.8757	22.8353	0.967556	0.363675
Gm32511	0.517416	11.6529	7.65127	0.991177	0.250794	23.338	7.39801	0.945073	0.93128	0.316548	10.4544	2.48648	0.914169	0.441216	0.351	21.5442	8.14173	0.936895	0.914476
Morf4l2	32.3941	11.7585	2.83848	1.03286	0.115193	22.6368	21.2471	0.925253	0.284659	9.44692	11.2309	7.67009	0.87356	0.327488	32.8938	22.9038	21.0749	0.950848	0.156549
Csad	35.7935	12.1377	10.2468	1.01892	0.263186	21.522	5.11842	1.04923	0.112152	337.642	12.3175	7.77921	0.913441	0.782443	51.3911	23.7427	0.288144	0.993931	0.431809
Tnfaip2	8.30618	11.5814	1.59713	1.03027	0.109344	21.7118	0.586531	0.981924	0.612085	33.397	11.7654	0.156773	1.07673	0.082242	7.82835	24.0652	23.2092	1.00644	0.456374
Yipf2	9.50038	11.8596	2.7519	0.985966	0.0740928	21.7097	6.19606	1.01105	0.0933408	46.357	10.0186	5.80503	1.01742	0.0372302	7.98326	21.929	6.77814	0.881705	0.320649
Swsap1	3.07975	11.9033	1.65341	0.985269	0.180455	21.1152	19.8303	0.998595	0.125435	10.8553	11.9074	3.88658	0.987794	0.109316	1.78686	21.3335	2.21582	0.996356	0.0687163
Slc25a42	28.5171	11.7751	7.76422	0.993595	0.113656	21.2445	6.47471	0.911314	0.194803	138.756	12.0295	0.836351	1.04609	0.0654806	30.1602	21.0913	4.51301	1.03374	0.0853551
Kras	4.90652	11.5602	2.04831	0.975507	0.0934311	21.6184	20.7878	0.998218	0.199553	0.797061	10.8585	9.17064	0.961305	0.546499	5.59469	23.6339	20.6275	0.988067	0.20718
Acsm5	40.3948	11.8534	7.67909	1.02033	0.0584504	22.0993	8.94933	1.03515	0.109429	58.5921	10.6249	0.48777	0.887598	0.0836728	34.6027	24.2875	8.5097	0.939058	0.396884
Serpina6	154.874	12.0853	6.65729	1.02047	0.149665	22.6651	12.7542	0.989929	0.41065	112.058	11.3686	0.898813	1.05576	0.139183	216.342	22.7419	12.4123	0.964979	0.601761
Ahsa1	49.306	11.8802	2.79702	1.01423	0.105992	21.4504	17.4965	1.04776	0.119824	34.5897	10.5423	5.82632	1.10202	0.06367	53.2	21.0743	17.9068	0.932004	0.320158
Ninj1	97.7326	12.3482	1.22012	0.983033	0.0392254	22.6603	21.0086	1.03309	0.0541075	379.074	11.4295	4.44533	1.05288	0.043721	87.2434	22.3189	18.348	1.06296	0.0284174
Ddx1	15.0994	12.9862	0.918121	0.926357	0.102151	22.29	3.67565	0.918155	0.139664	53.1726	11.7835	7.63224	0.891732	0.209216	16.9269	21.6281	5.10794	1.00595	0.0892919
Cul2	6.79433	11.8541	0.960349	0.999748	0.080612	21.6487	21.4013	1.00769	0.131972	1.59627	12.5553	10.881	0.811464	0.460187	7.26621	21.9123	0.0590739	1.03282	0.0964341
Hsp90aa1	52.7072	11.9142	3.02206	1.01352	0.258634	21.2782	17.8776	1.00526	0.42331	7.42325	12.051	6.34766	1.19161	0.0636862	57.3369	21.4062	18.3222	0.952306	0.612425
Zswim8	7.19701	11.8754	0.841699	0.97169	0.0652581	22.5134	22.0795	0.953667	0.121978	24.7804	12.7243	0.909026	1.01415	0.0462684	7.01584	27.4518	24.1548	0.981434	0.0923972
Aqp9	108.899	12.6501	8.48164	0.995661	0.0764664	22.6634	8.4282	1.00785	0.212354	280.514	11.7739	11.2749	0.84356	0.174894	128.476	23.9079	7.66597	0.942892	0.426237
Plcb1	2.13861	13.0296	1.1639	1.00125	0.0538934	21.0107	16.0333	0.983402	0.302476	1.26225	11.3508	8.46013	1.02092	0.253576	2.53789	21.9023	15.3922	1.02254	0.153024
Litaf	27.2442	11.4385	2.0217	1.07839	0.0375869	23.1543	22.0945	0.99086	0.232526	87.7479	12.416	5.80516	1.01943	0.0980932	28.0901	23.0911	20.8668	0.958004	0.374937
Pold2	5.60517	10.6683	2.72168	1.13942	0.105883	23.0353	0.276696	1.00243	0.144223	20.6898	12.064	2.11205	0.932875	0.146668	4.59481	22.8817	3.26345	1.03389	0.0251969
Erf	7.71925	11.2941	8.37793	1.00986	0.128666	23.8807	8.2237	0.984439	0.34467	25.6851	10.6274	3.53676	0.849639	0.0956365	8.50801	21.4463	10.0107	1.00857	0.184524
Gimap9	4.45259	10.9733	0.263374	1.04716	0.245422	21.1721	20.6052	0.995677	0.30734	3.84322	11.0868	8.78715	1.08137	0.194994	4.89299	23.6264	20.0673	0.986924	0.398639
Smg6	4.87233	11.7025	7.85126	0.998611	0.0672693	24.367	5.66468	1.02672	0.0499735	16.4932	11.5573	0.26845	0.823588	0.266172	4.98824	22.0286	7.91555	1.01125	0.0842832
Lin7c	7.29974	10.7494	1.9703	0.976641	0.108502	21.7761	15.8296	1.02089	0.149225	6.58686	11.8001	8.0241	1.04197	0.162982	8.27285	22.094	15.209	0.971201	0.252101
Dhx16	10.2967	12.0202	3.46827	1.04296	0.0221005	21.9836	4.22987	0.974793	0.0825999	31.5889	10.3526	2.9294	1.10611	0.0305353	9.99477	22.3893	2.11003	1.01541	0.0695708
Mafk	4.00132	11.9348	6.99017	1.02014	0.10029	24.2033	7.1068	0.962699	0.405957	4.16716	11.3664	2.93649	0.941007	0.117755	4.61008	24.9463	6.28791	0.992749	0.273255
Ctsl	144.408	10.9532	2.84768	0.992741	0.0377039	21.6154	6.0281	0.972351	0.208574	3.90138	10.245	8.3167	1.16749	0.179617	181.863	25.0646	23.471	1.11605	0.0383163
Ube2u	1.15082	13.2943	8.38456	0.928782	0.41082	23.6053	22.939	1.01388	0.544705	1.52761	11.0322	2.26214	1.18735	0.128825	1.0744	22.5668	0.916074	1.00565	0.48677
Pld1	1.40215	13.2159	1.39138	0.962338	0.110803	21.8411	2.67941	0.990036	0.372445	2.47348	10.4891	8.56721	0.833387	0.290564	1.87322	23.8148	0.00323546	1.00558	0.312693
Optn	20.1788	13.1829	7.20168	1.03351	0.0420233	22.5854	9.9983	1.01322	0.0970528	54.5037	12.0926	1.06615	1.01327	0.0766352	23.7923	23.0287	8.47245	0.909207	0.284503
Gm15694	0.247595	10.5899	9.6814	1.07145	0.320827	24.3897	16.3843	0.940942	0.534603	0.888	11.5797	6.46259	1.18183	0.0365094	0.249132	25.6485	14.1049	1.01295	0.270723
Zkscan17	4.12489	11.9095	8.00396	1.04628	0.0682614	23.0955	7.72402	0.966051	0.432753	17.8751	12.8986	10.6852	0.932507	0.0962584	3.72764	22.1889	6.88561	0.973391	0.321676
Prpf18	6.02348	11.7731	6.74418	1.07641	0.0117401	24.597	7.34203	0.985203	0.171937	14.0346	10.4001	8.60973	0.91466	0.118512	6.4563	24.804	6.57856	0.960748	0.233256
Il18	6.9595	12.3131	8.72577	1.03289	0.0506842	22.316	7.37234	1.00529	0.201336	25.2992	12.3716	8.45496	0.976376	0.0410263	6.87078	23.2511	6.86862	0.950826	0.28001
Irf6	8.5957	11.0714	7.04524	1.05711	0.0562008	21.12	2.74895	1.01203	0.187103	4.81206	10.3736	0.951757	1.08687	0.130447	8.47708	22.2725	0.583449	1.01538	0.31345
Pdxdc1	16.2188	11.8611	3.19833	0.953658	0.0559196	22.3395	13.075	1.06487	0.0307429	69.0982	11.1	2.53769	1.07854	0.0344806	16.383	24.6678	10.9205	1.01555	0.0503604
Trim2	3.63439	11.9511	0.904587	0.919169	0.172021	22.0434	22.0245	0.975361	0.625799	11.1901	11.3554	9.64743	0.967803	0.172868	3.86005	23.7428	22.7004	1.00095	0.492812
Zmym4	1.15068	12.5251	4.70635	1.08418	0.0331624	22.9223	5.32516	0.948484	0.196235	2.72791	11.9681	7.66169	1.08209	0.126299	1.35588	21.9185	4.09339	1.01729	0.144526
Zfpl1	9.14389	11.4419	1.75704	0.989486	0.0760865	21.7409	4.74218	0.963662	0.17846	23.7381	11.0546	3.30512	1.04974	0.00950301	8.93961	21.5037	6.07296	0.973481	0.164267
Cebpa	175.232	12.1895	8.06913	0.945123	0.12979	22.6467	8.38477	1.05055	0.0865657	294.427	11.1047	0.379726	0.942904	0.0473035	169.235	22.3913	8.01998	0.956756	0.186571
Polg2	3.10839	12.0362	6.71691	0.947149	0.188579	21.4822	10.2895	1.01978	0.113914	10.579	12.274	1.62848	0.909586	0.107512	3.21537	25.3038	8.4863	0.920905	0.521811
Eci2	67.676	11.6653	10.1001	1.00819	0.0890051	23.5582	10.979	0.96148	0.427229	282.539	12.7783	1.44355	1.07424	0.04328	76.9335	23.9424	10.4512	0.969299	0.283158
Sephs2	322.055	12.3084	5.85451	0.991149	0.0617764	24.6191	6.63014	1.03861	0.0614436	608.256	12.5654	8.67067	1.07175	0.0523493	330.738	24.4693	7.22581	0.902431	0.340931
Tcaim	6.34592	12.7698	1.02694	1.06825	0.0378808	21.078	17.1911	0.9413	0.210291	21.6843	12.2407	9.37475	1.04008	0.0509824	6.68262	22.2091	18.4405	1.01145	0.0794385
Msrb3	2.19383	11.5165	2.82221	1.08827	0.0548941	21.5505	4.3488	1.02043	0.0899486	7.26462	10.1763	9.694	0.991386	0.108519	4.07974	27.4514	27.315	1.01321	0.116743
Pusl1	2.96983	11.0177	5.07929	0.974655	0.0851533	22.6033	15.0318	0.997931	0.106963	16.4243	11.5892	11.497	1.01775	0.0472692	3.32698	24.9685	11.8794	0.971206	0.15728
Pnkp	9.73115	12.4991	0.325083	1.00183	0.0512067	22.8557	1.57135	0.986689	0.276793	63.5099	11.0893	3.62626	0.960873	0.0358233	9.32085	22.1923	2.47034	1.01716	0.168537
Ssrp1	13.1364	12.1471	1.46559	0.882868	0.110955	21.9628	19.0738	1.04895	0.0224539	43.6416	10.3695	6.55007	1.11989	0.0212332	15.0754	24.8651	21.0462	1.04251	0.0306918
