# Supplementary material for: Preservation of ∼12-h ultradian rhythms of gene expression of mRNA and protein metabolism in the absence of canonical circadian clock
Source: Front Physiol. 2023 May 30;14:1195001. doi: 10.3389/fphys.2023.1195001 (PMC10267751; doi:10.3389/fphys.2023.1195001)
Supplement: Supplementary file 8 [file Table4.XLSX]

## Sheet: All oscillations
period	decay rate	phase	relative amplitude	mean	Refseq ID	tracking id
10.4763	0.945582	32.4595	1.49052	3.2831	NM_001169365,NM_001272857,NM_175941	XLOC_000001
13.2573	1.03613	27.7651	0.184197	24.4932	NM_001169366,NM_001169367,NM_001258884,NM_001272859,NM_134643	XLOC_000005
21.5788	0.995097	42.8657	0.859701	2.6071	NM_134644	XLOC_000006
9.5996	1.00744	25.1408	0.826346	2.6071	NM_134644	XLOC_000006
22.6503	0.914095	31.8955	1.10628	4.78033	NM_134645	XLOC_000007
7.33789	0.925749	25.835	0.378316	44.2626	NM_001272861,NM_134646	XLOC_000008
13.8122	1.07138	26.0895	0.0732624	44.2626	NM_001272861,NM_134646	XLOC_000008
7.28977	0.972428	24.5698	0.282441	138.613	NM_001258885,NM_001272862,NM_080184,NM_164355,NM_164356,NM_164357,NM_164358,NM_164359,NM_164360,NM_164361,NM_164362,NM_205880	XLOC_000009
14.5168	1.04133	28.6061	0.112226	138.613	NM_001258885,NM_001272862,NM_080184,NM_164355,NM_164356,NM_164357,NM_164358,NM_164359,NM_164360,NM_164361,NM_164362,NM_205880	XLOC_000009
6	0.985754	24	0.229145	121.346	NM_001169370,NM_001169371,NM_001258886,NM_001272863,NM_001272864,NM_001272865,NM_001272866,NM_001272867,NM_001298614,NM_164371	XLOC_000010
6.87127	0.958062	25.9728	0.767249	8.95543	NM_057222,NM_164367	XLOC_000012
7.75809	1.08308	24.4753	0.0617943	12.7226	NM_134653	XLOC_000015
13.7906	0.902221	29.7399	0.396578	23.2339	NM_001258887,NM_001272873,NM_001272874,NM_001272875,NM_001272876,NM_079979,NM_164374,NM_164375	XLOC_000016
7.82597	1.00903	29.0659	0.380522	29.8406	NM_078716	XLOC_000017
6	0.953209	30	0.315946	29.8406	NM_078716	XLOC_000017
10.4215	0.953879	27.0787	0.577626	7.91506	NM_001272877,NM_001272878	XLOC_000018
13.3182	1.00352	26.4702	9.59148e-07	0.291671	NR_073678	XLOC_000024
6	1.06781	27	2.5989e-08	0.291671	NR_073678	XLOC_000024
15.0924	0.915996	34.6619	2.48175	4.94759	NM_001298615,NM_134666	XLOC_000026
11.353	1.00614	24.1736	0.68618	12.3299	NM_134672	XLOC_000028
6	1.04744	24	0.02093	12.3299	NM_134672	XLOC_000028
27.3211	1.04613	29.8076	0.0932196	62.7675	NM_058006	XLOC_000029
8.17038	1.06885	26.6911	0.0535277	62.7675	NM_058006	XLOC_000029
11.598	1.00717	30.2947	0.320038	3.88093	NM_001272889,NM_057503,NM_057504,NM_205882,NM_205883,NM_205884,NR_124001	XLOC_000031
7.91501	0.978064	29.1362	0.506079	3.88093	NM_001272889,NM_057503,NM_057504,NM_205882,NM_205883,NM_205884,NR_124001	XLOC_000031
6.80033	0.962394	24.9486	0.442983	11.8732	NM_057981	XLOC_000037
6	0.998567	24	0.0267496	2391.92	NM_001272893	XLOC_000038
10.0847	0.916693	27.7903	0.285215	2391.92	NM_001272893	XLOC_000038
19.8333	0.946397	37.9099	0.48937	13.9735	NM_001272894,NM_057492	XLOC_000041
13.1824	0.983895	30.8456	0.288957	100.585	NM_134681	XLOC_000043
14.9171	0.935181	36.0759	0.895128	47.4208	NM_080359	XLOC_000046
23.5166	0.992638	24.9473	0.453922	87.1816	NM_134687	XLOC_000047
13.0488	1.0118	28.1274	0.320175	13.9211	NM_134689	XLOC_000048
15.6123	0.907663	36.3591	1.00027	12.4583	NM_001272908	XLOC_000049
7.71171	0.936214	24.7716	1.14375	5.10349	NM_134700	XLOC_000069
24.2453	0.98162	36.0866	1.24057	2.8636	NM_001272915	XLOC_000070
6.06632	0.908824	24.9837	0.108123	2.8636	NM_001272915	XLOC_000070
9.34475	1.0637	26.5002	0.463682	13.7541	NM_057808	XLOC_000071
7.37187	1.04512	24.5876	0.10852	65.7533	NM_001038778,NM_001169376,NM_001258898,NM_134705	XLOC_000072
7.62284	0.963255	28.8824	0.737828	8.8983	NM_057628,NM_164389,NM_164390	XLOC_000073
11.507	1.06746	31.7442	0.53326	8.8983	NM_057628,NM_164389,NM_164390	XLOC_000073
13.8527	0.981838	36.9917	0.246262	24.2704	NM_001014453,NM_001014454,NM_001014455,NM_001272921	XLOC_000079
8.23726	1.05027	30.5142	0.128359	24.2704	NM_001014453,NM_001014454,NM_001014455,NM_001272921	XLOC_000079
6.75096	0.944676	25.1136	0.696111	16.381	NM_001272923,NM_134719	XLOC_000087
13.4393	0.998629	34.6826	0.486999	5.13831	NM_134723	XLOC_000089
12.2237	1.00543	35.0784	0.212207	19.3451	NM_134725	XLOC_000090
25.0111	0.929984	39.6246	0.881668	19.3451	NM_134725	XLOC_000090
14.1524	0.99391	33.4574	0.651707	9.99698	NM_134729	XLOC_000093
6	0.929263	27	0.494008	9.99698	NM_134729	XLOC_000093
7.35388	0.96687	25.9661	0.565951	41.7245	NM_134731	XLOC_000094
13.2574	0.916317	29.0569	0.806784	41.7245	NM_134731	XLOC_000094
18.6795	0.989601	29.3313	0.406337	37.3076	NM_001272928,NM_134733	XLOC_000095
6.86709	0.923293	24.4993	1.68454	8.13946	NM_134735	XLOC_000096
19.7657	1.0355	24.5673	0.454089	8.13946	NM_134735	XLOC_000096
15.6854	0.989233	36.1512	0.39105	12.3549	NM_134736	XLOC_000097
7.59621	0.924533	29.3513	0.930241	12.3549	NM_134736	XLOC_000097
12.6915	0.94159	25.3518	0.816584	16.2016	NM_001272930	XLOC_000099
7.75315	0.928331	24.5242	0.534898	16.2016	NM_001272930	XLOC_000099
13.2304	1.0249	26.3514	0.515456	7.01794	NM_001258901,NM_001258902,NM_001272931,NM_134739,NM_164409	XLOC_000100
6	0.904306	27	0.554004	7.01794	NM_001258901,NM_001258902,NM_001272931,NM_134739,NM_164409	XLOC_000100
7.86427	1.00248	24.6631	0.509247	6.79005	NM_134741	XLOC_000101
7.54263	0.995582	30.7059	1.33582	1.43259	NM_001258903,NM_001258904,NM_134742	XLOC_000102
11.3665	0.911602	29.5787	2.31381	1.43259	NM_001258903,NM_001258904,NM_134742	XLOC_000102
6	0.934409	27	1.58735e-15	0.677765	NM_001272934	XLOC_000104
6	0.912425	24	8.97738e-14	0.114969	NR_073687	XLOC_000122
14.3412	0.96129	34.7241	1.67467	0.728606	NM_001272944,NM_001272945,NM_001272946,NM_001298635,NM_134763	XLOC_000125
6	1.06317	24	0.59977	0.728606	NM_001272944,NM_001272945,NM_001272946,NM_001298635,NM_134763	XLOC_000125
6	1.01616	27	0.305663	4.89619	NM_134765	XLOC_000126
11.139	0.939799	28.7246	0.712967	4.89619	NM_134765	XLOC_000126
7.92373	1.03153	31.6893	0.282154	21.3367	NM_001258910,NM_134766,NM_164428,NM_164429,NM_164430	XLOC_000127
13.948	0.915418	35.2812	0.605939	53.7825	NM_001272948,NM_057657	XLOC_000128
21.2883	0.962478	34.9834	0.56891	39.2313	NM_134769	XLOC_000130
8.38526	0.955901	24.9182	0.647347	39.2313	NM_134769	XLOC_000130
13.8638	1.04962	33.5643	0.917145	13.0692	NM_001298636	XLOC_000131
8.80847	1.05782	29.4389	0.789691	25.6604	NM_134772	XLOC_000132
6.61129	0.950128	30.2852	0.366499	25.6604	NM_134772	XLOC_000132
16.7356	0.961593	30.5506	1.06755	2.27251	NM_134774,NM_164436	XLOC_000133
22.4064	0.987516	42.272	0.3049	46.1403	NM_001272963	XLOC_000140
25.2078	1.01792	47.5135	0.644847	72.7978	NM_134793	XLOC_000143
6.88334	0.924653	28.2127	1.87221e-14	0.651578	NR_047875	XLOC_000145
31.6489	1.01736	38.4802	1.12285	0.765032	NM_001103583,NM_001272965,NM_001272966,NM_001272967,NM_001272968	XLOC_000148
6	0.98904	27	0.0982211	52.5769	NM_164453	XLOC_000155
7.64618	1.00618	28.5324	0.121953	12.393	NM_134804	XLOC_000156
8.15961	0.906379	29.9282	0.825308	18.6909	NM_001272978,NM_134805,NM_164456	XLOC_000157
16.4008	0.954257	29.3999	0.388108	18.6909	NM_001272978,NM_134805,NM_164456	XLOC_000157
6	0.925094	27	1.14596e-13	0.280019	NM_134806	XLOC_000158
16.0437	0.955926	37.4372	1.16953	5.405	NM_134812	XLOC_000162
7.67742	1.00441	28.2619	0.0655503	14.5889	NM_134813,NM_164461,NM_164462,NM_164463	XLOC_000163
23.758	1.06004	33.628	0.0690635	25.9739	NM_001014460	XLOC_000164
6	1.02533	27	0.209094	5.02071	NM_001273003,NM_134833,NM_164481	XLOC_000175
11.1913	1.00008	27.5234	0.625404	8.62659	NM_001273005,NM_134834	XLOC_000176
6.4251	0.971885	27.5132	0.598851	8.62659	NM_001273005,NM_134834	XLOC_000176
6	0.93618	27	0.529024	1.80008	NM_001273012	XLOC_000179
7.56136	0.916714	27.5743	0.795948	1.80008	NM_001273012	XLOC_000179
7.16633	0.98036	29.9557	0.960835	11.2429	NM_057692	XLOC_000182
7.50127	0.905606	26.1541	1.02018	11.2122	NM_001273022,NM_001273023,NM_001273024,NM_001273025,NM_134859,NM_164493,NM_164494,NM_164495	XLOC_000196
12.9391	0.971665	35.3901	0.512222	27.2919	NM_080360,NM_164496,NM_164497	XLOC_000198
6.33464	0.904807	28.9459	0.405576	27.2919	NM_080360,NM_164496,NM_164497	XLOC_000198
29.5803	1.03537	26.8412	0.413378	343.265	NM_001258921,NM_001273031,NM_164498	XLOC_000200
8.04089	1.05012	25.8401	0.143123	343.265	NM_001258921,NM_001273031,NM_164498	XLOC_000200
10.9523	1.01141	28.2878	0.0296554	5.91314	NM_001273032	XLOC_000201
27.5066	1.04836	26.55	0.984316	28.8715	NM_001273034	XLOC_000202
10.7789	0.947024	25.5397	1.18025	29.7796	NM_058115	XLOC_000203
10.3107	0.930867	31.3261	0.843488	116.828	NM_134867,NM_164500	XLOC_000204
11.1312	0.953936	30.8788	0.138754	12.134	NM_001273038,NM_078737	XLOC_000206
8.09648	0.943234	29.2817	0.134885	3358.07	NM_001273041,NM_078738,NM_164507,NM_164508	XLOC_000211
22.7298	1.04529	42.9617	0.056405	3358.07	NM_001273041,NM_078738,NM_164507,NM_164508	XLOC_000211
12.2736	0.941017	31.9006	0.602925	22.1656	NM_134881,NM_164509,NM_164510	XLOC_000212
6	0.967223	27	0.143976	22.1656	NM_134881,NM_164509,NM_164510	XLOC_000212
22.8941	1.03074	40.6663	0.307789	11.0337	NM_134885	XLOC_000214
21.1475	0.913203	38.7188	0.142979	10.4363	NM_001273042	XLOC_000215
16.6022	0.921286	24.4476	1.05647	18.0194	NM_080155	XLOC_000216
7.67928	0.965452	25.0636	0.385575	9.67925	NM_001144300,NM_001144301,NM_001144302,NM_001144303,NM_001273044,NM_078740,NM_164516,NM_164517	XLOC_000217
28.0548	1.03344	44.8245	0.140352	9.67925	NM_001144300,NM_001144301,NM_001144302,NM_001144303,NM_001273044,NM_078740,NM_164516,NM_164517	XLOC_000217
13.7785	1.00086	26.5199	0.461117	9.02466	NM_057456	XLOC_000219
8.56776	1.05745	24.7869	0.0590607	10.1439	NM_058024	XLOC_000221
6	0.913357	27	0.00859944	30.5826	NM_001144305,NM_001273047,NM_143807,NM_164519	XLOC_000222
7.54617	1.09526	25.0242	0.440329	12.5354	NM_001273049,NM_134892	XLOC_000224
27.8717	1.00955	31.7898	0.116987	10.6681	NM_134894	XLOC_000225
12.5545	1.04066	33.693	0.183062	10.6681	NM_134894	XLOC_000225
9.16324	1.03714	29.7389	0.025609	26.7092	NM_001298644,NM_001298645,NM_134896,NM_134897,NM_164522	XLOC_000226
31.3362	0.989643	39.6627	0.615307	3.94601	NM_001298646,NM_134900	XLOC_000227
30.8599	1.08775	45.4858	0.00421084	6.45389	NM_001273055,NM_164523	XLOC_000228
30.9109	0.994736	26.9894	0.481785	112.265	NM_001144306,NM_134904	XLOC_000233
12.4231	0.987876	26.3224	0.00687598	112.265	NM_001144306,NM_134904	XLOC_000233
10.2865	0.947743	31.7969	0.724239	5.45571	NM_078741	XLOC_000236
6	0.953774	27	0.000406999	34.3174	NM_001258923,NM_001273064	XLOC_000237
20.1948	0.931245	29.6279	1.93908	10.1698	NM_078742	XLOC_000250
13.6493	1.02299	34.6786	0.0750346	31.3494	NM_001298657,NM_134933	XLOC_000256
9.42052	1.06482	25.3584	0.223965	13.1626	NM_001103604	XLOC_000257
17.7687	0.979579	35.7539	0.0292511	13.1626	NM_001103604	XLOC_000257
9.60994	0.96248	29.798	0.385965	9.78395	NM_134936	XLOC_000258
14.8297	1.03376	38.7898	0.0464205	9.78395	NM_134936	XLOC_000258
21.0525	0.970197	24.8741	0.651611	53.2563	NM_143715,NM_164537	XLOC_000259
7.38854	0.955326	24.6242	0.766263	53.2563	NM_143715,NM_164537	XLOC_000259
12.5184	1.02433	26.5015	1.85266e-06	0.0784505	NR_124049	XLOC_000262
6	1.04441	30	0.0283739	292.772	NM_057947	XLOC_000263
7.07921	0.976793	29.3293	0.514777	32.1927	NM_001273069	XLOC_000266
15.8776	0.994615	29.949	5.45412e-14	0.207265	NM_134946	XLOC_000268
31.6932	0.993417	44.2597	5.2905e-14	0.207265	NM_134946	XLOC_000268
7.70142	0.952943	25.146	0.884241	7.6167	NM_134960,NM_164553	XLOC_000284
6	1.05948	24	0.0497694	7.6167	NM_134960,NM_164553	XLOC_000284
19.6857	1.01555	42.1752	0.412284	15.9321	NM_001258932,NM_001258933,NM_001258934,NM_057535,NM_164556,NM_164557,NM_164558	XLOC_000290
9.87983	0.93637	31.5857	0.0920393	15.9321	NM_001258932,NM_001258933,NM_001258934,NM_057535,NM_164556,NM_164557,NM_164558	XLOC_000290
6.75568	0.992747	25.3117	1.50943	0.0514712	NM_001258935,NM_001258936,NM_134964	XLOC_000293
13.5255	0.982342	25.321	1.67235	0.0514712	NM_001258935,NM_001258936,NM_134964	XLOC_000293
12	1.0007	27.1184	1.30548e-12	0.0615221	NM_143795,NM_164561	XLOC_000294
6	1.00071	24	4.18157e-14	0.0615221	NM_143795,NM_164561	XLOC_000294
14.0957	1.00982	27.5182	0.466465	2.74007	NM_001169396,NM_134967	XLOC_000301
28.1587	0.955084	43.6641	1.63058	2.74007	NM_001169396,NM_134967	XLOC_000301
10.0272	0.935901	24.0357	4.38887	2.99466	NM_001298670	XLOC_000312
6	1.03922	27	0.704264	2.99466	NM_001298670	XLOC_000312
7.78473	0.944376	24.9761	0.0664091	1885.7	NM_001273089,NM_057428	XLOC_000316
16.788	0.981741	37.1972	1.70417	2.08899	NR_124063	XLOC_000317
6.99589	0.928502	28.6988	2.1737	2.08899	NR_124063	XLOC_000317
19.8011	1.00865	27.3838	0.619215	7.72335	NM_001103608,NM_001103609,NM_164580	XLOC_000322
21.7308	1.04001	30.6064	0.0426893	18.197	NM_001103610,NM_058068	XLOC_000329
9.42963	1.03612	33.0006	0.0209656	18.197	NM_001103610,NM_058068	XLOC_000329
28.009	1.01644	47.8459	2.8687e-12	0.108563	NM_134983	XLOC_000330
14.0343	1.0152	35.0315	1.34447e-12	0.108563	NM_134983	XLOC_000330
10.2622	0.998407	34.0215	0.183716	11.206	NM_001273097,NM_001273098,NM_134988	XLOC_000337
6	1.06437	27	0.0603645	11.206	NM_001273097,NM_001273098,NM_134988	XLOC_000337
6	0.976585	27	0.19588	8.06596	NM_134990	XLOC_000338
8.58234	0.935409	31.1026	1.47338	2.43634	NM_134997	XLOC_000342
14.4172	0.972794	24.7633	0.737556	6.62298	NM_001298676,NM_135005	XLOC_000348
8.31176	1.04199	30.8565	0.00802315	6.62298	NM_001298676,NM_135005	XLOC_000348
6	0.916492	27	0.580421	7.93613	NM_135006	XLOC_000349
7.96373	0.912954	24.408	5.39779	0.717679	NM_135013,NM_175962	XLOC_000352
11.575	1.06535	32.9554	0.622779	0.328169	NM_001273118	XLOC_000354
8.99999	1.08864	24	0.0081715	1.25223	NM_001169402,NM_001273123,NM_135021	XLOC_000355
6	0.935952	30	0.314768	11.7241	NM_135023	XLOC_000356
10.5902	1.03439	26.8481	0.236457	0.546913	NM_135028	XLOC_000360
20.0206	0.980893	30.0786	0.130683	0.546913	NM_135028	XLOC_000360
14.4423	1.07529	28.3128	0.245615	15.4957	NM_001273132,NM_080361	XLOC_000364
15.6761	0.900099	29.5679	1.81631	20.7875	NM_001042869	XLOC_000367
11.0226	0.905394	30.7277	1.71851	8.37122	NM_135041	XLOC_000368
6.87635	0.97922	29.6844	0.324636	8.37122	NM_135041	XLOC_000368
7.47938	1.01462	29.4592	0.386604	9.87525	NM_135042	XLOC_000369
8.36044	0.990429	30.7132	0.252847	82.5598	NM_001273134	XLOC_000370
20.6541	0.987378	44.158	0.17396	82.5598	NM_001273134	XLOC_000370
6	1.05502	27	0.614534	17.3141	NM_135045	XLOC_000371
15.8153	0.969061	32.5146	0.809738	60.3661	NM_001273140,NM_001273141	XLOC_000373
6	1.08316	30	0.00492314	60.3661	NM_001273140,NM_001273141	XLOC_000373
19.2299	1.08522	26.3074	0.0986032	444.362	NM_164615,NM_164616,NM_164617	XLOC_000374
24.1521	1.01943	24.4393	0.41748	14.6608	NM_001273147,NM_001273148,NM_001273149,NM_001273150,NM_001273151	XLOC_000376
8.20475	0.901724	26.0249	0.601989	3.23055	NM_135058	XLOC_000377
9.18435	0.974166	29.377	0.366512	152.489	NM_001273153,NM_078755	XLOC_000378
9	1.07252	30.8836	8.03035e-13	0.148926	NM_001014467,NM_001014468,NM_001201761,NM_001273154,NM_001273155,NM_001298682,NM_001298683,NM_078756,NM_164625,NM_164626,NM_164627,NR_047892	XLOC_000379
23.866	0.940507	27.058	0.239009	1785.46	NM_001201762,NM_164628	XLOC_000380
6.86506	0.935659	26.1826	0.0525239	1785.46	NM_001201762,NM_164628	XLOC_000380
6	0.913995	24	0.548723	6.2138	NM_001273156	XLOC_000381
7.82717	1.04917	31.0075	0.644624	6.5978	NM_001273157,NM_001273158,NM_135064	XLOC_000382
14.0282	1.0255	34.2969	0.941771	28478.4	NM_001169414,NM_001201763,NM_001201764,NM_001201765,NM_001201766,NM_001201767,NM_001201768,NM_001273159,NM_001273160,NM_001273161,NM_001273162,NR_002509,NR_002510,NR_002511	XLOC_000383
26.931	1.0262	42.0498	5.77032e-19	124.496	NR_003755	XLOC_000385
23.1366	0.903059	46.885	3.03586	4.14827	NM_135072	XLOC_000390
17.8041	1.02033	35.3863	0.998993	2.06926	NM_135073,NM_135074	XLOC_000391
6	0.927974	27	0.211143	2.06926	NM_135073,NM_135074	XLOC_000391
8.9988	1.00058	24.7936	0.477795	9.08653	NM_001298692,NM_001298693	XLOC_000392
36.9182	0.965886	39.7385	1.22239	7.79339	NM_001298694,NM_001298695,NM_164639	XLOC_000394
14.7285	0.984145	26.658	0.518736	7.79339	NM_001298694,NM_001298695,NM_164639	XLOC_000394
43.4039	0.915761	39.6468	1.58371	80.5972	NM_001258956,NM_001258957	XLOC_000396
7.64319	1.08329	30.933	0.332729	80.5972	NM_001258956,NM_001258957	XLOC_000396
25.6859	1.04829	47.5506	0.844719	92.2137	NM_078758	XLOC_000397
8.47623	0.910569	28.9543	2.64646	1.26735	NM_001273168	XLOC_000405
12.4375	0.930842	29.626	0.517044	148.503	NM_001273169,NM_001273170,NM_135086	XLOC_000406
6	1.08232	24	0.179932	148.503	NM_001273169,NM_001273170,NM_135086	XLOC_000406
27.9256	0.989933	39.6033	0.000995441	38.7554	NM_135088	XLOC_000407
23.7489	1.00164	25.9641	0.246152	5.40748	NM_135091	XLOC_000408
7.64511	0.964701	26.9122	0.853621	23.2755	NM_164644	XLOC_000409
22.6221	1.05788	27.8183	0.117459	23.2755	NM_164644	XLOC_000409
20.1431	0.956413	25.103	0.385166	34.2804	NM_164645	XLOC_000410
7.14281	1.0062	28.357	0.0962048	51.4845	NM_001258963,NM_001258964,NM_001298700	XLOC_000411
22.152	0.972389	30.9678	0.157882	51.4845	NM_001258963,NM_001258964,NM_001298700	XLOC_000411
7.62907	1.02045	25.3858	0.890519	10.0593	NM_001258965,NM_001258966,NM_001258967,NM_001258968,NM_001258969,NM_001273172,NM_135094,NM_164649	XLOC_000412
23.3716	1.04816	42.4581	0.23506	10.0593	NM_001258965,NM_001258966,NM_001258967,NM_001258968,NM_001258969,NM_001273172,NM_135094,NM_164649	XLOC_000412
6	0.915472	27	0.310952	6.84481	NM_001298707	XLOC_000427
12.4893	0.912702	27.8528	2.97325	6.16286	NM_164662	XLOC_000431
7.7097	1.05326	27.9383	0.139973	17.5046	NM_135116	XLOC_000432
7.04581	1.00309	25.5171	0.27267	2.88	NM_135124	XLOC_000442
12.2668	0.90591	35.715	1.12434	20.4306	NM_001273182,NM_001273183,NM_001273184,NM_057219	XLOC_000446
7.16053	1.08471	26.2201	0.095101	7.64186	NM_001273185,NM_135127	XLOC_000447
9.16287	1.01179	28.307	0.0194336	67.1641	NM_001273189,NM_057246	XLOC_000452
8.50985	0.982426	24.2456	0.965829	1.75819	NM_001103623,NM_001258982,NM_001273190	XLOC_000453
27.4536	1.0136	40.1236	0.00213746	1.75819	NM_001103623,NM_001258982,NM_001273190	XLOC_000453
10.4696	0.974025	33.5927	1.14228	1.2261	NM_164674	XLOC_000456
11.6509	1.00088	25.6366	0.53957	14.8788	NM_001144323,NM_135140,NM_164678	XLOC_000457
6.46741	0.933314	28.0577	2.06523	14.8788	NM_001144323,NM_135140,NM_164678	XLOC_000457
9.81121	1.05799	29.5826	0.24703	27.9278	NM_001298726,NM_001298727,NM_164679	XLOC_000458
22.2418	0.991659	41.0092	1.6707	3.86286	NM_001103626	XLOC_000460
6.42695	1.04472	26.3541	0.882643	3.86286	NM_001103626	XLOC_000460
8.61323	1.03863	28.8974	0.185039	19.1381	NM_135144	XLOC_000461
22.2335	1.09887	32.2037	0.219607	19.1381	NM_135144	XLOC_000461
18.4701	0.958501	31.1698	1.01891	36.8287	NM_135148	XLOC_000463
6.79834	0.952735	29.1622	0.78111	36.8287	NM_135148	XLOC_000463
7.43317	0.909356	29.59	0.8596	30.8502	NM_001169423,NM_078766	XLOC_000464
8.03299	1.01344	31.7347	0.454547	5.76854	NM_058118,NM_058119	XLOC_000466
6	0.979675	27	0.334813	0.667502	NM_164685	XLOC_000468
16.5799	1.08737	36.9352	0.0551431	12.8066	NM_001144325,NM_001144326,NM_001273197,NM_135168	XLOC_000481
29.5654	1.04477	46.0358	0.421736	68.1769	NM_001273199,NM_001273200,NM_057810,NM_164689	XLOC_000482
6	0.981066	24	0.00176966	68.1769	NM_001273199,NM_001273200,NM_057810,NM_164689	XLOC_000482
6.30538	1.01237	30.215	0.142211	61.9615	NM_135175	XLOC_000485
26.2057	1.08431	42.8533	0.149973	61.9615	NM_135175	XLOC_000485
21.235	0.926254	36.9493	1.37963	4.12511	NM_135181	XLOC_000488
11.8042	0.963059	35.3249	0.132166	4.12511	NM_135181	XLOC_000488
7.01715	1.01771	30.6704	0.324151	15.2739	NM_135185,NM_205915	XLOC_000490
6	1.09977	27	0.017318	4.32689	NM_135191	XLOC_000491
7.52363	1.01124	26.5482	0.326235	7.37889	NM_001103629,NM_164692	XLOC_000493
9.23692	1.04814	28.0066	0.672631	7.37889	NM_001103629,NM_164692	XLOC_000493
11.843	0.941691	30.6534	0.680506	71.2539	NM_135202	XLOC_000497
22.6435	0.992214	45.6121	1.12347	20.0969	NM_001298751	XLOC_000499
6.69403	0.977664	24.2835	1.39279	20.0969	NM_001298751	XLOC_000499
41.0631	0.911771	61.675	0.519284	48.2894	NM_135208,NM_164694,NM_164695	XLOC_000500
6.54312	0.914221	24.6968	0.0652125	48.2894	NM_135208,NM_164694,NM_164695	XLOC_000500
15.3231	1.07496	26.172	0.140421	14.2949	NM_001298755,NM_135214	XLOC_000503
6	1.03271	27	0.0137739	14.2949	NM_001298755,NM_135214	XLOC_000503
6	0.970244	30	0.126215	11.6901	NM_135216	XLOC_000504
13.5409	1.02499	28.7889	0.189716	11.6901	NM_135216	XLOC_000504
19.8435	0.91915	40.6028	0.0216476	18.2718	NM_001103633,NM_001298757	XLOC_000505
8.73547	0.948541	30.093	1.42132	9.85543	NM_135222	XLOC_000506
6	0.986369	27	0.00253565	9.85543	NM_135222	XLOC_000506
8.22718	1.07774	25.6449	0.0865459	14.7402	NM_001273224,NM_001273225,NM_001273226,NM_164707	XLOC_000507
6.85776	0.973224	30.6551	0.505319	7.27752	NM_057866	XLOC_000516
13.5165	1.07095	29.9139	0.2531	7.27752	NM_057866	XLOC_000516
6	0.961969	30	0.150346	7.26122	NM_135235	XLOC_000517
10.3883	0.9402	33.0119	0.714569	9.80917	NM_135238	XLOC_000521
6	0.988558	27	0.187346	161.148	NM_001169426,NM_001169427,NM_001258988,NM_001258989,NM_001258990,NM_057521,NM_164720,NM_164721	XLOC_000522
20.6869	0.970137	27.9563	0.309197	161.148	NM_001169426,NM_001169427,NM_001258988,NM_001258989,NM_001258990,NM_057521,NM_164720,NM_164721	XLOC_000522
11.3635	1.09133	30.1002	0.0989866	6.63881	NM_057920	XLOC_000524
15.2911	1.03125	36.8006	0.691621	7.38994	NM_080707	XLOC_000525
15.5911	1.01665	26.8031	0.346755	5.18905	NM_001298767	XLOC_000526
7.56188	1.0492	30.4405	0.429569	5.18905	NM_001298767	XLOC_000526
6.44322	0.986138	26.5495	0.230861	60.4289	NM_001298768	XLOC_000527
12.1767	1.00179	25.8602	0.83498	0.2784	NM_135248	XLOC_000530
7.97542	1.01962	31.2045	0.718086	0.2784	NM_135248	XLOC_000530
19.5797	1.02868	40.1431	0.782254	27.5367	NM_135249	XLOC_000532
8.01968	1.03667	31.909	0.20761	37.4178	NM_001258998,NM_001258999,NM_001259000,NM_001298771,NM_001298772,NM_001298773,NM_001298774,NM_001298775,NM_080765,NM_135251,NM_164730,NM_164736,NM_164738	XLOC_000533
15.5747	1.0723	33.3057	0.287873	37.4178	NM_001258998,NM_001258999,NM_001259000,NM_001298771,NM_001298772,NM_001298773,NM_001298774,NM_001298775,NM_080765,NM_135251,NM_164730,NM_164736,NM_164738	XLOC_000533
26.6551	0.985681	45.3397	0.683416	9.58557	NM_001042877,NM_164739	XLOC_000534
6.90556	0.967776	28.7209	0.41713	48.59	NM_144298	XLOC_000535
40.0818	1.0361	30.9388	1.25554e-12	0.26414	NM_135253	XLOC_000536
7.05628	1.0361	25.4925	2.82241e-14	0.26414	NM_135253	XLOC_000536
6	0.94252	27	0.0132974	1.26964	NR_124128	XLOC_000537
9.00651	1.01136	30.5784	0.200235	1.38666	NM_001273255	XLOC_000540
6	1.08979	27	5.07983e-06	0.0185122	NM_001273260,NM_078779,NM_164747	XLOC_000545
7.92252	0.99094	30.9432	0.968549	1.28629	NM_135272	XLOC_000549
16.3226	1.01357	39.3487	0.919476	1.28629	NM_135272	XLOC_000549
8.05121	0.945538	30.6297	0.650883	13.2219	NM_001259001,NM_001273263	XLOC_000550
26.7326	1.07684	42.4604	0.730159	12.8865	NM_001169430,NM_001273268,NM_001273269,NM_001298781,NM_135276,NM_164751	XLOC_000554
8.27746	1.03631	25.278	0.149459	12.8865	NM_001169430,NM_001273268,NM_001273269,NM_001298781,NM_135276,NM_164751	XLOC_000554
31.3131	0.98721	41.6239	1.45029	2.97415	NM_144373,NM_164758,NM_164759,NM_164760	XLOC_000564
7.42576	0.931694	25.1229	1.16071	2.97415	NM_144373,NM_164758,NM_164759,NM_164760	XLOC_000564
13.834	0.966147	37.5817	0.695818	12.2275	NM_135304	XLOC_000574
8.05715	1.07157	24.1708	0.300555	12.2275	NM_135304	XLOC_000574
6.52669	1.0109	25.8456	0.139284	191.947	NM_057270,NM_164773	XLOC_000577
9.49638	1.09629	30.0702	0.331225	3.78927	NM_001273285,NM_001273286,NM_001273287,NM_135310,NM_164774	XLOC_000578
6	1.08357	30	0.00514529	73.192	NM_001298795	XLOC_000579
7.5002	1.0244	28.2022	0.382321	516.233	NM_001298805	XLOC_000585
14.1027	0.991177	28.055	1.04023	0.25167	NM_135330,NM_164778	XLOC_000586
7.77934	1.03308	26.1858	0.919893	0.25167	NM_135330,NM_164778	XLOC_000586
28.5956	1.02641	26.7264	0.367923	129.642	NM_001273291	XLOC_000587
12.4721	0.968691	36.1199	0.433088	3.04433	NM_001298809,NM_135336	XLOC_000590
6.58704	0.938121	27.5632	0.731539	3.04433	NM_001298809,NM_135336	XLOC_000590
7.20913	1.01725	29.1279	0.277149	6.31045	NM_057591	XLOC_000591
26.2889	0.952	29.3104	0.243883	31.7751	NM_001273295,NM_164782,NM_164783,NM_164784,NM_164785,NM_164786,NM_164787,NM_164788,NM_164789,NM_164790	XLOC_000593
23.766	0.977919	35.7496	0.810188	15.298	NM_001298811,NM_135340	XLOC_000595
6	1.04325	24	0.0107947	15.298	NM_001298811,NM_135340	XLOC_000595
9.2327	0.981124	32.5024	0.247473	22.6913	NM_001042881,NM_001169436,NM_001201789,NM_001201790,NM_001273297,NM_001273298,NM_001273299,NM_001273300,NM_135344,NM_164795	XLOC_000599
30.7689	1.03485	50.9021	0.02222	22.6913	NM_001042881,NM_001169436,NM_001201789,NM_001201790,NM_001273297,NM_001273298,NM_001273299,NM_001273300,NM_135344,NM_164795	XLOC_000599
10.0013	0.929271	24.1473	0.991295	11.7927	NM_135346	XLOC_000601
8.90838	0.980331	30.152	1.07073	7.0271	NM_001273302,NM_135347,NM_164798	XLOC_000602
9	0.952614	30	3.54828	0.22614	NR_073740	XLOC_000603
7.82883	0.902933	30.8763	0.815462	80.6308	NM_057788	XLOC_000605
12.5157	0.998214	33.7157	0.924768	21.3732	NM_001273303,NM_001273304,NM_135351	XLOC_000606
8.01597	1.09718	24.3817	0.0771557	21.3732	NM_001273303,NM_001273304,NM_135351	XLOC_000606
7.41271	1.0293	28.0397	0.255708	13.6114	NM_135359	XLOC_000612
27.6293	0.966564	32.2962	0.04099	13.6114	NM_135359	XLOC_000612
6.92996	1.03289	25.8528	0.636096	7.25932	NM_135361	XLOC_000613
9.14635	1.02255	31.6142	0.199506	16.9932	NM_135363	XLOC_000614
8.76014	0.970842	32.6918	1.7914	12.4971	NM_135365	XLOC_000615
13.8381	1.01781	24.9144	0.318076	12.4971	NM_135365	XLOC_000615
6.76886	0.978463	30.0155	0.410205	14.0914	NM_164809	XLOC_000621
17.4322	1.04935	35.7524	0.573802	14.0914	NM_164809	XLOC_000621
10.1384	1.0778	25.4567	0.194275	51.882	NM_001032054,NM_001032055,NM_001032056,NM_001259015,NM_001298819	XLOC_000622
11.797	0.959587	30.8269	0.976577	3.7165	NM_001298820,NM_001298821,NM_135372	XLOC_000623
6.50155	1.00429	30.3649	0.504794	14.0098	NM_135373	XLOC_000624
18.884	0.949843	33.6056	1.02902	14.0098	NM_135373	XLOC_000624
10.3415	1.01825	33.5607	0.759425	7.599	NM_135377	XLOC_000626
6.8053	1.00852	24.8251	0.304216	7.599	NM_135377	XLOC_000626
9.28924	1.09251	33.038	0.196702	32.672	NM_001201794,NM_001201795,NM_001201796,NM_001201797,NM_001201798,NM_164812,NM_164813,NM_164814,NM_164815,NM_205935,NM_205936	XLOC_000627
7.09605	0.975398	24.5391	1.1063	1.25151	NM_164817	XLOC_000632
14.2008	1.02132	25.7645	0.596706	1.25151	NM_164817	XLOC_000632
15.466	0.967779	39.2402	0.110435	23.0525	NM_164818	XLOC_000633
26.3165	0.988646	29.6371	0.177881	223.457	NM_001298822,NM_001298823,NM_001298824,NM_058111,NM_164820,NM_175984	XLOC_000634
15.31	1.04138	34.1319	0.0405365	223.457	NM_001298822,NM_001298823,NM_001298824,NM_058111,NM_164820,NM_175984	XLOC_000634
6.84578	0.993456	24.1376	0.251916	13.9692	NM_057298	XLOC_000635
10.2074	0.917876	33.9403	1.55857	2.67952	NM_001032060	XLOC_000636
9.24022	0.944964	29.7326	1.50512	4.25401	NM_001273324	XLOC_000638
6.70499	0.96175	25.2254	1.69712	111.532	NR_047926	XLOC_000642
32.7237	1.02513	42.799	0.60427	111.532	NR_047926	XLOC_000642
7.27744	1.01479	24.7747	1.16792	0.973193	NM_135390	XLOC_000643
15.4282	1.02964	38.3	0.648691	0.973193	NM_135390	XLOC_000643
6	0.933031	24	0.306767	10.2103	NM_135394	XLOC_000645
6	0.963131	27	0.271865	10.9474	NM_001273326,NM_001273327,NM_135396	XLOC_000646
12.521	0.999747	31.3635	1.35008	1.73395	NM_001273329	XLOC_000648
6	1.04861	27	0.0554625	1.73395	NM_001273329	XLOC_000648
20.8416	0.939783	41.9805	0.597191	81.2418	NM_001259017,NM_058156	XLOC_000651
12.9418	1.02122	25.3937	0.6615	9.53778	NM_001273340	XLOC_000656
12.9797	0.977703	26.8155	1.22958	2.52833	NM_175992,NM_175993,NM_175994	XLOC_000657
6	1.06712	27	0.119035	2.52833	NM_175992,NM_175993,NM_175994	XLOC_000657
8.94209	0.947805	30.8087	3.12502e-06	0.185053	NM_135411,NM_175995	XLOC_000658
10.611	1.01487	34.0975	0.323534	0.780147	NM_001103657,NM_001103658,NM_001169443,NM_001201808,NM_001201809,NM_001201810,NM_001201811,NM_001201812,NM_001298836,NM_001298837	XLOC_000661
6.70417	1.05283	29.1982	0.0815414	0.780147	NM_001103657,NM_001103658,NM_001169443,NM_001201808,NM_001201809,NM_001201810,NM_001201811,NM_001201812,NM_001298836,NM_001298837	XLOC_000661
10.4778	0.965829	34.015	1.39004	4.74622	NM_175999	XLOC_000664
6	1.0193	27	0.0666101	4.74622	NM_175999	XLOC_000664
8.81028	1.01411	28.6399	0.891472	4.45314	NM_176000	XLOC_000665
8.39763	0.927803	25.5596	0.778988	5.92596	NM_001201814,NM_001298843,NM_144305	XLOC_000670
19.0448	0.945149	38.1074	0.400438	5.92596	NM_001201814,NM_001298843,NM_144305	XLOC_000670
6.39479	0.961277	25.9924	1.40809	3.17206	NM_001042884,NM_001169445,NM_001201816,NM_001273348,NM_001273349,NM_176002	XLOC_000681
13.675	0.908284	30.2847	1.60316	3.17206	NM_001042884,NM_001169445,NM_001201816,NM_001273348,NM_001273349,NM_176002	XLOC_000681
6	0.956565	24	0.392612	8.44796	NM_057599	XLOC_000688
11.9257	1.06881	29.1273	0.567822	8.44796	NM_057599	XLOC_000688
13.0408	1.00625	35.988	0.0889579	89.0825	NM_135441	XLOC_000696
7.46324	0.980088	29.8445	0.776523	6.68881	NM_135454,NM_164859	XLOC_000710
11.5355	1.05448	30.7168	0.214279	171.981	NM_078802,NM_164863	XLOC_000713
18.4556	1.02656	35.9952	0.0942126	171.981	NM_078802,NM_164863	XLOC_000713
6	0.986413	24	0.34613	2.41561	NM_001169451,NM_135459,NM_164864	XLOC_000714
8.16753	0.940818	24.6017	1.65998	2.41561	NM_001169451,NM_135459,NM_164864	XLOC_000714
32.8371	0.99166	24.7619	0.430915	13.6751	NM_205948	XLOC_000715
8.89353	1.0222	30.1365	0.203484	13.6751	NM_205948	XLOC_000715
13.9798	0.946835	37.123	0.527066	72.8277	NM_001273364	XLOC_000717
7.67104	0.964313	30.0068	0.453695	11.2291	NM_057634	XLOC_000718
15.1311	0.911877	30.274	1.04438	11.2291	NM_057634	XLOC_000718
12.5206	0.953882	35.234	0.486872	110.067	NM_001273369	XLOC_000720
24.7993	1.07566	34.4606	0.0971945	110.067	NM_001273369	XLOC_000720
6	0.990798	27	0.453283	20.5485	NM_057953	XLOC_000721
7.84212	1.05571	24.1735	0.101888	20.5485	NM_057953	XLOC_000721
7.52533	1.01628	28.8805	0.281465	71.0443	NM_058025	XLOC_000722
6	0.990316	27	0.100354	105.22	NM_001259025,NM_135469	XLOC_000725
13.1298	0.93506	28.4142	0.586837	105.22	NM_001259025,NM_135469	XLOC_000725
6	1.05381	27	0.000274759	22.6512	NM_001201833,NM_135470	XLOC_000726
17.225	0.917359	34.4032	0.7454	56.9067	NM_001298855	XLOC_000729
10.6629	1.03329	31.7778	0.408358	10.969	NM_080128	XLOC_000731
9.91871	1.04839	31.2781	0.187657	40.6612	NM_078804	XLOC_000733
11.4064	0.948926	28.6279	1.10729	24.4267	NM_001273375,NM_001273376,NM_135479	XLOC_000734
14.3618	0.985092	33.9519	0.497292	8.4942	NM_135485	XLOC_000739
8.20765	0.966978	30.768	0.659664	8.4942	NM_135485	XLOC_000739
8.20673	0.989721	24.6254	0.522227	3.62302	NM_001298859	XLOC_000740
18.0696	1.01402	32.9547	0.576362	3.62302	NM_001298859	XLOC_000740
42.3247	0.950495	40.0166	0.608569	19.9738	NM_001298860,NM_001298861,NM_176007,NM_176008	XLOC_000741
7.5392	0.95366	26.4799	0.231835	19.9738	NM_001298860,NM_001298861,NM_176007,NM_176008	XLOC_000741
6	0.973737	27	0.0742106	2630.53	NM_001273383,NM_078806	XLOC_000743
14.3993	1.07244	26.7099	0.0735789	2630.53	NM_001273383,NM_078806	XLOC_000743
25.5323	0.997466	28.4389	0.171547	46.6173	NM_001201838,NM_135492	XLOC_000745
8.85146	0.914982	24.6416	0.381478	46.6173	NM_001201838,NM_135492	XLOC_000745
8.18166	1.00744	26.1364	0.397357	67.2954	NM_057693	XLOC_000753
6	0.941604	27	0.22961	67.2954	NM_057693	XLOC_000753
7.42052	1.04163	24.731	0.324901	5.25096	NM_135497	XLOC_000754
6	1.00656	30	0.0208887	2900.8	NM_001298865	XLOC_000758
9.85946	0.970254	27.7811	0.424431	57.4108	NM_001298869	XLOC_000761
21.7173	0.95898	26.5448	0.522647	57.4108	NM_001298869	XLOC_000761
6	0.999384	30	0.113403	4.54435	NM_135514,NM_164892	XLOC_000762
8.52693	0.984317	31.4435	0.772241	4.54435	NM_135514,NM_164892	XLOC_000762
10.6602	1.00729	33.5777	0.251059	91.034	NM_135517,NM_164895	XLOC_000763
26.3226	0.911338	28.0808	0.660225	91.034	NM_135517,NM_164895	XLOC_000763
6.76842	0.953682	25.0712	4.18911	0.188298	NM_057614	XLOC_000767
26.3159	1.03193	31.6389	2.71455	4.44931	NM_135520	XLOC_000769
6.5991	0.914756	29.532	2.01142	4.44931	NM_135520	XLOC_000769
10.8941	0.907697	33.4875	3.12654	3.16804	NM_135521	XLOC_000770
31.7028	1.00938	24.3627	1.13418	5.25311	NM_135522	XLOC_000771
7.7719	0.976042	31.4114	1.20712	5.25311	NM_135522	XLOC_000771
6.60808	0.939802	30.5877	1.36179	9.75621	NM_135531	XLOC_000774
29.0309	1.03076	36.3115	0.0447444	12.2097	NM_135534	XLOC_000775
11.562	0.951683	32.3765	0.989813	16.9616	NM_135538	XLOC_000777
23.7338	0.941267	45.4945	0.771098	16.9616	NM_135538	XLOC_000777
7.37571	0.982736	24.4691	0.774505	8.18029	NM_001273397,NM_001273398	XLOC_000778
19.3201	0.979869	36.4562	0.496108	8.18029	NM_001273397,NM_001273398	XLOC_000778
7.60665	0.915867	26.6471	1.57138	8.12714	NM_057875	XLOC_000779
19.4788	0.948507	33.5066	0.664909	21.4907	NM_001273399,NM_164917	XLOC_000780
24.1829	0.981944	34.8498	0.528549	36.8271	NM_001273403	XLOC_000783
7.20056	1.00965	28.7488	0.602791	3.69439	NM_001273405	XLOC_000784
18.4336	0.93621	36.3395	1.56279	3.69439	NM_001273405	XLOC_000784
19.3441	1.08098	24.2115	0.587097	6.80526	NM_135547	XLOC_000786
10.3156	1.01797	33.1576	1.1844	7.20923	NM_135549,NM_164918	XLOC_000788
10.7326	0.951141	32.5047	1.43722	12.7937	NM_001273410	XLOC_000789
8.80004	0.910605	29.1355	0.219487	24.8172	NM_001273411	XLOC_000790
6	1.04326	27	0.010387	12.1837	NM_001201847,NM_001201848,NM_001273413,NM_001273414,NM_001273415,NM_164919,NM_164920,NM_164921,NM_164922,NM_164923,NM_164924	XLOC_000791
6	1.01899	24	0.0252597	1918.04	NM_001273418,NM_057430,NM_058031	XLOC_000793
22.0807	1.08737	38.6469	0.708039	1.66317	NM_001169464,NM_001169465,NM_001169466,NM_135554	XLOC_000794
9.09502	1.02771	24.597	0.824122	6.42091	NM_135555	XLOC_000795
15.2027	1.01313	27.565	0.0839279	51.4053	NM_001201850,NM_135556	XLOC_000796
6	1.00925	27	1.55255e-05	51.4053	NM_001201850,NM_135556	XLOC_000796
34.7695	0.910758	57.8554	0.749745	103.087	NM_057948,NM_164927,NM_164928	XLOC_000797
7.21888	0.931451	24.2725	1.70992	6.12466	NM_135557	XLOC_000798
6	1.03328	27	0.0960473	18.781	NM_001273420	XLOC_000799
10.8031	0.958534	31.7613	1.66231	5.8376	NM_135560	XLOC_000800
6.99223	0.981381	25.8573	0.671344	5.8376	NM_135560	XLOC_000800
12.3096	0.932197	34.8523	1.22377	12.1479	NM_058093	XLOC_000801
11.2006	0.982651	30.3533	1.07036	2.04809	NM_135561	XLOC_000802
6.37163	0.908791	24.0649	0.556445	2.04809	NM_135561	XLOC_000802
25.1657	0.991997	25.9147	0.341142	6.16092	NM_135568	XLOC_000806
7.92174	1.01102	31.7668	0.398112	6.16092	NM_135568	XLOC_000806
12.62	1.09479	30.1679	0.255059	1.05739	NM_001038806	XLOC_000807
13.8997	0.979344	25.6358	0.818318	7.61123	NM_001273424	XLOC_000809
9.31231	0.983705	24.9756	0.666454	2.58276	NM_001273426	XLOC_000810
23.3059	0.989186	45.2734	0.522412	9.02848	NM_001201856,NM_001273427,NM_135574,NM_135575	XLOC_000811
6	1.0491	27	0.100739	11.5666	NM_135599,NM_164941	XLOC_000832
12.0178	1.09435	35.7431	0.157848	11.5666	NM_135599,NM_164941	XLOC_000832
6	1.01589	27	0.289546	20.3662	NM_135601	XLOC_000833
9.35087	1.02551	24.5636	0.244512	20.3662	NM_135601	XLOC_000833
15.363	1.0757	32.6481	0.365526	23.6085	NM_058100	XLOC_000842
6	0.923886	27	0.577113	24.2403	NM_001298894	XLOC_000848
8.58959	1.01846	24.6859	0.317821	17.5641	NM_001273438,NM_135632	XLOC_000849
13.221	0.934996	36.6913	0.570989	43.9903	NM_001259037,NM_001259038,NM_001273439,NM_001273440,NM_001298895	XLOC_000850
7.46708	0.951016	25.6961	0.336797	43.9903	NM_001259037,NM_001259038,NM_001273439,NM_001273440,NM_001298895	XLOC_000850
12.6829	1.00163	27.5002	0.582278	2.01623	NM_143799	XLOC_000851
20.7617	0.90249	30.7796	0.904458	14.496	NM_001298898,NM_057940	XLOC_000854
8.51529	0.921945	31.0322	0.958213	130.346	NM_001273441,NM_001273442,NM_135635,NM_164956	XLOC_000855
18.8496	0.930272	31.6965	0.599122	130.346	NM_001273441,NM_001273442,NM_135635,NM_164956	XLOC_000855
6	0.989588	27	0.0313441	8.83844	NM_135641	XLOC_000862
10.6026	0.961343	24.4228	0.128043	9.68708	NM_001259047,NM_135644	XLOC_000863
20.8095	1.01593	29.875	0.0416164	9.68708	NM_001259047,NM_135644	XLOC_000863
10.1397	0.914554	33.4506	3.97725e-13	0.0822895	NM_078819	XLOC_000864
15.1297	1.065	34.1667	0.456096	4.83109	NM_135655	XLOC_000868
21.1879	0.900491	33.3691	4.61177	0.0950165	NM_001169481,NM_001273449,NM_001273450,NM_057214,NM_057215,NR_003758	XLOC_000869
29.9361	1.06048	42.8311	0.522404	9.90131	NM_001032076,NM_001298910,NM_001298911	XLOC_000870
30.047	1.00585	49.2065	1.50773	13.2052	NM_001032077,NM_001032078,NM_001032079,NM_001032081	XLOC_000871
6.32893	0.954951	25.2351	1.20685	13.2052	NM_001032077,NM_001032078,NM_001032079,NM_001032081	XLOC_000871
9.37523	1.0471	27.9813	0.167161	2.90179	NM_135656	XLOC_000872
20.5602	0.931277	32.5746	1.65575	6.21165	NM_001032082,NM_001273457,NM_135663	XLOC_000880
9.68315	1.02905	33.0524	0.00830532	6.21165	NM_001032082,NM_001273457,NM_135663	XLOC_000880
17.9115	0.999824	36.8526	1.12818	9.5251	NM_001103680,NM_001273471	XLOC_000914
28.4141	0.932358	45.3959	0.969504	18.4741	NM_001298927,NM_164979	XLOC_000915
6.82505	0.995673	28.1588	0.290927	0.974832	NM_164980	XLOC_000916
11.3522	0.978877	32.4181	1.02164	0.957466	NM_138760	XLOC_000922
6.80188	1.0068	30.5882	0.607531	0.286336	NM_144408	XLOC_000923
27.8231	1.08546	50.3401	0.0585675	0.286336	NM_144408	XLOC_000923
7.55608	1.00792	25.615	0.490656	2.88089	NM_164987	XLOC_000925
14.2547	0.976054	31.9689	0.84205	2.88089	NM_164987	XLOC_000925
6	1.00075	30	0.101321	138.369	NM_001103681,NM_001298936,NM_001298937	XLOC_000926
9.08213	0.907934	30.7318	0.738309	138.369	NM_001103681,NM_001298936,NM_001298937	XLOC_000926
16.5923	0.959641	36.5976	0.881943	36.0092	NM_135703,NM_164991	XLOC_000931
11.1534	0.974803	32.6099	0.197736	36.0092	NM_135703,NM_164991	XLOC_000931
8.97775	1.01987	24.1761	0.151795	2.33799	NM_001042890	XLOC_000932
7.85144	1.01791	31.5525	2.243	6.27985	NM_135713	XLOC_000941
7.21991	1.00286	28.7033	0.660514	9.53898	NM_135722	XLOC_000949
16.4042	0.930011	35.9106	1.15168	9.53898	NM_135722	XLOC_000949
29.2695	0.949179	35.9985	0.545993	59.7656	NM_001273486,NM_001273487	XLOC_000950
7.87513	1.01504	29.6557	0.129158	59.7656	NM_001273486,NM_001273487	XLOC_000950
7.74336	0.999532	26.3794	1.34526	0.717202	NR_037735	XLOC_000953
14.1795	0.987818	27.9009	1.30937	0.717202	NR_037735	XLOC_000953
13.6475	1.052	24.9444	0.859739	6.42307	NM_001169495	XLOC_000957
20.179	0.975968	38.8533	0.956824	7.78507	NM_001273492	XLOC_000959
6.57358	0.950733	25.2228	0.769918	36.8184	NM_135744	XLOC_000960
21.2762	1.09887	35.6532	0.405726	36.8184	NM_135744	XLOC_000960
8.77389	0.997117	26.841	0.255173	18.8214	NM_135747,NM_165020,NM_205968,NM_205969,NM_205970,NM_205971,NM_205972,NM_205973,NM_205974,NM_205975,NM_205976,NM_205977,NM_205978,NM_205979,NM_205980,NM_205981,NM_205982	XLOC_000961
6	1.05161	27	0.590644	56.1017	NM_001259086,NM_001273495,NM_001273496,NM_165021,NM_165022	XLOC_000969
6	0.941017	27	0.153443	8.19994	NM_001273498,NM_080152	XLOC_000971
11.5694	0.968729	34.1176	0.100354	8.19994	NM_001273498,NM_080152	XLOC_000971
11.2271	1.00727	32.0037	0.328574	6.51724	NM_058003	XLOC_000981
19.0752	0.914492	33.8659	0.928457	6.51724	NM_058003	XLOC_000981
6.81883	0.980851	26.8107	0.822994	11.8096	NM_135763	XLOC_000983
10.3324	0.937047	27.4296	0.606758	11.8096	NM_135763	XLOC_000983
9.13833	0.941364	24.1205	0.362732	13.3907	NM_001273505,NM_135767	XLOC_000985
6.72718	0.912677	26.7569	0.301059	83.1918	NM_135769,NM_165028,NM_165029,NM_165030	XLOC_000986
31.5562	0.963932	44.2326	1.75523	6.88343	NM_135773	XLOC_000988
8.85175	0.975325	27.12	0.97839	6.88343	NM_135773	XLOC_000988
18.2742	1.02012	37.9984	0.441549	5.91809	NM_135775	XLOC_000989
11.8433	1.06986	31.2301	3.89777e-07	0.135927	NM_135781	XLOC_000993
9.87617	0.975348	29.79	0.956246	6.85865	NM_001273512,NM_135788	XLOC_001001
16.3458	0.959526	39.1474	1.11633	38.4162	NM_135797	XLOC_001006
6	0.900959	30	0.956185	38.4162	NM_135797	XLOC_001006
7.59119	0.951583	29.2454	1.01421	17.174	NM_165039	XLOC_001007
9.59538	0.960993	30.867	0.482285	17.174	NM_165039	XLOC_001007
17.823	1.00168	26.5254	0.407744	15.7364	NM_001298962,NM_001298963	XLOC_001009
19.5707	0.958222	34.0806	0.839358	14.4852	NM_135808	XLOC_001013
6	1.0324	27	0.140375	14.4852	NM_135808	XLOC_001013
11.8336	0.972129	35.0703	4.59362e-07	1.07577	NM_001032084	XLOC_001019
14.47	1.02468	30.4468	0.0443081	40.1644	NM_001014481,NM_001103689,NM_001103690,NM_057839,NM_165047,NR_047948	XLOC_001027
10.3292	0.952108	30.4295	0.971248	20.7329	NM_001298978,NM_135825,NR_124239,NR_124240	XLOC_001033
11.9758	1.01256	24.7147	0.00385905	2.3207	NM_001042896,NM_135830	XLOC_001038
8.53491	0.939258	30.3239	0.301822	13.0892	NM_135831	XLOC_001039
6.59608	1.01242	27.2163	0.0972449	13.9194	NM_057249	XLOC_001042
22.9564	0.991244	24.6711	0.0547218	13.9194	NM_057249	XLOC_001042
6	1.02833	27	0.327908	0.173222	NM_001259096	XLOC_001043
9.4789	0.97091	25.3609	0.638458	4.931	NM_057784	XLOC_001044
11.2746	1.01506	27.0091	0.818876	21.1082	NM_058071	XLOC_001045
6	1.08616	24	0.0251221	21.1082	NM_058071	XLOC_001045
16.4004	0.976672	32.7588	0.368466	9.10433	NM_078838,NM_165067,NM_165068	XLOC_001046
7.78853	1.02921	28.6291	0.0785153	9.10433	NM_078838,NM_165067,NM_165068	XLOC_001046
9	1.09649	30	0.3984	3.20408	NM_135838	XLOC_001047
6.12065	0.940432	26.8475	0.480021	1.38655	NM_001298986,NM_057698,NM_165070	XLOC_001050
12.3412	1.08298	26.1623	0.192263	1.38655	NM_001298986,NM_057698,NM_165070	XLOC_001050
6	0.998767	30	0.107	0.522164	NM_001273523,NM_176031	XLOC_001055
11.4608	1.02544	30.4842	0.213082	0.522164	NM_001273523,NM_176031	XLOC_001055
12.2323	1.01446	32.4923	1.31204	0.865199	NM_001298994,NM_079959,NR_124243	XLOC_001060
26.3595	1.0848	44.7444	1.12553	0.865199	NM_001298994,NM_079959,NR_124243	XLOC_001060
6	0.955195	30	1.44054	0.856833	NM_135852	XLOC_001061
6.70361	0.919154	26.6515	1.34627e-11	0.0263836	NM_001259098,NM_205985,NM_205986	XLOC_001062
21.5903	0.981353	37.529	1.00371	23.9925	NM_135854	XLOC_001063
20.7422	1.01763	37.114	0.246054	3.05553	NM_001201877,NM_001201878,NM_001201879,NM_001201880,NM_057442,NM_165086	XLOC_001069
10.0402	1.06866	27.5077	0.237006	3.05553	NM_001201877,NM_001201878,NM_001201879,NM_001201880,NM_057442,NM_165086	XLOC_001069
18.6404	1.00389	38.7395	0.378828	30.8515	NM_057823,NM_176042,NM_176043	XLOC_001077
7.59981	1.02575	29.702	0.228132	30.8515	NM_057823,NM_176042,NM_176043	XLOC_001077
13.1182	1.05398	34.1161	0.116745	6.50981	NM_001259102,NM_001299002	XLOC_001079
6	0.972936	24	0.00208721	6.50981	NM_001259102,NM_001299002	XLOC_001079
12.0152	1.00009	30.5562	2.55298	0.142614	NM_057569	XLOC_001083
24.0482	0.999449	42.7773	3.72604	0.142614	NM_057569	XLOC_001083
7.34005	0.940613	30.0242	1.16408	10.3669	NM_165097	XLOC_001107
12.6992	1.04868	29.3256	0.884619	10.3669	NM_165097	XLOC_001107
12.8007	0.962813	26.5989	1.368	2.95372	NM_078844	XLOC_001109
7.54615	1.00658	28.8358	0.259786	25.1037	NM_001273531,NM_001273532,NM_057250,NM_057251	XLOC_001117
24.9233	0.950096	34.168	0.581547	25.1037	NM_001273531,NM_001273532,NM_057250,NM_057251	XLOC_001117
7.60564	0.992376	26.9129	0.944625	1.00491	NR_124289	XLOC_001152
15.2472	1.01364	26.8698	0.816456	1.00491	NR_124289	XLOC_001152
10.1809	0.986667	27.9808	0.559916	9.77611	NM_080190	XLOC_001154
23.54	0.938688	25.7202	1.36673	8.97987	NM_001259109,NM_135922	XLOC_001155
6.93705	0.939673	30.5716	1.2338	9.79504	NM_165139	XLOC_001164
10.0793	0.981364	31.3635	2.39385	0.0764915	NM_001273551,NM_001273552,NM_001273553,NM_001273554,NM_001273555,NM_001273556,NM_080365,NM_134429,NM_165146,NM_165147	XLOC_001178
7.59923	1.01721	27.6314	1.5761	0.0764915	NM_001273551,NM_001273552,NM_001273553,NM_001273554,NM_001273555,NM_001273556,NM_080365,NM_134429,NM_165146,NM_165147	XLOC_001178
10.8785	1.0087	27.4497	8.09867e-14	0.382255	NM_001201892	XLOC_001182
12.0943	0.960848	31.3955	0.135429	47.2565	NM_001273560,NM_001273561	XLOC_001183
19.0383	1.0301	27.141	0.656853	5.58886	NM_135938	XLOC_001184
7.69287	1.01443	29.407	0.792623	6.57398	NM_135939	XLOC_001185
12.2239	1.02528	32.1589	0.917672	6.57398	NM_135939	XLOC_001185
12.23	0.934743	27.1377	1.35961	2.92219	NM_001273565,NM_135942	XLOC_001188
22.3031	0.993351	36.2768	0.37829	2.93047	NM_135944	XLOC_001189
8.58062	0.958134	24.12	0.0288133	2.93047	NM_135944	XLOC_001189
30.1663	1.05272	35.977	0.708172	35.8081	NM_078858,NM_134305	XLOC_001190
10.4367	1.01059	32.5936	0.274446	16.0891	NM_058153	XLOC_001191
6	1.03625	27	0.288664	14.5022	NM_135947	XLOC_001194
14.7915	0.922515	26.7625	0.621683	53.1401	NM_057910	XLOC_001196
6.98088	0.907946	26.8599	0.519547	53.1401	NM_057910	XLOC_001196
27.358	0.985414	44.7108	0.759198	81.7166	NM_001259113,NM_001259114,NM_057909	XLOC_001197
8.4177	0.989353	31.4344	0.269833	81.7166	NM_001259113,NM_001259114,NM_057909	XLOC_001197
26.3352	1.01349	49.4564	0.100157	229.387	NM_001299053,NM_165158	XLOC_001198
10.7316	0.939961	24.8538	0.247222	229.387	NM_001299053,NM_165158	XLOC_001198
6	0.953634	30	0.346352	4.73334	NM_001273577,NR_047964	XLOC_001205
23.6563	0.959519	38.4743	0.0217161	37.7398	NM_001259115,NM_001273578,NM_001273579,NM_057663,NM_165171,NM_165172,NM_165173,NM_206000	XLOC_001206
22.3438	1.0777	28.9286	0.0846655	306.268	NM_001299055,NM_057828	XLOC_001213
8.5424	0.93754	32.0937	0.767277	29.1402	NM_135961	XLOC_001215
6.79644	1.01366	24.4294	2.1644	2.62851	NM_135962	XLOC_001216
11.442	1.02434	32.7563	0.324577	2.62851	NM_135962	XLOC_001216
7.6371	1.01002	24.77	0.285763	6.02817	NM_001299060,NM_144370,NM_165193	XLOC_001223
24.0594	1.04049	47.4117	0.608808	6.02817	NM_001299060,NM_144370,NM_165193	XLOC_001223
13.0556	0.989101	33.9711	0.994656	4.85408	NM_135969,NM_165194,NM_165195,NM_206002	XLOC_001225
6	1.0157	30	0.0177498	4.85408	NM_135969,NM_165194,NM_165195,NM_206002	XLOC_001225
24.2938	1.03104	34.6537	0.0391714	14.7331	NM_001273590,NM_001273591,NM_165196	XLOC_001226
8.35722	1.06614	31.749	0.0361272	14.7331	NM_001273590,NM_001273591,NM_165196	XLOC_001226
6.8599	0.965225	30.4964	0.78953	12.9581	NM_001103699,NM_001299071	XLOC_001230
8.81236	1.01652	32.7273	0.278137	16.6686	NM_001201895,NM_001201896,NM_001201897,NM_001201898,NM_001299073,NM_001299074,NR_124312	XLOC_001231
12.102	0.987908	27.971	0.632556	8.6088	NM_001042901,NM_001042902,NM_001144361,NM_001144362,NM_001169525,NM_001169526,NM_001273597,NM_001273598,NM_001273599,NM_001299084,NM_135991,NM_165213,NM_165214,NM_176058	XLOC_001254
8.45914	0.981548	31.5608	0.235464	12.3735	NM_135993	XLOC_001255
8.8855	1.00126	26.8883	1.03285	7.13465	NM_136001	XLOC_001261
6	0.962598	27	9.45536e-07	0.250311	NR_124334	XLOC_001271
18.8477	1.08542	40.9406	2.02121e-07	0.250311	NR_124334	XLOC_001271
24.6981	1.0007	46.955	5.72658e-14	1.4135	NR_124335	XLOC_001272
11.3271	1.07451	27.4221	5.4953e-15	1.4135	NR_124335	XLOC_001272
16.9942	1.07309	26.5748	0.426454	3.2187	NM_001201903,NM_001299090,NM_136009	XLOC_001274
8.24165	1.09096	27.1788	0.179757	3.2187	NM_001201903,NM_001299090,NM_136009	XLOC_001274
27.0935	0.98578	42.7639	0.785347	6.74122	NM_001299092,NM_136012,NM_165232,NM_165233	XLOC_001279
8.09571	0.977589	30.4786	0.594274	6.74122	NM_001299092,NM_136012,NM_165232,NM_165233	XLOC_001279
10.4262	1.08259	31.7712	0.261969	3.16878	NM_001299099,NM_001299100,NM_136022,NM_165239,NM_165240	XLOC_001293
9.67605	0.939475	26.0823	2.06655	3.11818	NM_136025	XLOC_001297
7.45928	0.94321	29.2813	1.57177	3.11818	NM_136025	XLOC_001297
40.3031	0.941301	37.4655	6.03931	0.115092	NM_001103703,NM_001103704,NM_001169534,NM_001299109,NM_165249,NM_165250	XLOC_001307
7.04947	0.941299	25.1695	6.03934	0.115092	NM_001103703,NM_001103704,NM_001169534,NM_001299109,NM_165249,NM_165250	XLOC_001307
17.004	0.966561	31.1165	0.476246	5.57688	NM_001299117,NM_001299118,NM_136042	XLOC_001317
17.8363	0.94699	37.1227	0.616858	11.0041	NM_136044	XLOC_001319
6.9095	1.09901	25.1789	0.24322	11.0041	NM_136044	XLOC_001319
33.3044	1.04844	47.4057	0.913844	6.07115	NM_001299124,NM_136050,NM_165260	XLOC_001321
6	1.07417	30	0.405599	8.42419	NM_136051,NM_165261	XLOC_001322
9.66374	0.953841	30.9434	1.24818	7.09939	NM_001103708,NM_136054	XLOC_001324
6	0.988939	30	0.307974	10.6354	NM_079976	XLOC_001334
26.2377	1.03442	46.779	0.286188	10.6354	NM_079976	XLOC_001334
6	1.02153	27	0.000771061	8.50345	NM_136074	XLOC_001340
6	1.05276	24	0.23354	3.54472	NM_136078	XLOC_001342
12.326	1.03716	34.5944	0.227596	3.54472	NM_136078	XLOC_001342
17.9722	1.058	24.5618	0.0749565	10.1949	NM_136080	XLOC_001343
8.86608	0.987675	29.2551	0.280964	24.9239	NM_001273626,NM_136089	XLOC_001352
30.4089	0.958018	43.551	0.608978	24.9239	NM_001273626,NM_136089	XLOC_001352
6	0.948963	24	0.0456394	44.4805	NM_080192	XLOC_001353
8.19924	0.991218	25.6941	0.293303	20.1281	NM_001273627,NM_136091	XLOC_001354
6.64947	0.920754	24.1259	1.16498	31.6106	NM_136092	XLOC_001355
12.4847	1.02306	26.2025	0.113323	31.6106	NM_136092	XLOC_001355
6	0.929357	27	0.49265	10.6959	NM_136093	XLOC_001357
32.6514	0.929604	44.5099	1.90354	5.12237	NM_136095	XLOC_001359
8.76931	1.0482	31.2358	0.345401	5.12237	NM_136095	XLOC_001359
7.5	1.04848	29.8201	5.3838e-14	0.71925	NM_136096	XLOC_001360
15	1.04848	36.469	5.8177e-15	0.71925	NM_136096	XLOC_001360
27.0462	1.024	46.9814	0.0426911	3.01424	NM_136103	XLOC_001365
8.61269	0.955406	29.6918	1.10694	49.7419	NM_136105	XLOC_001366
14.5176	0.991156	31.231	0.0255622	38.3204	NM_001201913,NM_001299154,NM_057597,NM_134302,NM_206004	XLOC_001367
6	1.01679	30	0.00271554	38.3204	NM_001201913,NM_001299154,NM_057597,NM_134302,NM_206004	XLOC_001367
24.089	0.923681	45.9814	1.67559	3.59105	NM_001201915,NM_057598	XLOC_001368
7.5	0.998753	28.5	1.4468	0.161148	NM_165292	XLOC_001378
15	0.998753	36	1.4468	0.161148	NM_165292	XLOC_001378
6	0.990268	27	0.992642	3.8965	NM_001014489,NM_001014490,NM_057852	XLOC_001379
14.8997	0.963385	36.0701	2.39161	3.8965	NM_001014489,NM_001014490,NM_057852	XLOC_001379
9.13233	0.986073	28.9398	0.32903	17.9657	NM_001201919,NM_001201920,NM_001273645,NM_001273646,NM_001273647,NM_136119,NM_136120	XLOC_001380
21.2357	0.947045	26.6684	1.41381	2.24246	NM_136122	XLOC_001382
8.65714	1.02253	25.9588	0.909356	15.808	NM_001273649,NM_001273650,NM_057364	XLOC_001383
23.9206	0.934911	33.349	1.00053	15.808	NM_001273649,NM_001273650,NM_057364	XLOC_001383
9.61397	0.999862	25.8901	0.930212	5.02261	NM_001273652,NM_136124,NM_165301,NM_165302	XLOC_001384
23.9064	0.960405	40.7012	1.66608	5.02261	NM_001273652,NM_136124,NM_165301,NM_165302	XLOC_001384
24.4462	1.07752	32.6682	0.187104	18.3703	NM_001273657,NM_001273658,NM_136132,NM_165304	XLOC_001390
25.2775	0.984265	24.056	0.455772	8.91812	NM_078878	XLOC_001391
6	0.949454	27	1.91852	0.126186	NM_136135	XLOC_001392
11.9856	0.935256	32.9913	3.80953	0.126186	NM_136135	XLOC_001392
8.07074	0.971483	27.1803	1.19564	2.17454	NM_136137	XLOC_001393
19.2844	1.02416	29.428	0.765589	2.17454	NM_136137	XLOC_001393
10.8529	0.976265	32.3563	0.164584	42.4029	NM_001014491	XLOC_001398
29.3809	1.03357	34.9777	0.613739	15.7123	NM_136147	XLOC_001403
7.02873	0.95721	25.0208	1.00705	6.30549	NM_136151	XLOC_001404
7.63186	0.929557	25.5723	1.21645	12.0155	NM_136153	XLOC_001406
6.72713	0.953801	25.3743	1.02885	3.25947	NM_001273672	XLOC_001408
9.19442	1.0262	25.2968	0.072553	173.442	NM_001273683,NM_001273684,NM_136169,NM_206010	XLOC_001415
10.32	0.945434	26.0869	0.549897	7.64567	NM_001259171,NM_057870,NM_057871,NM_165318	XLOC_001420
7.24144	0.909381	28.3222	0.322384	7.64567	NM_001259171,NM_057870,NM_057871,NM_165318	XLOC_001420
14.9484	0.986724	25.4642	0.0362914	9.12163	NM_057469	XLOC_001422
6	1.07224	27	0.397124	3.33685	NM_001273690,NM_136179	XLOC_001423
9.18113	1.06269	24.7806	0.134796	3.33685	NM_001273690,NM_136179	XLOC_001423
8.80006	0.923424	27.053	1.1451	12.1638	NM_136181	XLOC_001424
11.0012	1.01252	34.3209	0.268203	21.1334	NM_001169549,NM_001259172,NM_001259173,NM_001259174,NM_001299170,NM_001299171,NM_080115,NM_165323,NM_165324,NM_165325	XLOC_001428
17.359	0.939648	28.1664	0.528259	17.8528	NM_001103714,NM_001103715,NM_001169550,NM_001273693,NM_001273694,NM_057826,NM_165327	XLOC_001429
6	0.990277	30	0.0200864	17.8528	NM_001103714,NM_001103715,NM_001169550,NM_001273693,NM_001273694,NM_057826,NM_165327	XLOC_001429
13.557	0.95723	35.3935	2.50671	93.7361	NR_003765	XLOC_001433
6.78747	0.925235	28.2952	3.64321	93.7361	NR_003765	XLOC_001433
14.2355	0.947599	33.8465	0.131993	267.454	NR_003768	XLOC_001436
11.5103	1.07105	26.8494	0.543445	21.7687	NM_001259176,NM_001273696	XLOC_001449
7.07407	1.03514	25.1493	3.89507	0.174107	NM_001273698	XLOC_001450
39.5174	1.03514	37.3385	3.89506	0.174107	NM_001273698	XLOC_001450
10.4122	0.936983	32.0953	8.60431e-07	0.421956	NM_144413	XLOC_001467
6	1.0599	27	6.75298e-08	0.421956	NM_144413	XLOC_001467
14.1501	0.930964	26.9885	1.57114	0.36775	NR_124404	XLOC_001470
6.7145	0.909563	24.907	2.07468	4.04306	NM_136204,NM_165337	XLOC_001471
22.3134	0.907251	41.1711	1.95705	4.04306	NM_136204,NM_165337	XLOC_001471
23.1795	0.978669	25.186	0.736304	8.33703	NM_136206	XLOC_001472
13.941	0.934354	36.1913	0.642358	18.3675	NM_001259179,NM_001259180,NM_001259181,NM_001259182,NM_058148	XLOC_001476
6	0.982845	27	0.147654	7.34624	NM_136211	XLOC_001477
9.03548	0.948075	27.6784	0.794225	7.34624	NM_136211	XLOC_001477
16.1299	1.09729	24.4974	0.183401	20.4749	NM_001259183,NM_001259184,NM_001273711,NM_165341	XLOC_001478
6	0.987344	27	0.000930861	25.2043	NM_136213	XLOC_001480
9.5254	0.907987	25.6453	0.923859	24.6627	NM_136215,NM_165344	XLOC_001482
26.0337	1.0563	38.0104	0.23441	24.6627	NM_136215,NM_165344	XLOC_001482
8.84885	1.05185	30.6602	6.88257e-08	1.1218	NM_001299182,NM_136219	XLOC_001485
15.2922	0.996558	28.7101	1.37112	10.4608	NM_001259185,NM_136225	XLOC_001489
7.48285	0.978632	29.2468	0.530697	10.4608	NM_001259185,NM_136225	XLOC_001489
13.1605	1.02491	27.2298	0.750704	0.401933	NR_124407	XLOC_001492
6.58084	1.04557	28.051	0.00623344	0.401933	NR_124407	XLOC_001492
10.844	0.994307	29.7743	0.376776	4.47028	NM_078884	XLOC_001493
19.3005	1.09385	25.219	9.48164e-13	0.2119	NM_001273730,NM_136240	XLOC_001495
6	0.943613	27	0.701448	4.61261	NM_001144375,NM_001144376,NM_001144377,NM_001144378,NM_001144379,NM_001259187,NM_001259188,NM_001273731,NM_001273732,NM_001273733,NM_136244,NM_165355	XLOC_001499
13.9446	1.08749	29.4578	0.171203	4.61261	NM_001144375,NM_001144376,NM_001144377,NM_001144378,NM_001144379,NM_001259187,NM_001259188,NM_001273731,NM_001273732,NM_001273733,NM_136244,NM_165355	XLOC_001499
12.8935	0.962388	29.9429	0.670355	9.65545	NM_136246	XLOC_001500
6	0.917692	27	0.00461981	9.65545	NM_136246	XLOC_001500
26.3986	0.920243	40.9534	0.97001	18.4311	NM_001299188,NM_136249	XLOC_001503
6.474	0.998613	25.9522	0.431464	12.8716	NM_136251	XLOC_001504
10.5086	0.965538	33.7239	0.576702	12.8716	NM_136251	XLOC_001504
26.0256	0.924339	43.5416	0.425464	64.6414	NM_001103716,NM_001299190,NM_165357	XLOC_001505
13.396	1.03108	34.6362	0.0680927	64.6414	NM_001103716,NM_001299190,NM_165357	XLOC_001505
13.4863	1.0098	34.7346	2.67987e-14	0.569591	NR_124410	XLOC_001506
6	1.06478	24	7.45916e-14	0.569591	NR_124410	XLOC_001506
17.2526	1.05118	31.7111	0.433585	3.13747	NM_136253	XLOC_001507
14.8203	0.957607	33.5786	0.385467	8.84447	NM_001299194	XLOC_001509
6	1.01836	27	0.0249497	8.84447	NM_001299194	XLOC_001509
17.8347	0.952735	24.6087	0.912202	6.36821	NM_057584,NM_057585,NM_134296,NM_165364	XLOC_001511
30.2585	1.00954	30.1675	0.189034	14.8517	NM_001144380,NM_001273740,NM_001273741,NM_001273742,NM_001299195,NM_136259	XLOC_001513
6.42259	1.06806	27.1087	0.339871	14.8517	NM_001144380,NM_001273740,NM_001273741,NM_001273742,NM_001299195,NM_136259	XLOC_001513
11.9953	1.03415	28.0223	1.70285	0.586418	NM_165370,NM_165371,NM_165372,NM_165373	XLOC_001515
14.9214	1.0434	25.6188	0.0325032	290.133	NM_001273743,NM_001273744,NM_080158,NM_165374	XLOC_001516
6	0.930577	27	1.95592	0.11759	NM_001273746,NM_136264,NM_165378,NM_165379	XLOC_001522
12	1.02908	33	0.0631788	0.11759	NM_001273746,NM_136264,NM_165378,NM_165379	XLOC_001522
9.71482	0.962927	26.5685	0.505227	110.134	NM_136267	XLOC_001581
18.2528	0.926821	30.4495	2.17623	5.19819	NM_001014496,NM_136272	XLOC_001584
8.05218	1.06255	24.0522	0.0850705	5.19819	NM_001014496,NM_136272	XLOC_001584
16.8136	1.05887	36.0885	0.58548	10.1723	NR_124416,NR_124417,NR_124418	XLOC_001585
7.6076	0.934982	31.4732	0.563185	21.3874	NM_136273,NM_165390	XLOC_001586
14.3947	1.01748	28.1133	0.151239	49.9113	NM_001042909,NM_001169569,NM_001259199,NM_001299197,NM_001299198,NM_165396,NM_165397	XLOC_001587
6	0.937122	27	0.137347	49.9113	NM_001042909,NM_001169569,NM_001259199,NM_001299197,NM_001299198,NM_165396,NM_165397	XLOC_001587
6.93859	1.0991	26.7145	0.273492	48.5005	NM_136277,NM_165398,NM_165399	XLOC_001588
33.9407	0.988737	51.0487	0.928715	0.0731916	NR_124421	XLOC_001589
16.9462	0.990086	33.7462	0.638758	0.0731916	NR_124421	XLOC_001589
13.8458	1.07582	25.2454	0.313817	3.12524	NM_078891	XLOC_001590
38.0969	0.965405	57.6099	0.675503	19.1798	NM_001273752,NM_001273753	XLOC_001607
6	0.945493	24	0.236204	19.1798	NM_001273752,NM_001273753	XLOC_001607
6.55958	0.962919	25.5476	0.226737	17.1289	NM_001103718,NM_001103719,NM_001103720,NM_001201933,NM_001273754,NM_001273755,NM_001273756,NM_001273757,NM_136290,NM_136292,NM_165411,NR_048037,NR_048038,NR_048039	XLOC_001608
15	1.08482	24	1.1821	0.951642	NM_001042919	XLOC_001609
7.5	1.08482	31.5	1.1821	0.951642	NM_001042919	XLOC_001609
23.9157	0.989438	43.2919	1.21275	1.60929	NR_124437	XLOC_001610
11.1368	0.948908	32.2192	2.53084	1.60929	NR_124437	XLOC_001610
8.82504	1.02402	30.6079	0.538645	7.80777	NM_001259202,NM_136294	XLOC_001611
14.425	1.05079	27.9511	0.184169	7.80777	NM_001259202,NM_136294	XLOC_001611
9.5673	1.06029	24.6006	0.0435327	36.9438	NM_001273759,NM_165412	XLOC_001612
26.3411	0.973245	45.5868	0.379402	30.3217	NM_001259203,NM_001259204,NM_165413,NM_165414,NM_165415	XLOC_001614
10.5925	0.936089	24.4099	0.396581	30.3217	NM_001259203,NM_001259204,NM_165413,NM_165414,NM_165415	XLOC_001614
7.81649	0.997256	26.7673	0.313244	12.1082	NM_001042927,NM_001042928,NM_001042929,NM_001273762,NM_001299205	XLOC_001615
7.89266	0.959836	31.8873	0.286425	36.652	NM_001273763,NM_001273764	XLOC_001616
6	0.99045	27	0.108842	14.0463	NM_001042932,NM_001042934	XLOC_001617
12.5648	1.02082	25.2127	0.171462	14.0463	NM_001042932,NM_001042934	XLOC_001617
6.68788	0.907234	27.7131	1.09241	12.0955	NM_001042950,NM_001042952	XLOC_001619
6	0.900861	30	0.477544	5.58291	NM_001273767	XLOC_001620
13.3878	0.917638	35.8552	0.574114	27.1858	NM_001258872,NM_001258873,NM_001258874,NM_001258875,NM_001272858,NM_078715,NM_164348,NM_164349,NM_164350,NM_164351,NM_164352	XLOC_001622
22.202	1.01004	24.3726	0.343161	1.71449	NR_123997,NR_123998	XLOC_001625
11.5717	0.933169	31.2109	1.50409	1.71449	NR_123997,NR_123998	XLOC_001625
31.1041	0.989609	39.0484	1.19583	2.55683	NM_080081	XLOC_001626
15.7657	1.04504	38.6481	0.790201	2.55683	NM_080081	XLOC_001626
9.11248	1.02501	29.8373	1.29173	3.50381	NM_134648	XLOC_001628
14.5408	1.07099	28.4947	0.0757116	76.8531	NM_001038772,NM_001038774,NM_001038775,NM_001272869,NM_134649,NM_164363,NM_164364,NM_164365	XLOC_001629
9.73757	1.00547	26.8957	0.0043057	71.2707	NM_001038776,NM_134650,NM_164366,NM_205881	XLOC_001630
9.82332	0.987624	28.6278	0.743507	18.3621	NM_001169369,NM_001272870,NM_001272871,NM_001298613,NM_164368,NM_164370	XLOC_001631
6	1.02306	24	3.2185e-05	18.3621	NM_001169369,NM_001272870,NM_001272871,NM_001298613,NM_164368,NM_164370	XLOC_001631
6	0.963231	27	0.489395	0.0994544	NM_001272872,NM_134654	XLOC_001632
11.6353	1.00811	29.0239	0.658282	1.32882	NM_134656	XLOC_001633
6	1.03496	27	0.0171484	1.32882	NM_134656	XLOC_001633
27.9908	0.973233	46.463	1.41164	7.4129	NM_001032044	XLOC_001634
6.75232	0.953667	28.0163	1.50332	7.4129	NM_001032044	XLOC_001634
18.8908	1.0145	30.954	0.161741	29.4775	NM_001144289,NM_001258889,NM_001258890,NM_001258891,NM_078717,NM_164376	XLOC_001636
7.07051	0.926706	26.0285	0.333463	29.4775	NM_001144289,NM_001258889,NM_001258890,NM_001258891,NM_078717,NM_164376	XLOC_001636
6	1.03789	30	0.00199989	13.0159	NM_001272879	XLOC_001639
22.8368	1.00599	45.105	0.197725	7.68769	NM_001272880,NM_134663,NM_164377	XLOC_001640
7.31636	0.966843	29.4697	0.310018	14.2054	NM_134667	XLOC_001642
13.522	0.907337	28.1176	1.74018	8.54926	NM_001298617,NM_134669	XLOC_001644
8.04209	0.953082	24.1176	0.72508	32.5837	NM_001272885	XLOC_001647
7.84637	0.982201	24.0904	0.405321	11.0922	NM_001272891,NM_134675,NM_164381	XLOC_001653
6.7099	0.921771	25.4226	0.341729	20.6117	NM_057471,NM_205885	XLOC_001655
28.3377	1.00483	25.17	0.538873	9.61412	NM_134678	XLOC_001657
6	1.06559	27	0.27597	9.61412	NM_134678	XLOC_001657
28.1489	1.09023	44.4246	0.384596	76.8561	NM_001258894,NM_001272896,NM_175943,NM_175944	XLOC_001658
11.9928	0.989992	29.7974	0.0829419	4.73015	NM_134683,NM_175945	XLOC_001659
6	0.970829	27	0.0307481	4.73015	NM_134683,NM_175945	XLOC_001659
18.0104	0.904275	29.7713	0.701333	179.571	NM_001272904,NM_001272905,NM_057630,NM_164385	XLOC_001661
9.08938	0.900313	25.5224	0.474677	95.577	NM_078720	XLOC_001662
21.5017	0.951525	35.5661	0.899416	6.45432	NM_001103577,NM_001298618,NM_001298619	XLOC_001663
9.3066	1.03251	24.4682	0.0141806	6.45432	NM_001103577,NM_001298618,NM_001298619	XLOC_001663
7.82623	1.00512	26.1369	0.133177	42.9383	NM_134686,NM_205886	XLOC_001664
14.5735	0.907549	37.3649	1.64413	11.31	NM_057946	XLOC_001666
7.52333	0.928755	30.5236	0.988103	11.31	NM_057946	XLOC_001666
15.2426	0.938049	33.5233	1.24684	23.5145	NM_134691	XLOC_001667
9.29244	1.01776	28.6558	0.268336	23.5145	NM_134691	XLOC_001667
6	0.929253	27	1.07896	1.8806	NM_001272914,NM_134701	XLOC_001676
20.7781	0.943383	39.345	1.42319	1.8806	NM_001272914,NM_134701	XLOC_001676
10.3021	1.037	33.1415	1.0899	4.41787	NM_134704	XLOC_001678
6	1.03815	24	0.125187	10.0857	NM_134706	XLOC_001679
11.951	1.04654	32.3135	0.0031768	10.0857	NM_134706	XLOC_001679
14.1366	0.996886	31.6428	0.110368	77.0287	NM_001144291,NM_001169377,NM_001169378,NM_057891,NM_164392	XLOC_001680
29.4345	1.07245	48.7505	0.0557786	77.0287	NM_001144291,NM_001169377,NM_001169378,NM_057891,NM_164392	XLOC_001680
6.86396	0.985344	26.6429	0.375419	47.7342	NM_078725,NM_164393,NM_164395	XLOC_001682
26.5149	0.946081	43.7322	0.370797	47.7342	NM_078725,NM_164393,NM_164395	XLOC_001682
6	0.928664	27	3.92209e-19	238.265	NR_003752	XLOC_001683
13.4696	0.990736	25.3042	0.407847	26.5277	NM_057892	XLOC_001684
8.328	0.950593	30.9592	0.281362	26.5277	NM_057892	XLOC_001684
11.3441	0.95043	35.0552	0.511748	14.6854	NM_078726,NM_164403	XLOC_001692
39.1762	1.05572	44.062	0.351917	14.6854	NM_078726,NM_164403	XLOC_001692
41.7053	0.925598	43.8508	1.28957	7.75249	NM_001272924	XLOC_001694
8.07933	0.951873	24.0116	0.723088	7.75249	NM_001272924	XLOC_001694
11.1383	1.01642	27.2048	0.250547	40.1782	NM_001272925,NM_134724,NM_164405	XLOC_001695
10.7159	0.950268	30.3732	0.561524	8.29953	NM_134730	XLOC_001697
16.112	1.01285	31.5843	0.101962	120.194	NM_001038780,NM_001038781,NM_001272927	XLOC_001698
10.4402	0.974282	33.1868	0.924835	2.68994	NM_001272929,NM_134734,NM_164406	XLOC_001700
6	0.973013	24	0.301091	15.9121	NM_001298628,NM_079927	XLOC_001701
8.7677	1.0676	32.386	0.542501	4.36118	NM_134740	XLOC_001703
6	0.950662	30	0.0220774	5.68225	NM_001272939,NR_124018	XLOC_001714
15.1327	0.983634	25.8068	1.20367	1.9738	NM_001272942,NM_134758	XLOC_001716
8.57116	1.02398	26.129	0.271522	1.9738	NM_001272942,NM_134758	XLOC_001716
12	0.994308	33.0285	3.61395e-12	0.0955142	NM_134761	XLOC_001720
6	0.994309	30	1.50658e-14	0.0955142	NM_134761	XLOC_001720
13.1561	1.05037	36.4817	0.132386	5.77346	NM_134764	XLOC_001721
17.7427	1.01666	40.2954	0.574652	0.0644287	NR_124020	XLOC_001723
10.955	1.01536	30.9279	0.140439	102.259	NM_134768	XLOC_001725
6	1.00417	30	0.0632667	21.0647	NM_001272951,NM_134770	XLOC_001726
12.7134	1.09156	25.7314	0.0598612	21.0647	NM_001272951,NM_134770	XLOC_001726
10.1311	0.985665	28.2772	0.251491	38.4253	NM_001258911,NM_001258912,NM_134771	XLOC_001727
12.63	0.922579	25.5723	0.239415	218.595	NM_001169382,NM_058073,NM_164431,NM_164432,NM_164433,NM_164434	XLOC_001728
7.98791	0.96934	31.5195	0.813687	9.74443	NM_134775	XLOC_001730
9.29611	1.036	32.246	0.205872	5.51618	NM_134789	XLOC_001747
6	1.07101	27	0.000482576	5.51618	NM_134789	XLOC_001747
8.5716	0.959222	25.2959	0.588264	33.956	NM_164445,NM_164446	XLOC_001748
25.9592	1.09789	28.0954	2.5023e-11	0.124287	NM_001144294	XLOC_001753
14.2485	1.06337	31.3985	0.0601717	140.978	NM_001272975	XLOC_001756
28.616	0.93762	48.6002	0.674446	11.7387	NM_001272976,NM_134802,NM_164454	XLOC_001757
23.052	0.958773	36.1491	0.388996	8.79182	NM_001272977	XLOC_001758
7.56636	0.957913	30.1814	0.375729	8.79182	NM_001272977	XLOC_001758
11.3892	1.06514	32.6718	0.145696	36.5754	NM_001272979,NM_001272980,NM_078731,NM_164457	XLOC_001759
6	1.04341	24	0.00604389	36.5754	NM_001272979,NM_001272980,NM_078731,NM_164457	XLOC_001759
13.4018	1.02914	27.5387	0.776676	2.02608	NM_134810	XLOC_001766
24.7202	1.0466	42.0104	0.879265	2.02608	NM_134810	XLOC_001766
6.92238	0.93578	27.7194	1.59448	3.51564	NM_001272987,NM_134811	XLOC_001768
10.0143	1.07014	31.6432	0.30457	3.51564	NM_001272987,NM_134811	XLOC_001768
12.5239	0.937748	31.8461	1.98914	11.0296	NM_001144295	XLOC_001769
6.53933	1.05546	26.3913	0.198706	11.0296	NM_001144295	XLOC_001769
7.8121	1.03021	31.1989	0.359082	6.28491	NM_001103588	XLOC_001770
6	1.03043	27	0.0250647	6.28491	NM_001103588	XLOC_001770
6	1.01878	24	0.000786443	40.5081	NR_073695	XLOC_001771
10.009	0.95006	31.4836	0.428706	33.1022	NM_001272988	XLOC_001772
6	1.06631	24	2.57233e-07	0.211021	NM_164466,NM_164467	XLOC_001774
6	0.977075	24	0.789128	5.24793	NM_001014461,NM_001272994,NM_134825	XLOC_001788
12.4232	0.946112	36.2433	2.13639	5.24793	NM_001014461,NM_001272994,NM_134825	XLOC_001788
11.2147	0.96013	25.1122	0.533014	51.3968	NM_001272996,NM_001272997,NM_001272998,NM_078733,NM_164475,NM_164476,NM_164477,NM_164478,NM_164479	XLOC_001789
7.2452	0.923465	28.8984	0.772634	31.0601	NM_001201755,NM_001273002,NM_134831	XLOC_001791
6	0.973573	27	0.0116426	31.0601	NM_001201755,NM_001273002,NM_134831	XLOC_001791
11.0594	1.01182	32.5118	0.44308	11.7863	NM_001144297	XLOC_001800
6.82672	0.91736	30.4932	0.418995	11.7863	NM_001144297	XLOC_001800
19.8395	0.931385	32.7493	3.59332	0.612054	NM_001103591	XLOC_001807
8.99801	0.940639	24.4515	2.74634	0.612054	NM_001103591	XLOC_001807
29.8776	1.05296	32.54	2.89946e-13	0.323302	NM_134846	XLOC_001808
6	0.97606	30	0.537008	67.4317	NM_001144298,NM_001273015,NM_134848	XLOC_001809
10.2215	1.08823	32.4522	0.0697089	20.3753	NM_001273017	XLOC_001810
27.0935	0.974777	30.4325	0.54696	60.7964	NM_001273027,NM_001273028,NM_001273029,NM_001273030,NM_057328	XLOC_001818
6.973	0.955047	29.4131	0.109074	60.7964	NM_001273027,NM_001273028,NM_001273029,NM_001273030,NM_057328	XLOC_001818
11.1256	1.03118	29.7851	1.31591	11.632	NM_001273033,NM_134865	XLOC_001821
8.88519	1.00592	30.688	0.321108	19.9921	NM_058070	XLOC_001822
17.7899	0.991394	35.9686	0.417082	19.9921	NM_058070	XLOC_001822
6	0.980183	24	8.8479e-06	0.0258186	NM_001273036,NM_001273037,NM_001298638,NM_001298639,NM_078736,NM_164501,NM_164502,NM_205897	XLOC_001825
29.0053	1.07933	42.1534	0.241353	173.893	NM_134877	XLOC_001832
8.48759	0.943475	31.3426	2.01638	2.8512	NM_134878	XLOC_001833
27.5726	1.03916	40.3416	0.369171	30.9208	NM_164511	XLOC_001835
17.2593	0.92062	37.0889	1.21756	14.3745	NM_078739	XLOC_001836
7.36659	0.918065	30.8734	1.21102	14.3745	NM_078739	XLOC_001836
8.75078	0.985241	25.6954	0.253693	26.4521	NM_001144304,NM_057493	XLOC_001839
28.6392	1.04273	33.5542	0.216887	26.4521	NM_001144304,NM_057493	XLOC_001839
11.4416	1.04726	25.7145	0.415694	21.7249	NM_134887,NM_164518	XLOC_001840
7.82053	1.09202	25.5946	0.0697271	21.7249	NM_134887,NM_164518	XLOC_001840
15.6688	0.993735	30.165	0.250623	11.9341	NM_001298643	XLOC_001841
6.50563	1.08304	25.37	0.140461	2.08981	NM_057313	XLOC_001843
8.63979	1.04412	30.695	0.489025	48.5962	NM_001169384,NM_001273048,NM_134891,NM_164520	XLOC_001844
35.3512	1.09354	47.3309	0.336777	48.5962	NM_001169384,NM_001273048,NM_134891,NM_164520	XLOC_001844
15.1571	0.985138	31.9226	0.451932	18.0931	NM_134893	XLOC_001845
6	0.962796	30	0.255597	18.0931	NM_134893	XLOC_001845
9.71147	0.992764	32.3165	0.135044	110.088	NM_134899	XLOC_001849
8.53131	1.05881	30.7864	0.634003	6.55239	NM_134901	XLOC_001850
12.4807	0.982931	27.521	1.19372	0.790965	NM_001103594,NM_001273058,NM_001273059,NM_001273060,NM_001273061,NM_057805,NM_164524,NM_164525,NM_164526	XLOC_001851
7.41844	1.01087	31.3819	0.346848	147.126	NM_001273062	XLOC_001852
8.63527	0.971508	26.4108	0.429933	7.79368	NM_001273063,NM_057669	XLOC_001853
16.5606	0.974176	27.4021	0.346442	7.79368	NM_001273063,NM_057669	XLOC_001853
10.6849	1.01466	24.8843	1.87471	1.59083	NM_134910	XLOC_001854
33.7132	1.04623	40.0373	0.389084	20.6723	NM_134916	XLOC_001862
14.4803	1.05908	37.7458	0.325687	1.15525	NM_001273066,NM_134919	XLOC_001863
13.9416	0.986572	29.6747	0.183746	14.0613	NM_001103598,NM_001103599,NM_001103601,NM_001258927,NM_134926,NM_205901	XLOC_001865
32.109	1.09292	50.11	0.0948732	14.0613	NM_001103598,NM_001103599,NM_001103601,NM_001258927,NM_134926,NM_205901	XLOC_001865
7.92936	1.00402	27.9959	0.305181	35.5409	NM_001273068	XLOC_001867
6	1.01431	24	0.968123	0.961205	NM_134929,NM_205903	XLOC_001872
6	0.910346	27	0.958784	7.79236	NM_134935	XLOC_001873
12.8705	1.02562	29.6343	0.156823	7.79236	NM_134935	XLOC_001873
11.41	0.980625	32.4418	0.356041	5.73914	NM_134937	XLOC_001874
6	1.0268	24	0.146203	5.73914	NM_134937	XLOC_001874
8.87233	0.943727	30.8962	0.0267229	35.4864	NM_001298660	XLOC_001880
13.347	1.04293	24.8542	0.22797	6.61018	NM_134947	XLOC_001883
6.96903	0.911554	28.3402	0.586958	7.62905	NM_001014464,NM_001169387,NM_058139,NM_058141,NM_058142,NM_134319,NM_205904,NM_205906,NM_205907	XLOC_001889
32.7667	1.00439	46.5168	0.851702	49.4565	NM_164550	XLOC_001902
8.0782	1.01469	24.1625	0.384252	49.4565	NM_164550	XLOC_001902
17.7783	0.959525	35.4704	1.79258	1.60386	NM_175955	XLOC_001903
6	0.955233	27	0.296052	1.60386	NM_175955	XLOC_001903
21.954	1.09095	32.5537	0.227818	12.6332	NM_001201759,NM_001298668,NM_001298669	XLOC_001904
12.2062	1.08572	27.9145	0.114487	3.03544	NM_134965	XLOC_001907
7.65331	1.09217	28.6907	0.0286774	3.03544	NM_134965	XLOC_001907
13.6171	1.02202	28.1437	0.570687	2.35601	NM_001273082	XLOC_001912
9.61505	0.983469	30.4897	0.367926	40.4444	NM_001144311,NM_001144312,NM_001144313,NM_001144314,NM_001144315,NM_057618,NM_164565,NM_164566,NM_164567	XLOC_001913
6	0.908874	30	0.381935	40.4444	NM_001144311,NM_001144312,NM_001144313,NM_001144314,NM_001144315,NM_057618,NM_164565,NM_164566,NM_164567	XLOC_001913
7.13012	0.995161	30.2648	1.22456	0.049778	NM_001258937,NM_134968,NM_164569	XLOC_001914
17.9022	1.01443	29.4086	0.736589	0.049778	NM_001258937,NM_134968,NM_164569	XLOC_001914
6	0.921664	27	3.65509e-12	0.0510135	NM_164568	XLOC_001915
12.7406	0.981156	35.8247	1.54953	5.89201	NM_164570,NM_164571	XLOC_001918
7.53915	1.0994	31.1034	0.200117	29.9051	NM_001103607,NM_001273086,NM_001273087,NM_134974,NM_164572,NM_164573,NM_164574,NM_164575	XLOC_001919
12.0853	1.06718	33.073	0.897931	0.14934	NM_058149	XLOC_001920
12	1.03783	33	0.853786	1.51118	NR_124073	XLOC_001929
6	1.03783	27	0.426893	1.51118	NR_124073	XLOC_001929
8.38867	1.06488	30.7416	1.04641	1.01231	NM_134980,NM_164581	XLOC_001930
19.1544	0.989992	30.7568	0.423616	3.73314	NM_134981	XLOC_001931
12.5155	0.986621	32.6864	0.495889	4.18557	NM_001273093,NM_134982	XLOC_001932
7.87179	0.934539	26.007	1.99631	21.4415	NM_134984	XLOC_001933
10.1741	1.01578	33.8846	0.393017	7.5822	NM_134989	XLOC_001936
6	0.968363	27	0.347576	7.5822	NM_134989	XLOC_001936
21.4858	0.959741	33.959	0.512861	11.4877	NM_134991	XLOC_001937
7.34084	0.980565	27.9638	0.0390763	11.4877	NM_134991	XLOC_001937
6	1.00409	24	0.298488	8.50251	NM_134992	XLOC_001938
15.0756	1.03657	32.4572	0.110723	8.50251	NM_134992	XLOC_001938
8.45486	1.05293	25.9701	0.211475	10.8781	NM_134993	XLOC_001939
9.77109	0.998765	30.7559	0.388186	32.6378	NM_057880,NM_057881	XLOC_001940
8.76101	0.996409	28.4721	0.656667	30.1424	NM_001273099,NM_001298673	XLOC_001943
8.41821	0.930772	30.5571	1.2497	9.84709	NM_001273100	XLOC_001944
25.2981	0.907068	45.5947	1.31964e-11	0.053481	NM_001169400,NM_057664,NM_057665,NM_175958,NM_175959	XLOC_001945
6	0.915767	27	0.200142	4.03289	NM_001258946,NM_001258947,NM_001258950,NM_001273101,NM_001273102,NM_001273103,NM_001273104,NM_001273105,NM_001273106,NM_001273107,NM_001273108,NM_001273109,NM_001273110,NM_001273111,NM_001273112,NM_001273113	XLOC_001946
22.87	1.01184	30.8486	0.245101	19.117	NM_001273119	XLOC_001959
7.38315	1.02511	30.5053	0.237476	15.0306	NM_001273120,NM_001273121,NM_001273122,NM_135019,NM_135020,NM_164597	XLOC_001961
30.7602	1.05012	41.5844	0.207743	30.2659	NM_001169403,NM_001273124,NM_001273125,NM_001273126,NM_135022,NM_164598,NM_164599	XLOC_001962
14.1643	1.06941	26.702	0.0947218	30.2659	NM_001169403,NM_001273124,NM_001273125,NM_001273126,NM_135022,NM_164598,NM_164599	XLOC_001962
11.8622	0.988316	31.8988	1.05072	13.7561	NM_078749	XLOC_001963
28.9653	1.00606	48.4789	0.63977	5.36009	NM_001273128,NM_078750,NM_175963,NM_175964,NM_175965	XLOC_001964
6.99883	0.940742	27.3231	1.07688	5.36009	NM_001273128,NM_078750,NM_175963,NM_175964,NM_175965	XLOC_001964
17.3544	0.985503	37.0777	1.4137	0.289646	NM_001273130,NM_001273131,NM_001298678,NM_135031,NM_164603,NM_175966,NM_175967,NM_175968	XLOC_001966
7.60631	0.934799	28.6626	1.13682	0.289646	NM_001273130,NM_001273131,NM_001298678,NM_135031,NM_164603,NM_175966,NM_175967,NM_175968	XLOC_001966
7.18508	0.95264	28.374	1.99211	12.0882	NM_078752	XLOC_001968
12.4303	0.958107	33.2361	0.829739	12.0882	NM_078752	XLOC_001968
10.6669	1.01362	29.141	0.299391	7.5802	NM_001042867,NM_135036	XLOC_001969
6.6133	0.989103	29.0951	0.183951	7.5802	NM_001042867,NM_135036	XLOC_001969
9.02689	0.930984	30.5791	0.208226	188.506	NM_078754	XLOC_001974
7.30608	1.06261	29.7483	0.69199	8.67357	NM_135040	XLOC_001975
12.6832	0.975988	30.3001	1.04943	7.54119	NM_001273133,NM_143776,NM_164605	XLOC_001976
8.46194	1.04284	30.0346	0.328744	7.54119	NM_001273133,NM_143776,NM_164605	XLOC_001976
7.28729	1.0143	28.3457	0.472782	13.6021	NM_135044	XLOC_001977
13.854	0.900488	24.0051	1.26941	13.6021	NM_135044	XLOC_001977
14.7585	1.06179	35.6588	0.0296936	39.9231	NM_135046	XLOC_001978
7.70956	1.05389	28.0389	0.132965	7.47259	NM_001273135,NM_135047,NM_164608	XLOC_001979
9.82195	0.967183	29.4305	0.741154	48.4302	NM_001169404,NM_001169405,NM_001169406,NM_001169407,NM_175969,NM_175970,NM_175971,NM_175972,NM_175973,NM_175974,NM_205908	XLOC_001980
6	1.02603	24	0.108396	48.4302	NM_001169404,NM_001169405,NM_001169406,NM_001169407,NM_175969,NM_175970,NM_175971,NM_175972,NM_175973,NM_175974,NM_205908	XLOC_001980
6	1.07557	27	5.69639e-05	19.3704	NM_135051	XLOC_001981
15.3649	0.96645	35.1221	0.763382	30.3144	NM_001169408,NM_001169409,NM_001169410,NM_001273146,NM_135055,NM_164619,NM_164620	XLOC_001983
7.77311	1.05051	28.975	0.0691973	30.3144	NM_001169408,NM_001169409,NM_001169410,NM_001273146,NM_135055,NM_164619,NM_164620	XLOC_001983
8.13596	0.987087	27.3843	0.249432	220.481	NM_080095	XLOC_001985
27.5748	0.937936	42.3991	0.248509	220.481	NM_080095	XLOC_001985
12	0.979579	33	1.74826	3.83147	NM_135059	XLOC_001986
6	1.02109	27	0.622306	3.83147	NM_135059	XLOC_001986
15.0891	0.918005	24.1669	0.355448	73.003	NM_135060	XLOC_001987
13.5314	1.03449	29.5432	0.0676339	66.0891	NM_135061	XLOC_001988
7.32736	1.00818	24.7855	0.1475	27.5774	NM_001042873,NM_135062	XLOC_001992
12.1035	0.90538	31.482	0.821725	27.5774	NM_001042873,NM_135062	XLOC_001992
6.77773	1.05551	29.311	0.596708	53.2116	NM_001298684,NM_001298685	XLOC_001993
11.2312	1.09234	31.5848	0.356575	6.83719	NM_175975,NM_175976,NM_175977,NM_175978	XLOC_001996
25.437	1.07694	38.584	0.258579	6.83719	NM_175975,NM_175976,NM_175977,NM_175978	XLOC_001996
19.0227	1.04516	30.4392	0.00751577	10.2961	NM_001201769,NM_001201770,NM_001273163,NM_001273164,NM_057568,NM_164637,NM_164638	XLOC_001997
12.8187	1.00699	27.1806	0.999468	2.0015	NR_124081	XLOC_001998
26.1971	0.988162	42.6133	1.13085	8.983	NM_135080	XLOC_002004
7.08569	0.973579	30.8895	0.715914	8.983	NM_135080	XLOC_002004
6	1.0502	27	0.0550067	47.2687	NM_135085	XLOC_002009
12.5022	1.07464	29.2355	0.651021	0.523029	NR_124091	XLOC_002011
7.93795	1.0981	25.6839	0.376665	0.523029	NR_124091	XLOC_002011
23.0146	1.01542	26.1793	0.259629	35.1904	NM_135090	XLOC_002012
7.03296	0.971489	24.5293	0.0279177	35.1904	NM_135090	XLOC_002012
7.27734	0.994957	29.9073	0.31198	1.71985	NM_135093	XLOC_002014
10.4911	0.949612	25.3259	1.12293	1.71985	NM_135093	XLOC_002014
6	0.964664	27	0.195573	43.7745	NM_001273171,NM_164646,NM_164647,NM_164648	XLOC_002015
12.0138	1.01394	30.0282	0.807879	0.192858	NM_135110,NM_164658	XLOC_002030
6	1.03054	24	0.424687	0.192858	NM_135110,NM_164658	XLOC_002030
7.30295	0.902229	25.6152	9.49023e-16	2.1175	NM_135113,NM_164659	XLOC_002031
25.5932	0.932907	32.4674	1.49033	15.7945	NM_001273178,NM_135115	XLOC_002033
7.1885	1.03106	26.2334	1.15511	0.731393	NR_047908	XLOC_002053
15.962	1.02793	32.0852	0.44714	0.731393	NR_047908	XLOC_002053
30.5353	0.96445	34.0797	0.495895	16.1007	NM_001258979,NM_001258980,NM_001298720,NM_164671	XLOC_002055
10.0237	0.9732	32.9335	0.371552	16.1007	NM_001258979,NM_001258980,NM_001298720,NM_164671	XLOC_002055
16.8712	0.900892	39.4237	3.05582	0.992369	NM_001273192,NM_135135,NM_164672	XLOC_002057
7.98741	1.03828	30.4356	0.291265	18.6701	NM_001298722,NM_135139	XLOC_002061
7.72102	1.03178	27.1883	0.0860632	17.5817	NM_057864,NM_164675,NM_164676	XLOC_002062
17.8846	1.01356	24.319	0.164326	55.1718	NM_001103624,NM_001144321,NM_001298724,NM_079966	XLOC_002064
28.796	1.06444	47.88	0.298418	58.7322	NM_135143	XLOC_002065
9.03032	1.01389	27.5241	0.318029	2.78695	NM_135145	XLOC_002066
15.6328	1.07149	38.6249	0.57466	2.83977	NM_001298733	XLOC_002068
6	0.964468	27	0.961717	15.2582	NM_135151,NM_164681	XLOC_002070
9.45055	0.978158	31.9556	0.670851	15.2582	NM_135151,NM_164681	XLOC_002070
6	0.955429	27	0.696772	16.4055	NM_001298736	XLOC_002071
9.80799	1.03287	26.5299	0.0526126	85.4044	NM_001298741	XLOC_002086
21.5065	1.0589	24.251	0.0401187	85.4044	NM_001298741	XLOC_002086
7.21233	0.944327	24.3428	0.549113	6.62637	NM_001298743	XLOC_002088
8.03135	0.986056	24.0334	0.663597	4.26832	NM_135187	XLOC_002090
7.87049	0.94511	30.1208	0.673083	23.0378	NM_001298744,NM_135188,NM_164690	XLOC_002091
26.2875	1.08326	28.5091	0.0708466	23.0378	NM_001298744,NM_135188,NM_164690	XLOC_002091
8.06898	0.989047	27.4701	0.124726	90.1246	NM_001298745	XLOC_002093
15	1.05847	27	0.704752	0.382404	NR_124120	XLOC_002098
7.5	1.05847	27	0.704751	0.382404	NR_124120	XLOC_002098
7.80214	0.96896	24.8833	0.892895	4.439	NM_001298750,NM_135204	XLOC_002101
6	0.971016	24	0.255775	4.439	NM_001298750,NM_135204	XLOC_002101
16.4415	1.00968	36.7709	0.775554	1.92685	NM_001298752	XLOC_002102
7.63458	0.950917	28.6305	0.688815	1.92685	NM_001298752	XLOC_002102
7.5	1.00333	27	1.05304	0.354843	NM_001103630	XLOC_002104
15	1.00333	27	1.05304	0.354843	NM_001103630	XLOC_002104
12.5946	0.951491	28.414	0.322748	5.25985	NM_001103632,NM_001273206,NM_001273207,NM_001273208,NM_001273209,NM_001273210,NM_001273211,NM_164696	XLOC_002106
14.0678	1.09763	32.5469	0.371525	1.06308	NM_164698	XLOC_002107
6.51509	1.08826	29.4234	0.0539804	9.87898	NM_135218	XLOC_002110
27.7861	1.04255	26.2107	0.290505	25.1061	NM_001273214	XLOC_002111
12.6908	0.992797	24.1176	1.34257e-15	2.19021	NM_078770	XLOC_002112
9.76934	1.03979	33.6785	0.6462	8.48618	NM_001103635,NM_001144329,NM_001273217,NM_001273218,NM_135220,NM_164701	XLOC_002114
26.9037	1.04914	41.7579	0.390078	8.48618	NM_001103635,NM_001144329,NM_001273217,NM_001273218,NM_135220,NM_164701	XLOC_002114
7.5	1.00333	27	1.05305	0.127639	NM_135227	XLOC_002122
15	1.00333	27	1.05304	0.127639	NM_135227	XLOC_002122
12.8419	0.975649	26.1247	1.0059	0.198995	NM_001169425,NM_001273227,NM_001273228,NM_001273229,NM_001273230,NM_001273231,NM_001273232,NM_135228,NM_164709	XLOC_002123
10.7516	0.919679	29.462	0.600582	73.9424	NM_057819	XLOC_002124
7.00311	0.956487	27.2773	0.312307	73.9424	NM_057819	XLOC_002124
14.9315	0.961486	34.2686	0.587441	21.5262	NM_001014475,NM_001014476,NM_001273235,NM_057820,NM_057821,NM_164711	XLOC_002125
6	1.03505	27	0.272204	10.583	NM_001273238	XLOC_002132
13.8897	1.00226	37.5297	0.325439	33.2748	NM_001273239,NM_164718	XLOC_002133
23.8238	0.975092	27.8507	0.341166	33.2748	NM_001273239,NM_164718	XLOC_002133
33.9145	1.01468	51.1003	1.07458	0.412888	NM_164719	XLOC_002134
16.9324	1.0129	33.7976	0.752259	0.412888	NM_164719	XLOC_002134
6	0.943477	27	0.220873	11.3806	NM_001273242	XLOC_002138
6	1.0316	27	0.0173196	11.3806	NM_001273242	XLOC_002138
15.3406	0.926513	24.0626	1.2164	6.54077	NM_135242	XLOC_002140
11.0681	1.00122	32.066	1.09848	4.19766	NM_135244	XLOC_002142
7.68819	1.00874	26.981	0.951227	4.19766	NM_135244	XLOC_002142
24.5301	0.965716	26.8983	0.648454	36.7094	NM_135246,NM_164722,NM_164723,NM_164724,NM_164725	XLOC_002143
10.9949	0.963251	27.1125	0.196194	36.7094	NM_135246,NM_164722,NM_164723,NM_164724,NM_164725	XLOC_002143
13.7307	0.976729	25.1112	0.363443	21.5957	NM_001273244	XLOC_002145
7.19213	0.948465	27.1352	0.12838	21.5957	NM_001273244	XLOC_002145
9.30669	1.02365	26.0162	0.447185	27.8509	NM_001014477,NM_001298769	XLOC_002147
21.9187	0.937941	25.954	0.992586	28.5283	NM_001298770,NM_164727	XLOC_002148
10.5156	0.923658	33.6476	1.79304	5.17992	NM_135252	XLOC_002151
27.6467	1.03772	28.1374	0.192054	96.3142	NM_078775	XLOC_002152
9.2301	0.946577	26.9224	1.16214	13.6684	NR_124127	XLOC_002153
12.2896	1.0244	35.1982	0.191632	19.8453	NM_001103637,NM_001103638,NM_001103639,NM_001298777	XLOC_002154
15.8737	0.999245	28.6321	0.189868	0.377294	NM_001298779,NM_135257	XLOC_002157
7.50469	1.02198	26.5226	0.46501	1.27501	NM_001201778	XLOC_002158
6	0.955386	30	0.278222	5.93109	NM_135259,NM_164741	XLOC_002159
12.3138	0.945993	30.8234	0.43327	5.93109	NM_135259,NM_164741	XLOC_002159
9.10311	0.90544	25.9851	1.22792	7.26299	NM_135261	XLOC_002161
6	0.95921	27	0.129322	7.26299	NM_135261	XLOC_002161
30.1154	1.05758	38.4175	0.96694	4.47738	NM_001273248,NM_001273249,NM_001273250,NM_001273251,NM_001273252,NM_001273253,NM_001273254,NM_078777,NM_164743,NM_164744	XLOC_002162
6.54124	0.968591	26.3887	0.268744	4.47738	NM_001273248,NM_001273249,NM_001273250,NM_001273251,NM_001273252,NM_001273253,NM_001273254,NM_078777,NM_164743,NM_164744	XLOC_002162
9.07138	0.950723	24.6308	0.977942	11.2413	NM_135266	XLOC_002168
8.49603	0.908251	29.784	1.08463	14.3859	NM_135271	XLOC_002170
23.3233	0.924343	36.7927	0.70203	14.3859	NM_135271	XLOC_002170
7.5322	1.02754	29.5798	0.1966	8.76797	NM_001273271,NM_001273272,NM_001273273,NM_001273274,NM_001273275,NM_001273276,NM_001273277,NM_001273278,NM_135281	XLOC_002175
22.3514	0.977433	40.9352	0.0670689	8.76797	NM_001273271,NM_001273272,NM_001273273,NM_001273274,NM_001273275,NM_001273276,NM_001273277,NM_001273278,NM_135281	XLOC_002175
29.1253	0.936742	45.1518	0.700185	77.9866	NM_078782,NM_164761,NM_164762,NM_164763,NM_164764	XLOC_002181
7.66179	0.966408	25.1947	0.360641	77.9866	NM_078782,NM_164761,NM_164762,NM_164763,NM_164764	XLOC_002181
21.9849	1.00071	45.8312	0.226716	5.83769	NM_001298783	XLOC_002186
8.86117	0.941352	29.4403	1.12483	5.83769	NM_001298783	XLOC_002186
7.65383	0.942763	28.9341	0.323977	1.90124	NM_001298788,NM_001298789,NM_135305	XLOC_002193
6	1.0015	27	0.00302455	51.0417	NM_001298790	XLOC_002194
15.1344	1.0275	25.2639	0.0171559	51.0417	NM_001298790	XLOC_002194
9.12091	0.917908	26.6479	1.00065	19.1806	NM_135307	XLOC_002195
34.2791	0.912401	45.9969	0.903477	3.91715	NM_001169433,NM_001169434,NM_001298792,NM_001298793	XLOC_002196
31.7909	1.08016	47.4333	0.040104	1181.33	NM_001273288,NM_001273289,NM_001298794	XLOC_002198
15.5373	0.962457	28.4998	0.377105	16.7758	NM_001103646,NM_001103647,NM_135320	XLOC_002208
7.64306	0.995298	24.5854	0.34651	32.0637	NM_001144336,NM_001273290,NM_001298802,NM_001298803,NM_135324,NM_164777	XLOC_002209
16.6661	0.973644	39.2243	1.22149	0.185081	NM_001298804,NM_135325	XLOC_002210
8.6232	1.0343	30.9929	0.444559	0.185081	NM_001298804,NM_135325	XLOC_002210
8.40094	0.972046	24.8303	0.575384	20.5404	NM_001298806,NM_135327	XLOC_002211
15.4179	1.04424	35.9244	0.951512	0.627584	NM_135328	XLOC_002212
7.45166	1.06519	27.772	1.0295	0.627584	NM_135328	XLOC_002212
6.75283	0.931195	25.1079	2.03792	1.46878	NM_001298807,NM_135329	XLOC_002213
6	1.0188	27	0.220397	1358.55	NM_001298808	XLOC_002216
30.2486	0.945344	34.4268	0.238987	23.7974	NM_057638	XLOC_002218
9.8678	0.967044	30.3784	1.89333	8.46706	NM_001273294	XLOC_002219
6	1.03789	24	0.635097	8.46706	NM_001273294	XLOC_002219
27.754	1.06995	47.5139	0.150673	11.5904	NM_001038795	XLOC_002221
10.0446	1.09474	25.8565	0.593377	12.8394	NM_135339	XLOC_002222
6	0.942798	24	0.214793	14.3056	NM_001201785,NM_001201786,NM_001298812,NM_135341	XLOC_002223
11.6868	1.03911	29.3663	0.023194	14.3056	NM_001201785,NM_001201786,NM_001298812,NM_135341	XLOC_002223
6	0.985697	27	0.000790994	25.258	NM_001298815	XLOC_002227
9.85438	1.03071	33.1129	0.232436	11.8091	NM_001042882,NM_001273301,NM_135345,NM_164797	XLOC_002228
23.3966	1.08607	39.8124	0.490358	0.80833	NM_135348	XLOC_002229
20.7191	1.0922	34.3415	0.365093	99.0641	NM_057407,NM_164799	XLOC_002232
10.6999	0.950231	31.9822	0.0344418	99.0641	NM_057407,NM_164799	XLOC_002232
6	1.08416	30	0.0701066	20.6184	NM_135350,NM_164800	XLOC_002233
8.00162	0.99473	24.0372	0.405061	67.5633	NM_001259010,NM_135355	XLOC_002235
12.7699	1.03491	30.2644	0.0199878	67.5633	NM_001259010,NM_135355	XLOC_002235
22.1867	0.989783	24.746	0.118654	120.059	NM_001169438,NM_001169439,NM_001169440,NM_001201791,NM_001201792,NM_001273305,NM_001273306,NM_078785,NM_164801,NM_175983,NM_205925,NM_205926,NM_205927	XLOC_002236
8.23995	0.94736	29.8958	0.135065	120.059	NM_001169438,NM_001169439,NM_001169440,NM_001201791,NM_001201792,NM_001273305,NM_001273306,NM_078785,NM_164801,NM_175983,NM_205925,NM_205926,NM_205927	XLOC_002236
8.24677	1.01303	29.1291	0.399221	5.78565	NM_001103650,NM_001103651,NM_001273314,NM_001273315,NM_057397,NM_057398,NM_164804,NM_164805,NR_047924	XLOC_002240
17.8984	0.954914	24.1099	0.288516	5.78565	NM_001103650,NM_001103651,NM_001273314,NM_001273315,NM_057397,NM_057398,NM_164804,NM_164805,NR_047924	XLOC_002240
27.5068	0.944261	32.1829	0.776533	41.9538	NM_135360	XLOC_002242
10.2705	1.00155	31.3757	0.098928	10.0133	NM_001259014,NM_135371	XLOC_002247
31.8913	0.978369	45.0165	0.518888	10.0133	NM_001259014,NM_135371	XLOC_002247
25.9959	0.998543	44.4321	0.154941	1945.51	NM_001298818	XLOC_002248
6.85769	0.907503	27.3342	0.26869	1945.51	NM_001298818	XLOC_002248
6	0.955878	27	0.0284444	61.8329	NM_078787,NM_205934	XLOC_002251
17.4995	0.989316	30.945	0.401868	8.47466	NM_058152	XLOC_002260
7.30989	0.956216	26.5226	1.38063	8.47466	NM_058152	XLOC_002260
13.1653	1.07108	28.0361	0.152004	9.90585	NM_001273322,NM_143788	XLOC_002262
23.1173	1.00304	37.775	0.490733	5.17103	NM_001273323	XLOC_002263
6.657	0.947706	28.4385	0.260166	5.17103	NM_001273323	XLOC_002263
7.19204	0.973827	25.4687	1.19725	3.30499	NM_057220	XLOC_002264
20.5157	1.08734	32.0402	0.64477	3.30499	NM_057220	XLOC_002264
22.5389	0.99908	31.3202	1.31122	3.56131	NM_135384	XLOC_002265
8.00676	1.03208	28.5686	0.0905868	3.56131	NM_135384	XLOC_002265
15.4137	0.976159	33.0032	1.09366	14.5204	NM_001169441,NM_001298826,NM_135387,NM_164823	XLOC_002267
7.40304	0.960197	26.0134	1.16042	14.5204	NM_001169441,NM_001298826,NM_135387,NM_164823	XLOC_002267
10.4335	0.999684	24.85	0.931084	19.0156	NM_001298828	XLOC_002270
26.5548	0.926824	33.8932	1.34736	19.0156	NM_001298828	XLOC_002270
19.3458	1.02094	30.9348	0.668277	7.83826	NM_135393	XLOC_002271
7.3465	1.06445	27.6135	0.0376321	7.83826	NM_135393	XLOC_002271
6.9609	0.987781	28.6251	0.330025	16.5839	NM_001103653,NM_001273332	XLOC_002273
10.7824	1.05413	24.3187	0.407681	4.74177	NM_135402	XLOC_002277
6	1.04223	27	1.94508e-05	4.74177	NM_135402	XLOC_002277
9.81997	0.929844	27.2023	0.326976	14.4989	NM_001103656,NM_001298829,NM_164833,NM_164834	XLOC_002278
10.7768	0.966582	27.7006	0.44246	8.05597	NM_001201804,NM_001298830,NM_001298831,NM_080050,NM_164836	XLOC_002279
6	1.02717	24	1.02207e-05	8.05597	NM_001201804,NM_001298830,NM_001298831,NM_080050,NM_164836	XLOC_002279
43.819	1.00439	49.6166	0.324085	2.17154	NR_124148	XLOC_002286
13.8987	1.00672	24.683	0.150929	2.17154	NR_124148	XLOC_002286
15.1788	1.03643	28.1875	0.184737	96.3326	NM_135414,NM_164839,NM_164840	XLOC_002290
8.91513	0.904139	30.5075	1.28748e-12	0.0592705	NM_001273341,NM_135416	XLOC_002292
19.7092	0.998732	43.2221	1.09799	0.500378	NM_001273344,NM_135419	XLOC_002293
10.0534	1.01789	32.7248	0.829996	0.500378	NM_001273344,NM_135419	XLOC_002293
19.116	1.03582	42.8817	0.120407	31.6193	NM_001273345,NM_001273346	XLOC_002295
6.78906	0.917274	25.3238	1.22891	14.3176	NM_001273347,NM_001298842	XLOC_002296
16.055	1.00575	34.6977	0.627802	8.8407	NM_001273350,NM_135433	XLOC_002301
6.56368	0.961839	25.1435	2.94077	0.204582	NM_001103661,NM_135440	XLOC_002308
21.0461	0.987286	34.4142	0.427685	72.9548	NM_001298852	XLOC_002312
13.7254	0.988566	33.4695	0.314128	72.9548	NM_001298852	XLOC_002312
6	1.08057	27	0.000663218	7.52595	NM_001103663,NM_001201828,NM_001201829,NM_078801,NM_164858	XLOC_002313
26.8848	1.02305	45.3857	0.277382	51.3621	NM_135455,NM_164860	XLOC_002315
23.1428	1.08888	37.1243	0.19243	100.875	NM_135461	XLOC_002323
19.5082	0.987119	29.113	1.89743	10.7651	NM_164871	XLOC_002326
6	0.967018	24	0.99155	10.7651	NM_164871	XLOC_002326
13.1459	0.966599	29.5502	0.69922	12.2944	NM_001103664	XLOC_002332
16.8027	1.04324	25.0173	0.670943	3.62668	NM_135474	XLOC_002333
8.16705	1.06502	27.4017	0.729079	3.62668	NM_135474	XLOC_002333
11.1477	1.02127	26.0908	0.12373	2601.56	NM_001273374,NM_001298856	XLOC_002338
6.70271	1.02321	28.0854	0.0905074	2601.56	NM_001273374,NM_001298856	XLOC_002338
6	0.957316	27	0.668283	7.54035	NM_135476	XLOC_002341
10.5189	1.01282	27.7582	0.0452511	22.5342	NM_001273379,NM_135483,NM_164880	XLOC_002345
7.25482	1.09094	29.4729	0.0228065	22.5342	NM_001273379,NM_135483,NM_164880	XLOC_002345
10.0055	1.04344	29.6957	1.13406	3.50705	NM_001273380,NM_001298857	XLOC_002346
6	1.02582	27	0.354385	5.71987	NM_001298858	XLOC_002348
11.2709	1.00045	34.433	0.666748	8.38775	NM_135489	XLOC_002349
23.3643	0.995422	47.1933	0.408638	20.5251	NM_001042885,NM_001259026,NM_001259027,NM_001259028,NR_124167	XLOC_002350
7.12235	1.01765	27.1316	0.373384	20.5251	NM_001042885,NM_001259026,NM_001259027,NM_001259028,NR_124167	XLOC_002350
6	0.985286	24	0.439828	16.2409	NM_078805	XLOC_002351
12.9343	1.03531	28.4852	0.0943217	16.2409	NM_078805	XLOC_002351
6.95551	1.0164	25.9534	0.161591	8.13724	NR_124169	XLOC_002354
11.2256	0.983994	28.5879	0.0109177	8.13724	NR_124169	XLOC_002354
6	1.0523	24	0.13185	6.05254	NM_135507	XLOC_002360
12.749	1.08656	27.5595	0.278044	6.05254	NM_135507	XLOC_002360
10.783	1.00994	31.9273	0.254053	44.127	NM_001103667	XLOC_002361
6.70848	0.956705	25.5326	0.110709	44.127	NM_001103667	XLOC_002361
10.6987	0.996107	31.4343	0.595663	8.97594	NM_001201840,NM_001201841,NM_001201842,NM_001298866,NM_001298867,NM_001298868,NM_135513	XLOC_002365
22.6233	0.9087	38.3412	0.140343	6.38339	NM_001298870,NM_164893	XLOC_002366
15.0549	1.02243	31.3618	0.0205792	6.38339	NM_001298870,NM_164893	XLOC_002366
9.73668	0.947631	27.0236	0.55388	5.22562	NM_135516,NM_164894	XLOC_002367
23.8137	0.999816	34.4233	0.132144	6.98297	NM_001201843,NM_001273387,NM_164899	XLOC_002369
13.6495	0.910457	27.2693	1.55382	10.8165	NM_001169459,NM_164900	XLOC_002370
9.39117	0.934016	25.9825	1.02665	10.8165	NM_001169459,NM_164900	XLOC_002370
17.6249	0.965033	37.3405	0.848161	30.8778	NM_135518	XLOC_002371
17.5605	1.04057	26.2975	0.141717	3.81454	NM_001169462,NM_058074,NM_058075,NM_058076,NM_134320,NM_134321,NM_134322	XLOC_002372
6	0.952295	24	0.000917116	3.81454	NM_001169462,NM_058074,NM_058075,NM_058076,NM_134320,NM_134321,NM_134322	XLOC_002372
8.78658	0.949832	30.1608	1.00227	7.91623	NM_001201844,NM_001273390,NM_057419,NM_135524,NM_164907,NM_164908	XLOC_002374
13.7574	1.05567	31.0203	0.126416	33.472	NM_135525	XLOC_002376
9.219	1.00541	28.0896	0.602491	4.67029	NM_135527,NM_164909,NM_164911	XLOC_002378
21.4951	1.01725	25.6824	0.309596	4.67029	NM_135527,NM_164909,NM_164911	XLOC_002378
8.3487	0.996829	25.3464	0.0854465	26.1775	NM_001298871,NM_001298872	XLOC_002380
8.03747	0.953855	27.485	0.469199	20.7974	NM_001273392	XLOC_002384
6	0.953289	24	0.814313	0.765247	NM_001273393,NM_001273394,NM_001273395,NM_135535	XLOC_002385
6.48394	1.02373	30.3556	0.351037	24.7621	NM_057679	XLOC_002386
16.3604	0.957566	35.5951	0.479069	24.7621	NM_057679	XLOC_002386
6	1.03949	27	0.0432601	10.9853	NM_001273404	XLOC_002390
6	0.998777	27	0.140781	11.8236	NM_057449	XLOC_002392
14.8411	0.915241	37.4526	1.47839	11.8236	NM_057449	XLOC_002392
14.7794	1.00541	37.3958	0.202795	58.37	NM_001298874	XLOC_002393
6	1.03849	27	0.0872416	58.37	NM_001298874	XLOC_002393
6.75975	0.921258	27.8501	0.75382	22.235	NM_135553	XLOC_002395
8.98949	1.04852	28.3192	0.171019	22.235	NM_135553	XLOC_002395
7.47568	0.96055	25.3742	1.13804	5.01129	NM_001273419	XLOC_002396
23.016	1.01729	29.8003	0.312264	5.01129	NM_001273419	XLOC_002396
24.0592	0.955551	28.047	0.954959	73.2509	NM_001201851	XLOC_002397
8.78116	0.943078	26.5281	0.506441	73.2509	NM_001201851	XLOC_002397
12.616	0.949933	30.56	1.55637	7.12683	NM_135558	XLOC_002398
7.47341	1.07136	29.085	0.105887	7.12683	NM_135558	XLOC_002398
13.2683	1.02186	28.5078	3.6007	2.40715	NM_135559	XLOC_002399
8.28427	0.945194	25.748	3.04785	2.40715	NM_135559	XLOC_002399
7.96214	0.950745	27.3642	1.50875	4.12644	NM_001038805	XLOC_002401
12.0412	1.02546	34.1941	0.299343	1.2969	NM_001273421,NM_135563	XLOC_002402
6	1.00325	30	0.00198789	1.2969	NM_001273421,NM_135563	XLOC_002402
21.0634	1.06949	41.182	1.28449	0.172687	NM_001273422,NM_164930,NM_164931,NM_164932	XLOC_002403
10.8616	0.920596	31.3728	1.38984	10.1842	NM_135569	XLOC_002404
6.48274	0.926584	29.9877	0.646071	10.1842	NM_135569	XLOC_002404
29.658	0.992497	45.547	0.190496	31.4127	NM_001201855,NM_078814,NM_164933	XLOC_002406
21.2072	1.03956	28.2441	0.243769	13.9625	NM_001169469,NM_001273425,NM_164934	XLOC_002408
8.99996	1.06784	24.0003	0.00356813	1.70443	NM_001201859	XLOC_002414
11.2888	0.946285	32.3495	0.518929	33.2706	NM_135600	XLOC_002421
7.00423	0.941177	24.1938	0.600083	14.1254	NM_135602	XLOC_002422
13.1883	0.915287	24.7047	0.753488	14.1254	NM_135602	XLOC_002422
9.65535	0.995567	27.1463	0.169567	31.0323	NM_001273433,NM_001298885,NM_164943	XLOC_002426
13.7252	0.995889	35.9188	2.01912	0.647571	NM_001032069,NM_001032072,NM_078817	XLOC_002431
16.0869	0.935197	26.7356	0.0249314	14.6541	NM_001169473,NM_135615,NR_047933	XLOC_002432
7.93197	0.949416	27.7226	0.354432	156.711	NM_001038810,NM_001259032,NM_001273436,NM_134283	XLOC_002435
6.91933	1.02431	28.4541	1.26691	15.5431	NM_058101	XLOC_002436
6	0.938268	24	0.451427	26.2708	NM_057988	XLOC_002437
7.69157	1.00476	28.2362	0.200779	92.4083	NM_001298891,NM_001298892,NM_001298893,NM_176009,NM_176010,NM_176011	XLOC_002448
24.9156	1.01927	35.5568	0.271407	92.4083	NM_001298891,NM_001298892,NM_001298893,NM_176009,NM_176010,NM_176011	XLOC_002448
16.5405	1.02582	31.3201	0.260202	214.511	NM_001042889,NM_143778	XLOC_002450
7.79203	1.01919	25.0095	0.184968	214.511	NM_001042889,NM_143778	XLOC_002450
8.1776	1.01461	24.6157	0.538669	0.489808	NM_057527	XLOC_002451
12.1839	0.913065	35.0522	0.534636	0.489808	NM_057527	XLOC_002451
30.4515	0.961322	43.7332	0.742696	4.76691	NM_001273443,NM_001273444,NM_001298899,NM_080362	XLOC_002455
7.53631	1.03833	24.9507	0.254338	4.76691	NM_001273443,NM_001273444,NM_001298899,NM_080362	XLOC_002455
6	1.08413	24	0.0229419	20.6937	NM_135642,NM_164957	XLOC_002459
11.7869	0.909989	25.044	0.821514	12.9296	NM_001259046,NM_135643	XLOC_002460
21.694	1.07222	25.5127	0.0134443	12.9296	NM_001259046,NM_135643	XLOC_002460
25.5429	1.00691	47.74	0.374102	8.61639	NM_135646	XLOC_002462
8.24723	1.09049	27.1032	0.0550702	15.2467	NM_135648	XLOC_002464
8.27079	0.977293	30.4197	0.0437616	9.77353	NM_001298904	XLOC_002465
11.5414	1.01774	25.5494	0.0264743	9.40735	NM_001273451,NM_001273452,NM_001273453,NM_080254	XLOC_002472
8.15016	1.07811	30.9307	0.428815	8.00351	NM_135659	XLOC_002481
6.89278	1.00294	27.2132	0.224122	15.0428	NM_001273455,NM_001273456,NM_135661,NM_164967	XLOC_002482
43.0082	1.04094	50.7128	0.123515	15.0428	NM_001273455,NM_001273456,NM_135661,NM_164967	XLOC_002482
26.1065	1.00556	46.1023	0.150896	90.7338	NM_205964,NM_205965	XLOC_002485
17.1441	1.00656	39.6553	0.956859	0.238726	NM_078828,NM_135674	XLOC_002500
19.6723	1.00179	43.2908	0.0629615	35.9422	NM_001259064,NM_001273461,NM_001273462,NM_001273463,NM_001273464,NM_057895,NM_057896,NM_057897,NM_164971	XLOC_002501
10.3022	1.05238	29.4028	0.0605815	35.9422	NM_001259064,NM_001273461,NM_001273462,NM_001273463,NM_001273464,NM_057895,NM_057896,NM_057897,NM_164971	XLOC_002501
15.2744	0.931703	25.2136	0.280419	27.0901	NM_001273465	XLOC_002503
6	0.973634	24	0.0339724	27.0901	NM_001273465	XLOC_002503
16.7147	1.01013	31.6634	0.579142	8.50172	NM_058083	XLOC_002505
33.9407	0.988737	51.0487	0.928718	0.0596456	NR_047937,NR_047938,NR_047940	XLOC_002510
16.9462	0.990086	33.7462	0.638758	0.0596456	NR_047937,NR_047938,NR_047940	XLOC_002510
26.3454	1.03607	30.5956	0.0729658	27.7068	NM_135685,NM_164977,NM_164978	XLOC_002511
7.24878	0.962653	25.9682	1.28888	10.9155	NM_135686	XLOC_002512
7.5	1.00333	27	1.05304	0.168139	NM_164981	XLOC_002513
15	1.00333	27	1.05304	0.168139	NM_164981	XLOC_002513
15.8776	0.994615	34.7859	3.59384e-14	0.384719	NM_144407	XLOC_002514
31.6932	0.993417	47.3115	1.03427e-15	0.384719	NM_144407	XLOC_002514
6	1.00853	30	0.410151	14.6761	NM_135690	XLOC_002515
9.27721	1.08865	29.7819	0.446835	14.6761	NM_135690	XLOC_002515
10.1482	0.925817	28.0304	1.19529	4.42685	NM_135691	XLOC_002516
18.0644	0.908329	35.5403	0.68045	4.42685	NM_135691	XLOC_002516
28.383	1.00152	46.5318	0.611595	69.5891	NM_135695	XLOC_002521
10.8775	0.984542	34.0304	0.490939	69.5891	NM_135695	XLOC_002521
10.2107	1.01685	27.8565	1.17117	1.01572	NM_001298933	XLOC_002522
7.36471	1.02797	25.895	0.872492	1.01572	NM_001298933	XLOC_002522
21.5179	0.930854	27.4502	0.799845	153.106	NM_001259067,NM_001298934,NM_001298935	XLOC_002523
10.0764	0.943635	24.2216	0.169001	153.106	NM_001259067,NM_001298934,NM_001298935	XLOC_002523
17.007	0.938018	36.1995	1.60771	8.07474	NM_058131	XLOC_002529
7.63872	1.00786	28.7212	0.382786	37.5851	NM_001298940	XLOC_002531
29.1676	1.03655	30.2335	0.204411	37.5851	NM_001298940	XLOC_002531
25.748	1.0637	37.3326	1.55333	13.2652	NM_135714	XLOC_002535
28.7311	1.01931	29.7874	0.275261	332.434	NM_001038812,NM_001259074,NM_001259075,NM_001273483,NM_165010,NM_165011,NM_205966	XLOC_002539
13.6114	1.03148	26.1168	0.111374	332.434	NM_001038812,NM_001259074,NM_001259075,NM_001273483,NM_165010,NM_165011,NM_205966	XLOC_002539
16.3553	1.00888	24.6936	0.0349457	65.1331	NM_001273484,NM_001273485	XLOC_002540
16.8378	0.961888	31.0812	0.623168	58.6057	NM_001201865,NM_001259076,NM_205967	XLOC_002542
15.8929	0.994543	36.2374	1.51255e-12	0.0818191	NM_001273488,NM_135724	XLOC_002545
31.7217	0.993339	42.7796	6.91846e-14	0.0818191	NM_001273488,NM_135724	XLOC_002545
19.2436	0.943483	29.0161	0.0145732	57.3304	NM_001042892,NM_001042893,NM_001042894,NM_001169493,NM_001169494,NM_001273490,NM_001298946,NM_080364,NM_165012,NM_165013	XLOC_002548
7.17729	0.920814	27.1242	0.747208	50.3171	NM_135735	XLOC_002555
14.2721	1.0541	36.3688	0.143769	50.3171	NM_135735	XLOC_002555
9.5323	0.954516	33.3159	0.101209	3.45287	NM_001273491	XLOC_002559
12.8676	0.927684	34.9169	0.931897	21.1766	NM_001273493,NM_135745	XLOC_002561
6.44636	0.958046	28.3875	0.288351	21.1766	NM_001273493,NM_135745	XLOC_002561
9.70641	0.968898	25.1055	0.642186	7.08769	NM_078835	XLOC_002565
32.8713	1.0797	37.1241	0.152467	7.08769	NM_078835	XLOC_002565
18.7927	0.994836	31.4591	0.232364	34.8521	NM_135752	XLOC_002566
26.5598	1.00793	46.7674	0.552187	13.8559	NM_001169496,NM_135753	XLOC_002568
11.6867	0.950192	33.3354	0.573167	13.8559	NM_001169496,NM_135753	XLOC_002568
6	0.94323	27	0.488569	12.8868	NM_135754	XLOC_002569
8.72018	1.05261	32.2176	0.0395719	12.8868	NM_135754	XLOC_002569
27.9217	0.98715	43.989	0.363791	14.0694	NM_001259087,NM_001273499,NM_001273500,NM_135755	XLOC_002570
6.90107	1.05675	28.3422	0.0561619	14.0694	NM_001259087,NM_001273499,NM_001273500,NM_135755	XLOC_002570
10.9765	1.03391	31.4517	0.195921	13.3621	NM_001273502,NM_165025	XLOC_002574
6	1.07285	27	0.0420438	13.3621	NM_001273502,NM_165025	XLOC_002574
17.2505	0.90397	29.6445	0.558551	8.27678	NM_001144349,NM_001273503,NM_135762,NM_165026	XLOC_002575
8.33625	1.004	29.1892	1.02789	1.56393	NM_165027	XLOC_002576
40.8818	1.01709	27.4394	0.246108	21.5729	NM_001259089,NM_135766	XLOC_002577
6.78727	0.929607	29.9654	2.62709	1.54306	NM_135770	XLOC_002579
6.88864	0.992986	24.8382	0.899227	0.124457	NM_001273506,NM_001273507,NM_135771	XLOC_002581
13.679	1.01358	25.0426	0.647299	0.124457	NM_001273506,NM_001273507,NM_135771	XLOC_002581
13.5782	0.978981	32.1971	1.47682	12.0587	NM_001273508,NM_135774	XLOC_002583
26.4511	0.970685	45.8359	1.80945	12.0587	NM_001273508,NM_135774	XLOC_002583
6	0.997367	30	0.0706561	14.3846	NM_143719	XLOC_002594
7.84415	1.06968	27.9589	0.423987	50.8462	NM_001298960,NM_135798	XLOC_002595
15.6743	0.988324	33.9947	0.237065	12.7364	NM_001298961,NM_135799	XLOC_002596
19.7538	1.09421	27.9078	0.0830289	43.5746	NM_135801	XLOC_002597
14.7292	0.950055	37.3078	1.32965	6.62129	NM_135803,NM_165042	XLOC_002599
7.00931	0.98965	27.1786	0.0878761	1886.89	NM_001298966,NM_001298967	XLOC_002600
7.06044	0.900972	26.2253	1.81187e-12	0.0619565	NM_135807	XLOC_002602
14.332	0.965194	35.1967	0.905724	9.81467	NM_135811	XLOC_002607
6	0.976722	24	0.0887601	9.81467	NM_135811	XLOC_002607
31.2854	0.987848	38.9078	0.884515	7.67551	NM_001273516,NM_057977,NM_165046	XLOC_002610
11.2339	0.96029	33.6512	0.450151	7.67551	NM_001273516,NM_057977,NM_165046	XLOC_002610
17.9918	1.01347	40.4624	0.61727	0.725696	NM_135820	XLOC_002613
10.547	0.969101	30.4159	1.40217	0.725696	NM_135820	XLOC_002613
7.84949	0.939216	30.3853	0.850045	22.6576	NM_001298973,NM_001298974,NM_135821	XLOC_002615
15.3944	1.06372	35.3949	0.266563	22.6576	NM_001298973,NM_001298974,NM_135821	XLOC_002615
6	0.911117	27	1.24165	6.05028	NM_001298980,NM_165057	XLOC_002621
14.0081	0.979759	28.6972	0.31819	6.05028	NM_001298980,NM_165057	XLOC_002621
29.1766	0.984327	28.2535	0.230794	149.26	NM_057248,NM_165063	XLOC_002626
10.2919	0.943378	31.5376	0.283576	149.26	NM_057248,NM_165063	XLOC_002626
6.91854	0.997534	27.8088	0.346208	11.8413	NM_001032091	XLOC_002627
8.33844	1.00427	29.8049	0.256699	42.8678	NM_001298982,NM_205983	XLOC_002629
26.7692	1.02501	41.9589	0.639048	42.8678	NM_001298982,NM_205983	XLOC_002629
6	0.917588	24	0.00836723	6.81085	NM_205984	XLOC_002630
6.58438	0.987479	28.5825	0.927516	2.25022	NM_165075	XLOC_002638
14.4538	1.04128	28.5047	0.757769	2.25022	NM_165075	XLOC_002638
19.6478	1.015	24.0134	0.516819	5.72243	NM_176032	XLOC_002640
8.87683	1.01934	27.8019	0.666064	5.72243	NM_176032	XLOC_002640
12.2107	1.01374	25.7395	0.378278	11.2797	NM_144477	XLOC_002641
6	1.02888	27	0.0033284	11.2797	NM_144477	XLOC_002641
13.7996	0.985306	26.2516	1.18966	0.788312	NM_001298992,NM_135849	XLOC_002642
6	0.995506	27	0.0010191	0.788312	NM_001298992,NM_135849	XLOC_002642
20.2332	0.912699	34.6193	1.60552	2.92734	NM_165083	XLOC_002650
13.2544	0.93257	33.6137	1.05882	13.4779	NM_001038817,NM_001038818,NM_001273527,NM_078840,NM_205988,NM_205989	XLOC_002653
27.4841	0.906667	46.0659	1.21524	13.4779	NM_001038817,NM_001038818,NM_001273527,NM_078840,NM_205988,NM_205989	XLOC_002653
7.76169	0.950447	29.1999	2.69451	4.98228	NM_135865	XLOC_002657
17.8631	1.04362	29.685	0.0569121	4.98228	NM_135865	XLOC_002657
9.99429	1.09713	25.5245	0.243289	4.72904	NM_135867	XLOC_002659
9.03814	0.941332	28.1424	0.520548	9.82775	NR_047956,NR_047957	XLOC_002661
10.6073	1.01668	34.0689	0.887514	0.594452	NM_078842,NM_205990	XLOC_002663
6.78316	1.05678	25.0497	0.71625	0.594452	NM_078842,NM_205990	XLOC_002663
24.7804	0.974271	35.6733	1.92083	0.323185	NM_001144354,NM_001169504,NM_078843,NM_165089	XLOC_002677
20.2512	1.02481	35.7975	0.438922	10.3923	NM_135891	XLOC_002695
7.32853	1.03997	26.1487	0.508789	7.06268	NM_001201886,NM_135893	XLOC_002696
35.829	0.945678	38.7583	1.1223	3.76929	NM_001299021,NM_078847,NM_165099	XLOC_002700
14.3824	0.902436	27.5169	1.45952	3.76929	NM_001299021,NM_078847,NM_165099	XLOC_002700
23.3353	1.03804	31.5182	0.288671	14.6328	NM_001273528	XLOC_002701
8.79803	0.967388	29.8604	0.984584	12.4616	NM_001201887	XLOC_002707
17.9609	0.907105	32.9457	0.632722	12.4616	NM_001201887	XLOC_002707
12.5597	0.999685	28.899	1.04238	11.6735	NM_001038821,NM_001038822,NM_001169512,NM_001169513,NM_165106,NM_165107,NM_165109	XLOC_002708
7.68205	1.07441	30.4976	0.143437	11.6735	NM_001038821,NM_001038822,NM_001169512,NM_001169513,NM_165106,NM_165107,NM_165109	XLOC_002708
27.471	0.991555	39.5182	0.0601951	15.7538	NM_078849,NM_165110,NM_165111,NM_165112	XLOC_002709
33.6773	0.995387	40.0572	0.504346	15.2936	NM_001273536	XLOC_002710
12.5566	1.07799	30.4088	0.0106987	2.6609	NM_001103694,NM_001201888,NM_001273537,NM_001273538	XLOC_002729
19.6842	0.951295	28.508	0.502962	114.51	NM_165126	XLOC_002735
8.31558	0.960647	30.2696	0.874444	1.05355	NM_057254,NM_165127,NM_165128,NM_165129,NM_165130	XLOC_002737
15.1571	0.915807	37.7572	1.29388	1.05355	NM_057254,NM_165127,NM_165128,NM_165129,NM_165130	XLOC_002737
31.3301	1.08825	37.4981	0.111889	9.10446	NM_135923	XLOC_002739
7.12704	0.990664	28.0752	0.695552	2.11858	NM_001273563,NM_057285	XLOC_002766
10.3416	1.08738	32.9184	0.399112	2.11858	NM_001273563,NM_057285	XLOC_002766
23.0862	1.05566	27.3166	0.357733	14.2005	NM_078857	XLOC_002770
11.7168	1.01583	24.7732	0.363267	34.0997	NM_135943	XLOC_002771
16.7453	0.98254	33.5874	0.390525	48.3063	NM_135945	XLOC_002772
8.82831	0.935643	30.2741	0.88743	48.3063	NM_135945	XLOC_002772
22.2014	0.988639	43.4995	0.440332	34.8567	NM_001273567,NM_057594,NM_057595,NM_205999	XLOC_002774
6	0.905036	27	0.43706	34.8567	NM_001273567,NM_057594,NM_057595,NM_205999	XLOC_002774
7.23166	0.968389	27.6812	0.659552	32.7457	NM_080200	XLOC_002775
38.691	1.03126	40.379	0.265509	32.7457	NM_080200	XLOC_002775
6	0.988454	24	9.85641e-06	0.0122713	NM_165153	XLOC_002776
23.3633	0.904377	30.113	1.48629e-12	0.0669165	NM_001144355	XLOC_002777
26.2726	0.943249	43.5754	1.20017	15.7919	NM_001144356,NM_001273570,NM_078859,NM_165156	XLOC_002779
8.30839	0.970877	30.3075	0.414778	15.7919	NM_001144356,NM_001273570,NM_078859,NM_165156	XLOC_002779
6	1.0214	27	0.0201992	262.101	NM_001299050	XLOC_002780
27.0954	0.960717	49.0381	0.600432	30.3753	NM_001299052,NM_135950	XLOC_002781
7.21496	0.94719	26.548	1.48999e-07	2.49125	NM_001299054,NM_165170	XLOC_002792
10.5498	1.01682	28.6868	4.89022e-06	0.094323	NM_001201893	XLOC_002794
7.77192	0.914344	29.3024	0.628392	41.5017	NM_001273581,NM_165177,NM_165178	XLOC_002795
40.0972	0.909886	27.6946	0.658798	41.5017	NM_001273581,NM_165177,NM_165178	XLOC_002795
16.2123	0.993257	36.7174	1.2573	22.5811	NM_135959	XLOC_002797
8.82693	0.941113	26.5415	0.762864	14.93	NM_165180	XLOC_002799
13.0915	0.959413	26.2267	0.114344	104.65	NM_001299056,NM_135963	XLOC_002800
6	1.07649	27	0.0242596	104.65	NM_001299056,NM_135963	XLOC_002800
11.589	0.903494	32.5221	0.676994	15.1698	NM_001273588,NM_078864,NM_135968	XLOC_002803
39.0666	1.00897	42.5881	0.555308	8.23306	NM_135971	XLOC_002805
42.4528	1.00498	43.1734	0.529	42.1798	NM_001299072	XLOC_002811
7.78678	0.983742	25.9499	0.458766	42.1798	NM_001299072	XLOC_002811
13.7543	0.953207	24.4122	0.621463	18.9017	NM_001259124,NM_058061	XLOC_002813
6	0.935891	27	0.146697	18.9017	NM_001259124,NM_058061	XLOC_002813
8.57304	0.983893	30.5188	0.43632	8.44162	NM_001169527,NM_001169528,NM_078865,NM_165216	XLOC_002832
31.4998	0.916213	44.4383	2.10001	8.44162	NM_001169527,NM_001169528,NM_078865,NM_165216	XLOC_002832
8.64543	0.905931	30.8247	3.52255e-13	0.344441	NM_001032105	XLOC_002833
6	0.917515	27	3.30872e-14	0.344441	NM_001032105	XLOC_002833
8.23628	1.02217	26.3462	0.0776164	16.34	NM_001169529,NM_001169530,NM_001299085,NM_165217,NM_165218,NM_165219	XLOC_002834
17.9182	1.04681	24.2423	0.129715	16.34	NM_001169529,NM_001169530,NM_001299085,NM_165217,NM_165218,NM_165219	XLOC_002834
14.4115	0.947679	33.1462	0.565707	11.3771	NM_001259128,NM_001273601	XLOC_002837
14.6185	1.06918	26.7061	0.0949422	31.0668	NM_058106	XLOC_002838
6	0.958555	24	0.15849	11.782	NM_001259130,NM_078866,NM_165221	XLOC_002839
6.46287	0.940914	25.8756	0.307687	83.4502	NM_136000	XLOC_002840
21.3678	0.907333	37.4909	1.16601	14.2303	NM_136003	XLOC_002843
9.26189	0.910628	32.6376	0.141285	0.226011	NM_001042904	XLOC_002866
8.51854	0.988	26.5741	0.197585	9.3748	NM_057241	XLOC_002872
15.6292	1.00084	36.2463	1.49932	4.13133	NM_001299102,NM_136026	XLOC_002874
10.8036	1.01815	27.137	0.112222	4910.68	NM_001273608,NM_001299113,NM_078871	XLOC_002889
6	0.989141	30	0.00228269	4910.68	NM_001273608,NM_001299113,NM_078871	XLOC_002889
16.5025	1.0483	34.8618	0.160962	25.6565	NM_078872	XLOC_002891
10.2667	1.07046	32.4421	0.0189372	25.6565	NM_078872	XLOC_002891
6	1.02599	27	0.498274	0.408132	NM_001169535,NM_001169536,NM_136035,NM_165255	XLOC_002892
6.03929	1.05275	29.171	1.8186	2.20493	NM_136045	XLOC_002898
16.775	1.01627	25.042	0.0276843	2.20493	NM_136045	XLOC_002898
6	1.07961	27	0.449145	0.700469	NM_136046	XLOC_002899
8.98854	0.971329	32.9801	1.69379	0.209325	NM_001299123	XLOC_002902
7.33197	0.999233	29.0026	0.373133	0.850761	NM_001169539	XLOC_002903
11.6683	1.08821	29.7528	0.756821	0.850761	NM_001169539	XLOC_002903
16.9901	1.0857	34.1694	2.72569e-11	0.056401	NM_165259	XLOC_002904
6	1.02495	30	0.137018	13.1402	NM_057548	XLOC_002906
14.9164	0.975465	32.1982	0.36563	18.9277	NM_001299126	XLOC_002907
9.7388	0.940285	30.4093	0.376752	21.5764	NM_136055	XLOC_002908
6.43607	1.01712	25.0323	0.0559074	92.244	NM_136057	XLOC_002909
29.7864	1.05197	31.2916	0.120666	92.244	NM_136057	XLOC_002909
13.852	0.971168	32.0687	0.300069	21.2126	NM_001299128,NM_058040	XLOC_002910
8.00702	1.06828	27.7697	0.186116	21.2126	NM_001299128,NM_058040	XLOC_002910
6	0.980981	30	0.0508681	25.7076	NM_001144363,NM_001299129,NM_136059	XLOC_002911
11.7318	0.986155	26.2016	0.0357592	25.7076	NM_001144363,NM_001299129,NM_136059	XLOC_002911
7.60066	0.994262	26.9291	0.691631	1.526	NM_001299137,NM_136068	XLOC_002920
14.4585	1.01316	33.7674	1.08741	1.526	NM_001299137,NM_136068	XLOC_002920
32.6809	1.06631	55.3039	0.259582	15.4902	NM_001144367,NM_001273618,NM_136069,NM_165266	XLOC_002921
19.942	0.986589	31.6797	0.0106978	33.1539	NM_078874,NM_136072,NM_165268,NM_165269	XLOC_002923
15.7769	0.989634	31.8564	0.390147	2.94726	NM_001299140,NM_136073	XLOC_002927
10.4085	0.975525	28.5694	0.566729	2.94726	NM_001299140,NM_136073	XLOC_002927
13.4885	0.989813	33.5189	0.342235	65.225	NM_001299141	XLOC_002928
6	0.951478	24	0.0500561	65.225	NM_001299141	XLOC_002928
14.286	1.03624	29.6162	0.637152	1.30126	NM_001299142,NM_001299143,NM_136076	XLOC_002929
10.2636	0.994304	28.9989	0.434704	10.4085	NM_001299145	XLOC_002930
6	1.04833	24	0.0351479	10.4085	NM_001299145	XLOC_002930
7.92516	1.00081	24.5233	0.119992	168.938	NM_001299150	XLOC_002933
11.4297	0.991855	29.0211	0.0652924	168.938	NM_001299150	XLOC_002933
12.4572	0.983777	28.6513	0.126775	2342.46	NM_001273621,NM_079948	XLOC_002936
28.3192	0.957873	46.8876	0.854615	10.9096	NM_057225	XLOC_002940
8.43072	1.03978	30.9583	0.303181	10.9096	NM_057225	XLOC_002940
11.1053	0.978618	27.9386	0.486265	11.8871	NM_080530	XLOC_002943
8.55905	0.927963	30.6589	0.767871	11.8871	NM_080530	XLOC_002943
7.09584	0.954033	30.5008	0.573041	3.96294	NM_001201912,NM_165274,NM_165275,NM_165276	XLOC_002944
15.6189	0.959815	35.082	0.912134	7.1402	NM_136102	XLOC_002950
14.9324	1.01191	35.9571	0.386908	113.567	NM_001273632	XLOC_002951
7.11279	0.904511	28.6629	1.43647	10.7058	NM_001273633,NM_001273634,NM_136106	XLOC_002952
14.8361	1.04591	28.7459	0.960233	0.578658	NM_136107	XLOC_002954
6	0.976487	30	0.1322	0.578658	NM_136107	XLOC_002954
6	0.901236	30	0.35134	0.578658	NM_136107	XLOC_002954
29.256	0.944262	43.8798	0.639044	35.8511	NM_001169544,NM_136117,NM_165290,NM_165291	XLOC_002964
7.60339	0.939945	28.8298	0.43281	47.624	NM_001038824,NM_001259160,NM_001259161,NM_001273644,NM_078877,NM_165293,NM_165294,NM_165295,NM_165296,NR_002514	XLOC_002965
16.8731	0.958632	26.9134	0.0986338	47.624	NM_001038824,NM_001259160,NM_001259161,NM_001273644,NM_078877,NM_165293,NM_165294,NM_165295,NM_165296,NR_002514	XLOC_002965
6.9103	0.986568	24.9185	1.28281	3.45485	NM_057991	XLOC_002967
20.797	0.97518	40.414	0.481268	3.45485	NM_057991	XLOC_002967
7.98601	0.990925	27.9904	1.21478	3.41194	NM_001273654	XLOC_002971
19.6382	1.01975	37.7135	0.811738	3.41194	NM_001273654	XLOC_002971
17.5672	0.971262	37.6575	1.53618	2.20568	NM_136129	XLOC_002972
8.08584	1.02809	28.5633	0.758851	2.20568	NM_136129	XLOC_002972
10.5775	0.9709	30.8476	1.42255	8.55792	NM_001273656,NM_136131	XLOC_002973
14.9363	1.04897	30.3259	0.558072	4.18783	NM_001273659,NM_136133,NM_165305	XLOC_002974
6.86268	1.0522	30.4214	0.459475	4.18783	NM_001273659,NM_136133,NM_165305	XLOC_002974
6.99165	0.985809	24.5477	0.455746	21.7403	NM_136136	XLOC_002977
13.7161	0.953481	31.1057	0.488776	21.7403	NM_136136	XLOC_002977
6	0.97406	27	0.00690578	14.5611	NM_001201921,NM_001201922,NM_001299157,NM_136138,NM_165309	XLOC_002978
7.32101	0.960372	25.9654	1.55256	4.86113	NM_136142	XLOC_002979
9.40566	0.96329	30.1253	1.24636	4.86113	NM_136142	XLOC_002979
7.14882	0.904022	27.1733	0.407724	117.144	NM_001032110,NM_057561,NM_134291,NM_134292,NM_134293	XLOC_002980
13.2546	0.924546	34.6091	1.21504	5.47863	NM_136148	XLOC_002984
13.7044	0.986911	25.8915	0.425669	15.0741	NM_001273664,NM_136149,NM_165312,NM_176061	XLOC_002985
13.1428	1.01013	32.8792	0.363392	4.83713	NM_136154	XLOC_002991
8.53095	1.04681	31.3227	0.0677786	8.99822	NM_001299161,NM_001299162,NM_136157,NM_165314	XLOC_002993
6	1.01809	27	0.0739558	7.72591	NM_001169546,NM_001169547,NM_001273671,NM_136158	XLOC_002995
28.9062	1.06887	36.0683	0.0980528	7.72591	NM_001169546,NM_001169547,NM_001273671,NM_136158	XLOC_002995
6.69135	1.03624	27.1586	0.0429459	11.7619	NM_001273673,NM_080201,NM_176062	XLOC_002996
15.1157	0.952416	38.485	0.664551	12.2144	NM_136175	XLOC_003014
14.3672	0.909097	25.2505	1.09178	7.73344	NM_165319	XLOC_003017
6	0.992297	27	0.270896	23.5187	NM_001201925,NM_001201926,NM_001273688	XLOC_003018
9.42549	0.968146	30.7791	0.498956	23.5187	NM_001201925,NM_001201926,NM_001273688	XLOC_003018
7.35104	1.04067	27.3284	0.482444	3.2729	NM_001273689,NM_136178	XLOC_003019
29.3521	1.02142	30.6476	0.325161	38.8034	NM_136180	XLOC_003020
18.949	1.05695	34.3001	0.543471	17.9996	NM_078882	XLOC_003021
6	0.946822	27	5.20854e-14	0.347865	NR_048018	XLOC_003029
11.8576	0.987739	34.0566	5.15672e-15	0.347865	NR_048018	XLOC_003029
28.0411	0.950405	28.4988	0.306685	85.1405	NM_057666	XLOC_003030
6	0.941361	24	0.0610878	85.1405	NM_057666	XLOC_003030
10.7747	0.985871	31.8341	0.981465	4.98247	NM_001299172	XLOC_003034
12.5835	1.00158	29.026	0.796596	1.09501	NM_001259175,NM_136190	XLOC_003035
15.7616	0.979696	25.7452	0.136875	120.31	NM_136193	XLOC_003039
8.02156	1.04598	29.6593	0.857157	5.57796	NM_001273703,NM_001273704,NM_057840,NM_165334	XLOC_003049
16.1318	0.924638	36.3612	1.16592	5.57796	NM_001273703,NM_001273704,NM_057840,NM_165334	XLOC_003049
8.75092	0.974935	25.5335	0.569087	7.68154	NM_136200	XLOC_003050
6	0.99905	27	0.00407209	7.68154	NM_136200	XLOC_003050
6	0.987489	27	0.00346666	15.9489	NM_001144372,NM_001299177,NM_165336	XLOC_003051
24.7158	0.96396	27.4091	0.277415	12.0436	NM_136205,NM_165338	XLOC_003052
13.8648	1.06755	29.4366	0.2046	12.0436	NM_136205,NM_165338	XLOC_003052
12.7902	0.995472	29.5188	0.143709	41.8275	NM_001273708	XLOC_003056
10.0977	1.06101	33.5109	0.189442	7.20096	NM_001273710	XLOC_003058
35.5527	0.964121	48.0925	0.852656	11.3828	NM_001169555,NM_001273719,NM_001273720,NM_001273721,NM_001273722,NM_136229,NM_165348,NM_165350,NM_165351,NM_165352,NM_206016,NM_206017	XLOC_003068
13.1808	0.974243	30.5681	0.499415	11.3828	NM_001169555,NM_001273719,NM_001273720,NM_001273721,NM_001273722,NM_136229,NM_165348,NM_165350,NM_165351,NM_165352,NM_206016,NM_206017	XLOC_003068
9.7857	0.986429	24.2812	0.468038	2.58435	NM_136231	XLOC_003069
6	0.965039	27	0.323372	2.58435	NM_136231	XLOC_003069
6	0.991622	24	0.0974331	39.2627	NM_136233	XLOC_003070
11.309	0.939757	24.2284	1.34001	39.2627	NM_136233	XLOC_003070
7.1629	0.976153	29.1356	0.581569	9.1928	NM_136234	XLOC_003071
6	0.917018	27	1.93233	6.03883	NM_001144373,NM_001144374,NM_001273724,NM_001273725	XLOC_003074
7.5	0.995641	28.5	1.51106	0.138059	NM_001273726,NM_001273727,NM_001273728	XLOC_003075
15	0.995641	36	1.51106	0.138059	NM_001273726,NM_001273727,NM_001273728	XLOC_003075
6	0.997663	27	0.963933	0.177076	NM_001014492	XLOC_003076
12	0.997663	27	1.92787	0.177076	NM_001014492	XLOC_003076
11.9313	0.9309	27.4975	2.51609	0.879679	NM_001014495	XLOC_003079
7.20239	1.03905	25.6336	0.817749	0.879679	NM_001014495	XLOC_003079
13.8964	1.05582	29.9801	0.165691	7.798	NM_136242	XLOC_003080
11.9985	1.01664	27.9258	0.558287	8.6096	NR_073816	XLOC_003081
7.54357	0.930669	26.7368	1.08795	8.6096	NR_073816	XLOC_003081
18.5087	0.993504	38.6315	0.453827	13.2721	NM_001169557,NM_001259189,NM_001273734,NM_001273735,NM_057974,NM_057975	XLOC_003083
6	0.982216	27	0.0968187	13.2721	NM_001169557,NM_001259189,NM_001273734,NM_001273735,NM_057974,NM_057975	XLOC_003083
9.19427	0.940009	32.9431	1.32427	3.21504	NM_001273736,NM_001273737	XLOC_003084
24.796	1.09666	39.2551	0.775819	3.21504	NM_001273736,NM_001273737	XLOC_003084
6	1.08729	24	0.0351978	5.04125	NM_001169558,NM_136248	XLOC_003086
8.01356	0.998322	26.0036	0.607966	5.30653	NM_136250	XLOC_003087
24.1702	0.944605	36.4814	1.5505	5.30653	NM_136250	XLOC_003087
16.8066	1.07846	25.5527	0.162736	11.5543	NM_001042907,NM_001259193	XLOC_003089
6.892	1.06005	25.9148	0.117412	11.5543	NM_001042907,NM_001259193	XLOC_003089
28.7938	1.08241	45.0214	0.779752	142.542	NR_048031	XLOC_003091
10.3261	1.05029	24.8908	0.445203	142.542	NR_048031	XLOC_003091
25.6895	0.998325	41.7246	1.48491	4.41871	NM_001273738	XLOC_003095
8.88777	0.997658	30.6637	0.69532	1074.07	NR_001679	XLOC_003096
11.5367	1.02361	24.6245	0.292355	13.1999	NM_001169562,NM_001169563,NM_001169564,NM_001169566,NM_001169567,NM_001169568,NM_136261,NM_165367,NM_165368	XLOC_003099
28.671	0.973991	27.8951	0.801799	58.9614	NM_001032214	XLOC_003144
16.2056	0.906471	24.7998	1.20125	13.0111	NM_001038842,NM_001038843,NM_001299196,NM_136271	XLOC_003146
29.4214	1.01926	27.764	0.340103	435.108	NM_001032217,NM_165388	XLOC_003147
7.55926	1.0093	27.6507	0.142814	435.108	NM_001032217,NM_165388	XLOC_003147
8.66497	0.965678	26.9667	0.589785	10.149	NM_001014497,NM_001259198,NM_001273748,NM_136274,NM_165392,NM_165393,NM_206020	XLOC_003148
10.0489	0.9443	29.9347	0.0980026	1195.24	NM_165394,NM_165395	XLOC_003149
21.027	0.952651	36.8162	0.630487	19.7051	NM_001042910,NM_001169570,NM_001273749,NM_136276	XLOC_003151
6	0.927849	27	0.466129	19.7051	NM_001042910,NM_001169570,NM_001273749,NM_136276	XLOC_003151
7.41313	1.0574	31.0849	0.51593	1.84203	NM_001169571,NM_165400	XLOC_003152
12.4538	1.00352	36.2407	0.0323372	0.839206	NM_001259201,NM_165403	XLOC_003165
8.42395	0.966927	31.4977	0.522713	31.1384	NM_001299202,NM_176069	XLOC_003171
23.2085	0.911093	25.5867	0.631504	31.1384	NM_001299202,NM_176069	XLOC_003171
11.497	1.00919	25.274	0.287369	20.3584	NM_001014498,NM_136293	XLOC_003172
7.54482	1.04477	29.3172	0.523584	2.61845	NM_001273758,NM_001299203,NM_136296	XLOC_003173
28.6399	0.971455	49.9754	0.106047	3057.58	NM_001273760,NM_001299204	XLOC_003175
6.60727	0.970846	28.5216	0.0806193	3057.58	NM_001273760,NM_001299204	XLOC_003175
13.7235	0.988427	27.142	0.249725	3889.82	NM_001042925,NM_001042926	XLOC_003176
8.49879	0.999859	27.5187	0.573738	2068.44	NR_048040	XLOC_003177
17.2466	1.04167	33.9867	0.292146	25.1564	NM_001042959,NM_001042960,NM_001042961	XLOC_003183
7.28964	1.07871	30.6562	0.0737507	25.1564	NM_001042959,NM_001042960,NM_001042961	XLOC_003183
25.6353	0.968539	31.6781	1.65322	24.9079	NM_001015387	XLOC_003188
7.32925	1.01663	28.9356	0.851572	24.9079	NM_001015387	XLOC_003188
12.505	0.948449	29.4811	0.541802	10.8719	NM_001042962,NM_001042963,NM_001042964,NM_001042965	XLOC_003189
23.572	1.00599	42.2724	0.393493	3.50073	NM_001042977	XLOC_003191
6.9015	0.961222	28.654	1.38833	3.50073	NM_001042977	XLOC_003191
6	0.977302	27	0.27443	8.86567	NM_001042979	XLOC_003192
13.6622	1.04441	26.8748	0.115141	8.86567	NM_001042979	XLOC_003192
8.2511	0.915183	27.0151	1.04881	5.6403	NM_001042981	XLOC_003193
12.7249	0.910855	31.3492	0.499579	11.0756	NM_001042983,NM_001042984,NM_001273772,NM_001273773	XLOC_003194
6	1.0587	24	0.473195	10.0534	NM_001042989,NM_001042990,NM_001042991,NM_001042992,NM_001042993	XLOC_003196
33.7027	1.06865	56.5571	0.116345	22.0641	NM_001299208	XLOC_003197
16.0855	1.02601	38.9899	0.0257929	22.0641	NM_001299208	XLOC_003197
10.809	1.00513	32.1826	0.262993	11.6547	NM_001043005,NM_001299210,NM_136312,NM_165416	XLOC_003199
6	0.975614	27	0.387017	11.6547	NM_001043005,NM_001299210,NM_136312,NM_165416	XLOC_003199
15	1.00605	24	0.99651	1.08725	NR_048042,NR_048043	XLOC_003200
7.5	1.00605	24	0.99651	1.08725	NR_048042,NR_048043	XLOC_003200
6	0.952567	27	1.1148	6.99326	NM_136315,NM_165423,NM_206023	XLOC_003201
11.6661	1.03805	33.0535	0.134098	6.99326	NM_136315,NM_165423,NM_206023	XLOC_003201
8.3053	1.08743	25.9169	0.0336286	16.3665	NM_001273778,NM_136319,NM_165424,NM_165425	XLOC_003203
28.5578	1.03034	27.6604	0.226385	15.9276	NM_078896,NM_165426,NM_165427	XLOC_003204
32.3279	0.940795	45.094	0.754278	7.73291	NM_001144134,NM_001273780,NM_136326,NM_165431,NM_165432	XLOC_003208
10.1682	1.08006	26.0799	0.0567786	7.73291	NM_001144134,NM_001273780,NM_136326,NM_165431,NM_165432	XLOC_003208
7.15502	0.956575	30.6024	0.586013	28.581	NM_001259212,NM_143844	XLOC_003210
18.0654	0.914787	40.7232	0.86796	28.581	NM_001259212,NM_143844	XLOC_003210
31.631	0.922319	44.9312	1.33745	13.9415	NM_001273782	XLOC_003211
7.53369	0.976643	31.0961	0.244754	13.9415	NM_001273782	XLOC_003211
12.9363	1.00365	33.7846	0.337999	20.2333	NM_136335	XLOC_003214
7.64	1.01901	25.7508	0.418765	25.3173	NM_001299213,NM_136337	XLOC_003215
6.62178	0.958362	24.5625	0.813563	21.9099	NM_001169585,NM_001169586,NM_001259213,NM_001259214,NM_080129,NM_165442,NM_165443,NM_165444	XLOC_003216
27.3489	0.957634	29.9504	0.598199	21.9099	NM_001169585,NM_001169586,NM_001259213,NM_001259214,NM_080129,NM_165442,NM_165443,NM_165444	XLOC_003216
9.86522	0.958971	24.3883	0.272671	66.9923	NM_001273784	XLOC_003217
8.59012	0.940728	31.2328	1.13503	227.658	NM_001103723	XLOC_003218
25.9821	0.970803	48.2665	0.537036	227.658	NM_001103723	XLOC_003218
10.1505	0.979735	33.0536	0.309398	30.0782	NM_001273785	XLOC_003219
21.146	0.975995	36.071	0.433792	25.3312	NM_057501,NM_136347	XLOC_003227
19.3835	0.984429	30.4706	0.33717	12.6509	NM_136353,NM_206025	XLOC_003229
31.7151	1.02262	35.3019	0.517783	3.41954	NM_136357	XLOC_003233
6.61273	1.04435	29.7132	0.26748	3.41954	NM_136357	XLOC_003233
6.95919	1.03271	29.2847	1.7628	1.68939	NM_136367	XLOC_003239
7.36605	1.011	27.3039	0.0842612	23.0528	NM_001273795,NM_078902,NM_165468	XLOC_003240
11.2912	1.00369	31.3421	1.55753	0.857634	NM_136369	XLOC_003241
15.2145	0.959984	34.0993	1.39424	3.85767	NM_001144138,NM_078903,NM_165469,NM_165470,NM_165472	XLOC_003242
7.20068	0.965812	27.2758	0.511856	3.85767	NM_001144138,NM_078903,NM_165469,NM_165470,NM_165472	XLOC_003242
9.15409	0.906746	29.9983	1.55537	2.57552	NM_001103729,NM_001103730,NM_136371,NM_206027	XLOC_003243
12.1767	0.937287	28.4685	0.630208	17.1549	NM_136372	XLOC_003244
6	0.949098	27	0.201346	17.1549	NM_136372	XLOC_003244
10.798	0.948257	31.804	1.54855	5.92721	NM_165478	XLOC_003246
6	0.97428	24	0.253535	1.4649	NM_136375	XLOC_003247
16.2956	0.920838	36.6947	0.125982	1.4649	NM_136375	XLOC_003247
6	1.00301	24	0.0856625	14.5432	NM_001273801,NM_165480,NM_206028	XLOC_003248
12.2698	0.977861	35.7089	0.119153	14.5432	NM_001273801,NM_165480,NM_206028	XLOC_003248
6.64104	0.924418	25.0034	1.89029	19.4549	NM_001273802,NM_136377,NM_165481	XLOC_003250
29.544	1.03177	43.1737	0.714005	19.4549	NM_001273802,NM_136377,NM_165481	XLOC_003250
7.63499	0.952102	28.7322	1.10342	15.8055	NM_136379,NM_165482	XLOC_003251
28.5166	1.01694	50.8131	0.422629	62.8995	NM_057742	XLOC_003256
7.36399	0.939107	26.6491	0.497998	62.8995	NM_057742	XLOC_003256
27.6218	1.01432	43.2848	0.45694	17.8446	NM_144467	XLOC_003259
9.6508	0.93405	29.1657	0.484819	17.8446	NM_144467	XLOC_003259
7.41522	1.09304	26.2309	0.163618	53.9844	NM_001273805,NM_136389,NM_165487,NM_165488,NM_165489,NM_206030	XLOC_003260
18.1978	0.948103	28.7172	0.296499	79.4142	NM_057753	XLOC_003261
7.62513	0.946493	28.6117	0.362205	31.46	NM_001273809,NM_001273810,NM_001273811,NM_136396,NM_165491,NM_165492	XLOC_003262
6	1.07467	27	1.27459e-11	0.044464	NM_136397,NM_165493	XLOC_003263
6.96115	0.984092	27.4386	0.351037	14.576	NM_001169596,NM_001259225,NM_136401	XLOC_003266
8.88413	0.95885	32.3249	0.458067	14.576	NM_001169596,NM_001259225,NM_136401	XLOC_003266
7.44143	0.958418	29.9571	1.12467	19.3465	NM_001259227,NM_165497	XLOC_003269
14.2928	0.940153	29.5912	0.863265	19.3465	NM_001259227,NM_165497	XLOC_003269
27.2919	1.01326	34.0821	0.481806	19.5792	NM_001201942,NM_001201943,NM_136409	XLOC_003273
8.94283	1.00338	30.3895	0.137598	175.213	NM_001273824,NM_078907	XLOC_003278
45.0097	0.990076	50.3496	0.344361	175.213	NM_001273824,NM_078907	XLOC_003278
7.59432	1.01799	27.0919	0.623119	15.4459	NM_078909	XLOC_003282
27.7089	1.04644	43.3781	0.602458	15.4459	NM_078909	XLOC_003282
8.20481	0.993843	25.3722	3.13267e-06	0.0892025	NM_001259232,NM_078912	XLOC_003285
10.6138	0.911642	29.7595	3.59276	1.5805	NM_078914	XLOC_003286
6	0.993018	24	0.280546	2.60399	NM_001273828,NM_078915	XLOC_003287
22.5543	1.04855	27.4708	0.732821	2.60399	NM_001273828,NM_078915	XLOC_003287
10.8735	1.08382	26.2834	8.57685e-07	0.0324122	NM_165508,NM_165509,NM_165512	XLOC_003296
6	1.09522	27	0.0876958	6.90583	NM_136420	XLOC_003299
13.9304	1.08786	24.0954	0.12164	27.3327	NM_001299227,NM_078924	XLOC_003301
6	0.991625	30	0.731091	0.0580458	NM_001273834,NM_136423	XLOC_003302
12	0.991624	30	1.46219	0.0580458	NM_001273834,NM_136423	XLOC_003302
17.1113	0.975842	37.6215	1.26015	1.30011	NR_124449,NR_124450	XLOC_003304
7.17936	0.941372	24.8972	2.82512	1.30011	NR_124449,NR_124450	XLOC_003304
9.37805	0.910768	25.0989	5.18914e-14	0.234319	NM_001103737	XLOC_003308
20.1477	0.943749	34.7553	0.527012	9.48823	NM_001014501,NM_136432,NM_136433	XLOC_003313
7.07973	0.949007	27.228	0.424689	9.48823	NM_001014501,NM_136432,NM_136433	XLOC_003313
8.10399	1.0068	31.512	0.77226	8.84661	NM_001273842	XLOC_003314
6	0.922653	27	0.301862	3.89745	NM_136448	XLOC_003319
22.4732	0.961536	25.6429	0.304757	262.682	NM_136450,NM_136451,NM_165540	XLOC_003320
7.93457	1.05592	31.647	0.11311	262.682	NM_136450,NM_136451,NM_165540	XLOC_003320
20.5798	0.996975	29.3764	0.40735	0.0741061	NM_136453,NM_206051	XLOC_003321
30.079	0.946124	43.8341	0.833157	12.3813	NM_001273852,NM_136455	XLOC_003322
11.5201	0.964383	33.9497	0.191278	12.3813	NM_001273852,NM_136455	XLOC_003322
12.729	0.932914	35.5853	0.748988	32.5687	NM_001014502,NM_165543,NM_165544	XLOC_003323
11.9821	1.00262	25.7591	0.756512	8.95956	NM_001273858,NM_136465	XLOC_003329
7.93978	1.07122	25.6268	0.0429384	49.4153	NM_136466	XLOC_003330
6	0.935572	30	0.435592	33.0183	NM_136470	XLOC_003331
17.2711	1.07946	32.3373	0.35419	33.0183	NM_136470	XLOC_003331
9	1.07255	29.3856	3.18218e-14	0.659132	NM_136478	XLOC_003340
6	0.945653	24	0.466759	5.50142	NM_080142	XLOC_003342
10.7863	0.966115	29.1313	0.0534096	5.50142	NM_080142	XLOC_003342
16.1931	0.948949	30.5984	0.66823	12.2766	NM_001259264,NM_078928,NM_165559	XLOC_003343
9.8577	1.01249	29.1017	0.29281	82.3511	NM_001299239,NM_001299241,NM_165560,NM_165561,NM_165562	XLOC_003344
6	0.999178	30	2.76144	8.46366	NM_078929,NM_165564	XLOC_003345
8.55361	1.0074	30.0332	0.764616	8.24155	NM_001103745,NM_001103746,NM_136483,NM_206052	XLOC_003347
14.3788	1.07883	27.5267	0.0177706	24.1876	NM_078931,NM_165569,NM_165570,NM_165571	XLOC_003349
11.3471	0.936875	35.3463	1.2559	4.93885	NM_058088	XLOC_003351
6	1.03776	24	0.177694	4.93885	NM_058088	XLOC_003351
34.1623	1.00891	44.1828	1.40001	2.5777	NM_001103752	XLOC_003353
14.0673	1.09091	26.8843	1.29216	2.5777	NM_001103752	XLOC_003353
16.1648	1.01447	38.4101	1.08712	0.808554	NM_001103753	XLOC_003354
12.1658	1.07081	29.487	0.175319	1.07701	NM_001103755,NM_165576	XLOC_003356
29.8697	0.991227	45.7578	0.0900328	20.7892	NM_136495,NM_165579	XLOC_003357
6	1.00461	27	0.242326	12.0306	NM_001169609,NM_058096	XLOC_003358
8.09299	1.02131	24.3649	0.373034	13.6033	NM_136499,NM_165582,NM_165583	XLOC_003359
16.2502	0.925027	33.477	0.901516	13.6033	NM_136499,NM_165582,NM_165583	XLOC_003359
34.4281	0.942448	31.2043	0.317987	61.7416	NM_001014503,NM_001169610,NM_001169611,NM_001169612,NM_001259270,NM_001259271,NM_001273865,NM_001273866,NM_136504,NM_165586,NM_206056	XLOC_003365
10.3517	1.09351	26.0844	0.0118245	61.7416	NM_001014503,NM_001169610,NM_001169611,NM_001169612,NM_001259270,NM_001259271,NM_001273865,NM_001273866,NM_136504,NM_165586,NM_206056	XLOC_003365
20.7656	0.942311	24.5675	0.367823	4.64937	NM_078934	XLOC_003366
6.61052	0.912406	24.3043	1.32319	9.21789	NM_136507	XLOC_003370
26.7786	0.946028	31.9183	0.745192	9.21789	NM_136507	XLOC_003370
6	0.990963	24	0.000808428	17.3284	NM_136509	XLOC_003371
20.1116	0.960955	30.9368	0.45198	15.9684	NM_136511	XLOC_003372
13.3024	0.912038	26.8231	1.59864	6.42931	NM_078935	XLOC_003373
7.20994	0.956336	29.5177	0.57274	37.9831	NM_057554,NM_165589	XLOC_003374
7.97346	0.996138	30.4536	0.513829	5.42681	NM_136518	XLOC_003378
15.7419	0.944444	38.1425	1.73053	5.42681	NM_136518	XLOC_003378
13.2661	0.91045	27.645	2.11365	7.23768	NM_001273870,NM_057674	XLOC_003379
7.92935	0.905975	26.3392	1.84225	7.23768	NM_001273870,NM_057674	XLOC_003379
31.5407	1.06924	27.1241	0.320903	10.7186	NM_001273871,NM_176104	XLOC_003380
11.8867	1.00622	24.3953	0.494151	45.5433	NM_165597	XLOC_003382
6	0.920681	24	0.332602	45.5433	NM_165597	XLOC_003382
11.142	0.999435	33.9837	0.767593	0.343967	NM_001144145,NM_001201956,NM_001299264,NM_136533	XLOC_003392
6	0.98838	27	0.479494	0.343967	NM_001144145,NM_001201956,NM_001299264,NM_136533	XLOC_003392
6.59376	0.968256	24.6999	0.730368	7.954	NM_001299267,NM_057769	XLOC_003398
7.21749	0.903874	27.4517	1.08185e-12	0.07654	NM_136546	XLOC_003406
10.7134	1.01469	26.8153	0.299585	14.6624	NM_001169618,NM_165611	XLOC_003409
33.9785	1.03879	43.4935	0.558043	14.6624	NM_001169618,NM_165611	XLOC_003409
27.3886	0.992108	43.8603	0.195774	11.6342	NM_001144148,NM_001169619,NM_001259275,NM_001259276,NM_001273878,NM_001273879,NM_001273880,NM_136553	XLOC_003410
11.2261	1.0031	26.8925	0.437588	7.74234	NM_136556	XLOC_003412
6	1.04061	27	0.00640422	4.23972	NM_078937	XLOC_003413
30.1213	1.0146	30.0533	0.282972	42.9557	NM_001014507,NM_001014508,NM_001014509,NM_001014510,NM_001014511,NM_001014512,NM_001273881,NM_143777,NM_170615,NM_170616	XLOC_003414
7.7262	1.05404	28.0684	0.0227991	42.9557	NM_001014507,NM_001014508,NM_001014509,NM_001014510,NM_001014511,NM_001014512,NM_001273881,NM_143777,NM_170615,NM_170616	XLOC_003414
10.6791	0.908269	32.2438	4.69688	0.359614	NM_136559	XLOC_003417
6.82322	0.935345	27.3856	2.84664	0.359614	NM_136559	XLOC_003417
7.83929	0.979744	27.653	0.631027	3.32439	NM_001299281,NM_165622	XLOC_003422
6	0.99043	27	0.0868729	22.0656	NR_048066	XLOC_003423
7.52235	1.02075	29.1753	0.310792	22.0656	NR_048066	XLOC_003423
32.6054	1.00642	28.3162	0.437662	39.3432	NM_079951	XLOC_003430
9.93506	0.981241	32.9627	0.32139	39.3432	NM_079951	XLOC_003430
7.03844	1.0269	30.12	0.678682	90.6064	NM_136572	XLOC_003432
12.6306	0.987658	25.7312	0.622959	176.865	NM_078938,NM_165631,NM_165632	XLOC_003433
27.4075	0.982731	30.7231	0.467416	18.2089	NM_136577	XLOC_003434
10.353	0.937316	31.1477	1.27252	18.2089	NM_136577	XLOC_003434
6	1.00067	24	0.146	8.36751	NM_080076	XLOC_003435
8.77317	0.947936	24.2659	0.616173	8.36751	NM_080076	XLOC_003435
11.3601	1.00345	30.3729	0.847661	11.7089	NM_136581	XLOC_003437
21.7134	1.00736	30.7045	0.254819	11.7089	NM_136581	XLOC_003437
6.55851	0.938771	25.0795	0.487268	15.5488	NM_001299290,NM_136583	XLOC_003438
7.74095	0.911482	29.152	1.29237	121.668	NM_001299291	XLOC_003443
6	1.02368	27	0.0809338	10.289	NM_057579	XLOC_003448
13.718	0.994069	35.1563	0.15931	34.971	NR_003786	XLOC_003450
35.3861	1.05492	45.9976	0.103044	1617.3	NR_002541	XLOC_003456
7.67864	1.08806	24.0523	0.122697	1617.3	NR_002541	XLOC_003456
26.4279	1.03717	33.6045	0.423029	62.9021	NM_136610	XLOC_003459
10.8192	1.0532	28.825	0.347249	62.9021	NM_136610	XLOC_003459
6	1.02923	30	0.416486	6.94758	NM_001201963,NM_001299300,NM_001299301,NM_136615,NM_165653	XLOC_003463
7.87175	1.06076	28.6407	0.47024	6.94758	NM_001201963,NM_001299300,NM_001299301,NM_136615,NM_165653	XLOC_003463
11.0617	1.09697	30.9356	0.631755	7.66175	NM_001299303,NM_001299305,NM_001299306,NM_136617	XLOC_003464
15.8167	1.02256	36.4369	0.163505	13.602	NM_136619	XLOC_003465
9.22315	0.988161	31.1422	0.43536	29.4677	NM_165655	XLOC_003466
13.7934	0.936349	33.8953	0.493604	29.4677	NM_165655	XLOC_003466
6.7136	0.965437	30.548	0.557873	8.68381	NM_165656	XLOC_003467
12.5067	1.08348	32.6167	0.589028	8.68381	NM_165656	XLOC_003467
9.70477	1.00704	33.1131	0.610685	2.68211	NM_136622	XLOC_003469
45.9613	0.91985	64.6351	1.1325	2.68211	NM_136622	XLOC_003469
7.54054	1.01205	26.0977	0.114281	78.66	NM_136626,NM_165665	XLOC_003472
18.7174	1.0908	30.6637	0.0357805	78.66	NM_136626,NM_165665	XLOC_003472
9	1.01448	24	2.91749	1.38195	NR_124483	XLOC_003479
31.8248	0.952254	42.8764	1.81059	5.72659	NM_176116	XLOC_003484
6.63709	0.92616	25.2967	2.28596	5.72659	NM_176116	XLOC_003484
12.5713	1.04455	28.9232	0.481519	0.222483	NM_001299319,NM_080252	XLOC_003485
19.8578	0.966484	42.1363	0.341093	25.7615	NM_001273895,NM_136643	XLOC_003486
8.63526	0.953492	28.4601	0.828047	7.08099	NM_001103770,NM_001259295,NM_001273896	XLOC_003487
24.9453	1.01229	43.8932	0.269881	2.44907	NM_001144152,NM_001144153,NM_001144154,NM_001169627,NM_001299320,NM_001299321,NM_136647	XLOC_003488
7.04786	0.927827	26.4562	1.04175	2.44907	NM_001144152,NM_001144153,NM_001144154,NM_001169627,NM_001299320,NM_001299321,NM_136647	XLOC_003488
10.3719	0.927364	29.2257	2.57689	2.46324	NM_001043070,NM_001103771,NM_001259298,NM_001259299,NM_001259300,NM_001259301,NM_001273897,NM_165677,NM_206063	XLOC_003490
9.58521	0.916937	25.6435	2.69768	2.46324	NM_001043070,NM_001103771,NM_001259298,NM_001259299,NM_001259300,NM_001259301,NM_001273897,NM_165677,NM_206063	XLOC_003490
8.53237	1.09835	25.1193	0.075357	22.5256	NR_073860	XLOC_003491
6	1.09898	24	1.03915e-07	0.261051	NM_078943	XLOC_003492
15.9562	0.994818	36.785	1.31512	7.38392	NM_136655,NM_165679,NM_165680	XLOC_003494
7.71599	0.993694	28.8705	0.505997	7.38392	NM_136655,NM_165679,NM_165680	XLOC_003494
7.96922	1.03816	27.5295	0.0905535	34.1141	NM_136657	XLOC_003495
17.6623	0.96565	27.5028	0.19056	2383.47	NM_136659,NM_165682,NM_165683	XLOC_003496
10.4467	0.956834	27.7031	0.177713	2383.47	NM_136659,NM_165682,NM_165683	XLOC_003496
9.06313	0.92324	29.9068	0.913708	23.6932	NM_136660	XLOC_003497
26.9275	1.0615	45.5397	0.4582	23.6932	NM_136660	XLOC_003497
9.48138	0.960059	27.0352	0.459266	22.3251	NM_057604	XLOC_003498
28.3151	0.900981	30.4322	0.912933	22.3251	NM_057604	XLOC_003498
6.43686	0.98418	26.8487	0.351059	24.8813	NM_136663,NM_165685,NM_165689	XLOC_003499
8.64196	1.04743	25.2658	0.203412	24.8813	NM_136663,NM_165685,NM_165689	XLOC_003499
6	1.09843	24	0.13075	69.3305	NM_136665	XLOC_003500
14.9604	0.903606	26.5114	5.72572e-13	0.101804	NR_073862	XLOC_003502
13.8601	1.01681	30.0817	0.125729	7.13007	NM_057600	XLOC_003506
10.1945	0.996218	26.6487	0.596269	11.8219	NM_001169631	XLOC_003513
34.941	0.974454	44.4912	1.11696	11.8219	NM_001169631	XLOC_003513
8.87572	1.0051	27.5677	0.336208	6.42259	NM_136677	XLOC_003516
6	1.01196	27	0.135051	6.42259	NM_136677	XLOC_003516
13.8687	1.06612	25.7718	0.422896	13.8445	NM_136679	XLOC_003517
10.9358	1.00385	32.3704	0.560031	6.90452	NM_136682	XLOC_003519
6	0.90073	27	1.01026	6.90452	NM_136682	XLOC_003519
6.11462	1.09758	28.7924	0.849661	9.05825	NM_136684	XLOC_003522
6	0.997944	27	1.85335e-06	0.0449433	NM_136685	XLOC_003524
12.9051	1.01772	28.6614	0.676241	1.14605	NR_124493	XLOC_003526
6.70546	0.948081	24.5541	2.12956	1.75379	NM_001273911	XLOC_003527
9.2192	0.969407	29.672	2.00327	0.606451	NM_165718	XLOC_003528
18.405	0.948118	39.2941	3.33821	0.606451	NM_165718	XLOC_003528
26.1354	0.901316	48.4938	1.44392	4.63363	NM_001169634,NM_001169635,NM_136689,NM_165719	XLOC_003529
8.25992	0.970189	29.8989	0.275855	4.63363	NM_001169634,NM_001169635,NM_136689,NM_165719	XLOC_003529
31.5835	0.99949	41.4694	0.995407	16.8108	NM_001259302,NM_136692	XLOC_003531
13.7148	0.991156	29.1629	0.335136	16.8108	NM_001259302,NM_136692	XLOC_003531
8.21422	1.07947	25.4289	0.219294	8.92078	NM_001144158,NM_001299330,NM_136693	XLOC_003532
8.25376	0.945411	27.4956	0.395616	40.1253	NM_136697	XLOC_003534
28.8026	1.03726	38.5366	0.222491	40.1253	NM_136697	XLOC_003534
22.5338	1.04892	27.1375	0.119301	78.0689	NM_001103779,NM_001103780,NM_001299332,NM_058021	XLOC_003537
10.435	0.936314	32.2633	0.897483	10.0867	NM_136699,NM_206068	XLOC_003538
16.1392	1.0903	40.0017	1.23157e-15	0.652204	NR_124496	XLOC_003540
7.8089	1.03814	26.734	0.0481499	36.744	NM_165735,NM_206069	XLOC_003546
12.5739	1.0443	31.4012	0.0329658	36.744	NM_165735,NM_206069	XLOC_003546
9.20219	1.03153	26.3253	0.1893	34.3856	NM_001273915,NM_165739	XLOC_003548
13.2751	0.965569	27.0544	0.215746	303.777	NM_001273916,NM_001273917,NM_057537,NM_165740,NM_165741,NM_165742,NM_165743,NM_165744,NM_165745,NM_206070	XLOC_003549
16.2416	0.964724	34.3223	0.387689	24.9134	NM_001259305,NM_001273918,NM_078952,NM_165746,NM_165747	XLOC_003550
6.5094	1.01444	25.354	0.0891943	24.9134	NM_001259305,NM_001273918,NM_078952,NM_165746,NM_165747	XLOC_003550
30.6791	1.08662	49.4214	0.211627	13.0089	NM_001259306,NM_136711	XLOC_003551
10.2724	1.07482	30.4739	0.0694156	13.0089	NM_001259306,NM_136711	XLOC_003551
18.0662	0.984688	39.5819	0.235871	31.4573	NM_001299342,NM_136712,NM_165750	XLOC_003552
9.45674	0.986136	26.3803	0.884217	1.90891	NM_136715	XLOC_003554
10.9805	1.03389	32.8942	0.284318	20.1054	NM_001144164,NM_001144165,NM_001144166,NM_001144167,NM_001144168,NM_001144169,NM_001169639,NM_001259309,NM_001259310,NM_001259311,NM_001259312,NM_001273928,NM_001273929,NM_001273931,NM_136726,NM_136727,NM_136728,NM_165757,NM_165758,NM_165759,NM_165760,NM_165761,NM_165762,NM_206073	XLOC_003559
8.88154	0.970676	25.0008	0.394086	18.9246	NM_136729	XLOC_003560
10.6345	1.00877	27.9028	0.515033	29.2039	NM_078959	XLOC_003565
6	0.990765	24	0.0999497	29.2039	NM_078959	XLOC_003565
17.5823	1.09322	27.8514	0.0322755	7.74394	NM_001273940,NM_078960,NM_165772,NM_165773,NM_176124,NM_176125,NM_176126,NM_176127,NM_206079,NM_206080	XLOC_003569
21.5151	0.928284	27.9294	0.611553	78.9287	NM_136748	XLOC_003572
7.09135	1.07127	24.3205	0.210897	78.9287	NM_136748	XLOC_003572
8.22168	0.9649	27.2098	0.548412	23.1072	NM_001014518,NM_001014519,NM_001014520,NM_078962,NM_165790,NM_165791,NM_165792,NM_176141,NM_176142,NM_176143,NM_206086	XLOC_003574
18.9077	1.04795	42.1368	0.153123	23.1072	NM_001014518,NM_001014519,NM_001014520,NM_078962,NM_165790,NM_165791,NM_165792,NM_176141,NM_176142,NM_176143,NM_206086	XLOC_003574
32.2754	0.950232	44.1367	1.21321	5.12732	NM_001103790,NM_001299360,NM_136754,NM_165793	XLOC_003575
8.99665	1.03286	28.0851	0.218376	5.12732	NM_001103790,NM_001299360,NM_136754,NM_165793	XLOC_003575
11.6555	0.955344	30.2022	0.366406	5.36512	NM_136756	XLOC_003576
6	0.940825	24	0.470898	17.6645	NM_001103791,NM_001299364,NM_136760,NM_165796,NM_206087	XLOC_003580
8.37133	0.964169	24.91	2.73595	1.97407	NM_136765	XLOC_003584
11.9563	0.999391	34.6676	0.498291	17.0085	NM_001299366,NM_136769	XLOC_003586
6	0.969852	24	0.132465	17.0085	NM_001299366,NM_136769	XLOC_003586
7.55626	1.05275	28.2183	0.370795	12.2501	NM_136772	XLOC_003588
17.5875	0.960026	35.2411	2.19188	1.53283	NM_001299367	XLOC_003589
9.16696	0.913473	25.8386	1.08505	1.53283	NM_001299367	XLOC_003589
6.83602	0.972497	29.0376	0.449023	20.9183	NM_136779	XLOC_003592
14.0145	0.921119	24.3163	0.049151	20.9183	NM_136779	XLOC_003592
14.2434	0.958738	25.9416	0.805851	10.7675	NM_136781,NM_165807,NM_165808	XLOC_003595
8.30885	1.0152	26.0749	0.320752	5.77788	NM_001273946,NM_136783	XLOC_003597
10.8997	0.973088	30.9006	0.386325	4.98956	NM_136784	XLOC_003598
14.8753	0.991285	31.1852	0.214575	11.3465	NM_001273953,NM_001273954,NM_057375,NM_057376,NM_134279	XLOC_003606
11.9464	1.04785	28.7285	0.618015	4.03992	NM_206092,NM_206093,NM_206094	XLOC_003607
29.5625	0.986645	52.4113	0.184566	5.843	NM_001299379,NM_136797	XLOC_003608
7.4654	0.968021	26.372	0.00551363	5.843	NM_001299379,NM_136797	XLOC_003608
7.07933	1.02891	28.3341	0.428633	39.8068	NM_001273958	XLOC_003621
7.85896	0.90217	25.3384	1.41452	6.12842	NM_001259334,NM_001299382,NM_136826	XLOC_003623
42.7681	1.05659	43.2213	0.263692	5.09216	NM_136827	XLOC_003624
18.0314	1.04125	41.6535	0.595607	1.34302	NM_136834,NM_165827	XLOC_003633
10.0612	1.09903	33.314	0.266379	1.34302	NM_136834,NM_165827	XLOC_003633
10.4685	1.00446	31.8212	0.494196	6.89796	NM_001259337,NM_001299388,NM_136842,NM_165834	XLOC_003637
44.9144	1.08306	53.5624	0.130392	11.8315	NM_001273966,NM_001273968,NM_165836	XLOC_003639
6	1.02816	27	0.0667601	23.6213	NM_136849,NM_165845	XLOC_003644
14.3744	1.01386	27.1129	0.792672	2.59793	NM_001299390	XLOC_003647
6	0.991066	24	0.0431296	2.59793	NM_001299390	XLOC_003647
23.1743	0.940819	41.0931	1.30729	3.88477	NM_001103805	XLOC_003648
6	1.04016	27	0.0762612	3.55553	NM_136858	XLOC_003652
9	1.07255	24.9346	1.07533e-12	0.067619	NM_136862	XLOC_003655
15.1521	0.999965	36.6524	0.312011	14.1915	NM_001273974	XLOC_003656
10.0901	0.992985	33.931	0.138526	14.1915	NM_001273974	XLOC_003656
15.1586	1.01746	36.2164	0.455586	4.79723	NM_136868	XLOC_003662
28.5885	1.04321	27.9424	0.60115	0.322998	NM_136870,NM_165853	XLOC_003664
14.7137	1.08298	28.344	0.610605	0.322998	NM_136870,NM_165853	XLOC_003664
27.8	0.9978	36.4675	0.319096	7.79767	NM_001299394,NM_136872,NM_165856	XLOC_003665
8.38597	0.987145	26.2021	0.318151	7.79767	NM_001299394,NM_136872,NM_165856	XLOC_003665
6.92124	1.05209	25.3626	0.570798	8.81256	NM_001103810	XLOC_003666
11.8302	1.07303	30.7227	0.19021	4.85499	NM_165860	XLOC_003667
22.6926	1.00192	33.7275	0.284169	7.56324	NM_001259342,NM_136875	XLOC_003670
6	1.0485	30	0.0132107	7.56324	NM_001259342,NM_136875	XLOC_003670
6.33058	0.953649	25.8063	1.08836	9.48035	NM_136876	XLOC_003671
17.3824	1.04513	35.8889	0.270329	9.48035	NM_136876	XLOC_003671
6	0.991265	30	0.205811	20.317	NM_080485	XLOC_003672
11.0359	0.970667	27.5692	0.707371	20.317	NM_080485	XLOC_003672
6	0.909968	24	0.304357	6.30092	NM_078982	XLOC_003673
12.2394	0.948022	32.2809	1.02471	2.92855	NM_136877	XLOC_003674
12.703	1.04277	27.6199	0.355276	2.55406	NM_136888	XLOC_003679
8.66317	0.966599	29.5575	0.400213	37.5497	NM_165866	XLOC_003682
15.6634	1.00173	28.3404	0.00443105	37.5497	NM_165866	XLOC_003682
22.0807	0.994668	29.5283	0.312831	66.5409	NM_078983,NM_165867	XLOC_003683
10.4382	1.06528	27.0672	5.59192e-14	0.965407	NR_124520	XLOC_003684
21.9596	1.04359	41.4262	7.88574e-15	0.965407	NR_124520	XLOC_003684
6.99713	1.03224	30.3597	0.502807	8.86821	NM_001299405,NM_136895	XLOC_003685
17.0125	1.02149	34.4981	0.586754	0.652757	NM_136901	XLOC_003688
35.9147	1.03274	52.661	0.860371	0.652757	NM_136901	XLOC_003688
26.4021	0.901535	49.1106	0.615628	174.705	NM_001259347,NM_001259348,NM_001299408,NR_073871	XLOC_003696
7.29176	0.971085	26.0905	0.569985	9.09544	NM_001299412	XLOC_003700
7.86245	1.0671	24.8873	1.26392	4.20891	NM_001299413	XLOC_003701
26.549	1.00378	35.7883	0.270599	15.7638	NM_001259349,NM_136917,NM_165881	XLOC_003702
7.10729	0.95045	29.634	0.268757	15.7638	NM_001259349,NM_136917,NM_165881	XLOC_003702
6	1.05893	27	0.0347518	15.9253	NM_001169654,NM_136918	XLOC_003703
17.0384	1.08425	33.1889	0.1379	6.12017	NM_001169655,NM_136919	XLOC_003705
12	1.05281	30	0.754134	0.716324	NM_001169656,NM_001299415,NM_001299417,NM_136928,NM_165892	XLOC_003716
6	1.05281	24	0.377066	0.716324	NM_001169656,NM_001299415,NM_001299417,NM_136928,NM_165892	XLOC_003716
27.2872	0.993252	43.5915	0.303221	16.9543	NM_001201982,NM_136936,NM_136937	XLOC_003727
7.86778	1.00433	27.7172	0.8006	1.69847	NM_165902	XLOC_003729
11.2064	0.953958	25.8398	0.891392	1.69847	NM_165902	XLOC_003729
10.741	0.997457	28.2732	0.567748	5.71531	NM_001032236,NM_001032237,NM_001103817,NM_001259351,NM_078988,NM_165904,NM_165905	XLOC_003730
7.35459	0.944834	29.0412	0.675967	34.2602	NM_078989	XLOC_003731
15.5467	0.996971	38.276	0.158123	20.3323	NM_136942	XLOC_003732
25.2707	0.975483	36.8473	1.73027	1.44627	NM_136948	XLOC_003735
7.444	0.977508	28.8096	0.751863	1.90083	NM_136949	XLOC_003736
9.04629	0.92401	32.2717	0.575048	5.19876	NM_136951	XLOC_003737
7.25222	0.944655	28.5834	0.520576	15.2436	NM_001299424,NM_078992,NM_165913,NM_165914	XLOC_003739
32.1363	1.06652	25.8751	0.375908	15.2436	NM_001299424,NM_078992,NM_165913,NM_165914	XLOC_003739
10.7873	0.990859	33.9318	0.880798	0.514547	NM_001273990,NM_001273991,NM_078993	XLOC_003745
6	0.982345	27	0.404994	0.514547	NM_001273990,NM_001273991,NM_078993	XLOC_003745
8.55504	0.990746	28.3559	0.548885	18.1311	NM_001043074	XLOC_003748
6	1.01178	27	0.260679	18.1311	NM_001043074	XLOC_003748
6	1.01803	24	0.11731	0.653591	NM_136963	XLOC_003753
10.496	1.06065	24.5286	0.307159	0.653591	NM_136963	XLOC_003753
7.42315	0.955821	26.2408	0.32123	13.791	NM_001201986,NM_001273996,NM_136972	XLOC_003756
12.4231	1.07583	25.1647	0.0785088	13.791	NM_001201986,NM_001273996,NM_136972	XLOC_003756
13.2245	0.989449	26.6895	0.547184	7.15057	NM_136974	XLOC_003757
6	1.09983	27	0.0976812	7.15057	NM_136974	XLOC_003757
8.98532	0.95521	24.7683	0.536648	16.0362	NM_165949	XLOC_003758
8.76943	1.06585	25.5175	1.66697	1.97765	NR_124532,NR_124533,NR_124534	XLOC_003765
36.4841	1.01171	41.2566	0.125934	801.371	NM_057505,NM_165954	XLOC_003766
7.80258	1.05235	30.8215	0.0138752	801.371	NM_057505,NM_165954	XLOC_003766
7.5	1.00554	31.5	1.18286	0.303137	NR_048098,NR_073873	XLOC_003767
15	1.00554	24	1.18286	0.303137	NR_048098,NR_073873	XLOC_003767
6	0.976346	27	0.0842808	105.563	NM_001274001,NM_001274002,NM_057261,NR_048099	XLOC_003768
14.2084	1.05891	24.9086	0.949812	0.285182	NM_078999	XLOC_003769
7.35646	1.09587	24.3429	0.778653	0.285182	NM_078999	XLOC_003769
15.1047	0.993552	28.2969	0.180936	42.4646	NM_001038854,NM_143770	XLOC_003771
8.74434	1.0048	31.6838	0.679484	14.589	NM_001169660,NM_001274003,NM_136981,NM_136982	XLOC_003772
12.9895	0.95207	29.1658	0.999414	14.589	NM_001169660,NM_001274003,NM_136981,NM_136982	XLOC_003772
8.52414	0.926076	25.7312	0.841546	5.25212	NM_001169663,NM_079002	XLOC_003777
30.838	1.08863	29.9929	0.134515	5.25212	NM_001169663,NM_079002	XLOC_003777
13.3348	1.07547	24.561	0.120528	11.2316	NM_001169664,NM_206105	XLOC_003780
9.93233	0.931273	25.2048	1.66413	29.274	NM_001103826,NM_001103827,NM_057907	XLOC_003781
6.70165	0.929858	30.5803	1.46101	29.274	NM_001103826,NM_001103827,NM_057907	XLOC_003781
22.4571	1.01098	30.1015	0.526771	17.7083	NM_176162	XLOC_003783
9.66807	0.974977	31.9325	0.788443	17.7083	NM_176162	XLOC_003783
11.1147	0.934712	31.7485	0.173432	44.2211	NM_001274017,NM_080099,NM_165970	XLOC_003785
6.88232	0.953969	29.786	2.66091	18.5647	NM_144126	XLOC_003788
7.6541	1.02709	25.7064	0.440328	35.3947	NM_001274020,NM_057691,NM_165974	XLOC_003789
11.1716	1.08976	30.4699	0.931952	35.3947	NM_001274020,NM_057691,NM_165974	XLOC_003789
20.1756	0.991745	40.5664	0.595775	5.10369	NM_137007	XLOC_003790
6.93443	0.984081	25.815	0.432489	5.10369	NM_137007	XLOC_003790
6.75884	0.951154	28.2861	1.8924e-13	0.441138	NM_137009	XLOC_003791
11.0704	1.08176	34.7029	4.11842e-15	0.441138	NM_137009	XLOC_003791
15.9374	0.927034	27.8368	1.48671	9.06276	NM_001259368,NM_001259369,NM_137031	XLOC_003803
8.12091	0.977091	27.4598	0.408546	9.06276	NM_001259368,NM_001259369,NM_137031	XLOC_003803
22.2882	1.03264	36.9218	0.15895	17.4577	NM_001169671,NM_001299458,NM_001299459,NM_137034	XLOC_003806
25.4035	0.903517	32.8154	0.906905	5.51877	NM_001169672,NM_137035	XLOC_003807
6	0.919631	24	0.206167	70.6115	NM_001169673,NM_080013	XLOC_003808
6	0.931391	27	0.471209	32.1778	NM_137042	XLOC_003812
11.5431	0.916654	34.1777	0.709207	32.1778	NM_137042	XLOC_003812
6.76775	0.937956	29.1825	1.24666	7.16329	NM_137047	XLOC_003817
9.50785	1.04542	27.6048	0.19872	7.16329	NM_137047	XLOC_003817
11.7989	0.986708	33.842	1.21303e-06	0.217523	NM_137048	XLOC_003818
20.0129	0.987825	43.5838	0.563738	7.4824	NM_001259374,NM_001259375,NM_137058	XLOC_003826
6	0.986706	27	0.254698	1.31248	NM_137065,NM_166013	XLOC_003831
9.8126	1.02264	30.6258	0.0718463	1.31248	NM_137065,NM_166013	XLOC_003831
6	0.964869	30	0.523252	11.4725	NM_137069	XLOC_003833
10.5944	1.03215	26.0064	0.446794	11.4725	NM_137069	XLOC_003833
8.00263	1.00448	27.8259	0.597174	7.65201	NM_137071	XLOC_003834
12.5124	0.98208	31.4843	0.0118038	7.65201	NM_137071	XLOC_003834
9.39999	0.997253	31.447	0.727817	17.4536	NM_001032246,NM_001032247,NM_001032248	XLOC_003835
7.07625	1.00732	26.7047	0.0867331	265.257	NM_001201992,NM_001201993,NM_079011,NM_166026,NM_166027	XLOC_003836
8.72583	1.02198	27.0011	0.434466	15.8568	NM_057935	XLOC_003837
10.996	1.02173	24.772	0.138392	1.807	NM_001274031,NM_137078	XLOC_003838
7.81639	0.968047	27.082	1.38219	7.886	NM_001299472,NM_080376,NM_166030,NM_206109	XLOC_003839
12.7093	1.00908	29.3232	0.970801	1.82221	NM_001144193,NM_001259387,NM_137082	XLOC_003841
6	0.988766	24	0.539548	1.82221	NM_001144193,NM_001259387,NM_137082	XLOC_003841
17.0588	1.04368	40.2299	0.945938	6.27315	NM_137085	XLOC_003843
14.5992	1.07118	37.9232	0.266312	44.3205	NM_001299477	XLOC_003844
9.74354	1.05787	32.3624	0.717981	7.52372	NM_137089,NM_137090	XLOC_003845
21.5182	0.981293	31.8924	0.762215	4.84442	NM_137091,NM_166033	XLOC_003846
11.5965	1.03419	29.0424	0.0351596	47.6151	NM_001201997,NM_001201998,NM_001201999	XLOC_003847
6	1.05201	30	0.0224102	19.5309	NM_001103834,NM_001103835,NM_001103836,NM_001144194,NM_001299479,NM_001299480,NM_079014,NM_166034,NM_166035,NM_166036	XLOC_003848
15.3083	0.984242	34.5787	0.920563	1.61792	NM_137093	XLOC_003849
19.5853	0.982781	36.8026	0.18992	15.2199	NM_137096,NM_166038,NM_166039	XLOC_003850
11.5533	1.02351	29.5993	0.00497771	15.2199	NM_137096,NM_166038,NM_166039	XLOC_003850
12.4051	0.95754	30.4103	0.97546	4.90942	NM_137099	XLOC_003851
7.61003	0.93617	30.1902	0.682396	4.90942	NM_137099	XLOC_003851
27.7516	0.935103	33.4638	1.61626	3.41684	NM_137102	XLOC_003855
6.61408	0.950989	30.1513	0.670207	3.41684	NM_137102	XLOC_003855
13.6088	1.06992	31.5268	0.0412303	7.76138	NM_137109	XLOC_003859
10.9906	1.01261	26.5294	0.30839	20.3154	NM_001259392,NM_137113,NM_166048,NM_166049	XLOC_003861
35.9942	0.908291	44.5668	0.742273	20.3154	NM_001259392,NM_137113,NM_166048,NM_166049	XLOC_003861
6	1.07079	27	3.40635e-06	0.059478	NM_166051	XLOC_003866
9.84576	0.94754	29.3675	0.906262	1.52914	NM_137119	XLOC_003872
16.1443	1.05958	25.9219	0.0836595	1.52914	NM_137119	XLOC_003872
16.9462	1.04647	38.9992	0.473578	11.6605	NM_080048	XLOC_003876
16.5223	1.07777	26.3478	0.183736	6.99769	NM_001014527,NM_001274040,NM_001274041,NM_166057	XLOC_003877
8.95422	1.0338	27.1812	0.141314	7.68439	NM_001274042,NM_001274043	XLOC_003879
6	1.08208	27	0.0622834	7.68439	NM_001274042,NM_001274043	XLOC_003879
7.96736	1.00872	24.0293	0.370392	18.7473	NM_166060	XLOC_003881
22.482	1.00932	24.1959	0.154486	18.7473	NM_166060	XLOC_003881
32.2906	0.942785	25.606	0.405358	153.88	NM_143780	XLOC_003882
29.9135	1.05366	44.9422	0.558216	5.68413	NM_137130	XLOC_003895
7.38663	0.958229	26.8929	1.4136	11.4141	NM_001299495,NM_137132	XLOC_003898
8.10424	1.06771	31.5742	0.619363	42.4549	NM_137141	XLOC_003904
15.608	0.925177	37.7773	0.902686	12.7007	NM_001259399,NM_079023	XLOC_003905
13.7835	0.988951	35.6135	1.92349	3.94312	NM_058120	XLOC_003908
9.51352	1.01456	24.7959	0.886301	3.94312	NM_058120	XLOC_003908
6.60716	1.07668	26.3481	0.51907	1.19049	NM_137153	XLOC_003909
43.8538	1.00639	39.1561	0.892605	2.73685	NM_001299502,NM_001299503	XLOC_003910
29.005	0.990889	44.0104	0.868819	22.4018	NM_001299504	XLOC_003911
11.1427	0.990149	25.332	0.740602	5.4973	NM_001202009,NM_137163	XLOC_003917
6.74306	1.00661	26.0594	0.028937	5.4973	NM_001202009,NM_137163	XLOC_003917
9.2559	0.90617	26.4379	2.77106	3.11403	NM_001043081,NM_001043082,NM_001259401,NM_001259402,NM_001259403,NM_001259404,NM_001259405,NM_137169,NM_206119	XLOC_003925
29.0825	0.931047	32.0513	1.75454	3.11403	NM_001043081,NM_001043082,NM_001259401,NM_001259402,NM_001259403,NM_001259404,NM_001259405,NM_137169,NM_206119	XLOC_003925
6	1.01857	27	0.43581	3.10084	NM_001169685,NM_137171	XLOC_003926
11.1259	0.973433	31.2614	0.731432	8.65866	NM_001144199,NM_001274061,NM_001274062,NM_137173	XLOC_003929
27.403	0.903393	25.1802	1.2141	8.65866	NM_001144199,NM_001274061,NM_001274062,NM_137173	XLOC_003929
9.82595	1.08442	28.2526	0.185341	1.64584	NM_166080	XLOC_003930
24.744	1.0084	32.7557	0.364749	3.13082	NM_001299513,NM_001299514,NM_001299515,NM_137179,NM_166082	XLOC_003932
7.59411	0.940842	25.4671	0.680986	3.13082	NM_001299513,NM_001299514,NM_001299515,NM_137179,NM_166082	XLOC_003932
8.90383	0.910953	32.7103	2.82365e-12	0.028564	NR_124558,NR_124559	XLOC_003933
6	0.923047	27	7.61721e-13	0.028564	NR_124558,NR_124559	XLOC_003933
8.00666	0.94217	28.1751	0.642526	35.3446	NM_001259407,NM_057513,NM_166087	XLOC_003936
25.4625	1.02852	38.4331	0.228193	77.1617	NM_079027,NM_166088,NM_166089,NM_166090,NM_166091	XLOC_003937
8.2528	0.954808	26.8273	0.355921	77.1617	NM_079027,NM_166088,NM_166089,NM_166090,NM_166091	XLOC_003937
14.4911	0.902285	24.5528	1.16083	1.27985	NM_137188	XLOC_003938
6.85585	1.09961	28.4315	0.177296	14.1269	NM_137190,NM_166093,NM_166094	XLOC_003941
11.7721	1.05076	27.1888	0.0172844	14.1269	NM_137190,NM_166093,NM_166094	XLOC_003941
11.8889	1.00772	24.39	0.581978	10.0782	NM_001299532,NM_137199,NM_166099	XLOC_003949
6	0.989522	30	0.124612	10.0782	NM_001299532,NM_137199,NM_166099	XLOC_003949
14.5941	0.962278	26.225	0.638854	35.4796	NM_143730	XLOC_003952
23.8908	0.999724	26.3509	0.308639	16.5323	NM_137202	XLOC_003953
6	1.0181	27	0.0768556	16.5323	NM_137202	XLOC_003953
11.8106	0.936194	29.9049	4.64493	0.870409	NM_001299534,NM_166103	XLOC_003955
7.09052	0.983952	25.5492	1.39951	1.34041	NM_001169689,NM_001259417,NM_001299536,NR_048116	XLOC_003956
17.2489	0.979175	27.5824	0.869146	1.34041	NM_001169689,NM_001259417,NM_001299536,NR_048116	XLOC_003956
9.41753	0.99706	29.4411	0.355956	6.38111	NM_176177	XLOC_003959
28.2115	0.953429	45.8386	1.13788	6.38111	NM_176177	XLOC_003959
13.7796	1.03302	30.8255	0.584381	16.8561	NM_166112,NM_166113	XLOC_003960
28.3561	1.08753	42.6371	0.723453	16.8561	NM_166112,NM_166113	XLOC_003960
35.8843	1.05805	44.4555	0.68783	36.2572	NM_206122	XLOC_003964
12.3661	0.992192	28.8861	0.321562	5.5301	NM_001299537,NM_137212	XLOC_003965
6	1.03703	30	0.0353322	10.7354	NM_001259422,NM_001299539	XLOC_003966
7.22251	0.90124	30.3555	4.0177	1.62483	NM_176180	XLOC_003967
6	1.01738	27	0.236016	18.0081	NM_137228	XLOC_003975
7.9909	0.948683	28.4671	0.672527	7.51213	NM_137229	XLOC_003976
9.29167	0.926232	28.92	0.341941	5.79537	NM_137232,NM_166132	XLOC_003977
6	1.04039	27	0.000748544	5.79537	NM_137232,NM_166132	XLOC_003977
8.56307	0.972287	31.875	0.606008	20.1318	NM_001299546,NM_166137	XLOC_003982
13.2177	1.08694	27.612	4.78266e-16	6.91639	NM_001043087	XLOC_003983
29.6565	0.951731	29.4526	0.616484	41.437	NM_080084,NM_166144,NM_166145,NM_166146,NM_166147	XLOC_003989
27.6959	0.999742	35.402	1.04591	8.23739	NM_166149	XLOC_003991
8.19443	0.949583	26.0874	0.34436	33.1767	NM_137243	XLOC_003992
6	1.0216	27	0.239882	10.1896	NM_137247	XLOC_003993
12.8433	1.03513	29.371	0.365805	10.1896	NM_137247	XLOC_003993
6	0.926556	27	0.37845	25.6868	NM_001259432,NM_057812,NM_176190,NM_206130	XLOC_003994
35.1241	1.05042	41.3167	0.348024	16.2313	NM_001274092,NM_137251	XLOC_003995
8.49326	0.90752	25.5129	0.384976	23.0155	NM_001202030,NM_137253	XLOC_003997
36.7588	1.0548	43.7653	0.863962	4.56458	NM_079035	XLOC_003999
8.4115	0.957908	31.0606	1.35915	6.75515	NM_057836,NM_166158	XLOC_004002
12.6615	1.0123	28.9345	0.503613	48.1384	NM_079037	XLOC_004007
[truncated: 6,514 more rows]

## Sheet: 22-28h
period	decay rate	phase	relative amplitude	mean	tracking id	Refseq ID
22.6503	0.914095	31.8955	1.10628	4.78033	XLOC_000007	NM_134645
27.3211	1.04613	29.8076	0.0932196	62.7675	XLOC_000029	NM_058006
23.5166	0.992638	24.9473	0.453922	87.1816	XLOC_000047	NM_134687
24.2453	0.98162	36.0866	1.24057	2.8636	XLOC_000070	NM_001272915
25.0111	0.929984	39.6246	0.881668	19.3451	XLOC_000090	NM_134725
22.4064	0.987516	42.272	0.3049	46.1403	XLOC_000140	NM_001272963
25.2078	1.01792	47.5135	0.644847	72.7978	XLOC_000143	NM_134793
23.758	1.06004	33.628	0.0690635	25.9739	XLOC_000164	NM_001014460
27.5066	1.04836	26.55	0.984316	28.8715	XLOC_000202	NM_001273034
22.7298	1.04529	42.9617	0.056405	3358.07	XLOC_000211	NM_001273041	NM_078738	NM_164507	NM_164508
22.8941	1.03074	40.6663	0.307789	11.0337	XLOC_000214	NM_134885
27.8717	1.00955	31.7898	0.116987	10.6681	XLOC_000225	NM_134894
24.1521	1.01943	24.4393	0.41748	14.6608	XLOC_000376	NM_001273147	NM_001273148	NM_001273149	NM_001273150	NM_001273151
23.866	0.940507	27.058	0.239009	1785.46	XLOC_000380	NM_001201762	NM_164628
26.931	1.0262	42.0498	5.77032e-19	124.496	XLOC_000385	NR_003755
23.1366	0.903059	46.885	3.03586	4.14827	XLOC_000390	NM_135072
25.6859	1.04829	47.5506	0.844719	92.2137	XLOC_000397	NM_078758
27.9256	0.989933	39.6033	0.000995441	38.7554	XLOC_000407	NM_135088
23.7489	1.00164	25.9641	0.246152	5.40748	XLOC_000408	NM_135091
22.6221	1.05788	27.8183	0.117459	23.2755	XLOC_000409	NM_164644
22.152	0.972389	30.9678	0.157882	51.4845	XLOC_000411	NM_001258963	NM_001258964	NM_001298700
23.3716	1.04816	42.4581	0.23506	10.0593	XLOC_000412	NM_001258965	NM_001258966	NM_001258967	NM_001258968	NM_001258969	NM_001273172	NM_135094	NM_164649
27.4536	1.0136	40.1236	0.00213746	1.75819	XLOC_000453	NM_001103623	NM_001258982	NM_001273190
22.2418	0.991659	41.0092	1.6707	3.86286	XLOC_000460	NM_001103626
22.2335	1.09887	32.2037	0.219607	19.1381	XLOC_000461	NM_135144
26.2057	1.08431	42.8533	0.149973	61.9615	XLOC_000485	NM_135175
22.6435	0.992214	45.6121	1.12347	20.0969	XLOC_000499	NM_001298751
26.6551	0.985681	45.3397	0.683416	9.58557	XLOC_000534	NM_001042877	NM_164739
26.7326	1.07684	42.4604	0.730159	12.8865	XLOC_000554	NM_001169430	NM_001273268	NM_001273269	NM_001298781	NM_135276	NM_164751
26.2889	0.952	29.3104	0.243883	31.7751	XLOC_000593	NM_001273295	NM_164782	NM_164783	NM_164784	NM_164785	NM_164786	NM_164787	NM_164788	NM_164789	NM_164790
23.766	0.977919	35.7496	0.810188	15.298	XLOC_000595	NM_001298811	NM_135340
27.6293	0.966564	32.2962	0.04099	13.6114	XLOC_000612	NM_135359
26.3165	0.988646	29.6371	0.177881	223.457	XLOC_000634	NM_001298822	NM_001298823	NM_001298824	NM_058111	NM_164820	NM_175984
24.7993	1.07566	34.4606	0.0971945	110.067	XLOC_000720	NM_001273369
25.5323	0.997466	28.4389	0.171547	46.6173	XLOC_000745	NM_001201838	NM_135492
26.3226	0.911338	28.0808	0.660225	91.034	XLOC_000763	NM_135517	NM_164895
26.3159	1.03193	31.6389	2.71455	4.44931	XLOC_000769	NM_135520
23.7338	0.941267	45.4945	0.771098	16.9616	XLOC_000777	NM_135538
24.1829	0.981944	34.8498	0.528549	36.8271	XLOC_000783	NM_001273403
22.0807	1.08737	38.6469	0.708039	1.66317	XLOC_000794	NM_001169464	NM_001169465	NM_001169466	NM_135554
25.1657	0.991997	25.9147	0.341142	6.16092	XLOC_000806	NM_135568
23.3059	0.989186	45.2734	0.522412	9.02848	XLOC_000811	NM_001201856	NM_001273427	NM_135574	NM_135575
27.8231	1.08546	50.3401	0.0585675	0.286336	XLOC_000923	NM_144408
22.9564	0.991244	24.6711	0.0547218	13.9194	XLOC_001042	NM_057249
26.3595	1.0848	44.7444	1.12553	0.865199	XLOC_001060	NM_001298994	NM_079959	NR_124243
24.0482	0.999449	42.7773	3.72604	0.142614	XLOC_001083	NM_057569
24.9233	0.950096	34.168	0.581547	25.1037	XLOC_001117	NM_001273531	NM_001273532	NM_057250	NM_057251
23.54	0.938688	25.7202	1.36673	8.97987	XLOC_001155	NM_001259109	NM_135922
22.3031	0.993351	36.2768	0.37829	2.93047	XLOC_001189	NM_135944
27.358	0.985414	44.7108	0.759198	81.7166	XLOC_001197	NM_001259113	NM_001259114	NM_057909
26.3352	1.01349	49.4564	0.100157	229.387	XLOC_001198	NM_001299053	NM_165158
23.6563	0.959519	38.4743	0.0217161	37.7398	XLOC_001206	NM_001259115	NM_001273578	NM_001273579	NM_057663	NM_165171	NM_165172	NM_165173	NM_206000
22.3438	1.0777	28.9286	0.0846655	306.268	XLOC_001213	NM_001299055	NM_057828
24.0594	1.04049	47.4117	0.608808	6.02817	XLOC_001223	NM_001299060	NM_144370	NM_165193
24.2938	1.03104	34.6537	0.0391714	14.7331	XLOC_001226	NM_001273590	NM_001273591	NM_165196
24.6981	1.0007	46.955	5.72658e-14	1.4135	XLOC_001272	NR_124335
27.0935	0.98578	42.7639	0.785347	6.74122	XLOC_001279	NM_001299092	NM_136012	NM_165232	NM_165233
26.2377	1.03442	46.779	0.286188	10.6354	XLOC_001334	NM_079976
27.0462	1.024	46.9814	0.0426911	3.01424	XLOC_001365	NM_136103
24.089	0.923681	45.9814	1.67559	3.59105	XLOC_001368	NM_001201915	NM_057598
23.9206	0.934911	33.349	1.00053	15.808	XLOC_001383	NM_001273649	NM_001273650	NM_057364
23.9064	0.960405	40.7012	1.66608	5.02261	XLOC_001384	NM_001273652	NM_136124	NM_165301	NM_165302
24.4462	1.07752	32.6682	0.187104	18.3703	XLOC_001390	NM_001273657	NM_001273658	NM_136132	NM_165304
25.2775	0.984265	24.056	0.455772	8.91812	XLOC_001391	NM_078878
22.3134	0.907251	41.1711	1.95705	4.04306	XLOC_001471	NM_136204	NM_165337
23.1795	0.978669	25.186	0.736304	8.33703	XLOC_001472	NM_136206
26.0337	1.0563	38.0104	0.23441	24.6627	XLOC_001482	NM_136215	NM_165344
26.3986	0.920243	40.9534	0.97001	18.4311	XLOC_001503	NM_001299188	NM_136249
26.0256	0.924339	43.5416	0.425464	64.6414	XLOC_001505	NM_001103716	NM_001299190	NM_165357
23.9157	0.989438	43.2919	1.21275	1.60929	XLOC_001610	NR_124437
26.3411	0.973245	45.5868	0.379402	30.3217	XLOC_001614	NM_001259203	NM_001259204	NM_165413	NM_165414	NM_165415
22.202	1.01004	24.3726	0.343161	1.71449	XLOC_001625	NR_123997	NR_123998
27.9908	0.973233	46.463	1.41164	7.4129	XLOC_001634	NM_001032044
22.8368	1.00599	45.105	0.197725	7.68769	XLOC_001640	NM_001272880	NM_134663	NM_164377
26.5149	0.946081	43.7322	0.370797	47.7342	XLOC_001682	NM_078725	NM_164393	NM_164395
25.9592	1.09789	28.0954	2.5023e-11	0.124287	XLOC_001753	NM_001144294
23.052	0.958773	36.1491	0.388996	8.79182	XLOC_001758	NM_001272977
24.7202	1.0466	42.0104	0.879265	2.02608	XLOC_001766	NM_134810
27.0935	0.974777	30.4325	0.54696	60.7964	XLOC_001818	NM_001273027	NM_001273028	NM_001273029	NM_001273030	NM_057328
27.5726	1.03916	40.3416	0.369171	30.9208	XLOC_001835	NM_164511
25.2981	0.907068	45.5947	1.31964e-11	0.053481	XLOC_001945	NM_001169400	NM_057664	NM_057665	NM_175958	NM_175959
22.87	1.01184	30.8486	0.245101	19.117	XLOC_001959	NM_001273119
27.5748	0.937936	42.3991	0.248509	220.481	XLOC_001985	NM_080095
25.437	1.07694	38.584	0.258579	6.83719	XLOC_001996	NM_175975	NM_175976	NM_175977	NM_175978
26.1971	0.988162	42.6133	1.13085	8.983	XLOC_002004	NM_135080
23.0146	1.01542	26.1793	0.259629	35.1904	XLOC_002012	NM_135090
25.5932	0.932907	32.4674	1.49033	15.7945	XLOC_002033	NM_001273178	NM_135115
26.2875	1.08326	28.5091	0.0708466	23.0378	XLOC_002091	NM_001298744	NM_135188	NM_164690
27.7861	1.04255	26.2107	0.290505	25.1061	XLOC_002111	NM_001273214
26.9037	1.04914	41.7579	0.390078	8.48618	XLOC_002114	NM_001103635	NM_001144329	NM_001273217	NM_001273218	NM_135220	NM_164701
23.8238	0.975092	27.8507	0.341166	33.2748	XLOC_002133	NM_001273239	NM_164718
24.5301	0.965716	26.8983	0.648454	36.7094	XLOC_002143	NM_135246	NM_164722	NM_164723	NM_164724	NM_164725
27.6467	1.03772	28.1374	0.192054	96.3142	XLOC_002152	NM_078775
23.3233	0.924343	36.7927	0.70203	14.3859	XLOC_002170	NM_135271
22.3514	0.977433	40.9352	0.0670689	8.76797	XLOC_002175	NM_001273271	NM_001273272	NM_001273273	NM_001273274	NM_001273275	NM_001273276	NM_001273277	NM_001273278	NM_135281
27.754	1.06995	47.5139	0.150673	11.5904	XLOC_002221	NM_001038795
23.3966	1.08607	39.8124	0.490358	0.80833	XLOC_002229	NM_135348
22.1867	0.989783	24.746	0.118654	120.059	XLOC_002236	NM_001169438	NM_001169439	NM_001169440	NM_001201791	NM_001201792	NM_001273305	NM_001273306	NM_078785	NM_164801	NM_175983	NM_205925	NM_205926	NM_205927
27.5068	0.944261	32.1829	0.776533	41.9538	XLOC_002242	NM_135360
25.9959	0.998543	44.4321	0.154941	1945.51	XLOC_002248	NM_001298818
23.1173	1.00304	37.775	0.490733	5.17103	XLOC_002263	NM_001273323
22.5389	0.99908	31.3202	1.31122	3.56131	XLOC_002265	NM_135384
26.5548	0.926824	33.8932	1.34736	19.0156	XLOC_002270	NM_001298828
26.8848	1.02305	45.3857	0.277382	51.3621	XLOC_002315	NM_135455	NM_164860
23.1428	1.08888	37.1243	0.19243	100.875	XLOC_002323	NM_135461
23.3643	0.995422	47.1933	0.408638	20.5251	XLOC_002350	NM_001042885	NM_001259026	NM_001259027	NM_001259028	NR_124167
22.6233	0.9087	38.3412	0.140343	6.38339	XLOC_002366	NM_001298870	NM_164893
23.8137	0.999816	34.4233	0.132144	6.98297	XLOC_002369	NM_001201843	NM_001273387	NM_164899
23.016	1.01729	29.8003	0.312264	5.01129	XLOC_002396	NM_001273419
24.0592	0.955551	28.047	0.954959	73.2509	XLOC_002397	NM_001201851
24.9156	1.01927	35.5568	0.271407	92.4083	XLOC_002448	NM_001298891	NM_001298892	NM_001298893	NM_176009	NM_176010	NM_176011
25.5429	1.00691	47.74	0.374102	8.61639	XLOC_002462	NM_135646
26.1065	1.00556	46.1023	0.150896	90.7338	XLOC_002485	NM_205964	NM_205965
26.3454	1.03607	30.5956	0.0729658	27.7068	XLOC_002511	NM_135685	NM_164977	NM_164978
25.748	1.0637	37.3326	1.55333	13.2652	XLOC_002535	NM_135714
26.5598	1.00793	46.7674	0.552187	13.8559	XLOC_002568	NM_001169496	NM_135753
27.9217	0.98715	43.989	0.363791	14.0694	XLOC_002570	NM_001259087	NM_001273499	NM_001273500	NM_135755
26.4511	0.970685	45.8359	1.80945	12.0587	XLOC_002583	NM_001273508	NM_135774
26.7692	1.02501	41.9589	0.639048	42.8678	XLOC_002629	NM_001298982	NM_205983
27.4841	0.906667	46.0659	1.21524	13.4779	XLOC_002653	NM_001038817	NM_001038818	NM_001273527	NM_078840	NM_205988	NM_205989
24.7804	0.974271	35.6733	1.92083	0.323185	XLOC_002677	NM_001144354	NM_001169504	NM_078843	NM_165089
23.3353	1.03804	31.5182	0.288671	14.6328	XLOC_002701	NM_001273528
27.471	0.991555	39.5182	0.0601951	15.7538	XLOC_002709	NM_078849	NM_165110	NM_165111	NM_165112
23.0862	1.05566	27.3166	0.357733	14.2005	XLOC_002770	NM_078857
22.2014	0.988639	43.4995	0.440332	34.8567	XLOC_002774	NM_001273567	NM_057594	NM_057595	NM_205999
23.3633	0.904377	30.113	1.48629e-12	0.0669165	XLOC_002777	NM_001144355
26.2726	0.943249	43.5754	1.20017	15.7919	XLOC_002779	NM_001144356	NM_001273570	NM_078859	NM_165156
27.0954	0.960717	49.0381	0.600432	30.3753	XLOC_002781	NM_001299052	NM_135950
24.7158	0.96396	27.4091	0.277415	12.0436	XLOC_003052	NM_136205	NM_165338
24.796	1.09666	39.2551	0.775819	3.21504	XLOC_003084	NM_001273736	NM_001273737
24.1702	0.944605	36.4814	1.5505	5.30653	XLOC_003087	NM_136250
25.6895	0.998325	41.7246	1.48491	4.41871	XLOC_003095	NM_001273738
23.2085	0.911093	25.5867	0.631504	31.1384	XLOC_003171	NM_001299202	NM_176069
25.6353	0.968539	31.6781	1.65322	24.9079	XLOC_003188	NM_001015387
23.572	1.00599	42.2724	0.393493	3.50073	XLOC_003191	NM_001042977
27.3489	0.957634	29.9504	0.598199	21.9099	XLOC_003216	NM_001169585	NM_001169586	NM_001259213	NM_001259214	NM_080129	NM_165442	NM_165443	NM_165444
25.9821	0.970803	48.2665	0.537036	227.658	XLOC_003218	NM_001103723
27.6218	1.01432	43.2848	0.45694	17.8446	XLOC_003259	NM_144467
27.2919	1.01326	34.0821	0.481806	19.5792	XLOC_003273	NM_001201942	NM_001201943	NM_136409
27.7089	1.04644	43.3781	0.602458	15.4459	XLOC_003282	NM_078909
22.5543	1.04855	27.4708	0.732821	2.60399	XLOC_003287	NM_001273828	NM_078915
22.4732	0.961536	25.6429	0.304757	262.682	XLOC_003320	NM_136450	NM_136451	NM_165540
26.7786	0.946028	31.9183	0.745192	9.21789	XLOC_003370	NM_136507
27.3886	0.992108	43.8603	0.195774	11.6342	XLOC_003410	NM_001144148	NM_001169619	NM_001259275	NM_001259276	NM_001273878	NM_001273879	NM_001273880	NM_136553
27.4075	0.982731	30.7231	0.467416	18.2089	XLOC_003434	NM_136577
26.4279	1.03717	33.6045	0.423029	62.9021	XLOC_003459	NM_136610
24.9453	1.01229	43.8932	0.269881	2.44907	XLOC_003488	NM_001144152	NM_001144153	NM_001144154	NM_001169627	NM_001299320	NM_001299321	NM_136647
26.9275	1.0615	45.5397	0.4582	23.6932	XLOC_003497	NM_136660
26.1354	0.901316	48.4938	1.44392	4.63363	XLOC_003529	NM_001169634	NM_001169635	NM_136689	NM_165719
22.5338	1.04892	27.1375	0.119301	78.0689	XLOC_003537	NM_001103779	NM_001103780	NM_001299332	NM_058021
23.1743	0.940819	41.0931	1.30729	3.88477	XLOC_003648	NM_001103805
27.8	0.9978	36.4675	0.319096	7.79767	XLOC_003665	NM_001299394	NM_136872	NM_165856
22.6926	1.00192	33.7275	0.284169	7.56324	XLOC_003670	NM_001259342	NM_136875
22.0807	0.994668	29.5283	0.312831	66.5409	XLOC_003683	NM_078983	NM_165867
26.4021	0.901535	49.1106	0.615628	174.705	XLOC_003696	NM_001259347	NM_001259348	NM_001299408	NR_073871
26.549	1.00378	35.7883	0.270599	15.7638	XLOC_003702	NM_001259349	NM_136917	NM_165881
27.2872	0.993252	43.5915	0.303221	16.9543	XLOC_003727	NM_001201982	NM_136936	NM_136937
25.2707	0.975483	36.8473	1.73027	1.44627	XLOC_003735	NM_136948
22.4571	1.01098	30.1015	0.526771	17.7083	XLOC_003783	NM_176162
22.2882	1.03264	36.9218	0.15895	17.4577	XLOC_003806	NM_001169671	NM_001299458	NM_001299459	NM_137034
25.4035	0.903517	32.8154	0.906905	5.51877	XLOC_003807	NM_001169672	NM_137035
27.7516	0.935103	33.4638	1.61626	3.41684	XLOC_003855	NM_137102
22.482	1.00932	24.1959	0.154486	18.7473	XLOC_003881	NM_166060
27.403	0.903393	25.1802	1.2141	8.65866	XLOC_003929	NM_001144199	NM_001274061	NM_001274062	NM_137173
24.744	1.0084	32.7557	0.364749	3.13082	XLOC_003932	NM_001299513	NM_001299514	NM_001299515	NM_137179	NM_166082
25.4625	1.02852	38.4331	0.228193	77.1617	XLOC_003937	NM_079027	NM_166088	NM_166089	NM_166090	NM_166091
23.8908	0.999724	26.3509	0.308639	16.5323	XLOC_003953	NM_137202
27.6959	0.999742	35.402	1.04591	8.23739	XLOC_003991	NM_166149
27.973	1.04161	43.8229	0.912391	11.7683	XLOC_004019	NM_137282
26.6027	1.00927	45.5082	0.472002	15.838	XLOC_004082	NM_001299588	NM_137339
27.6403	1.00511	43.4071	0.967915	15.1051	XLOC_004093	NM_137350
23.3968	1.07603	35.5165	0.389328	11.3759	XLOC_004124	NM_079049
27.28	1.01358	47.1161	0.339154	17.1548	XLOC_004127	NM_001259470	NM_001259471	NM_137387
24.6738	0.970516	44.1065	0.198046	217.523	XLOC_004137	NM_001299616	NM_137398
22.6336	0.93165	43.9775	0.189568	538.892	XLOC_004196	NM_057319	NM_166264	NM_166265
27.8369	1.01153	45.4463	0.475889	79.7621	XLOC_004232	NM_137484
27.7944	1.08511	41.619	0.492414	146.857	XLOC_004235	NM_166279
22.515	1.04196	26.8983	0.173194	40.786	XLOC_004242	NM_001299646
27.3357	0.917619	33.3228	1.21548	33.2841	XLOC_004248	NM_137502	NM_166297
25.2945	1.00297	40.8744	0.508192	6.74516	XLOC_004253	NM_001103899	NM_001103900	NM_001202039	NM_001202040	NM_001299658	NM_137515	NM_137517
27.2923	1.06425	38.7423	3.10047	0.405355	XLOC_004263	NM_137530
23.4167	1.0285	45.096	0.0551686	2540.49	XLOC_004310	NM_001299685
27.9547	0.969803	47.6301	0.810092	9.48444	XLOC_004315	NM_058072
23.5133	1.05697	37.8296	0.465193	46.237	XLOC_004427	NM_137684
25.7364	1.05111	37.1609	0.474637	13.1489	XLOC_004446	NM_137709
26.2482	0.996342	34.1649	0.166551	16.7217	XLOC_004458	NM_001299747	NM_080094	NM_166446	NM_176244	NR_002552	NR_003824
24.1075	1.0856	43.2532	0.164321	467.987	XLOC_004473	NR_003823
22.8765	0.948113	28.3229	0.255148	22.0684	XLOC_004478	NM_079080	NM_166454	NM_166455	NM_166456	NM_206190	NM_206191	NM_206192	NM_206193	NM_206194
27.3665	0.928417	39.218	1.09972	11.5379	XLOC_004485	NM_137750
25.0511	1.04272	24.3538	0.0383295	197.517	XLOC_004494	NM_137760
24.7664	1.02002	25.0741	0.127231	17.4109	XLOC_004528	NM_137807	NM_166518
25.4081	0.975868	34.2338	0.22948	16.3512	XLOC_004546	NM_001299795	NM_001299796
26.0034	1.01623	37.817	0.336753	4.28199	XLOC_004553	NM_137834
25.147	1.08108	43.1429	1.46719	15.2027	XLOC_004556	NM_001299800	NM_001299801
22.7326	1.01896	28.6953	0.541978	86.7925	XLOC_004562	NR_003830
23.8333	0.985542	30.589	0.753023	9.87135	XLOC_004574	NM_001299812	NM_001299813
22.6725	0.971354	35.1979	0.930487	7.63025	XLOC_004599	NM_137891	NM_137892
26.844	1.06909	47.665	0.192357	54.778	XLOC_004630	NM_001169794	NM_137946	NM_166601	NM_166602
25.7527	1.03679	45.5508	0.0887918	4.43639	XLOC_004636	NM_137959
24.1804	0.973504	39.0943	0.931099	8.12777	XLOC_004651	NM_079104
22.0747	1.05716	28.1151	2.35134e+54	3.84331e-62	XLOC_004654	NR_124715
27.8039	0.970782	30.1864	0.533425	7.88552	XLOC_004681	NM_138012
22.1314	0.99296	33.673	0.135709	29.6163	XLOC_004684	NM_057933
27.3931	0.954235	29.796	0.234196	953.442	XLOC_004700	NM_138034	NM_166654
23.3332	1.05697	40.446	5.43039e-07	0.43412	XLOC_004726	NM_138062	NM_166666
24.1383	0.905471	29.9796	2.03773	5.9305	XLOC_004755	NM_138097
23.6183	1.04683	47.5468	0.872859	45.6386	XLOC_004761	NM_079126
22.4438	0.926187	25.7648	0.873955	72.6012	XLOC_004764	NM_001169825	NM_138110	NM_166680	NM_166681
23.1773	1.04136	34.5339	0.441262	1.04712	XLOC_004783	NM_001202078	NM_001259578	NM_001259579	NM_001259580	NM_001259581	NM_001274244	NM_001274245	NM_001274246	NM_166696
23.9567	0.931988	33.1204	1.01376	23.5746	XLOC_004786	NM_138141
25.0266	1.02257	34.1474	0.560676	4.47847	XLOC_004798	NM_001299951	NM_166709
23.1191	0.959872	34.016	0.3561	24.5717	XLOC_004814	NM_136325	NM_165430
22.5875	1.0343	35.8273	0.0116297	76.7981	XLOC_004822	NM_136339
27.7605	1.02859	43.6927	0.553716	24.5224	XLOC_004853	NM_058091
22.9584	0.984712	34.4346	0.238609	34.5132	XLOC_004879	NM_001273813	NM_001273814	NM_001273815	NM_001273816	NM_136398	NM_165494	NM_206031
26.3988	1.0164	45.5317	0.564295	8.92358	XLOC_004884	NM_001299220	NM_001299221	NM_165499
26.1723	1.07486	34.1208	0.0601774	21.1803	XLOC_004921	NM_001169601	NM_136443
23.9435	1.00754	46.7209	0.150051	11.266	XLOC_004922	NM_001299231
26.988	0.929933	45.5984	2.24165	6.49902	XLOC_004924	NM_136445
23.3028	0.989684	24.1441	0.382255	23.703	XLOC_004952	NM_136480	NM_165557	NM_165558
22.3147	0.958392	30.1891	0.809793	16.3845	XLOC_004959	NM_136486	NM_206054
27.5299	0.927521	30.0104	0.642482	29.1928	XLOC_004970	NM_001103756	NM_001103757	NM_001299248	NM_001299249	NM_136498	NM_165581
23.6944	0.972627	45.5479	0.278813	22.4054	XLOC_005052	NM_136587
25.313	0.92749	39.3758	2.24463	0.706015	XLOC_005061	NM_136599
25.0433	0.907983	43.1673	1.56699	11.4098	XLOC_005064	NM_001273886	NM_001273887	NM_001273888	NM_001273889	NM_176108	NM_176109
27.5251	1.06394	39.5208	0.259106	38.1409	XLOC_005066	NM_136609
22.3967	1.03536	41.6888	0.783351	4.04473	XLOC_005102	NM_165686
26.9751	1.09001	29.4461	0.04478	29.6703	XLOC_005147	NM_136710
22.2601	0.97329	33.1172	1.62353	4.26166	XLOC_005194	NM_136768
26.9354	0.949338	46.6138	1.65713	12.2988	XLOC_005197	NM_136773
27.7497	1.07457	40.811	0.19289	17.9213	XLOC_005280	NM_001299395
27.4198	1.05796	31.4494	0.090964	20.8059	XLOC_005292	NM_136891
24.3816	0.957777	32.7537	0.210242	47.6482	XLOC_005296	NM_165863	NM_165864	NM_165865
25.5291	1.05184	43.963	2.17307	17.2032	XLOC_005315	NR_124525
22.5201	1.09561	26.2576	1.22839e-10	0.0528025	XLOC_005328	NM_078990	NM_176157
24.1917	0.927551	44.4858	0.318026	12.4361	XLOC_005360	NM_136983
27.4818	1.03391	32.7435	0.200847	10.0109	XLOC_005409	NM_001169674	NM_001169675	NM_137040	NM_166003	NM_166004
27.3489	1.01899	44.1593	0.202247	9.14246	XLOC_005441	NM_001259386	NM_001299473	NM_001299474	NM_137081
26.9557	1.0438	47.2682	0.181806	16.0231	XLOC_005443	NM_001274033	NM_001274034	NM_001274035	NM_001274036	NM_001299475	NM_137083	NM_166031	NM_166032
25.4751	1.08566	47.8072	0.0442898	44.6786	XLOC_005453	NM_001299482	NM_001299483	NM_001299484	NM_137097	NM_166040
27.1252	0.933331	44.3846	0.903272	19.6183	XLOC_005491	NM_001274048	NM_001274049	NM_001274050	NM_137143
25.5703	1.02061	33.245	0.271521	15.7904	XLOC_005562	NM_166120
23.7059	0.960374	43.5393	0.387861	29.2385	XLOC_005565	NM_001299540	NM_137220	NM_166121	NM_176181
25.4648	0.910375	42.916	0.395116	46.7407	XLOC_005566	NM_057779	NM_176182
23.6573	0.97	30.5559	0.452985	25.9624	XLOC_005580	NM_079032	NM_166138	NM_176183	NM_176184
27.7317	1.00448	44.6857	0.236435	11.0225	XLOC_005590	NM_080004
22.2661	0.974349	35.373	0.60408	11.2934	XLOC_005595	NM_137259
22.5461	0.992982	31.785	0.459435	5.00607	XLOC_005693	NM_001299597	NM_001299598	NM_145335
27.566	1.06055	44.8178	0.214074	14.4889	XLOC_005750	NM_001169714	NM_057403	NM_166263
26.9552	0.965998	28.7516	0.559566	35.8038	XLOC_005754	NM_001169715	NM_001259473	NM_001259474	NM_001299635	NM_080039	NM_166270	NM_166271	NM_166272
25.3954	1.01418	29.139	0.0855399	9.2374	XLOC_005755	NM_137456
24.3175	1.05783	35.7963	0.335972	12.319	XLOC_005757	NM_137460
22.5911	1.06825	26.0779	0.10607	19.0322	XLOC_005770	NM_001299643	NM_133166
23.6126	1.01874	43.7801	0.257109	37.3353	XLOC_005782	NM_001144228	NM_001144229	NM_166302
25.7572	0.928614	43.7407	0.730819	22.345	XLOC_005794	NM_001299662	NM_166309
25.1738	0.987004	48.9305	1.31696	3.51399	XLOC_005796	NM_001202044	NM_137533
25.5411	0.910955	42.4824	0.197962	38.4227	XLOC_005798	NM_001274152	NM_137537
26.7127	0.948436	29.4015	0.69487	25.1306	XLOC_005824	NM_001274159	NM_137571
25.2014	0.949859	31.2755	0.486269	550.945	XLOC_005831	NM_079071	NM_166356
24.7376	0.906829	32.9234	1.35783	44.1595	XLOC_005873	NM_057557
25.0639	0.959313	37.5767	0.20107	5.00944	XLOC_005879	NM_137625
27.5531	1.01317	47.6587	0.5458	10.1552	XLOC_005882	NM_001169744	NM_137628
24.264	1.02961	26.9589	0.311671	6.47836	XLOC_005962	NM_001299743	NM_137728
27.6626	1.09884	28.0591	0.119861	135.776	XLOC_005975	NM_001259519	NM_001299750	NM_001299751	NM_057625	NM_166452
26.5211	0.934891	46.4259	1.44423	5.67119	XLOC_005987	NM_001299755
23.4557	1.00974	35.6554	0.43577	9.4582	XLOC_005996	NM_079081
26.9468	1.05093	31.1823	0.506105	105.618	XLOC_006000	NM_001299765	NM_001299766	NM_166476	NM_166477
22.5015	0.91756	30.6709	0.554658	41.9374	XLOC_006074	NM_001299805
25.8884	1.05836	47.6072	0.0682715	278.779	XLOC_006075	NM_166539
26.8565	1.03978	33.1349	0.314662	6.33939	XLOC_006085	NM_001299814
27.9097	1.03882	33.4954	0.273535	23.4229	XLOC_006092	NM_166555	NM_166556	NM_166557	NM_166558
27.5977	1.09219	39.0031	0.305007	34.4999	XLOC_006097	NM_001259544	NM_001274213	NM_166568
24.262	1.00358	45.7055	0.217705	116.245	XLOC_006147	NM_144045	NM_166597
25.2759	1.06912	25.2218	0.283645	82.63	XLOC_006148	NM_001169793	NM_166599	NM_166600
26.4835	0.933763	33.8782	1.07788	15.6041	XLOC_006149	NM_001103963	NM_137947	NM_166603
24.2479	1.04096	47.4766	0.26565	22.8452	XLOC_006165	NM_001103966	NM_137960
24.7811	1.02662	36.0786	0.148337	18.0872	XLOC_006166	NM_137962	NM_166607
24.5447	1.05278	38.5407	0.772252	6.37298	XLOC_006210	NM_138011
25.6286	0.985694	49.5316	0.398054	126.345	XLOC_006222	NM_001299881
24.0346	0.992422	24.4834	0.209387	9.04548	XLOC_006233	NM_079113
27.421	0.987376	44.1637	0.695043	40.7146	XLOC_006249	NM_001299910	NM_079122
23.7495	0.911842	38.6305	0.52427	11.6961	XLOC_006260	NM_001259564
22.7919	0.976244	26.5899	0.399052	223.459	XLOC_006267	NM_138096	NM_166678
25.0018	0.97069	44.9608	0.435486	39.3439	XLOC_006289	NM_001259575	NM_057825
24.0632	0.958737	25.6392	0.46108	61.8553	XLOC_006305	NM_001103981	NM_001103982	NM_001259586	NM_138144
23.5223	0.991671	39.5932	1.58955	2.36053	XLOC_006353	NM_138165
24.4438	0.936319	48.2731	1.23169	4.86703	XLOC_006354	NM_138168	NM_167805
25.2328	1.00505	31.1467	0.244337	15.8368	XLOC_006358	NM_001169835	NM_001274265
22.5676	0.96598	31.1295	0.521368	12.7373	XLOC_006427	NM_138261
27.0724	1.07207	42.3665	0.0021111	14531.2	XLOC_006435	NR_002472
24.2757	0.964568	33.6385	0.50347	32.4275	XLOC_006436	NM_001259617	NM_139360	NM_167883	NM_167884	NM_167885	NM_167886	NM_167887
24.1476	1.04425	24.4179	0.463657	8.9579	XLOC_006439	NM_001274336	NM_139367
25.5416	0.928864	44.3635	0.987104	27.7431	XLOC_006444	NM_167902	NM_167903	NM_206233
26.2816	0.9064	33.5002	1.78472	13.2094	XLOC_006481	NM_001274393	NM_139447
22.5712	1.03426	29.7475	0.904937	4.48869	XLOC_006482	NM_139449
23.4893	0.97112	41.4372	0.475354	23.6342	XLOC_006492	NM_001031933	NM_001169858	NM_001169859	NM_001202097	NM_001202098	NM_001202100	NM_001202101	NM_001202102	NM_001202103	NM_001202104	NM_001202105	NM_001259636	NM_001259637	NM_001259638	NM_001259639	NM_001274398	NM_001274399	NM_001274400	NM_001299985	NM_001299986	NM_001299987	NM_001299988	NM_001299989	NM_001299990	NM_139462	NM_139464	NM_167948	NM_167949	NM_206242	NM_206244	NM_206246
25.5048	1.04238	32.4376	0.410169	69.6432	XLOC_006509	NM_139488
27.8026	1.08438	26.3924	0.490376	35.1035	XLOC_006520	NM_080263	NM_167971
24.0805	0.990588	37.8602	0.716463	12.8032	XLOC_006521	NM_139505
25.2296	0.97617	46.3973	1.10662	9.68327	XLOC_006585	NM_133165
26.2454	0.999836	46.7446	0.926617	1.58327	XLOC_006588	NM_139580
25.2565	0.993747	46.0932	1.19891	3.9844	XLOC_006606	NM_139599
26.5261	0.970786	43.6147	0.712431	15.0442	XLOC_006608	NM_139602
24.9283	1.05674	41.6835	0.117779	16.5856	XLOC_006613	NM_139608
25.4306	0.946646	30.5223	0.710307	14.3745	XLOC_006618	NM_057677
25.9228	0.960135	43.3545	0.993637	33.8579	XLOC_006635	NM_001104033	NM_001104034	NM_001259695	NM_001259696	NM_139643	NM_168083	NM_168084	NM_168085
23.368	0.957763	33.5151	0.0702142	3.57224	XLOC_006645	NM_139658	NM_168093
23.3197	0.932467	44.9133	0.518209	83.3099	XLOC_006675	NM_139701
22.3494	1.00857	24.936	0.180815	16.9091	XLOC_006683	NM_139715
27.5435	1.00245	33.0625	0.802613	15.4331	XLOC_006718	NM_001274533	NM_139765
22.1108	0.944524	31.1277	0.274974	200.585	XLOC_006817	NM_168244
24.6845	1.02387	32.8588	0.120468	114.734	XLOC_006823	NM_001043129	NM_001104071	NM_001104074	NM_001104075	NM_001259733	NM_001259734	NM_001274627	NM_168254
26.1945	0.921631	25.1848	0.51751	19.6425	XLOC_006825	NM_001274628	NM_001274629
27.6533	0.926374	45.8778	1.30966	11.4165	XLOC_006849	NM_079248	NM_139953	NM_139954
22.0799	1.00634	36.237	0.446243	11.9556	XLOC_006857	NM_139967	NM_168276
24.7531	0.991079	31.9711	1.09628	14.3478	XLOC_006878	NR_124833
23.4803	1.01103	36.5184	0.1737	3.83946	XLOC_006879	NM_001274668
27.8218	0.976051	41.0139	2.7081	6.42339	XLOC_006911	NM_144186
23.7049	0.966004	44.3047	1.22052	12.8716	XLOC_006923	NM_206309
22.0517	0.922495	37.3288	1.10729	28.2856	XLOC_006939	NM_168344
25.9529	0.949991	31.3485	0.994044	8.51527	XLOC_006969	NM_001169931	NM_001274724	NM_140100	NM_168369	NM_168370	NM_168371	NM_168372	NM_168373	NM_168374	NM_206311	NM_206312	NM_206313	NM_206314
26.6124	0.926613	30.3939	0.512386	31.4746	XLOC_006974	NM_140110	NM_168386
22.9072	0.995727	35.035	0.472369	7.21523	XLOC_007001	NM_001038910	NM_001144459	NM_001274752	NM_079296
27.8541	1.01245	43.5903	0.511673	12.8234	XLOC_007009	NM_140151
26.895	0.992829	36.184	1.26949	21.1834	XLOC_007041	NM_079298
25.1747	0.941363	25.2011	0.50876	43.6673	XLOC_007082	NM_001274789	NM_001274790	NM_144417	NM_206333	NM_206334
25.4906	1.06585	45.6509	0.120851	70.0026	XLOC_007091	NM_206340
22.9264	1.05869	37.5385	0.251111	6.42331	XLOC_007164	NM_079324	NM_176324
23.0475	0.954562	35.0242	0.480248	4.63101	XLOC_007165	NM_001274850	NM_168506	NM_168507	NM_168508
24.577	1.02885	32.5051	0.282417	1.10019	XLOC_007184	NM_140366
26.6945	0.993323	31.231	0.104063	5.07637	XLOC_007270	NM_001274918	NM_140463
23.5095	1.00034	41.0589	0.112939	22.8341	XLOC_007312	NM_140511
24.9303	0.996411	37.3978	1.06955	12.9048	XLOC_007317	NM_001259840	NM_001259841	NM_001259842	NM_001274954	NM_140520
26.2842	1.04114	42.6191	0.0226229	3.91757	XLOC_007341	NM_140549
23.2504	0.974777	45.3024	2.0981	2.41817	XLOC_007362	NM_140580
22.3779	0.904171	37.8032	1.22785	30.364	XLOC_007401	NM_079380
27.2133	1.05798	44.9791	0.3503	95.9753	XLOC_007417	NM_140648
27.7691	0.996969	38.22	0.350814	12.7821	XLOC_007419	NM_080194
22.3044	1.07246	34.9182	1.05344	5.41051	XLOC_007442	NM_140672
26.2133	0.979151	36.9053	0.752575	3.51281	XLOC_007448	NM_001104160	NM_001202194	NM_140685	NM_168705	NM_168706
26.344	1.03879	34.889	0.301295	12.5305	XLOC_007453	NM_140697
24.1227	0.975547	45.3165	0.474886	10.8917	XLOC_007477	NM_001169989	NM_001300166	NM_001300167	NM_140732
24.4161	0.962347	48.1286	1.06266	4.04908	XLOC_007482	NM_001275066	NM_140741
25.2652	0.958959	43.896	4.0811	2.52098	XLOC_007608	NR_073953
27.9671	1.04556	41.7264	0.18592	12.0661	XLOC_007622	NM_001031967	NM_001300197	NM_140914
27.7336	0.980573	24.2001	0.43416	18.3649	XLOC_007636	NM_001202210	NM_001300198	NM_140947	NM_168842	NR_073956
23.3983	0.999451	46.3671	0.802191	21.7971	XLOC_007648	NM_001259918	NM_001259919	NM_080131	NM_133434	NM_138997	NM_168851	NM_168852
22.4243	0.95527	28.7882	0.581333	32.8177	XLOC_007650	NM_001144516	NM_001275181	NM_001275182	NM_079460	NM_168856
27.6416	1.00982	28.1173	0.416404	7.2305	XLOC_007683	NM_001275194	NM_141002
25.8842	1.03047	42.3866	0.558166	10.2874	XLOC_007719	NM_001275221	NM_141045
24.5897	1.07017	42.4304	0.127275	14.4131	XLOC_007725	NM_001259937	NM_001275226	NM_001275227	NM_141055
23.8055	0.936645	33.7367	0.977099	2.66181	XLOC_007756	NM_001275257	NM_141091	NM_168934
22.4475	1.05628	43.9053	0.925345	1.02666	XLOC_007778	NM_001275271	NM_079486
27.4679	1.00919	43.1154	0.525078	7.43365	XLOC_007789	NM_079488
22.4989	1.06908	41.655	0.259466	29.3996	XLOC_007790	NM_001275278	NM_001300215	NM_079489	NM_168950
25.5876	1.01978	42.2542	0.349372	22.307	XLOC_007840	NM_001275300	NM_001275301	NM_001275302	NM_141174
27.0817	0.918071	45.1537	1.25938	22.2326	XLOC_007871	NM_138159
24.5213	1.05636	34.0391	0.191373	11.8693	XLOC_007876	NM_001274257	NM_001299955	NM_001299956	NM_001299957	NM_138166
26.3316	1.05946	39.8313	0.287541	5.26574	XLOC_007877	NM_138167	NM_167804
24.0287	1.01774	39.5099	0.519477	20.3695	XLOC_007879	NM_001202085
22.7847	1.03174	37.0031	0.315655	4.40714	XLOC_007891	NM_001144394	NM_001259602	NM_001274275	NM_167828
24.7587	1.05053	25.0491	0.184432	31.9527	XLOC_007909	NM_138201
23.8428	1.06331	45.6588	0.208446	35.0748	XLOC_007965	NM_001169844	NM_001169845	NM_001169846	NM_001169847	NM_001169848	NM_001169849	NM_080384	NM_167880	NM_167881	NM_167882
24.6391	1.0054	37.2988	0.446822	34.6797	XLOC_007983	NM_139383
24.7175	1.03087	31.6005	0.184631	48.9105	XLOC_008099	NM_139554	NM_168029
26.2691	1.00602	41.1054	0.312993	14.1037	XLOC_008157	NM_079198	NM_168072	NM_168073
24.5145	0.928959	24.0227	1.8004	21.174	XLOC_008161	NM_001038900
24.7798	0.913257	43.1583	6.77975	0.85604	XLOC_008185	NM_001031937
22.1616	0.950864	36.4648	0.614584	68.804	XLOC_008211	NM_139693
24.6457	1.00345	47.3669	0.377722	27.9994	XLOC_008237	NM_139722
23.8635	1.01725	25.7117	0.248782	76.9289	XLOC_008244	NR_003859
24.5417	1.0876	45.6951	0.217298	27.0654	XLOC_008259	NM_168145
23.5039	1.00421	24.9585	0.56938	5.70781	XLOC_008310	NM_139791
23.9688	0.960621	43.24	0.45055	32.7726	XLOC_008331	NM_001274562	NM_139805	NM_168182
27.6544	1.08209	32.5127	0.17598	8.68085	XLOC_008345	NM_079227
27.3099	0.944733	43.2892	1.61045	0.297548	XLOC_008347	NM_001274567	NM_001274568	NM_079230	NM_168193
22.235	1.0265	37.9833	0.302371	14.5864	XLOC_008405	NM_139914
24.3357	1.04874	42.061	0.9052	3.55037	XLOC_008407	NM_139919
25.7695	0.935376	41.7816	1.435	4.48695	XLOC_008410	NM_001144435	NM_139920
26.1753	0.971752	45.7601	1.90313	2.77199	XLOC_008428	NM_139946
25.2424	1.01245	47.5089	0.332326	61.8642	XLOC_008430	NM_139948	NM_168262
26.3336	0.937433	48.3683	1.1259	7.72123	XLOC_008447	NM_139980
27.3075	0.97181	44.1421	0.184983	19.091	XLOC_008488	NM_001202146	NM_079269
23.6086	0.910544	27.2637	1.55593	13.8746	XLOC_008503	NM_140063
23.9447	1.01948	40.1707	0.689977	3.38702	XLOC_008531	NM_080487
26.5711	1.05787	35.6466	0.133073	26.2111	XLOC_008532	NM_168382
22.3251	0.93958	24.9149	0.760109	10.8043	XLOC_008533	NM_001169932	NM_140108
27.5841	1.06473	35.7495	0.126544	38.3685	XLOC_008567	NM_168416	NM_168417
23.956	1.04085	36.1034	0.133214	160.065	XLOC_008593	NM_001274771	NM_057387
27.3684	1.00302	39.9563	0.406849	24.9928	XLOC_008623	NM_001031952	NM_001274783	NM_001274784	NM_140217	NM_168460	NM_168461	NM_168462
23.3009	1.03635	28.0041	0.091075	88.3722	XLOC_008680	NM_001259801	NM_079309
26.1973	1.02221	30.571	0.451763	14.087	XLOC_008743	NM_001300125	NM_168532
23.7161	1.02623	36.5948	0.625262	22.6999	XLOC_008769	NM_001274870	NM_140383
24.0265	1.01002	36.3868	0.210763	6.03644	XLOC_008797	NM_168571
26.5256	1.00325	46.8355	0.393818	15.8878	XLOC_008828	NM_140465
22.1863	0.992517	37.6094	0.637067	14.2507	XLOC_008871	NM_140516	NM_168624
22.1987	1.03765	44.3032	0.195667	9.45322	XLOC_008915	NM_001274991
25.0912	0.957181	45.2715	0.461221	53.0949	XLOC_008920	NM_079936
27.2917	0.962962	42.5314	0.325192	42.5633	XLOC_008922	NM_001259861	NM_001300149	NM_140586	NM_140587
27.2231	0.999373	33.9523	0.167069	12.4202	XLOC_008964	NM_001104152	NM_140642	NM_168668	NM_168669	NM_168670
27.0096	1.00852	33.4912	2.30598	3.25639	XLOC_008970	NM_001014588	NM_079390
22.7494	0.987161	32.4822	0.799344	10.2058	XLOC_008971	NM_140649
26.4151	1.0529	33.3713	0.222899	6.44439	XLOC_008995	NM_001275048	NM_001275049	NM_140686	NR_048285
23.6484	1.01804	46.2084	0.319361	26.137	XLOC_009044	NM_001043147	NM_001043148	NM_079406	NM_080281	NM_206397
27.834	0.903915	36.5956	3.58748	3.01772	XLOC_009058	NM_140757
24.6916	0.920001	43.337	0.561136	30.0404	XLOC_009068	NM_001259892	NM_001259893	NM_079409	NM_168755	NM_168756	NM_168757
27.9225	1.00204	44.2732	0.421658	46.9968	XLOC_009109	NM_001275095	NM_140810	NM_168781	NM_168782
25.3703	0.908946	24.8768	0.0169064	1.17772	XLOC_009130	NM_140836
22.3038	1.02866	39.363	0.0391583	9.77931	XLOC_009159	NM_168802
27.0402	1.06416	43.5322	0.198307	11.4146	XLOC_009179	NM_001007095	NM_001007096	NM_001170002	NM_001275134
22.1268	1.00394	31.5874	0.585287	1.32395	XLOC_009210	NM_140924
26.3435	0.996191	41.0929	0.83692	4.1694	XLOC_009223	NM_168841
27.2356	1.05106	40.3514	0.0403164	30.3312	XLOC_009235	NM_079933
25.7572	1.03013	37.2966	0.695775	11.0764	XLOC_009245	NM_001170012	NM_001202213	NM_144022
25.0713	0.944409	45.7885	2.75451	1.76376	XLOC_009259	NM_001300202
22.5737	0.980208	35.975	0.193101	0.819642	XLOC_009283	NM_001144518	NM_001144519	NM_001144520	NM_001144521	NM_001259924	NM_001275204
25.4262	1.0544	36.4529	0.29454	18.3559	XLOC_009296	NM_141036
25.3864	1.02291	46.0385	0.157364	34.0848	XLOC_009317	NM_001202222	NM_001202223	NM_001275234	NM_079479	NM_168907	NM_168908	NM_176385	NM_206415
25.9086	0.978111	45.5416	0.519356	8.67775	XLOC_009322	NM_001275242	NM_001275243	NM_001275244	NM_001275245	NM_141072
22.7472	0.975772	28.7212	0.621864	7.23598	XLOC_009350	NM_141114
24.3739	1.0837	45.6253	0.192286	33.4601	XLOC_009355	NM_141123
22.8178	1.00401	37.3313	0.30281	50.7043	XLOC_009420	NM_001110955	NM_001110956	NM_001276238
26.4618	1.04315	38.1914	0.0329295	16.9137	XLOC_009434	NM_001144530	NM_141193
25.4605	0.934084	41.2332	1.59022	9.30279	XLOC_009441	NM_141203	NM_164346	NM_164347
24.5504	0.99492	36.8941	0.798181	13.7487	XLOC_009454	NM_141219
24.8966	0.933619	30.8419	0.865508	2.16347	XLOC_009502	NM_057959	NM_169070	NM_169072
22.0509	0.924769	37.3124	1.15582	2.48243	XLOC_009518	NM_001170040	NM_001275368	NM_001275369	NM_169094	NM_169095
25.3976	0.989493	34.6275	0.333694	24.7857	XLOC_009570	NM_001144541	NM_001275380	NM_001275381	NM_001275382	NM_001275383	NM_001275384	NM_079942	NM_169137
27.0443	0.972863	38.1568	0.225462	29.7589	XLOC_009575	NM_001104225	NM_141396	NM_169139	NM_169140
26.3813	0.977776	31.3659	0.358784	12.9423	XLOC_009651	NM_169194	NM_169195	NM_169196
25.5296	1.04979	43.9664	2.05582	0.363613	XLOC_009654	NM_001300285	NM_169200	NM_169201	NM_206459
23.8772	1.00523	24.6033	0.613176	5.10053	XLOC_009656	NM_001260044	NM_141493
23.6728	0.953854	25.7374	0.708898	8.81833	XLOC_009665	NM_080057
24.9367	0.999255	47.8784	1.128	1.55761	XLOC_009674	NM_001104237
26.4746	1.0854	44.2159	0.193751	28.8823	XLOC_009700	NM_169217	NM_169218
27.7578	1.04381	33.1	0.293973	17.0446	XLOC_009743	NM_141602
27.175	0.962812	48.9367	1.68901	6.13383	XLOC_009750	NM_141609
23.5788	0.955576	35.5486	0.533419	8.66966	XLOC_009758	NM_141620
22.2409	1.0028	43.6973	0.119415	21.4248	XLOC_009776	NM_141646
26.0917	0.966501	41.966	1.52295	6.50018	XLOC_009777	NM_141648
23.5572	0.981044	33.9745	0.455716	15.0011	XLOC_009862	NM_079584
27.7921	0.974786	45.8965	1.08086	38.0462	XLOC_009866	NM_001144563	NM_001170113	NM_001260106	NM_001300349
26.1465	1.02601	45.9772	0.247649	36.295	XLOC_009917	NM_141829
26.3602	1.09133	33.3125	0.814261	8.32555	XLOC_009919	NM_141832	NM_169402
23.6759	1.0468	34.0108	0.251579	114.86	XLOC_009927	NM_141844
23.4813	1.07661	26.248	0.193137	0.225099	XLOC_009929	NM_001275552
22.5676	1.09583	44.7975	0.224669	54.6854	XLOC_009978	NM_080175
22.3497	0.974077	26.862	1.01893	22.7182	XLOC_009987	NM_141937
22.8521	1.07352	43.0368	0.396789	68.0221	XLOC_010082	NM_142061	NM_169557	NM_169558
23.4632	0.950156	38.6339	2.52041	3.15737	XLOC_010110	NM_057392
24.1949	0.965856	29.2569	0.163578	9.62012	XLOC_010135	NM_142146
23.9393	0.952269	34.6934	0.724094	12.353	XLOC_010149	NM_079631	NM_169624
22.7299	0.96745	25.2194	0.802761	29.509	XLOC_010163	NM_079639
27.4636	0.938368	47.4092	1.2872	8.21738	XLOC_010176	NM_142215
23.4302	0.965498	24.0451	1.31748	16.5041	XLOC_010194	NM_001275683
27.9541	0.97468	33.1038	0.98514	14.4435	XLOC_010245	NM_142283
22.3673	0.991794	32.2589	0.542693	12.2301	XLOC_010250	NM_001275710	NM_058094
26.6719	1.01794	44.3047	0.602794	10.7973	XLOC_010412	NM_142526
22.466	0.969867	27.02	0.722223	19.2509	XLOC_010442	NM_001275809	NM_169872
27.2802	1.03539	41.4459	0.487698	6.50436	XLOC_010452	NM_057741	NM_206518
23.6259	1.0443	25.5381	0.0482054	9.92469	XLOC_010463	NM_142605
23.5874	0.968669	45.6554	0.692052	11.6378	XLOC_010527	NM_001260298	NM_142691
23.7342	0.98347	37.4552	0.761546	15.4091	XLOC_010531	NM_142697
22.6705	0.977754	26.6752	0.493555	19.5647	XLOC_010583	NM_001032032	NM_001170212	NM_001170213	NM_001275893	NM_079723	NM_169992
23.0082	0.972898	25.4381	0.0854926	9.14557	XLOC_010601	NM_142774
25.476	0.966797	33.026	0.51279	43.9867	XLOC_010614	NM_001170217
26.8235	0.908578	44.1317	1.5904	5.72547	XLOC_010654	NM_170046
25.2626	1.00911	44.8544	0.181126	109.027	XLOC_010679	NM_079739
22.3237	1.091	36.0999	0.144458	57.5522	XLOC_010688	NM_142919	NM_170086	NM_170087	NM_206547
25.9352	0.985475	46.4803	0.188695	75.2185	XLOC_010707	NM_001260347	NM_001260348	NM_079748
27.5636	0.928828	41.7837	2.66234	7.84086	XLOC_010716	NM_001260349	NM_142956
25.7689	1.0665	39.5388	0.712881	5.67171	XLOC_010778	NM_001202352	NM_143025	NM_143026
24.2302	0.992731	33.9088	0.958294	1.56851	XLOC_010793	NR_125247
22.5577	1.00308	36.2456	0.524638	31.1717	XLOC_010807	NM_001104437	NM_001276016	NM_143070	NM_170193
24.2691	0.904351	42.1944	0.760986	9.9371	XLOC_010815	NM_001032039	NM_001170248	NM_176559	NM_176560	NM_176561
26.8647	1.00709	34.9057	1.0848	15.7279	XLOC_010850	NM_143140
25.1057	0.975014	45.3307	1.69696	1.61732	XLOC_010912	NM_001300611
25.0867	0.949036	33.6763	0.809427	16.4549	XLOC_011029	NM_001170287	NM_143361	NM_170367
23.3435	1.03425	38.8901	0.104208	1515.68	XLOC_011043	NR_003912
25.0459	0.959668	31.8489	0.0795521	9.71681	XLOC_011049	NM_001276112
27.6176	1.03004	48.6113	0.0888529	2.86952	XLOC_011056	NM_001276115	NM_143379
22.2455	1.05385	29.4408	0.0874356	11.628	XLOC_011067	NM_143398	NR_125288
23.6561	1.06228	36.464	0.729485	1.56609	XLOC_011074	NM_143407
23.2167	0.97049	35.5476	0.240037	53.183	XLOC_011080	NM_001170297	NM_001170298	NM_143415	NM_170391	NM_170392	NM_170393	NM_170394	NM_170395	NM_170396
22.7552	0.902876	24.592	5.38696e-13	0.204389	XLOC_011127	NM_001170300	NM_001300665	NM_143478
25.9273	0.928421	29.9878	0.711201	188.593	XLOC_011144	NM_079833
22.7993	0.957633	44.7254	1.82539	0.598887	XLOC_011182	NM_001276189	NM_170512
22.1261	0.961442	36.3975	0.206399	99.5815	XLOC_011192	NM_170522	NM_170523
26.571	0.942373	40.4497	0.669701	9.86629	XLOC_011222	NM_001276213	NM_057882
27.0618	1.03787	47.167	0.236079	16.9851	XLOC_011235	NM_170559	NM_170560
26.6165	1.02731	32.3331	0.335805	47.0433	XLOC_011244	NM_143631	NM_170572	NM_170574
25.9695	0.990369	34.7143	0.0360445	43.7585	XLOC_011284	NM_001275326	NM_001275327	NM_141217	NM_169006	NM_169007	NM_169008
24.9086	0.941056	47.2214	0.9478	31.7565	XLOC_011290	NM_001170036	NM_001275328	NM_141225	NM_169012
25.618	0.954618	42.8011	2.40853	0.206322	XLOC_011317	NM_001259993
25.5077	1.02572	45.5351	0.111117	63.6765	XLOC_011332	NM_141270
24.994	0.920556	48.9011	1.51838	6.8531	XLOC_011335	NM_141274
23.3882	0.933568	34.1807	1.29381	16.151	XLOC_011356	NM_141295
26.7657	0.974264	28.9515	0.372338	17.8119	XLOC_011385	NM_141333
23.6942	0.930217	34.7968	1.6543	2.3297	XLOC_011415	NM_001043219	NM_141393
26.0292	0.9698	45.3453	0.966466	106.488	XLOC_011443	NR_037753
23.6282	0.949293	32.3884	1.31241	12.3301	XLOC_011451	NM_001260028	NM_141433
24.7754	0.972271	47.0917	0.721185	6.84782	XLOC_011486	NM_079534	NM_169187
23.8737	1.00296	36.0544	0.347597	0.534781	XLOC_011509	NM_001104235	NM_001104236	NM_001170070	NM_001275421	NM_141487	NM_169198	NM_169199	NM_206458
25.609	0.945276	44.7449	0.712576	34.8234	XLOC_011510	NM_079546
27.0493	0.960044	43.7658	0.709455	19.8801	XLOC_011520	NM_141500
23.8197	1.014	27.8976	0.724401	1.21742	XLOC_011532	NR_125110
25.5594	0.903668	28.8783	1.98543	47.2874	XLOC_011608	NM_001043225
23.5975	1.00677	27.1386	0.591119	3.09243	XLOC_011613	NM_141637
23.8109	1.08336	34.4968	0.00547873	8.77811	XLOC_011621	NM_001170098	NM_001170099	NM_141644
24.3942	1.08172	27.8277	0.13858	520.462	XLOC_011633	NM_001275501
24.3179	1.01716	35.7092	0.283534	12.5762	XLOC_011655	NM_001104262	NM_001275510
22.3262	0.973688	40.2054	0.379888	54.5167	XLOC_011677	NM_001170109	NM_001260088	NM_001275519	NM_137801	NM_169325	NM_169326	NM_169327
26.7267	0.964617	43.3001	1.75928	1.72087	XLOC_011691	NM_001104268	NM_001260092	NM_001260093	NM_001260094	NM_001275535	NM_141742
22.3992	1.02375	46.3068	1.06335	5.19927	XLOC_011730	NM_001300350	NM_001300351	NM_079588
23.141	0.969161	38.0235	0.165809	125.997	XLOC_011782	NM_143729	NM_169423
26.3559	0.972619	35.7607	0.442939	7.95354	XLOC_011785	NM_058053	NM_169430
23.8423	0.988392	34.515	0.604577	4.27998	XLOC_011786	NM_001104281	NM_001104282	NM_001170121	NM_001275558	NM_169431	NM_169432	NM_176462
24.7951	0.9851	48.0519	0.202665	10.4937	XLOC_011835	NM_001300377
25.4209	0.988547	38.5146	0.424371	7.31253	XLOC_011841	NM_001202282	NM_001300378	NM_141949
24.2202	0.970596	45.3843	0.770738	7.04117	XLOC_011842	NM_141951
26.9341	0.902287	34.4494	1.23625	10.0106	XLOC_011855	NM_080502
24.3935	0.973269	37.2972	0.557293	28.3433	XLOC_011871	NM_001275583	NM_141983	NM_141984	NM_169482
25.3222	1.08899	45.6884	0.153901	14.3631	XLOC_011994	NM_001300399	NM_142122
23.5612	0.994987	38.2789	0.0217486	21.7125	XLOC_011997	NM_001300400
23.5397	1.03745	34.1255	0.285403	10.3476	XLOC_012005	NM_142145
25.6907	0.996562	41.9921	0.899812	4.48436	XLOC_012023	NM_142172
22.6	0.962552	40.9694	1.38689	4.69261	XLOC_012042	NM_142195
23.0631	0.947817	39.7183	0.82405	4.35889	XLOC_012087	NM_001043250	NM_001043251	NM_001202304	NM_001275694	NM_169700	NM_169701	NM_169703	NM_170650
26.3353	1.00735	30.5578	0.175175	14.0861	XLOC_012111	NM_001144588
23.6823	1.01672	25.7937	0.444156	6.22726	XLOC_012123	NM_142316
23.4937	1.06069	37.3459	0.333446	2.16927	XLOC_012147	NM_142337	NM_169744	NM_176508
25.1533	1.03826	45.4232	0.31029	19.6058	XLOC_012179	NM_079663
22.0774	0.943966	26.3088	0.959452	7.57942	XLOC_012201	NM_001300456
22.4374	0.929935	34.109	1.21518	11.7785	XLOC_012207	NM_001275769	NM_169794	NM_169795
25.0961	1.02631	47.0775	0.0542826	6.07264	XLOC_012221	NM_001275775	NM_001275777	NM_001275778	NM_142453	NM_169803	NM_169804	NM_169805
24.2553	1.02363	46.1574	0.409211	8.21613	XLOC_012234	NM_001300463
22.985	1.04435	32.3324	0.0596954	18.3039	XLOC_012257	NM_142503
24.8143	0.990149	41.7984	0.6554	7.6927	XLOC_012271	NM_001275795	NM_142532
25.4255	1.04708	35.9078	0.0844409	60.3559	XLOC_012343	NM_001275835	NM_079693
27.63	1.06865	33.2749	0.031916	7.36639	XLOC_012382	NM_142681
23.7788	1.02144	45.3753	0.856543	3.74516	XLOC_012383	NM_142682
23.4484	0.925858	43.2432	1.60039	11.1182	XLOC_012384	NM_142683
22.1549	0.972581	33.0138	1.18506	5.39852	XLOC_012389	NM_142690
24.6202	0.993968	36.01	1.4915	3.83813	XLOC_012411	NR_074040	NR_074041
24.2893	0.979323	38.5999	0.263828	51.3736	XLOC_012468	NM_142801
23.7961	0.998211	24.4833	0.74299	10.867	XLOC_012476	NM_176540
26.7307	1.04025	44.3798	1.28872	0.196422	XLOC_012527	NM_001043282	NM_142876
24.819	0.908837	47.1594	1.05896	12.2658	XLOC_012616	NM_142988
23.6417	0.98905	25.5456	0.333188	27.2827	XLOC_012635	NM_001043287	NM_001043288	NM_143014	NM_170150	NM_170151	NM_170152
27.0796	1.04803	47.4792	1.08504	4.1976	XLOC_012648	NM_001300585	NM_143030
25.8875	1.01058	40.2917	0.557149	16.6133	XLOC_012685	NM_143099
25.0098	1.04511	39.984	0.37686	18.6546	XLOC_012704	NM_001104448
27.9591	0.999234	46.8645	0.477794	16.5629	XLOC_012708	NM_001276024	NM_001276025	NM_001276026	NM_080146	NM_170654	NM_170656	NM_206570	NM_206571
26.532	1.08833	32.4945	0.114577	12.2319	XLOC_012721	NM_143150	NM_170231
22.8584	1.05257	36.6381	0.125896	11.5639	XLOC_012789	NM_001300616
26.5403	0.980595	44.5237	0.281896	670.482	XLOC_012796	NM_001276069	NM_143252
22.6784	0.971721	29.1955	0.394526	10.7126	XLOC_012797	NM_001014671	NM_001014673	NM_001014674	NM_001014675	NM_001014676	NM_001014677	NM_079796	NM_170293
22.5732	0.95451	40.503	1.54797	0.249191	XLOC_012812	NM_001300625	NM_143270	NM_170307
27.1499	1.0246	44.024	0.500324	13.099	XLOC_012821	NM_001260396	NM_001300627
23.9866	1.00691	24.727	0.0897822	0.312347	XLOC_012828	NM_143291
22.8441	0.99776	38.5335	0.394785	16.25	XLOC_012834	NM_001260398	NM_001260399	NM_001260400	NM_001260401	NM_001260402	NM_143297
25.7036	0.972396	35.6084	0.110355	23.115	XLOC_012867	NR_125280
24.6334	1.01599	40.0334	0.116195	5.3041	XLOC_012872	NM_001170281	NM_143347
25.516	1.0211	48.9837	0.81688	6.38549	XLOC_012913	NM_001276125
22.8188	0.97166	34.5592	0.607296	42.6087	XLOC_012951	NM_143458
27.8454	1.03146	41.7901	0.515572	7.57851	XLOC_012957	NM_143469
24.823	1.04956	45.5055	0.305507	10.2703	XLOC_012964	NM_001276154	NM_001300666	NM_143480
23.3235	1.04299	32.3359	0.206588	15.3096	XLOC_012975	NM_143495
24.1398	0.99985	24.4642	0.365061	7.89978	XLOC_013002	NM_001300673
26.7319	1.09744	41.0299	0.530888	0.108027	XLOC_013064	NM_001276202	NM_079860
27.68	0.968145	44.3464	0.336966	255.339	XLOC_013096	NM_001276217	NM_170555	NM_170556	NM_170557
25.4762	0.958021	31.2479	0.454297	1485.39	XLOC_013105	NM_001300696
27.5378	0.949726	43.4994	0.965314	10.7731	XLOC_013115	NM_001260462	NM_001260463	NM_170577
26.9302	1.04083	30.9772	0.0299041	18.2442	XLOC_013120	NM_080249
23.0335	0.938286	26.4812	0.944326	15.5201	XLOC_013144	NM_001014685	NM_001038709	NM_001258476	NM_001258477	NM_079880	NM_166718	NM_166720	NM_166723	NM_166724
27.1605	1.04173	44.0467	1.9348	3.73889	XLOC_013162	NR_123746
26.7106	1.02847	44.0723	0.3613	151.282	XLOC_013184	NM_001272152	NM_001297790
23.486	0.979444	32.7937	0.843464	28.4212	XLOC_013187	NM_079892
27.968	0.944737	25.8577	0.0721236	28.4738	XLOC_013214	NM_001297786	NR_073619
26.1953	1.08725	43.0808	0.464594	16.769	XLOC_013227	NM_001258497	NM_001258498	NM_001272146	NM_001297788	NM_143692	NM_166793	NM_166794
26.1539	0.931759	31.2465	0.39808	32.7178	XLOC_013228	NM_001103382	NM_001144385	NM_079901
24.806	1.08517	34.5097	0.307648	34.1244	XLOC_013233	NM_143687
22.1579	1.09966	36.3941	0.0284993	784.547	XLOC_013417	NR_003723
23.6154	0.998268	45.2182	0.454256	4.34476	XLOC_013421	NM_001272159	NM_130478
25.6455	0.946101	45.6584	0.550408	9.57357	XLOC_013463	NM_001297832
22.2283	1.03	30.8948	0.33825	7.20211	XLOC_013472	NM_130517
22.0326	0.970418	43.8659	0.0136759	1.17313	XLOC_013488	NM_130538
24.1969	0.986523	41.7147	1.45298	14.1363	XLOC_013521	NM_130600
23.2312	0.982949	42.1068	0.0846068	10.3544	XLOC_013525	NM_001297868
27.0328	0.978798	43.7974	0.205332	35.4333	XLOC_013572	NM_001272262	NM_130658
27.3966	1.08254	44.299	1.00911	2.62575	XLOC_013581	NM_130670
27.4272	1.08015	40.0483	0.13049	5.99597	XLOC_013611	NR_123783
23.5001	0.98877	42.6382	1.20207	1.42058	XLOC_013639	NM_131929
23.9357	0.935717	45.6608	0.649799	4.49163	XLOC_013642	NM_001014720	NM_001014721	NM_001169190	NM_001297931	NM_080330	NM_167008
27.0482	0.94841	43.2637	1.27276	33.2204	XLOC_013655	NM_080334
24.3812	0.950707	42.0836	1.06503	14.6545	XLOC_013666	NM_131970
26.3106	0.936571	38.5742	0.844498	9.98364	XLOC_013718	NM_001297988	NM_132051
26.5943	0.929709	41.9124	1.60662	10.6766	XLOC_013736	NM_078503
22.4328	0.941989	45.1614	0.951212	6.76238	XLOC_013741	NM_001258620
24.6642	0.910149	34.8621	0.697139	6.78525	XLOC_013742	NM_132083
26.4468	0.907246	32.3692	0.712899	15.0492	XLOC_013763	NM_078510
26.9216	0.933026	46.9367	1.17907	3.09424	XLOC_013779	NR_123816
22.6594	1.08837	44.2751	0.22619	14.643	XLOC_013786	NM_001144699	NM_001144700
25.2773	1.09415	37.3318	0.200295	10.6414	XLOC_013795	NM_078514
25.1517	1.08	48.9356	0.528828	7.91761	XLOC_013817	NM_132175
27.3138	1.04599	47.157	0.166192	22.0754	XLOC_013831	NM_001298064
27.5209	0.96171	44.4125	3.3657	0.673378	XLOC_013845	NM_132217
27.0718	0.91368	47.4163	2.36659	8.72798	XLOC_013851	NM_001298079
23.8496	0.952485	39.2159	0.52912	5.86055	XLOC_013871	NM_001169233	NM_001169234	NM_001169235	NM_001258652	NM_001272407	NM_078535	NM_167160	NM_206657
26.3442	0.941809	44.3166	0.415367	162.146	XLOC_013880	NM_080342
26.7022	0.926774	29.8844	1.70469	1.4921	XLOC_013885	NM_001258653	NM_001272430	NM_001272431	NM_132278	NM_206663
27.1562	0.992701	47.0613	1.7689	1.04013	XLOC_013890	NM_001169240	NM_001169241	NM_001201637	NM_001201638	NM_001298100	NM_132287
24.5617	1.05089	45.836	0.49282	14.1553	XLOC_013916	NM_001298116	NM_001298117	NM_001298118	NM_132321	NM_167187	NM_176721
24.0483	1.05213	35.3205	0.345258	11.087	XLOC_013923	NM_132334
22.0623	1.05567	36.593	0.530227	8.07834	XLOC_013941	NM_132360	NM_167206
25.9393	0.936486	36.5657	0.884518	13.0802	XLOC_013950	NM_001298143
24.028	0.968999	43.5439	0.633089	29.5171	XLOC_013981	NM_132428
26.3154	1.03816	46.0683	0.0902073	36.6719	XLOC_014001	NM_001298179
26.7002	0.991366	44.8761	1.05633	23.579	XLOC_014006	NM_167274	NM_167276
24.9471	1.06155	30.6651	0.194566	17.095	XLOC_014019	NM_001298191
26.9417	1.09159	47.4404	0.0777203	2.24863	XLOC_014022	NM_001298192	NM_001298193	NM_001298194	NM_078568	NM_167284	NM_206685
22.8409	0.93819	46.7231	1.03922	5.29095	XLOC_014037	NM_078570
24.8042	0.953719	45.0328	0.330793	34.5537	XLOC_014042	NM_001272526	NM_001272527	NM_001272528	NM_078573	NM_167295
27.3602	0.975924	44.6631	0.477149	3.47014	XLOC_014045	NM_001272532	NM_167302
24.9462	1.06662	36.9879	0.0740605	332.733	XLOC_014048	NM_001298208	NM_001298209
27.9905	0.970998	43.8848	0.6562	23.2973	XLOC_014050	NM_001258702	NM_001258703	NM_001272534	NM_167309
23.167	1.095	34.5837	0.188999	10.2712	XLOC_014058	NM_001298213
27.3691	1.0727	40.744	0.477171	196.359	XLOC_014061	NM_132547	NM_167314	NM_167315	NM_167316
27.6526	0.988751	44.7568	0.500911	11.0665	XLOC_014083	NM_001103493	NM_001103494	NM_001298228	NM_001298229	NM_001298230	NM_132584
23.0784	0.967357	40.1696	0.430593	34.042	XLOC_014092	NM_001272561	NM_167333	NR_002692
24.0483	0.999426	42.7774	3.72663	0.0786374	XLOC_014103	NM_001103495	NM_001258717	NM_001258718	NM_001258719	NM_001258720	NM_001272568	NM_001272569	NM_001298244	NM_132614
23.9642	0.989072	41.8232	0.036234	9.38225	XLOC_014123	NM_001298268
26.7729	0.929537	43.2458	0.550396	58.5892	XLOC_014126	NM_001103499	NM_001298271	NM_001298272	NM_132645	NM_132647	NM_167358	NR_123891	NR_123892
27.2541	1.0275	42.9799	0.367985	79.0786	XLOC_014155	NM_001272602	NM_132689
27.8656	0.977144	31.4533	0.513719	16.2484	XLOC_014201	NM_132744	NM_206713
26.9687	1.00992	44.2603	1.26556	0.475182	XLOC_014204	NM_001042810	NM_001201662	NM_001201663	NM_001272627	NM_001272628	NM_001272629	NM_078603
27.8454	0.983207	31.321	0.406659	19.6854	XLOC_014205	NM_001258745	NM_132762	NM_167424
26.8013	1.03757	36.5751	0.274992	11.6084	XLOC_014227	NM_132796
24.5898	0.940573	45.9247	0.318983	38.4593	XLOC_014239	NM_132816
25.1651	0.950215	35.8093	2.1777	4.83337	XLOC_014269	NM_001103525	NM_001298372	NM_167467
26.0411	0.942951	31.1324	0.667844	27.578	XLOC_014294	NM_001298389	NM_132881
23.5526	1.07306	26.1185	0.180973	71.98	XLOC_014295	NM_080353
26.268	1.01757	37.873	0.206363	10.5115	XLOC_014312	NM_001144732	NM_167520	NM_167521
23.8899	0.953802	46.6594	0.566974	17.8052	XLOC_014313	NM_001298399	NM_132901
27.7236	0.993597	45.3333	0.122489	3149.76	XLOC_014321	NM_001298409	NM_167526	NM_167527
22.1919	1.08539	40.7322	1.08324	3.32813	XLOC_014339	NM_132941
23.3955	1.00125	25.2926	0.820917	12.9352	XLOC_014342	NM_132947	NM_206770
25.7701	0.978451	41.5325	0.679095	9.84527	XLOC_014363	NM_001298442	NM_132985	NM_167567	NM_167568	NM_176748
26.1359	1.02981	27.8895	0.0540252	35.982	XLOC_014371	NM_001298449	NM_133000
23.014	0.900676	42.7267	0.969819	13.9283	XLOC_014374	NM_133010
23.902	1.05087	41.8284	0.25793	20.2788	XLOC_014379	NM_078667
22.8844	1.01702	45.8305	0.110007	13.0177	XLOC_014393	NM_001272738
26.7276	1.07368	42.3096	0.924476	3.01275	XLOC_014405	NM_001103544
27.7837	0.933899	25.8823	0.289318	128.934	XLOC_014420	NM_001272756	NM_001272757	NM_001272759	NM_078678	NM_133077	NM_167624	NM_167625	NM_176758
24.7798	0.913257	43.1583	6.77976	0.191114	XLOC_014455	NM_133136
26.7087	1.04902	45.4864	0.283825	21.6081	XLOC_014466	NM_001014752	NM_001014753	NM_001014754	NM_001014755	NM_001014756	NM_001201742	NM_001258824	NM_001258825	NM_001258826	NM_001272777
24.4955	0.995201	46.9741	0.715596	12.2667	XLOC_014482	NM_001031900	NM_001031902	NM_001298518	NM_167671
25.8787	0.911622	42.5135	0.609161	99.7137	XLOC_014491	NM_001258833	NM_001258834
22.5949	0.960647	28.5237	0.656959	13.3835	XLOC_014497	NM_001298533
27.9877	0.925742	43.3904	0.80437	9.08512	XLOC_014499	NM_001272803	NM_001272804	NM_001272805	NM_134510
26.1591	0.966279	40.0208	0.377064	10.9215	XLOC_014521	NM_134544
23.5482	1.0679	46.4163	0.424358	6.72636	XLOC_014526	NM_001298564
23.6185	0.995845	46.329	0.852495	9.51467	XLOC_014530	NM_001169337	NM_001298566	NM_167706
22.7434	0.952233	33.4261	0.510081	70.0667	XLOC_014547	NM_001103570	NM_001272819	NM_001272821	NM_134578
26.5643	0.999899	44.1879	0.422515	68.7271	XLOC_014549	NM_134580	NM_167726
27.8061	0.982976	48.3794	0.679597	16.7684	XLOC_014585	NM_001042859	NM_001298612
25.3799	1.08242	46.5414	0.519017	7.06033	XLOC_014600	NM_001297809	NM_001297810	NM_080140
25.7285	0.979813	45.1953	0.243734	749.324	XLOC_014615	NM_057786	NR_033152
24.8456	0.986488	36.5663	0.233397	6.12894	XLOC_014624	NM_130513
26.9109	0.996687	30.3587	0.574923	9.03526	XLOC_014646	NM_001272200	NM_130548	NM_206602
24.1434	1.00618	24.6555	0.432717	12.5492	XLOC_014653	NM_001297850
23.3022	0.981831	32.8648	0.280677	21.0652	XLOC_014654	NM_130560
22.7708	1.05704	24.4395	0.581035	5.94752	XLOC_014671	NM_001297864	NM_130591
26.4575	0.99556	46.5044	0.122884	2.48515	XLOC_014689	NM_130618
27.822	0.983917	44.7616	0.35843	8.92846	XLOC_014696	NM_001297875	NM_166931
26.5402	0.940471	28.9403	2.99314	0.14868	XLOC_014699	NR_123777
23.8212	0.99484	46.3369	0.556236	17.1195	XLOC_014741	NM_130671
22.5301	1.02062	39.7629	1.06398	0.655504	XLOC_014749	NM_130678
24.135	0.974338	43.5937	2.73462	0.810167	XLOC_014792	NM_001297927
22.6029	1.03098	28.0792	0.319954	10.3157	XLOC_014809	NM_001272310	NM_080332
23.2588	1.0246	31.6395	0.143679	9.50743	XLOC_014864	NM_132018
22.9307	0.931355	34.4112	0.395386	35.8885	XLOC_014879	NM_132045
24.2261	1.0547	25.9885	0.205929	64.8652	XLOC_014902	NM_001258619	NM_132076	NM_206632
22.4613	0.950393	27.9647	0.822482	38.4615	XLOC_014924	NM_132104
26.1172	0.99058	44.569	1.39092	4.96343	XLOC_014929	NM_132113
27.5774	1.00945	31.5607	0.324956	8.03898	XLOC_014931	NM_001272358	NM_132115
23.6394	0.904897	40.5529	0.556577	30.3253	XLOC_014932	NM_001298028	NM_001298029	NM_001298030	NM_001298031	NM_167085	NM_167086
25.5169	1.06484	32.6596	0.259955	16.0523	XLOC_014950	NM_001272373	NM_176698	NM_176699
22.7075	0.965141	26.6303	0.491272	7.65165	XLOC_014980	NM_001272382	NM_001272383	NM_078516	NM_206639
27.5261	0.977643	41.525	0.722623	28.1737	XLOC_014990	NM_001298058
24.981	0.956236	41.3491	0.584011	25.9163	XLOC_015007	NM_132210	NM_167145	NM_167146
26.929	1.01198	45.5066	0.289285	16.2104	XLOC_015027	NM_132247
27.1947	1.01036	42.6996	0.906233	5.22523	XLOC_015030	NM_001298088
23.9262	0.98688	35.2906	0.373427	16.5146	XLOC_015064	NM_001144707	NM_001144708	NM_001258658	NM_001258659	NM_001298107	NM_132297	NM_176716
26.8068	1.01475	36.0044	0.613834	12.704	XLOC_015073	NM_132304
24.4374	1.006	27.8792	0.29758	18.689	XLOC_015079	NM_132317
22.2192	1.0274	25.3333	0.0139254	211.317	XLOC_015094	NM_001298129	NM_132339
27.414	0.950056	43.5631	0.721644	69.9142	XLOC_015145	NM_001103471	NM_001103474	NM_001272484	NM_001272485	NM_001272486	NM_001272487	NM_001272488	NM_001272489	NM_001272490	NM_001272491	NM_001272492	NM_176723	NM_206678
27.9925	1.07249	47.6767	0.17443	114.979	XLOC_015156	NM_001298158	NM_001298159	NM_167245
27.6071	1.01398	45.7919	0.240652	227.887	XLOC_015157	NM_001272503	NM_001298161	NM_078555	NM_167246	NM_167247	NM_167248	NM_176725
23.6411	0.999256	33.2812	0.3369	71.1915	XLOC_015176	NM_080148
22.2673	1.03128	27.5137	1.65854e-12	0.0713761	XLOC_015212	NM_078575
23.3963	0.974399	24.5363	0.430305	10.3755	XLOC_015221	NM_132529
23.9386	0.931885	41.374	0.611548	9.59717	XLOC_015312	NM_001272599	NM_001272600	NM_080046
23.9015	0.917089	47.0929	1.60859	9.70567	XLOC_015320	NM_001201658	NM_001298303	NM_132702
23.3128	1.03791	31.7251	0.502193	2.04722	XLOC_015369	NM_132757
25.3891	0.926666	42.058	0.311171	1405.75	XLOC_015384	NM_132777
27.7266	1.0994	33.1242	0.278062	2.13906	XLOC_015417	NM_001272647	NM_001272649
22.3087	1.06641	44.2677	0.120904	14.4014	XLOC_015430	NM_001298367	NM_132842	NM_206718	NM_206719	NM_206720	NM_206721	NM_206722
26.4485	0.948796	45.6207	0.810596	7.59813	XLOC_015444	NM_001272656	NM_001272657	NM_001298376	NM_132858
24.7716	1.02101	41.2191	0.118959	17.8192	XLOC_015455	NM_001298385	NM_001298386	NM_078637	NM_167480	NM_167481	NM_206759
23.0216	1.02192	39.911	0.70396	169.066	XLOC_015458	NM_001169300	NM_001169301	NM_132876	NM_206760	NR_047820
26.7919	0.959105	46.2539	0.902452	41.6131	XLOC_015466	NM_001014746	NM_167492
27.2914	1.03028	47.0719	0.13445	1.85383	XLOC_015485	NM_001272691
27.4609	0.997915	41.6472	0.46176	8.35092	XLOC_015487	NM_001258786
26.0521	0.931177	40.3259	0.812153	12.4544	XLOC_015492	NM_001298406	NM_001298407	NM_001298408	NM_080535
23.9066	0.907144	40.2216	0.525407	12.206	XLOC_015572	NM_001272727	NM_001272728	NM_001272729	NM_001272730	NM_133003	NM_167572	NM_167573
23.8734	0.946756	32.538	0.0616187	8.26086	XLOC_015573	NM_133004
27.2541	1.03956	43.2817	0.108469	156.641	XLOC_015635	NM_001169320	NM_001298482	NM_001298483	NM_001298484	NM_133085
26.3378	1.08376	33.7027	0.0909617	8.20128	XLOC_015649	NM_133097
25.4682	0.933764	34.3727	0.584871	14.6505	XLOC_015655	NM_001298489	NM_001298490	NM_133111
22.4381	0.951745	44.4584	0.975149	2.97592	XLOC_015677	NM_001298506
23.592	1.01138	41.079	1.06256	67.6536	XLOC_015684	NM_001272776	NM_133160	NM_167657
25.3872	0.983156	47.3465	0.528945	6.31876	XLOC_015687	NM_001169326	NM_001169327	NM_001298515	NM_167662	NM_167663
23.2324	0.940176	26.9011	0.579082	40.5821	XLOC_015688	NM_001201743	NM_001201744	NM_001258827	NM_001272779	NM_001272780	NM_167665	NM_167667
24.2506	1.07403	24.6333	0.439495	12.0187	XLOC_015694	NM_001272785	NM_001272786	NM_001272787	NM_134487
24.2001	0.91852	42.3381	0.40806	17.732	XLOC_015695	NM_001272789	NM_001272790	NM_001272791	NM_001272792	NM_134490
25.3963	0.993829	44.7071	0.680475	18.0188	XLOC_015696	NM_134492
22.9578	0.957837	24.1257	0.387403	16.0182	XLOC_015698	NM_001298524
22.741	1.01472	34.7491	0.322315	8.24707	XLOC_015711	NM_001272806	NM_001298536	NM_134511
26.5619	1.03569	31.8491	0.147965	5.18435	XLOC_015712	NM_001258839	NM_001258840	NM_134512	NM_167685
26.3163	1.0206	31.6426	0.325543	6.18801	XLOC_015716	NM_001258841	NM_134517
26.2669	1.02135	41.3356	0.0447569	7.28054	XLOC_015742	NM_134535
27.4421	0.906582	26.5296	2.1695	1.58985	XLOC_015743	NM_001169334	NM_001298559
24.1393	1.01425	47.6519	0.563479	5.46833	XLOC_015791	NM_001272835	NM_001272836	NM_134601
25.6689	0.944339	45.6775	2.94497	2.97219	XLOC_015826	NM_001298596	NM_134615
22.0481	0.94046	38.1716	0.956515	14.7637	XLOC_015828	NM_001272843	NM_134619
22.8978	1.01124	26.0122	0.0865086	24.4118	XLOC_015838	NM_001038771	NM_001272852	NM_001272853	NM_001272854	NM_001272855	NM_078714

## Sheet: 11-14h
period	decay rate	phase	relative amplitude	mean	tracking id	Refseq ID
13.2573	1.03613	27.7651	0.184197	24.4932	XLOC_000005	NM_001169366	NM_001169367	NM_001258884	NM_001272859	NM_134643
13.8122	1.07138	26.0895	0.0732624	44.2626	XLOC_000008	NM_001272861	NM_134646
13.7906	0.902221	29.7399	0.396578	23.2339	XLOC_000016	NM_001258887	NM_001272873	NM_001272874	NM_001272875	NM_001272876	NM_079979	NM_164374	NM_164375
13.3182	1.00352	26.4702	9.59148e-07	0.291671	XLOC_000024	NR_073678
11.353	1.00614	24.1736	0.68618	12.3299	XLOC_000028	NM_134672
11.598	1.00717	30.2947	0.320038	3.88093	XLOC_000031	NM_001272889	NM_057503	NM_057504	NM_205882	NM_205883	NM_205884	NR_124001
13.1824	0.983895	30.8456	0.288957	100.585	XLOC_000043	NM_134681
13.0488	1.0118	28.1274	0.320175	13.9211	XLOC_000048	NM_134689
11.507	1.06746	31.7442	0.53326	8.8983	XLOC_000073	NM_057628	NM_164389	NM_164390
13.8527	0.981838	36.9917	0.246262	24.2704	XLOC_000079	NM_001014453	NM_001014454	NM_001014455	NM_001272921
13.4393	0.998629	34.6826	0.486999	5.13831	XLOC_000089	NM_134723
12.2237	1.00543	35.0784	0.212207	19.3451	XLOC_000090	NM_134725
13.2574	0.916317	29.0569	0.806784	41.7245	XLOC_000094	NM_134731
12.6915	0.94159	25.3518	0.816584	16.2016	XLOC_000099	NM_001272930
13.2304	1.0249	26.3514	0.515456	7.01794	XLOC_000100	NM_001258901	NM_001258902	NM_001272931	NM_134739	NM_164409
11.3665	0.911602	29.5787	2.31381	1.43259	XLOC_000102	NM_001258903	NM_001258904	NM_134742
11.139	0.939799	28.7246	0.712967	4.89619	XLOC_000126	NM_134765
13.948	0.915418	35.2812	0.605939	53.7825	XLOC_000128	NM_001272948	NM_057657
13.8638	1.04962	33.5643	0.917145	13.0692	XLOC_000131	NM_001298636
11.1913	1.00008	27.5234	0.625404	8.62659	XLOC_000176	NM_001273005	NM_134834
12.9391	0.971665	35.3901	0.512222	27.2919	XLOC_000198	NM_080360	NM_164496	NM_164497
11.1312	0.953936	30.8788	0.138754	12.134	XLOC_000206	NM_001273038	NM_078737
12.2736	0.941017	31.9006	0.602925	22.1656	XLOC_000212	NM_134881	NM_164509	NM_164510
13.7785	1.00086	26.5199	0.461117	9.02466	XLOC_000219	NM_057456
12.5545	1.04066	33.693	0.183062	10.6681	XLOC_000225	NM_134894
12.4231	0.987876	26.3224	0.00687598	112.265	XLOC_000233	NM_001144306	NM_134904
13.6493	1.02299	34.6786	0.0750346	31.3494	XLOC_000256	NM_001298657	NM_134933
12.5184	1.02433	26.5015	1.85266e-06	0.0784505	XLOC_000262	NR_124049
13.5255	0.982342	25.321	1.67235	0.0514712	XLOC_000293	NM_001258935	NM_001258936	NM_134964
12	1.0007	27.1184	1.30548e-12	0.0615221	XLOC_000294	NM_143795	NM_164561
11.575	1.06535	32.9554	0.622779	0.328169	XLOC_000354	NM_001273118
11.0226	0.905394	30.7277	1.71851	8.37122	XLOC_000368	NM_135041
12.4375	0.930842	29.626	0.517044	148.503	XLOC_000406	NM_001273169	NM_001273170	NM_135086
12.4893	0.912702	27.8528	2.97325	6.16286	XLOC_000431	NM_164662
12.2668	0.90591	35.715	1.12434	20.4306	XLOC_000446	NM_001273182	NM_001273183	NM_001273184	NM_057219
11.6509	1.00088	25.6366	0.53957	14.8788	XLOC_000457	NM_001144323	NM_135140	NM_164678
11.8042	0.963059	35.3249	0.132166	4.12511	XLOC_000488	NM_135181
11.843	0.941691	30.6534	0.680506	71.2539	XLOC_000497	NM_135202
13.5409	1.02499	28.7889	0.189716	11.6901	XLOC_000504	NM_135216
13.5165	1.07095	29.9139	0.2531	7.27752	XLOC_000516	NM_057866
11.3635	1.09133	30.1002	0.0989866	6.63881	XLOC_000524	NM_057920
12.1767	1.00179	25.8602	0.83498	0.2784	XLOC_000530	NM_135248
13.834	0.966147	37.5817	0.695818	12.2275	XLOC_000574	NM_135304
12.4721	0.968691	36.1199	0.433088	3.04433	XLOC_000590	NM_001298809	NM_135336
12.5157	0.998214	33.7157	0.924768	21.3732	XLOC_000606	NM_001273303	NM_001273304	NM_135351
13.8381	1.01781	24.9144	0.318076	12.4971	XLOC_000615	NM_135365
11.797	0.959587	30.8269	0.976577	3.7165	XLOC_000623	NM_001298820	NM_001298821	NM_135372
12.521	0.999747	31.3635	1.35008	1.73395	XLOC_000648	NM_001273329
12.9418	1.02122	25.3937	0.6615	9.53778	XLOC_000656	NM_001273340
12.9797	0.977703	26.8155	1.22958	2.52833	XLOC_000657	NM_175992	NM_175993	NM_175994
13.675	0.908284	30.2847	1.60316	3.17206	XLOC_000681	NM_001042884	NM_001169445	NM_001201816	NM_001273348	NM_001273349	NM_176002
11.9257	1.06881	29.1273	0.567822	8.44796	XLOC_000688	NM_057599
13.0408	1.00625	35.988	0.0889579	89.0825	XLOC_000696	NM_135441
11.5355	1.05448	30.7168	0.214279	171.981	XLOC_000713	NM_078802	NM_164863
13.9798	0.946835	37.123	0.527066	72.8277	XLOC_000717	NM_001273364
12.5206	0.953882	35.234	0.486872	110.067	XLOC_000720	NM_001273369
13.1298	0.93506	28.4142	0.586837	105.22	XLOC_000725	NM_001259025	NM_135469
11.4064	0.948926	28.6279	1.10729	24.4267	XLOC_000734	NM_001273375	NM_001273376	NM_135479
11.562	0.951683	32.3765	0.989813	16.9616	XLOC_000777	NM_135538
12.3096	0.932197	34.8523	1.22377	12.1479	XLOC_000801	NM_058093
11.2006	0.982651	30.3533	1.07036	2.04809	XLOC_000802	NM_135561
12.62	1.09479	30.1679	0.255059	1.05739	XLOC_000807	NM_001038806
13.8997	0.979344	25.6358	0.818318	7.61123	XLOC_000809	NM_001273424
12.0178	1.09435	35.7431	0.157848	11.5666	XLOC_000832	NM_135599	NM_164941
13.221	0.934996	36.6913	0.570989	43.9903	XLOC_000850	NM_001259037	NM_001259038	NM_001273439	NM_001273440	NM_001298895
12.6829	1.00163	27.5002	0.582278	2.01623	XLOC_000851	NM_143799
11.3522	0.978877	32.4181	1.02164	0.957466	XLOC_000922	NM_138760
11.1534	0.974803	32.6099	0.197736	36.0092	XLOC_000931	NM_135703	NM_164991
13.6475	1.052	24.9444	0.859739	6.42307	XLOC_000957	NM_001169495
11.5694	0.968729	34.1176	0.100354	8.19994	XLOC_000971	NM_001273498	NM_080152
11.2271	1.00727	32.0037	0.328574	6.51724	XLOC_000981	NM_058003
11.8433	1.06986	31.2301	3.89777e-07	0.135927	XLOC_000993	NM_135781
11.8336	0.972129	35.0703	4.59362e-07	1.07577	XLOC_001019	NM_001032084
11.9758	1.01256	24.7147	0.00385905	2.3207	XLOC_001038	NM_001042896	NM_135830
11.2746	1.01506	27.0091	0.818876	21.1082	XLOC_001045	NM_058071
12.3412	1.08298	26.1623	0.192263	1.38655	XLOC_001050	NM_001298986	NM_057698	NM_165070
11.4608	1.02544	30.4842	0.213082	0.522164	XLOC_001055	NM_001273523	NM_176031
12.2323	1.01446	32.4923	1.31204	0.865199	XLOC_001060	NM_001298994	NM_079959	NR_124243
13.1182	1.05398	34.1161	0.116745	6.50981	XLOC_001079	NM_001259102	NM_001299002
12.0152	1.00009	30.5562	2.55298	0.142614	XLOC_001083	NM_057569
12.6992	1.04868	29.3256	0.884619	10.3669	XLOC_001107	NM_165097
12.8007	0.962813	26.5989	1.368	2.95372	XLOC_001109	NM_078844
12.0943	0.960848	31.3955	0.135429	47.2565	XLOC_001183	NM_001273560	NM_001273561
12.2239	1.02528	32.1589	0.917672	6.57398	XLOC_001185	NM_135939
12.23	0.934743	27.1377	1.35961	2.92219	XLOC_001188	NM_001273565	NM_135942
11.442	1.02434	32.7563	0.324577	2.62851	XLOC_001216	NM_135962
13.0556	0.989101	33.9711	0.994656	4.85408	XLOC_001225	NM_135969	NM_165194	NM_165195	NM_206002
12.102	0.987908	27.971	0.632556	8.6088	XLOC_001254	NM_001042901	NM_001042902	NM_001144361	NM_001144362	NM_001169525	NM_001169526	NM_001273597	NM_001273598	NM_001273599	NM_001299084	NM_135991	NM_165213	NM_165214	NM_176058
11.3271	1.07451	27.4221	5.4953e-15	1.4135	XLOC_001272	NR_124335
12.326	1.03716	34.5944	0.227596	3.54472	XLOC_001342	NM_136078
12.4847	1.02306	26.2025	0.113323	31.6106	XLOC_001355	NM_136092
11.9856	0.935256	32.9913	3.80953	0.126186	XLOC_001392	NM_136135
11.0012	1.01252	34.3209	0.268203	21.1334	XLOC_001428	NM_001169549	NM_001259172	NM_001259173	NM_001259174	NM_001299170	NM_001299171	NM_080115	NM_165323	NM_165324	NM_165325
13.557	0.95723	35.3935	2.50671	93.7361	XLOC_001433	NR_003765
11.5103	1.07105	26.8494	0.543445	21.7687	XLOC_001449	NM_001259176	NM_001273696
13.941	0.934354	36.1913	0.642358	18.3675	XLOC_001476	NM_001259179	NM_001259180	NM_001259181	NM_001259182	NM_058148
13.1605	1.02491	27.2298	0.750704	0.401933	XLOC_001492	NR_124407
13.9446	1.08749	29.4578	0.171203	4.61261	XLOC_001499	NM_001144375	NM_001144376	NM_001144377	NM_001144378	NM_001144379	NM_001259187	NM_001259188	NM_001273731	NM_001273732	NM_001273733	NM_136244	NM_165355
12.8935	0.962388	29.9429	0.670355	9.65545	XLOC_001500	NM_136246
13.396	1.03108	34.6362	0.0680927	64.6414	XLOC_001505	NM_001103716	NM_001299190	NM_165357
13.4863	1.0098	34.7346	2.67987e-14	0.569591	XLOC_001506	NR_124410
11.9953	1.03415	28.0223	1.70285	0.586418	XLOC_001515	NM_165370	NM_165371	NM_165372	NM_165373
12	1.02908	33	0.0631788	0.11759	XLOC_001522	NM_001273746	NM_136264	NM_165378	NM_165379
13.8458	1.07582	25.2454	0.313817	3.12524	XLOC_001590	NM_078891
11.1368	0.948908	32.2192	2.53084	1.60929	XLOC_001610	NR_124437
12.5648	1.02082	25.2127	0.171462	14.0463	XLOC_001617	NM_001042932	NM_001042934
13.3878	0.917638	35.8552	0.574114	27.1858	XLOC_001622	NM_001258872	NM_001258873	NM_001258874	NM_001258875	NM_001272858	NM_078715	NM_164348	NM_164349	NM_164350	NM_164351	NM_164352
11.5717	0.933169	31.2109	1.50409	1.71449	XLOC_001625	NR_123997	NR_123998
11.6353	1.00811	29.0239	0.658282	1.32882	XLOC_001633	NM_134656
13.522	0.907337	28.1176	1.74018	8.54926	XLOC_001644	NM_001298617	NM_134669
11.9928	0.989992	29.7974	0.0829419	4.73015	XLOC_001659	NM_134683	NM_175945
11.951	1.04654	32.3135	0.0031768	10.0857	XLOC_001679	NM_134706
13.4696	0.990736	25.3042	0.407847	26.5277	XLOC_001684	NM_057892
11.3441	0.95043	35.0552	0.511748	14.6854	XLOC_001692	NM_078726	NM_164403
11.1383	1.01642	27.2048	0.250547	40.1782	XLOC_001695	NM_001272925	NM_134724	NM_164405
12	0.994308	33.0285	3.61395e-12	0.0955142	XLOC_001720	NM_134761
13.1561	1.05037	36.4817	0.132386	5.77346	XLOC_001721	NM_134764
12.7134	1.09156	25.7314	0.0598612	21.0647	XLOC_001726	NM_001272951	NM_134770
12.63	0.922579	25.5723	0.239415	218.595	XLOC_001728	NM_001169382	NM_058073	NM_164431	NM_164432	NM_164433	NM_164434
11.3892	1.06514	32.6718	0.145696	36.5754	XLOC_001759	NM_001272979	NM_001272980	NM_078731	NM_164457
13.4018	1.02914	27.5387	0.776676	2.02608	XLOC_001766	NM_134810
12.5239	0.937748	31.8461	1.98914	11.0296	XLOC_001769	NM_001144295
12.4232	0.946112	36.2433	2.13639	5.24793	XLOC_001788	NM_001014461	NM_001272994	NM_134825
11.2147	0.96013	25.1122	0.533014	51.3968	XLOC_001789	NM_001272996	NM_001272997	NM_001272998	NM_078733	NM_164475	NM_164476	NM_164477	NM_164478	NM_164479
11.0594	1.01182	32.5118	0.44308	11.7863	XLOC_001800	NM_001144297
11.1256	1.03118	29.7851	1.31591	11.632	XLOC_001821	NM_001273033	NM_134865
11.4416	1.04726	25.7145	0.415694	21.7249	XLOC_001840	NM_134887	NM_164518
12.4807	0.982931	27.521	1.19372	0.790965	XLOC_001851	NM_001103594	NM_001273058	NM_001273059	NM_001273060	NM_001273061	NM_057805	NM_164524	NM_164525	NM_164526
13.9416	0.986572	29.6747	0.183746	14.0613	XLOC_001865	NM_001103598	NM_001103599	NM_001103601	NM_001258927	NM_134926	NM_205901
12.8705	1.02562	29.6343	0.156823	7.79236	XLOC_001873	NM_134935
11.41	0.980625	32.4418	0.356041	5.73914	XLOC_001874	NM_134937
13.347	1.04293	24.8542	0.22797	6.61018	XLOC_001883	NM_134947
12.2062	1.08572	27.9145	0.114487	3.03544	XLOC_001907	NM_134965
13.6171	1.02202	28.1437	0.570687	2.35601	XLOC_001912	NM_001273082
12.7406	0.981156	35.8247	1.54953	5.89201	XLOC_001918	NM_164570	NM_164571
12.0853	1.06718	33.073	0.897931	0.14934	XLOC_001920	NM_058149
12	1.03783	33	0.853786	1.51118	XLOC_001929	NR_124073
12.5155	0.986621	32.6864	0.495889	4.18557	XLOC_001932	NM_001273093	NM_134982
11.8622	0.988316	31.8988	1.05072	13.7561	XLOC_001963	NM_078749
12.4303	0.958107	33.2361	0.829739	12.0882	XLOC_001968	NM_078752
12.6832	0.975988	30.3001	1.04943	7.54119	XLOC_001976	NM_001273133	NM_143776	NM_164605
13.854	0.900488	24.0051	1.26941	13.6021	XLOC_001977	NM_135044
12	0.979579	33	1.74826	3.83147	XLOC_001986	NM_135059
13.5314	1.03449	29.5432	0.0676339	66.0891	XLOC_001988	NM_135061
12.1035	0.90538	31.482	0.821725	27.5774	XLOC_001992	NM_001042873	NM_135062
11.2312	1.09234	31.5848	0.356575	6.83719	XLOC_001996	NM_175975	NM_175976	NM_175977	NM_175978
12.8187	1.00699	27.1806	0.999468	2.0015	XLOC_001998	NR_124081
12.5022	1.07464	29.2355	0.651021	0.523029	XLOC_002011	NR_124091
12.0138	1.01394	30.0282	0.807879	0.192858	XLOC_002030	NM_135110	NM_164658
12.5946	0.951491	28.414	0.322748	5.25985	XLOC_002106	NM_001103632	NM_001273206	NM_001273207	NM_001273208	NM_001273209	NM_001273210	NM_001273211	NM_164696
12.6908	0.992797	24.1176	1.34257e-15	2.19021	XLOC_002112	NM_078770
12.8419	0.975649	26.1247	1.0059	0.198995	XLOC_002123	NM_001169425	NM_001273227	NM_001273228	NM_001273229	NM_001273230	NM_001273231	NM_001273232	NM_135228	NM_164709
13.8897	1.00226	37.5297	0.325439	33.2748	XLOC_002133	NM_001273239	NM_164718
11.0681	1.00122	32.066	1.09848	4.19766	XLOC_002142	NM_135244
13.7307	0.976729	25.1112	0.363443	21.5957	XLOC_002145	NM_001273244
12.2896	1.0244	35.1982	0.191632	19.8453	XLOC_002154	NM_001103637	NM_001103638	NM_001103639	NM_001298777
12.3138	0.945993	30.8234	0.43327	5.93109	XLOC_002159	NM_135259	NM_164741
11.6868	1.03911	29.3663	0.023194	14.3056	XLOC_002223	NM_001201785	NM_001201786	NM_001298812	NM_135341
12.7699	1.03491	30.2644	0.0199878	67.5633	XLOC_002235	NM_001259010	NM_135355
13.1653	1.07108	28.0361	0.152004	9.90585	XLOC_002262	NM_001273322	NM_143788
13.8987	1.00672	24.683	0.150929	2.17154	XLOC_002286	NR_124148
13.7254	0.988566	33.4695	0.314128	72.9548	XLOC_002312	NM_001298852
13.1459	0.966599	29.5502	0.69922	12.2944	XLOC_002332	NM_001103664
11.1477	1.02127	26.0908	0.12373	2601.56	XLOC_002338	NM_001273374	NM_001298856
11.2709	1.00045	34.433	0.666748	8.38775	XLOC_002349	NM_135489
12.9343	1.03531	28.4852	0.0943217	16.2409	XLOC_002351	NM_078805
11.2256	0.983994	28.5879	0.0109177	8.13724	XLOC_002354	NR_124169
12.749	1.08656	27.5595	0.278044	6.05254	XLOC_002360	NM_135507
13.6495	0.910457	27.2693	1.55382	10.8165	XLOC_002370	NM_001169459	NM_164900
13.7574	1.05567	31.0203	0.126416	33.472	XLOC_002376	NM_135525
12.616	0.949933	30.56	1.55637	7.12683	XLOC_002398	NM_135558
13.2683	1.02186	28.5078	3.6007	2.40715	XLOC_002399	NM_135559
12.0412	1.02546	34.1941	0.299343	1.2969	XLOC_002402	NM_001273421	NM_135563
11.2888	0.946285	32.3495	0.518929	33.2706	XLOC_002421	NM_135600
13.1883	0.915287	24.7047	0.753488	14.1254	XLOC_002422	NM_135602
13.7252	0.995889	35.9188	2.01912	0.647571	XLOC_002431	NM_001032069	NM_001032072	NM_078817
12.1839	0.913065	35.0522	0.534636	0.489808	XLOC_002451	NM_057527
11.7869	0.909989	25.044	0.821514	12.9296	XLOC_002460	NM_001259046	NM_135643
11.5414	1.01774	25.5494	0.0264743	9.40735	XLOC_002472	NM_001273451	NM_001273452	NM_001273453	NM_080254
13.6114	1.03148	26.1168	0.111374	332.434	XLOC_002539	NM_001038812	NM_001259074	NM_001259075	NM_001273483	NM_165010	NM_165011	NM_205966
12.8676	0.927684	34.9169	0.931897	21.1766	XLOC_002561	NM_001273493	NM_135745
11.6867	0.950192	33.3354	0.573167	13.8559	XLOC_002568	NM_001169496	NM_135753
13.679	1.01358	25.0426	0.647299	0.124457	XLOC_002581	NM_001273506	NM_001273507	NM_135771
13.5782	0.978981	32.1971	1.47682	12.0587	XLOC_002583	NM_001273508	NM_135774
11.2339	0.96029	33.6512	0.450151	7.67551	XLOC_002610	NM_001273516	NM_057977	NM_165046
12.2107	1.01374	25.7395	0.378278	11.2797	XLOC_002641	NM_144477
13.7996	0.985306	26.2516	1.18966	0.788312	XLOC_002642	NM_001298992	NM_135849
13.2544	0.93257	33.6137	1.05882	13.4779	XLOC_002653	NM_001038817	NM_001038818	NM_001273527	NM_078840	NM_205988	NM_205989
12.5597	0.999685	28.899	1.04238	11.6735	XLOC_002708	NM_001038821	NM_001038822	NM_001169512	NM_001169513	NM_165106	NM_165107	NM_165109
12.5566	1.07799	30.4088	0.0106987	2.6609	XLOC_002729	NM_001103694	NM_001201888	NM_001273537	NM_001273538
11.7168	1.01583	24.7732	0.363267	34.0997	XLOC_002771	NM_135943
13.0915	0.959413	26.2267	0.114344	104.65	XLOC_002800	NM_001299056	NM_135963
11.589	0.903494	32.5221	0.676994	15.1698	XLOC_002803	NM_001273588	NM_078864	NM_135968
13.7543	0.953207	24.4122	0.621463	18.9017	XLOC_002813	NM_001259124	NM_058061
11.6683	1.08821	29.7528	0.756821	0.850761	XLOC_002903	NM_001169539
13.852	0.971168	32.0687	0.300069	21.2126	XLOC_002910	NM_001299128	NM_058040
11.7318	0.986155	26.2016	0.0357592	25.7076	XLOC_002911	NM_001144363	NM_001299129	NM_136059
13.4885	0.989813	33.5189	0.342235	65.225	XLOC_002928	NM_001299141
11.4297	0.991855	29.0211	0.0652924	168.938	XLOC_002933	NM_001299150
12.4572	0.983777	28.6513	0.126775	2342.46	XLOC_002936	NM_001273621	NM_079948
11.1053	0.978618	27.9386	0.486265	11.8871	XLOC_002943	NM_080530
13.7161	0.953481	31.1057	0.488776	21.7403	XLOC_002977	NM_136136
13.2546	0.924546	34.6091	1.21504	5.47863	XLOC_002984	NM_136148
13.7044	0.986911	25.8915	0.425669	15.0741	XLOC_002985	NM_001273664	NM_136149	NM_165312	NM_176061
13.1428	1.01013	32.8792	0.363392	4.83713	XLOC_002991	NM_136154
11.8576	0.987739	34.0566	5.15672e-15	0.347865	XLOC_003029	NR_048018
12.5835	1.00158	29.026	0.796596	1.09501	XLOC_003035	NM_001259175	NM_136190
13.8648	1.06755	29.4366	0.2046	12.0436	XLOC_003052	NM_136205	NM_165338
12.7902	0.995472	29.5188	0.143709	41.8275	XLOC_003056	NM_001273708
13.1808	0.974243	30.5681	0.499415	11.3828	XLOC_003068	NM_001169555	NM_001273719	NM_001273720	NM_001273721	NM_001273722	NM_136229	NM_165348	NM_165350	NM_165351	NM_165352	NM_206016	NM_206017
11.309	0.939757	24.2284	1.34001	39.2627	XLOC_003070	NM_136233
12	0.997663	27	1.92787	0.177076	XLOC_003076	NM_001014492
11.9313	0.9309	27.4975	2.51609	0.879679	XLOC_003079	NM_001014495
13.8964	1.05582	29.9801	0.165691	7.798	XLOC_003080	NM_136242
11.9985	1.01664	27.9258	0.558287	8.6096	XLOC_003081	NR_073816
11.5367	1.02361	24.6245	0.292355	13.1999	XLOC_003099	NM_001169562	NM_001169563	NM_001169564	NM_001169566	NM_001169567	NM_001169568	NM_136261	NM_165367	NM_165368
12.4538	1.00352	36.2407	0.0323372	0.839206	XLOC_003165	NM_001259201	NM_165403
11.497	1.00919	25.274	0.287369	20.3584	XLOC_003172	NM_001014498	NM_136293
13.7235	0.988427	27.142	0.249725	3889.82	XLOC_003176	NM_001042925	NM_001042926
12.505	0.948449	29.4811	0.541802	10.8719	XLOC_003189	NM_001042962	NM_001042963	NM_001042964	NM_001042965
13.6622	1.04441	26.8748	0.115141	8.86567	XLOC_003192	NM_001042979
12.7249	0.910855	31.3492	0.499579	11.0756	XLOC_003194	NM_001042983	NM_001042984	NM_001273772	NM_001273773
11.6661	1.03805	33.0535	0.134098	6.99326	XLOC_003201	NM_136315	NM_165423	NM_206023
12.9363	1.00365	33.7846	0.337999	20.2333	XLOC_003214	NM_136335
11.2912	1.00369	31.3421	1.55753	0.857634	XLOC_003241	NM_136369
12.1767	0.937287	28.4685	0.630208	17.1549	XLOC_003244	NM_136372
12.2698	0.977861	35.7089	0.119153	14.5432	XLOC_003248	NM_001273801	NM_165480	NM_206028
13.9304	1.08786	24.0954	0.12164	27.3327	XLOC_003301	NM_001299227	NM_078924
12	0.991624	30	1.46219	0.0580458	XLOC_003302	NM_001273834	NM_136423
11.5201	0.964383	33.9497	0.191278	12.3813	XLOC_003322	NM_001273852	NM_136455
12.729	0.932914	35.5853	0.748988	32.5687	XLOC_003323	NM_001014502	NM_165543	NM_165544
11.9821	1.00262	25.7591	0.756512	8.95956	XLOC_003329	NM_001273858	NM_136465
11.3471	0.936875	35.3463	1.2559	4.93885	XLOC_003351	NM_058088
12.1658	1.07081	29.487	0.175319	1.07701	XLOC_003356	NM_001103755	NM_165576
13.3024	0.912038	26.8231	1.59864	6.42931	XLOC_003373	NM_078935
13.2661	0.91045	27.645	2.11365	7.23768	XLOC_003379	NM_001273870	NM_057674
11.8867	1.00622	24.3953	0.494151	45.5433	XLOC_003382	NM_165597
11.142	0.999435	33.9837	0.767593	0.343967	XLOC_003392	NM_001144145	NM_001201956	NM_001299264	NM_136533
11.2261	1.0031	26.8925	0.437588	7.74234	XLOC_003412	NM_136556
12.6306	0.987658	25.7312	0.622959	176.865	XLOC_003433	NM_078938	NM_165631	NM_165632
11.3601	1.00345	30.3729	0.847661	11.7089	XLOC_003437	NM_136581
13.718	0.994069	35.1563	0.15931	34.971	XLOC_003450	NR_003786
11.0617	1.09697	30.9356	0.631755	7.66175	XLOC_003464	NM_001299303	NM_001299305	NM_001299306	NM_136617
13.7934	0.936349	33.8953	0.493604	29.4677	XLOC_003466	NM_165655
12.5067	1.08348	32.6167	0.589028	8.68381	XLOC_003467	NM_165656
12.5713	1.04455	28.9232	0.481519	0.222483	XLOC_003485	NM_001299319	NM_080252
13.8601	1.01681	30.0817	0.125729	7.13007	XLOC_003506	NM_057600
13.8687	1.06612	25.7718	0.422896	13.8445	XLOC_003517	NM_136679
12.9051	1.01772	28.6614	0.676241	1.14605	XLOC_003526	NR_124493
13.7148	0.991156	29.1629	0.335136	16.8108	XLOC_003531	NM_001259302	NM_136692
12.5739	1.0443	31.4012	0.0329658	36.744	XLOC_003546	NM_165735	NM_206069
13.2751	0.965569	27.0544	0.215746	303.777	XLOC_003549	NM_001273916	NM_001273917	NM_057537	NM_165740	NM_165741	NM_165742	NM_165743	NM_165744	NM_165745	NM_206070
11.6555	0.955344	30.2022	0.366406	5.36512	XLOC_003576	NM_136756
11.9563	0.999391	34.6676	0.498291	17.0085	XLOC_003586	NM_001299366	NM_136769
11.9464	1.04785	28.7285	0.618015	4.03992	XLOC_003607	NM_206092	NM_206093	NM_206094
11.8302	1.07303	30.7227	0.19021	4.85499	XLOC_003667	NM_165860
11.0359	0.970667	27.5692	0.707371	20.317	XLOC_003672	NM_080485
12.2394	0.948022	32.2809	1.02471	2.92855	XLOC_003674	NM_136877
12.703	1.04277	27.6199	0.355276	2.55406	XLOC_003679	NM_136888
12	1.05281	30	0.754134	0.716324	XLOC_003716	NM_001169656	NM_001299415	NM_001299417	NM_136928	NM_165892
11.2064	0.953958	25.8398	0.891392	1.69847	XLOC_003729	NM_165902
12.4231	1.07583	25.1647	0.0785088	13.791	XLOC_003756	NM_001201986	NM_001273996	NM_136972
13.2245	0.989449	26.6895	0.547184	7.15057	XLOC_003757	NM_136974
12.9895	0.95207	29.1658	0.999414	14.589	XLOC_003772	NM_001169660	NM_001274003	NM_136981	NM_136982
13.3348	1.07547	24.561	0.120528	11.2316	XLOC_003780	NM_001169664	NM_206105
11.1147	0.934712	31.7485	0.173432	44.2211	XLOC_003785	NM_001274017	NM_080099	NM_165970
11.1716	1.08976	30.4699	0.931952	35.3947	XLOC_003789	NM_001274020	NM_057691	NM_165974
11.0704	1.08176	34.7029	4.11842e-15	0.441138	XLOC_003791	NM_137009
11.5431	0.916654	34.1777	0.709207	32.1778	XLOC_003812	NM_137042
11.7989	0.986708	33.842	1.21303e-06	0.217523	XLOC_003818	NM_137048
12.5124	0.98208	31.4843	0.0118038	7.65201	XLOC_003834	NM_137071
12.7093	1.00908	29.3232	0.970801	1.82221	XLOC_003841	NM_001144193	NM_001259387	NM_137082
11.5965	1.03419	29.0424	0.0351596	47.6151	XLOC_003847	NM_001201997	NM_001201998	NM_001201999
11.5533	1.02351	29.5993	0.00497771	15.2199	XLOC_003850	NM_137096	NM_166038	NM_166039
12.4051	0.95754	30.4103	0.97546	4.90942	XLOC_003851	NM_137099
13.6088	1.06992	31.5268	0.0412303	7.76138	XLOC_003859	NM_137109
13.7835	0.988951	35.6135	1.92349	3.94312	XLOC_003908	NM_058120
11.1427	0.990149	25.332	0.740602	5.4973	XLOC_003917	NM_001202009	NM_137163
11.1259	0.973433	31.2614	0.731432	8.65866	XLOC_003929	NM_001144199	NM_001274061	NM_001274062	NM_137173
11.7721	1.05076	27.1888	0.0172844	14.1269	XLOC_003941	NM_137190	NM_166093	NM_166094
11.8889	1.00772	24.39	0.581978	10.0782	XLOC_003949	NM_001299532	NM_137199	NM_166099
11.8106	0.936194	29.9049	4.64493	0.870409	XLOC_003955	NM_001299534	NM_166103
13.7796	1.03302	30.8255	0.584381	16.8561	XLOC_003960	NM_166112	NM_166113
12.3661	0.992192	28.8861	0.321562	5.5301	XLOC_003965	NM_001299537	NM_137212
13.2177	1.08694	27.612	4.78266e-16	6.91639	XLOC_003983	NM_001043087
12.8433	1.03513	29.371	0.365805	10.1896	XLOC_003993	NM_137247
12.6615	1.0123	28.9345	0.503613	48.1384	XLOC_004007	NM_079037
12.9499	0.925827	30.8436	1.62401	11.7683	XLOC_004019	NM_137282
12.3942	0.971412	24.9024	0.149984	49.3342	XLOC_004058	NM_001274105	NM_143801	NM_166198	NM_206139
12.1704	0.979362	34.3055	0.285508	2389.2	XLOC_004059	NR_048130
12.3891	0.916563	30.4668	0.431076	17.4156	XLOC_004106	NM_137362	NM_166224	NM_166225
13.9051	0.982317	27.5549	0.0351986	217.523	XLOC_004137	NM_001299616	NM_137398
11.0246	0.964263	27.7281	0.223736	2.96283	XLOC_004141	NM_137402	NM_166245
11.6694	0.984725	31.1877	0.496633	3.86493	XLOC_004165	NM_137414
13.5225	1.01225	28.7174	0.405597	3.12332	XLOC_004175	NM_001259472	NM_001299622	NM_057494	NM_057495	NM_057496	NM_057497	NM_166250	NM_166252
11.5119	0.999907	32.5245	0.682548	9.39363	XLOC_004178	NM_001274135	NM_166256
11.6502	1.02543	30.4361	0.485229	3.17764	XLOC_004180	NR_124606
11.7908	1.00961	30.0479	1.03826	0.127917	XLOC_004181	NM_001299624	NM_057661
13.9134	1.02136	29.4201	0.164214	7.13683	XLOC_004195	NM_001274138
13.683	0.992118	27.1079	0.363909	6.2839	XLOC_004202	NM_001299636
12.3088	0.956007	35.5135	1.57031	16.2922	XLOC_004229	NM_137481
12.8885	1.00387	33.5106	0.354203	79.7621	XLOC_004232	NM_137484
13.3959	0.928184	26.5949	1.34762	9.25615	XLOC_004284	NM_137553	NM_166328
12.0517	0.913853	32.9948	1.66509	0.990043	XLOC_004307	NR_048145
12.6088	1.01753	26.9733	0.363498	5.05638	XLOC_004367	NM_137622
12.9479	0.985708	31.9604	0.329903	13.2199	XLOC_004376	NM_001169742	NM_137630	NM_137631	NM_153771
12.0747	1.04636	24.064	0.194034	8.25162	XLOC_004398	NM_137650	NM_166403
11.544	1.0259	27.3606	4.01778e-13	0.180966	XLOC_004400	NM_137654
11.081	1.03594	27.155	0.289165	46.8996	XLOC_004406	NM_001299713	NM_001299714
13.4036	1.01998	30.1875	0.95199	2.88916	XLOC_004419	NM_001103917	NM_001274182	NM_001299720	NM_137678
12.4665	0.970964	27.382	0.320144	42.4195	XLOC_004434	NM_137695
13.8541	1.04043	25.9507	0.344878	7.49178	XLOC_004447	NM_137714
11.6098	0.989506	29.9591	0.381734	9.29483	XLOC_004457	NM_001169763	NM_001169764	NM_001274194	NM_137733	NM_166443	NM_166444
11.4566	1.09954	29.0231	0.0179717	83.7614	XLOC_004467	NR_003817
12.2701	0.926453	30.6895	1.67403	14.151	XLOC_004477	NM_079990
12.6358	1.0677	27.259	0.12858	8.86663	XLOC_004510	NM_001299772
12.5437	1.04817	33.459	0.0409312	21.7562	XLOC_004516	NM_001259525	NM_130462	NM_166505
12.2016	0.975992	31.368	0.886616	1.99616	XLOC_004522	NM_001014543	NM_001299777	NM_079902	NM_166514
12.6502	1.02505	27.6676	1.00546	0.569276	XLOC_004526	NM_137805
12.1707	1.00054	35.7336	0.523022	659.705	XLOC_004560	NR_003828
13.3817	0.900725	26.3455	0.372602	214.094	XLOC_004585	NM_166554
11.5784	0.939342	33.1843	1.24286	7.63025	XLOC_004599	NM_137891	NM_137892
11.9994	0.988428	25.9477	1.70203	17.0308	XLOC_004602	NM_001202064	NM_137896
11.7933	1.03603	27.4195	1.0221	0.343717	XLOC_004605	NM_001169790	NM_137905	NM_206203	NM_206204
11.8055	1.03918	24.9749	0.108265	46.727	XLOC_004638	NM_145193
11.6357	0.94708	29.4605	0.621936	8.12777	XLOC_004651	NM_079104
11.4969	0.978084	25.1116	0.213478	29.6163	XLOC_004684	NM_057933
11.07	1.02932	33.962	0.100144	10.5158	XLOC_004695	NM_138028
12.1071	0.997	34.0877	0.191265	20.2457	XLOC_004702	NM_001299887	NM_001299888	NM_058054
13.7293	0.95184	34.683	1.34743	4.13873	XLOC_004730	NM_001144279	NM_001299908
11.462	0.970191	24.8076	0.66977	29.1223	XLOC_004746	NM_001169820	NM_138084	NM_166676
12.3357	0.99596	27.9649	0.557722	5.9305	XLOC_004755	NM_138097
12.3348	0.918935	31.2988	2.17155	5.89103	XLOC_004763	NM_138108
11.0931	0.982715	33.4403	0.479964	42.8063	XLOC_004799	NM_001273770
13.2854	0.976591	28.377	0.631066	21.7495	XLOC_004810	NM_001259211	NM_136314	NM_165418	NM_165419	NM_165420	NM_165421	NM_165422
12.4572	1.06559	28.5387	0.152117	4.12169	XLOC_004820	NM_136336	NM_165441
11.0891	1.03493	34.3828	0.0177837	295.136	XLOC_004821	NM_001169587	NM_001169588	NM_078897	NM_165445
12.2752	1.02072	30.1629	0.607817	0.111792	XLOC_004843	NM_001259217	NM_001273793	NM_001273794
12.1949	0.954437	35.5102	0.102036	291.803	XLOC_004852	NM_057453	NM_165474	NM_165475	NM_165476
11.1366	1.03781	29.286	0.607123	45.9159	XLOC_004856	NM_080367
12.654	1.06627	29.394	0.280285	3.45951	XLOC_004874	NM_136395
11.1202	1.00773	32.4928	1.13708	8.92358	XLOC_004884	NM_001299220	NM_001299221	NM_165499
11.3213	1.05912	32.6398	0.20402	12.2983	XLOC_004885	NM_001273823	NM_057957	NM_165500	NM_206045
12.9462	0.962371	30.1933	0.121909	3.26524	XLOC_004905	NM_001043066	NM_001299229	NM_078926
13.5456	0.982701	33.7272	0.862255	33.1426	XLOC_004906	NM_136426
13.7964	1.04656	33.7921	0.0472573	26.3047	XLOC_004916	NM_001299230	NM_136438
13.2216	0.928212	31.8441	1.65111	6.49902	XLOC_004924	NM_136445
11.0876	0.95603	24.422	0.852421	1.57805	XLOC_004926	NM_136447
11.9841	0.94511	31.4758	0.814736	7.07741	XLOC_004927	NM_057955
11.442	0.946867	32.2052	1.57119	14.4897	XLOC_004943	NM_136469
12.4517	0.933067	31.9209	0.424757	23.703	XLOC_004952	NM_136480	NM_165557	NM_165558
13.6566	0.924632	26.4827	0.588437	17.0325	XLOC_004953	NM_136481
11.7429	1.01099	35.4139	0.0971202	12.2714	XLOC_004982	NM_001169613	NM_136508
13.3444	0.911548	27.4208	1.16886	2.72705	XLOC_005022	NM_001299270
12.1379	1.00737	33.1541	1.18802	1.89237	XLOC_005026	NM_136552
12.5568	1.08449	34.1746	0.245227	31.6443	XLOC_005028	NM_136557
11.5837	0.989558	31.2375	1.37824	0.574718	XLOC_005063	NM_001273884	NM_001273885	NM_001299298	NM_136604
13.2898	1.01053	27.9807	0.329023	0.328081	XLOC_005075	NM_001299308	NM_001299309	NM_080370	NM_165658	NM_165659	NM_165660
12.0471	0.982197	33.6111	1.05865	2.2669	XLOC_005115	NM_165697
13.2069	1.09286	28.2061	0.68709	4.53138	XLOC_005118	NM_136678
12.7247	1.07634	31.1386	0.542224	1.85123	XLOC_005132	NM_001103781	NM_001103782	NM_078947	NM_165723
12.1758	0.920417	30.4912	1.89887	17.5519	XLOC_005174	NM_001273939
12.6824	0.985949	25.1552	0.0315792	9.79072	XLOC_005212	NM_136795
12.3587	0.995942	29.3953	0.162352	15.2299	XLOC_005229	NM_057802	NM_136821	NM_136822	NM_165815	NM_165816
13.6681	1.00435	36.4167	0.61393	0.254247	XLOC_005290	NM_136887
12.8378	1.04595	31.0334	1.46418	17.2032	XLOC_005315	NR_124525
13.1674	0.986253	27.4034	0.154461	27.4241	XLOC_005330	NM_136950
12.3134	1.04608	30.4462	0.0474771	5.71982	XLOC_005342	NM_001259354	NM_136966
11.7732	0.91195	29.357	1.30377	28.1209	XLOC_005355	NM_001103822	NM_001103823	NM_001103824	NM_001259356	NM_001259357	NM_001259358	NM_001273997	NM_001299435	NM_136978
11.6095	0.950222	35.383	0.320008	14.5234	XLOC_005382	NM_137005	NM_165973
12.7451	1.06001	36.4869	0.141943	0.33608	XLOC_005395	NM_137024
13.1074	0.98704	24.5829	0.443797	17.5909	XLOC_005430	NM_137068
11.1733	0.960565	29.8173	1.37413	2.69319	XLOC_005472	NM_001274045	NM_079018
12.9133	1.02576	28.239	0.382183	0.340209	XLOC_005489	NM_001144198	NM_137140	NM_166067	NM_166068
11.9495	1.00385	30.3935	1.12806	9.75725	XLOC_005490	NM_137142
12.4386	0.913402	33.1843	1.9705	4.71225	XLOC_005497	NM_137150
12.3387	1.01697	31.1652	0.00504553	9.21212	XLOC_005498	NM_137151
13.9742	0.976639	26.7132	0.5766	11.5661	XLOC_005499	NM_137152
12.8311	1.04915	29.1155	0.215668	6.59065	XLOC_005537	NM_080139
13.162	0.911084	27.6832	1.2253	7.56932	XLOC_005542	NM_001274070	NM_001299533	NM_135357	NM_176176
12.9339	0.970988	33.6643	2.02589	11.0029	XLOC_005548	NM_137206
12.6763	1.06175	36.6361	0.0251544	15.5183	XLOC_005552	NM_001202013	NR_048118
12	0.994308	32.66	1.99926e-13	0.1552	XLOC_005585	NM_137246
11.3026	0.92099	25.0862	0.19193	1778.74	XLOC_005622	NM_137292	NM_166183
12.2216	1.01935	25.7196	0.0839146	92.0739	XLOC_005640	NM_001299574
13.2753	0.932828	29.8434	0.576111	8.30495	XLOC_005651	NM_001103882	NM_206141
13.4571	0.983344	27.5728	0.80334	5.34166	XLOC_005655	NM_137333
11.3133	0.99072	31.4875	1.6437	0.4116	XLOC_005659	NM_166211
12.7117	0.993556	33.4115	0.977156	4.45442	XLOC_005664	NM_001259455
12.4487	1.08707	33.0003	0.00964148	11.8192	XLOC_005688	NM_001299595
11.2331	1.01221	30.715	0.202313	2.36194	XLOC_005689	NM_137363
12.1109	0.964898	32.1954	0.511422	7.48347	XLOC_005691	NM_079046	NM_206151
13.6088	0.912684	31.3968	2.91729	0.590086	XLOC_005697	NM_001299603
11.1376	1.0013	26.0487	0.0578909	3156.95	XLOC_005700	NM_079050
12.9975	1.06889	28.4569	0.265262	30.3467	XLOC_005701	NM_137388
13.7773	1.08024	25.9312	1.06351	15.5854	XLOC_005705	NM_001274130	NM_001299612
11.0122	0.903306	27.9675	2.59631	3.73119	XLOC_005711	NM_001299615
12.08	1.03923	30.1046	0.432161	0.320012	XLOC_005712	NM_080533
11.8572	1.02092	32.9092	0.778489	63.6648	XLOC_005713	NM_137396
11.0166	0.960563	30.277	1.16236	2.40356	XLOC_005722	NM_001299618
13.044	0.989784	26.4556	0.122603	86.4968	XLOC_005725	NM_001299620	NM_137421	NM_137422	NM_137423
11.9978	1.05093	31.543	0.113769	7.16861	XLOC_005748	NM_001274136	NM_137446
13.3969	0.944222	25.1763	0.461547	9.82732	XLOC_005763	NM_001169718	NM_001169719	NM_001169720	NM_001274145	NM_079939	NM_206161	NM_206162
12.3733	1.075	25.32	0.15695	19.0322	XLOC_005770	NM_001299643	NM_133166
12.5582	1.02686	25.7146	0.567625	24.4546	XLOC_005779	NM_001299650	NM_001299651	NM_001299652
11.8081	0.953582	35.367	0.512104	5.08071	XLOC_005783	NM_001299654	NM_001299655
13.8927	1.07696	28.451	0.00181698	660.737	XLOC_005797	NM_137535
12.2606	0.997519	29.5917	0.23095	27.6359	XLOC_005799	NM_137538
12.8502	1.02074	29.4632	0.47742	16.5445	XLOC_005801	NM_137541
11.3303	1.07677	24.0833	0.0566253	9.82774	XLOC_005814	NM_001103904	NM_137552	NM_166325	NM_166327
11.3138	1.09418	30.4949	7.87981e-12	0.068802	XLOC_005823	NM_001274158	NM_137567	NM_166341
12.8496	1.06631	28.5954	0.259388	25.1306	XLOC_005824	NM_001274159	NM_137571
13.0338	1.0152	36.9503	0.687017	47.2938	XLOC_005826	NM_137576
11.2465	0.982918	26.4649	0.357281	107.748	XLOC_005830	NM_079070	NM_166354
12.1412	1.08504	29.1256	0.0522362	11.8974	XLOC_005834	NM_001274163
12.1757	0.902146	28.6015	0.627511	31.4934	XLOC_005843	NM_001043097	NM_001274168	NM_080529	NM_166372
12.3224	0.959159	36.0779	0.88014	10.4727	XLOC_005909	NM_137655
13.2082	0.903114	30.207	0.778627	13.1266	XLOC_005948	NM_057898	NM_166426
13.2812	0.958204	32.7732	1.5877	2.62845	XLOC_005973	NM_137740
13.162	0.950367	34.8008	0.600049	9.14857	XLOC_005989	NM_166465
13.4339	1.05082	34.057	0.0946091	4.63353	XLOC_006027	NM_137789	NM_166504
13.3618	0.974247	34.1558	0.339528	18.6781	XLOC_006033	NM_001103936	NM_001169775	NM_001169776	NM_001169777	NM_001169778	NM_001299775	NM_137796	NM_166507	NM_166508	NM_166509	NM_166510	NM_166511
11.1624	0.985133	25.3937	0.402667	6.88381	XLOC_006037	NM_137802
11.9126	0.990183	32.0287	1.00078	4.35232	XLOC_006039	NM_001299778	NM_001299779	NM_166516
13.9257	1.02639	26.4232	0.0324136	90.0266	XLOC_006040	NM_137808	NM_166519
12.8509	1.00196	36.0528	0.256457	0.946688	XLOC_006043	NM_137810
12.1399	1.04918	30.1633	0.503429	0.465368	XLOC_006062	NM_137827	NM_166534
13.6268	1.01916	31.9003	0.178377	8.06767	XLOC_006065	NM_001103947	NM_001274206	NM_001274207	NM_166535
13.5753	0.926131	29.5571	2.05199	5.58509	XLOC_006098	NM_137890
11.7045	0.981624	30.0242	0.0423379	89.0697	XLOC_006102	NM_001202063	NM_137895
11.2152	0.947776	32.9241	1.98988	6.76899	XLOC_006110	NM_137906
12.8952	0.96825	26.6486	0.74632	9.44011	XLOC_006113	NM_137909
11.088	1.0091	28.4682	0.278209	32.5787	XLOC_006143	NM_137939
11.0347	1.04755	26.5651	0.199472	9.85743	XLOC_006152	NM_001103964	NM_001299838	NM_001299839	NM_137950
13.2486	1.07555	26.263	2.33902	0.554389	XLOC_006173	NM_001259553	NM_001274225	NM_137969	NM_166613	NM_166614	NM_166615
11.3662	0.927548	30.0911	0.958513	39.6075	XLOC_006188	NM_001299854	NM_137989
12.9884	0.957753	24.6904	0.107422	12149.2	XLOC_006191	NR_002554
13.8918	1.02198	34.1168	0.34152	10.6305	XLOC_006193	NM_079107
12.529	1.03828	32.1056	0.29553	38.5363	XLOC_006195	NM_145105
12.0158	1.05375	24.1494	0.0526551	39.9097	XLOC_006199	NM_058030
12.4942	0.983589	32.076	0.13939	20.6707	XLOC_006202	NM_137998
11.671	1.02695	28.6855	0.440286	9.56415	XLOC_006204	NM_138002
12.3636	1.03305	30.1423	1.02748	7.85228	XLOC_006213	NM_001103969
11.7393	1.07546	31.2555	0.169775	3.78817	XLOC_006214	NM_001299871
12.2558	0.928977	25.6517	0.08684	54.1297	XLOC_006216	NM_057877
11.721	1.00438	26.1661	0.0553035	3.96858	XLOC_006225	NM_001299884	NM_166652
11.3353	0.983222	29.2835	0.455938	10.5136	XLOC_006227	NM_058121
11.3977	0.979636	24.1105	0.651167	5.91346	XLOC_006262	NM_001038882	NM_138085
13.4715	0.918706	33.7853	0.833928	11.7133	XLOC_006277	NM_138111
11.2927	0.996291	33.5612	0.727862	59.1056	XLOC_006293	NM_166691
12.6527	0.959865	25.8462	0.1951	8072.77	XLOC_006297	NM_001014551
12.6627	1.0228	26.8997	0.586356	5.43676	XLOC_006298	NM_001274247	NM_001274248	NM_138135
11.4457	0.918861	31.5964	0.671718	34.2365	XLOC_006331	NM_001144065	NM_001300707
11.936	1.00282	33.5144	0.332002	36.6841	XLOC_006350	NM_001259596	NM_001259597	NM_001259598	NM_079145	NM_167799	NM_167800
13.1198	1.04268	24.9191	0.605581	10.6347	XLOC_006352	NM_080383
11.1537	1.04418	30.4343	0.578621	0.813272	XLOC_006364	NM_001103990	NM_001144392	NM_001144393
11.4026	0.999756	35.2063	0.108728	121.229	XLOC_006388	NM_001259609	NM_001299962	NM_167843
12.5947	0.902925	27.4593	1.71553	8.04303	XLOC_006391	NM_138221
13.3512	1.00417	24.2681	1.09505	16.1908	XLOC_006395	NR_048215
12	1.00698	30	1.45812	0.431378	XLOC_006396	NM_001038890	NM_001038891	NM_001038892
13.5712	0.998967	28.496	1.35846	0.433502	XLOC_006417	NM_001014555	NM_001274317	NM_167865
11.6164	1.09773	34.3194	0.0109037	15.5412	XLOC_006423	NM_057586	NM_167870	NM_167871	NM_167872
12.451	0.950473	35.7878	0.467102	103.034	XLOC_006424	NM_001274321	NM_057654	NM_057655
11.7534	1.03336	26.7113	0.112102	14531.2	XLOC_006435	NR_002472
12.0177	1.00079	30.519	0.503225	12.4195	XLOC_006445	NM_057717
12	1.01813	27	0.667789	0.357462	XLOC_006448	NM_001299972
11.3733	1.05665	34.7915	0.824844	2.07606	XLOC_006450	NM_001274344
12.6043	0.98089	25.0848	0.736793	2.2949	XLOC_006454	NM_001299975	NM_139398	NM_167912	NM_167914	NM_167915
13.6707	0.947068	26.0853	0.595134	6.38477	XLOC_006456	NM_001169853	NM_139400
11.4499	0.915077	28.3439	0.746409	12.5129	XLOC_006458	NM_139402
13.8202	0.965215	28.2607	0.54846	4.59336	XLOC_006462	NM_001202091	NM_001274362	NM_001299976
11.2008	0.972329	32.1888	0.269218	23.6342	XLOC_006492	NM_001031933	NM_001169858	NM_001169859	NM_001202097	NM_001202098	NM_001202100	NM_001202101	NM_001202102	NM_001202103	NM_001202104	NM_001202105	NM_001259636	NM_001259637	NM_001259638	NM_001259639	NM_001274398	NM_001274399	NM_001274400	NM_001299985	NM_001299986	NM_001299987	NM_001299988	NM_001299989	NM_001299990	NM_139462	NM_139464	NM_167948	NM_167949	NM_206242	NM_206244	NM_206246
11.1918	0.999666	32.1762	0.760938	2.21458	XLOC_006505	NM_167963
13.0537	1.02348	32.1162	0.0985442	20.7309	XLOC_006525	NM_001104016	NM_001104017	NM_001104018	NM_139510	NM_167975	NM_167976	NM_167977	NM_167978	NM_167979	NM_167980	NM_167981	NM_167982	NM_167983	NM_167984	NM_206260	NM_206261
12.0905	0.970512	31.1253	0.440132	6.3965	XLOC_006533	NM_001169862	NM_001169863	NM_001274429	NM_001274430	NM_001274431	NM_001299999	NM_139523	NM_206262
12.546	0.953291	26.302	0.862103	7.03918	XLOC_006539	NM_139533
12.1833	0.907323	27.9136	0.548876	228.328	XLOC_006540	NM_139535
13.0963	1.03447	33.3424	0.208695	1.06785	XLOC_006559	NM_139551
12.9592	0.976296	27.9539	0.906534	3.11636	XLOC_006579	NM_139573
11.6795	1.00723	24.8733	0.175448	7.18333	XLOC_006597	NM_139590
12.9225	0.963935	32.3486	0.368157	25.5348	XLOC_006600	NM_139595
11.4763	1.00541	24.357	0.784825	3.9844	XLOC_006606	NM_139599
11.6252	0.996721	29.7793	0.146961	18.6376	XLOC_006609	NM_079193
13.4496	0.978655	27.992	0.392777	10.816	XLOC_006627	NM_139632
12	0.965813	31.3023	2.15374e-13	0.122162	XLOC_006647	NM_001259698	NM_001274490	NM_001274491	NM_001274492	NM_001300007	NM_139660	NM_144080	NM_168095	NM_168096
12.8622	0.927238	33.5869	0.787148	83.3099	XLOC_006675	NM_139701
11.0775	0.99996	33.6498	0.799531	9.73318	XLOC_006676	NM_139703
12.0749	0.913203	24.8176	0.808808	6.11913	XLOC_006684	NM_139717
12.4392	0.933999	29.2583	3.4181	1.07496	XLOC_006688	NM_139726
11.5389	0.984733	24.2536	0.29299	31.0481	XLOC_006693	NM_079214
11.7468	1.00304	32.0311	1.03284	3.95147	XLOC_006704	NM_168147
12.4845	0.967231	32.7654	1.41735	0.897122	XLOC_006743	NM_139790
11.3043	0.963229	24.192	0.806899	13.8651	XLOC_006754	NM_139800
12.2576	1.04124	24.184	0.334896	9.79216	XLOC_006760	NM_080019
11.5476	1.00505	32.1793	0.838263	0.908919	XLOC_006762	NR_001944
12.615	1.09015	28.9007	2.60274e-14	1.8137	XLOC_006771	NM_079228	NM_168192
13.4223	0.95059	37.1619	7.15027	1.87385	XLOC_006808	NM_001274605	NM_168229	NM_206297
12.3683	1.01475	29.2791	0.187269	4.70762	XLOC_006816	NM_139904
12.348	0.972184	27.9007	0.305566	200.585	XLOC_006817	NM_168244
11.1761	1.04701	31.6873	0.452399	25.1408	XLOC_006818	NM_139906
13.6105	1.02518	28.9949	0.684529	1.85684	XLOC_006854	NM_139963	NM_168274
12.1016	0.973897	33.9297	1.47487	5.22634	XLOC_006855	NM_139965
11.2845	0.973886	26.4502	0.459155	37.8045	XLOC_006860	NM_139977
12.6294	0.94096	26.431	0.0809893	145.909	XLOC_006862	NM_001274655	NM_001274656	NM_001300056
11.2065	1.0805	25.1359	0.00854912	4.64592	XLOC_006891	NM_001259756
13.7216	1.02845	31.9392	0.574449	3.10966	XLOC_006934	NM_079277
11.0451	0.987141	26.1533	0.409229	13.3575	XLOC_006951	NM_001274707	NM_140081	NM_168354	NM_168355
12	1.00136	27.5181	2.68539e-13	0.314895	XLOC_006958	NM_140087
11.3324	0.973217	32.7415	1.84796	2.1447	XLOC_006959	NR_124838
12.3432	0.954014	30.7512	0.934239	7.17218	XLOC_006963	NM_140094
11.4222	0.961674	29.872	0.990694	27.545	XLOC_006981	NM_001169934	NM_168390	NM_168391	NM_168392	NM_168393
13.4224	1.02137	24.7066	0.279138	12.8714	XLOC_007006	NM_001274754
12.7298	0.975483	30.5889	0.252531	17.9607	XLOC_007008	NM_001274755	NM_001274756	NM_140150	NM_168420	NM_168421
12.6779	0.904131	31.0373	0.176797	1.32292	XLOC_007072	NM_001300105	NM_140213
12.5376	1.05232	32.6487	0.0894442	8.44073	XLOC_007124	NM_140288
11.0203	1.07121	30.6117	0.173934	1.97927	XLOC_007129	NM_140292
12.6945	1.03448	27.1855	1.11355	5.48784	XLOC_007130	NM_140294
11.9087	0.983654	28.4593	0.370877	14.1992	XLOC_007146	NM_001259805	NM_001300119
12.4467	0.953736	35.3158	0.516881	29.3882	XLOC_007153	NM_001274840	NM_001274841	NM_001274842	NM_001274843	NM_001274844	NM_001274845	NM_001274846	NM_001274847
13.1405	0.942393	28.308	0.48497	10.705	XLOC_007167	NM_001274853	NM_140336	NM_168510	NM_168511
13.2977	1.03903	32.2097	0.230076	135.846	XLOC_007183	NM_140365
13.0889	1.0391	26.007	0.120113	14.9251	XLOC_007189	NM_140370
12.9296	0.903673	33.5458	0.000324748	2.13787	XLOC_007221	NM_001104130	NM_001274875	NM_001274876	NM_168551	NM_168552	NM_168553	NM_168554
13.9806	0.947071	32.7533	2.4085	0.636831	XLOC_007256	NM_001274911	NM_140446
12.6229	1.04405	26.7489	1.13245	1.85258	XLOC_007260	NM_001038923	NR_124940
12.7549	1.0082	28.4883	0.165583	18.244	XLOC_007287	NM_001300138	NM_001300139	NM_140490	NM_168607
11.3003	1.00643	30.8412	1.42403	8.07531	XLOC_007292	NR_124944
13.4591	1.05404	36.3653	0.0845324	6.89389	XLOC_007313	NM_001274948	NM_001274949	NM_079359	NM_079361	NM_168622	NM_168623	NM_206371
11.9272	1.05785	24.7873	0.539968	12.9048	XLOC_007317	NM_001259840	NM_001259841	NM_001259842	NM_001274954	NM_140520
11.388	0.95164	28.7274	1.38134	4.1836	XLOC_007319	NM_140522
12.6964	0.942006	31.8164	1.38315	2.97905	XLOC_007323	NM_140532
13.9752	1.0382	28.3207	0.0251183	3.91757	XLOC_007341	NM_140549
13.8921	1.01416	25.8743	0.306614	7.26898	XLOC_007343	NM_140559
13.7974	0.970624	29.2477	1.09804	4.65589	XLOC_007345	NM_140562
13.3039	0.903912	27.35	1.15778	15.6354	XLOC_007351	NM_079376
11.2335	1.05672	24.1618	0.107937	31.5509	XLOC_007364	NM_001144486	NM_001169982	NM_001274998	NM_001274999	NM_001300148	NM_079378	NM_168651	NM_176333	NM_206379
12.1055	0.931826	30.8094	1.7479	3.98942	XLOC_007374	NM_140590
11.737	0.990071	31.268	0.668416	24.3202	XLOC_007375	NM_001275002
13.5863	1.01751	25.5309	0.108047	256.307	XLOC_007423	NR_001972
11.1647	1.01378	33.2906	0.721322	5.41051	XLOC_007442	NM_140672
12.6554	0.907601	27.2079	0.931212	12.6486	XLOC_007449	NM_140688
11.0319	0.96703	32.095	2.9946	0.897155	XLOC_007485	NM_001300171
11.8531	0.907038	35.7037	0.764373	11.0272	XLOC_007499	NM_140768
13.1428	0.956223	29.6865	2.27307	6.86211	XLOC_007535	NM_140800
13.6041	0.982587	25.4742	0.689167	5.71851	XLOC_007539	NR_048296
13.4216	0.989711	34.4946	0.477857	25.4891	XLOC_007567	NM_001144500	NM_001300186	NM_001300187	NM_001300188
11.3017	0.963587	30.8543	2.02215	1.04404	XLOC_007568	NM_140844
12.9203	0.951828	31.1771	3.03426	2.52098	XLOC_007608	NR_073953
12.8774	0.93228	36.4063	0.763761	18.3649	XLOC_007636	NM_001202210	NM_001300198	NM_140947	NM_168842	NR_073956
12.9991	0.998113	28.5394	0.34419	27.0686	XLOC_007638	NM_079456
13.6226	1.09166	25.2723	0.0463033	23.7287	XLOC_007682	NM_141001	NM_168873	NM_168874
12.0214	0.978179	34.1068	0.773389	9.14046	XLOC_007697	NM_141020
11.4104	1.01486	24.5143	0.123903	17.8703	XLOC_007698	NM_001170015	NM_079468
12.207	1.00092	30.6954	0.520294	34.9436	XLOC_007705	NM_206410
13.5246	0.984252	35.3056	0.262272	22.6102	XLOC_007714	NM_141040
11.1866	0.916247	25.4121	0.560968	14.4131	XLOC_007725	NM_001259937	NM_001275226	NM_001275227	NM_141055
12.871	1.01174	29.3126	0.235299	12.0886	XLOC_007729	NM_001275232	NM_141061
12.3518	0.925384	30.0253	1.35147	17.2467	XLOC_007730	NR_125034	NR_125035
12.023	1.07524	34.3028	0.624042	19.7036	XLOC_007748	NM_168929
11.2032	0.964057	26.0657	1.40847	7.90823	XLOC_007781	NM_001275272
12.9773	0.956515	34.4426	1.65096	1.55186	XLOC_007788	NM_001275275
12.3245	1.08902	26.3599	0.0128791	45.0783	XLOC_007792	NM_080101	NM_168952	NM_176387
11.4776	1.02425	26.9238	0.381464	21.1077	XLOC_007823	NR_125047
11.8952	0.993025	30.1162	0.772881	2.549	XLOC_007846	NM_206425
11.4823	0.984967	25.2459	0.412906	69.9227	XLOC_007858	NM_001043175	NM_001259968	NM_001275310	NM_001275311
11.5257	0.903355	31.9408	0.939438	5.33043	XLOC_007874	NM_001259599	NM_138163	NM_206222
13.2105	1.08701	34.4734	0.539108	4.03891	XLOC_007888	NM_167822
11.5983	0.963438	31.5032	0.532722	11.361	XLOC_007889	NM_001274274	NM_080083	NM_167826	NM_167827
13.9287	0.99431	35.8105	1.11537	1.70095	XLOC_007903	NM_138198
11.566	0.963131	34.6841	0.504691	31.9527	XLOC_007909	NM_138201
13.9462	1.03526	27.8059	1.31231	4.84515	XLOC_007916	NM_138209
12	1.05254	33	0.227963	0.346183	XLOC_007917	NM_138210
11.4538	0.969257	29.8549	1.44917	0.992565	XLOC_007923	NM_001274293	NM_138213
13.788	1.01092	30.8028	0.923364	1.98795	XLOC_007993	NM_139394
12.0031	1.02903	34.7757	0.395265	3.93182	XLOC_008014	NM_001169855	NM_079163	NM_167927
11.6158	1.03898	30.4219	0.0964857	0.325127	XLOC_008023	NM_001259622	NM_001274375	NM_001274376	NM_001274377	NM_001274378	NM_001274379	NM_001274380	NM_001274381	NM_001274382	NM_001274383	NM_001274384	NM_001274385	NM_079937
12.3388	1.0542	34.988	0.520949	6.40167	XLOC_008040	NM_139461
13.0031	0.902481	30.5638	3.89854	0.539711	XLOC_008042	NM_139465
13.2473	0.965843	35.1978	0.24721	61.7263	XLOC_008047	NM_001274402	NM_001274403	NM_001274404	NM_079940	NM_206249	NM_206250	NM_206251	NM_206252
12.7955	1.01691	24.1817	0.226252	1.29536	XLOC_008050	NM_139477
12.7193	1.00701	34.8932	0.854617	3.73365	XLOC_008051	NM_001274408	NM_139480
12.2302	0.929261	29.0334	0.265359	32.0251	XLOC_008056	NM_001259652	NM_001259653	NM_001259654	NM_001274414	NM_001274415	NM_139493
11.7995	0.955194	30.1223	0.515923	11.1006	XLOC_008066	NM_139508
12.4784	1.00367	24.0856	0.307836	24.4888	XLOC_008071	NM_001104019	NM_001104020	NM_001259659	NM_001274425	NM_139514	NM_167988	NM_167989
11.9712	1.08835	34.2626	0.296952	77.1237	XLOC_008073	NM_139518
11.6238	0.962646	27.7828	0.950296	0.343634	XLOC_008076	NM_139522
13.3902	0.969051	34.9455	0.451866	8.32168	XLOC_008086	NM_139532
12.0047	1.02637	30.0205	0.85887	1.04487	XLOC_008093	NM_139543	NM_168011	NM_168012	NM_168013	NM_168014
12.0398	1.00532	30.54	0.403986	6.13653	XLOC_008103	NM_139560
13.6794	1.04364	27.6869	0.2999	7.21116	XLOC_008111	NM_001104024	NM_001104025	NM_001202114	NM_001259678	NM_001274446	NM_139572	NM_168037	NM_168038	NM_168039	NM_206268
13.744	1.01198	32.9294	0.181491	54.2354	XLOC_008123	NM_001274454	NM_079185	NM_168043	NM_206272
13.5335	1.08935	34.8495	0.891663	58.6803	XLOC_008143	NM_001274475
11.671	0.935246	30.1761	3.28942	0.891845	XLOC_008154	NR_048228
13.9567	0.936671	37.4961	0.17772	338.47	XLOC_008155	NM_001274480	NM_079197	NM_168070
13.1001	1.0325	33.1729	0.313989	8.44757	XLOC_008158	NM_139622
11.1857	1.03397	29.8104	0.198399	8.64584	XLOC_008159	NM_139624
13.867	1.00964	25.7015	0.450583	9.4487	XLOC_008165	NM_139635
12.4356	0.921694	30.59	4.37076	0.85604	XLOC_008185	NM_001031937
12	0.997663	27	1.92786	0.0851805	XLOC_008230	NM_001104040	NM_001104042	NM_001144415	NM_001144416	NM_001144417	NM_139713	NM_168119	NM_168120	NM_168121
13.4787	0.914357	25.9704	0.913007	7.15836	XLOC_008231	NM_139714
11.6104	0.988999	27.286	0.989151	76.9289	XLOC_008244	NR_003859
11.5728	1.0468	24.0113	0.922648	8.91127	XLOC_008272	NM_139764
11.5583	1.03525	34.811	0.163883	9.10698	XLOC_008273	NM_139768	NM_139769
11.6721	0.969768	25.6034	1.38329	1.21752	XLOC_008312	NM_079223
11.6145	1.01554	27.344	0.197394	81.9312	XLOC_008333	NM_057632
12.6736	0.99548	25.1306	0.103869	6.89833	XLOC_008356	NM_139844	NM_168199
13.4333	1.03551	29.9836	0.358375	2.57355	XLOC_008360	NM_001274579	NM_001274580	NM_139850
12.6903	1.06592	27.8413	0.236894	36.7715	XLOC_008362	NM_057787
11.2939	0.968433	25.7456	0.246212	40.9163	XLOC_008364	NM_168207	NM_168209
12.2106	0.992877	33.2844	0.34824	34.429	XLOC_008392	NM_001259731	NM_168232
12.5507	0.950554	28.9723	0.660874	45.4261	XLOC_008399	NM_139909	NM_168247
12.7021	1.09309	26.0305	0.482748	32.1426	XLOC_008408	NM_144401
11.8914	1.08725	30.6067	0.0382005	40.8635	XLOC_008409	NM_080017
11.0356	0.98473	34.0967	0.815026	5.55115	XLOC_008427	NM_139944
12.2747	0.999496	33.1194	1.01923	2.77199	XLOC_008428	NM_139946
12.6078	0.94297	31.4639	1.20197	2.16248	XLOC_008439	NM_001300053	NM_139964
12.5605	1.02432	29.3485	0.746333	0.192172	XLOC_008440	NM_168275
11.4027	0.981118	30.9451	1.57731	2.64889	XLOC_008445	NM_139975
12.0103	0.961326	33.5509	0.0315542	48.1625	XLOC_008446	NM_139979	NM_168277
12.2339	1.03513	33.1721	0.491992	10.326	XLOC_008449	NM_139984
13.1821	0.925596	33.9468	0.980919	9.51066	XLOC_008451	NM_139988
12.7463	0.928413	32.2816	2.48363	0.428014	XLOC_008458	NM_001259752	NM_079258	NM_168291
13.8876	0.970725	31.2611	0.902827	7.72818	XLOC_008480	NM_001274684	NM_001300061
12.596	1.09729	36.2681	0.00823469	13.8507	XLOC_008486	NM_001169928	NM_001169929	NM_140043	NM_168325
12.8254	0.995003	36.1603	0.268626	11.6969	XLOC_008492	NM_001259766
12	1.01183	33	1.26274	0.428142	XLOC_008496	NM_170633
13.659	0.95733	26.5155	0.229393	2895.8	XLOC_008510	NM_001300079	NM_079280	NM_168351
11.1874	1.03559	28.6202	0.726074	3.38702	XLOC_008531	NM_080487
13.9039	0.967198	31.4484	0.106132	34.4937	XLOC_008537	NM_140115	NM_168388	NM_168389
11.9906	0.959336	32.1683	1.25418	6.80917	XLOC_008539	NM_001274743	NM_140120
11.485	0.904998	31.8739	1.28748	4.84328	XLOC_008560	NM_001274749
13.1743	0.917506	34.4983	1.04919	49.3529	XLOC_008568	NM_001274757	NM_140152	NM_206316
11.647	0.983694	29.4178	0.694863	9.40124	XLOC_008572	NM_140156
12.3367	0.963916	35.2001	0.547058	16.9898	XLOC_008574	NM_140160	NM_168424
11.5277	0.987989	30.6745	1.3165	2.9775	XLOC_008580	NM_140169
11.5297	1.04731	30.3804	0.300178	3.85391	XLOC_008610	NM_001274778	NM_001274779
11.5135	0.943522	34.0404	1.41488	2.3994	XLOC_008622	NM_140215
12.1548	1.08417	24.3683	0.0998668	10.6086	XLOC_008637	NM_001169946	NM_140225	NM_168465	NM_168466
11.4496	0.92914	25.4064	0.621084	13.5678	XLOC_008655	NM_001169949	NM_001274795	NM_079304	NM_168475	NM_168476
12.4843	1.04023	29.4795	0.464919	0.41794	XLOC_008679	NM_001169959	NM_137449
11.73	1.00496	26.7669	0.0136649	88.3722	XLOC_008680	NM_001259801	NM_079309
13.7777	1.0367	29.0634	0.108909	96.7076	XLOC_008684	NM_140296
13.5395	1.04478	34.8213	0.0312075	33.3538	XLOC_008702	NM_001274832	NM_079316
12.7263	1.0201	35.3083	0.36525	12.5486	XLOC_008713	NM_140329
12.9439	0.999884	35.1639	0.150494	32.208	XLOC_008720	NM_080035
11.3466	0.910361	31.3569	1.66336	2.02854	XLOC_008796	NM_140423	NM_168570
11.1324	0.97135	28.4795	0.38831	5.89119	XLOC_008813	NM_001274909	NM_001274910
13.2621	1.09174	25.6396	5.04021e-13	0.429411	XLOC_008814	NR_124939
13.6356	0.944273	27.9663	0.828335	8.15414	XLOC_008829	NM_001169974	NM_140466
12.7143	0.983289	34.5922	0.562351	14.0116	XLOC_008861	NM_140501
12.8276	0.983235	26.1594	0.00704616	33.5937	XLOC_008880	NM_001274956	NM_140526	NM_168627	NM_168628
13.1665	1.03182	26.8429	0.0884068	20.1861	XLOC_008896	NM_001014585	NM_001259847	NM_140548	NM_168634
13.4	0.984902	24.5999	0.686883	26.3171	XLOC_008897	NM_001259848	NM_001274964	NM_140550
11.3487	1.02192	29.8468	0.227704	17.6565	XLOC_008907	NM_001274977	NM_001274978	NM_080497	NM_168640	NM_168641
13.8369	0.931999	33.7516	1.34811	9.21762	XLOC_008918	NM_140581
12.3354	0.966761	33.3497	0.469013	25.9831	XLOC_008929	NM_140591
13.6137	0.930735	29.9324	0.293583	37.1377	XLOC_008961	NM_140638
12.3167	1.04204	24.4157	0.0886195	1.10817	XLOC_008962	NM_168667
12.0614	0.998768	30.6653	0.00979964	36.7422	XLOC_008963	NM_079383
13.0225	0.984916	25.7995	0.4273	2.70731	XLOC_008978	NM_079394
13.6892	1.0235	32.3055	0.102914	30.8839	XLOC_008981	NM_001259869	NM_001259870	NM_001275037	NM_140655	NM_168681
12.4376	1.0592	36.2419	0.0662897	26.137	XLOC_009044	NM_001043147	NM_001043148	NM_079406	NM_080281	NM_206397
12.1526	1.06692	28.9968	0.0486605	45.6453	XLOC_009061	NM_140762	NM_168753
13.1686	0.960527	32.1833	0.462222	30.0404	XLOC_009068	NM_001259892	NM_001259893	NM_079409	NM_168755	NM_168756	NM_168757
13.8999	0.950131	27.7648	0.61461	39.1336	XLOC_009097	NM_079417	NM_168771	NM_168772
11.8666	1.04511	28.177	0.420127	4.99374	XLOC_009098	NM_001104168
13.6979	0.975564	29.0181	0.625107	43.7021	XLOC_009110	NM_140812
11.0199	1.00208	34.7933	0.295643	27.2278	XLOC_009136	NM_001300185
12	1.04886	27	1.71023	0.802839	XLOC_009146	NM_140855
13.2457	1.0804	31.7146	0.76846	4.80125	XLOC_009171	NM_140882
12.5695	1.08768	27.9321	0.0298032	4.86772	XLOC_009185	NM_079444
12.0662	1.04879	35.8252	0.108987	9.83146	XLOC_009186	NM_001275137	NM_001275138	NM_206399	NM_206400	NM_206401
11.3161	0.992428	30.3088	0.212809	23.0445	XLOC_009190	NM_001170006	NM_001300193	NM_140898
12.4316	0.911275	35.5402	1.71019	16.0029	XLOC_009194	NM_140904
13.6771	0.999974	29.4234	0.671173	5.70536	XLOC_009197	NM_001275154	NM_001300194
11.3502	1.03104	29.3959	0.0220467	27.4264	XLOC_009211	NM_001144512	NM_001144513	NM_001144514	NM_001202208	NM_001275161	NM_001275162	NM_140925
11.9662	1.0711	31.8933	0.351294	1.52184	XLOC_009227	NM_140952
12	1.00627	33	1.44134	0.499238	XLOC_009242	NM_140968	NM_168857
12.189	1.05219	34.0098	0.409223	11.5109	XLOC_009243	NM_001275183	NM_140970
11.0101	0.930867	26.9314	0.43725	51.1073	XLOC_009247	NM_001275188	NM_140982	NM_168864	NM_168865	NM_206403
12.2241	1.00362	32.0536	1.46445	10.1293	XLOC_009260	NM_001275192	NM_140993
12	1.02123	24	0.703343	0.309522	XLOC_009298	NM_141038
13.1583	0.90005	28.2207	0.598255	30.702	XLOC_009307	NM_001275224	NM_141048
13.2083	0.911441	34.8747	2.44229e-11	0.0234072	XLOC_009334	NM_001275259	NM_168935	NM_206422
11.6771	1.08536	27.831	0.707651	4.39746	XLOC_009346	NM_141109
11.9975	1.05656	28.289	0.0125765	8.01806	XLOC_009357	NM_141128
11.3972	1.03627	25.2852	0.00867093	65.9444	XLOC_009360	NM_001104191	NM_079491
13.7843	0.99531	35.866	0.530753	0.157338	XLOC_009362	NM_141134
11.612	1.03697	25.3894	0.0224581	28.7515	XLOC_009375	NM_001104193	NM_001104194	NM_001275287	NM_001275288	NM_001275289	NM_141152	NM_168955
13.047	1.06948	25.0609	0.257329	56.7378	XLOC_009384	NM_141167
13.3008	1.01223	25.9563	0.569226	1.00081	XLOC_009391	NM_168987
11.1749	1.03425	32.2113	0.176043	41.8794	XLOC_009392	NR_073974
12.2925	0.99821	27.9545	0.243988	23.2686	XLOC_009424	NM_001259970	NM_001275312	NM_001275313	NM_141179	NM_164315
11.4561	0.929669	30.6615	0.745617	95.3788	XLOC_009431	NM_164325
13.2071	1.07483	33.9664	0.0218122	95.3788	XLOC_009431	NM_164325
13.65	1.04645	26.0306	0.168171	15.6275	XLOC_009444	NM_141205
11.0985	1.01102	31.5932	0.623058	8.08639	XLOC_009445	NM_141208
12.0598	0.970099	29.5889	1.21865	6.75908	XLOC_009449	NM_141214
11.0766	1.01572	29.6073	0.578144	2.91938	XLOC_009462	NM_001259981	NM_141228
12.5021	1.00683	33.8766	0.193598	8.05714	XLOC_009463	NM_001144532	NM_001144533	NM_001259982	NM_001259983	NM_001259984	NM_141231	NM_169014	NM_169015	NM_176399	NM_176400
13.8341	0.92518	28.7336	0.505874	37.9584	XLOC_009481	NM_001259997	NM_001259998	NM_141261
13.0946	0.949025	26.4884	0.52749	6.07592	XLOC_009482	NM_141262
13.9871	0.959964	33.733	0.687937	18.8448	XLOC_009492	NM_001275351
12.0571	1.03764	26.2936	0.478055	3.71634	XLOC_009496	NM_001275355	NM_001300246	NM_001300247	NM_141285
11.7575	1.00209	35.62	0.432754	5.13838	XLOC_009500	NM_141294	NM_169067	NM_176406
12.6158	1.01087	33.6457	0.437341	33.3118	XLOC_009501	NM_169068	NM_169069
12.4064	1.00907	29.4055	0.709964	3.85814	XLOC_009503	NM_141298
11.7469	0.959057	24.3014	1.05604	23.5133	XLOC_009512	NM_141308
13.5063	0.972677	27.2796	0.867716	9.65248	XLOC_009514	NM_141312
11.069	0.922162	29.2713	0.53148	46.9502	XLOC_009523	NM_169103
11.2468	0.975882	33.0596	2.09208	0.6913	XLOC_009528	NM_001260007
13.0696	0.999641	28.3069	0.490365	1.11109	XLOC_009530	NM_001300259	NM_141339	NM_169112
12.5646	1.00793	28.6103	0.688024	1.12384	XLOC_009567	NM_141387
12.0341	1.00244	32.628	1.27022	6.63829	XLOC_009573	NM_001170059
13.115	0.94974	36.4107	0.786769	31.5095	XLOC_009577	NM_001202259	NM_001275390	NM_141400
13.8552	1.02345	33.1881	0.0884995	13.0114	XLOC_009608	NM_141437
12.8395	1.04398	31.0367	1.38638	0.363613	XLOC_009654	NM_001300285	NM_169200	NM_169201	NM_206459
12.4165	0.916682	35.4663	1.0025	11.8689	XLOC_009657	NM_080111
12.5885	1.02632	27.2469	0.78306	0.68235	XLOC_009663	NM_141503
12.9561	1.04879	34.5991	0.482011	1.55761	XLOC_009674	NM_001104237
13.199	1.01638	33.977	0.17683	27.0916	XLOC_009676	NM_141510
13.1221	1.00751	32.5079	0.470439	2.79562	XLOC_009680	NM_001170078	NM_141514
12.5195	0.930061	35.3549	0.636246	11.8902	XLOC_009682	NM_001300298	NM_141515	NM_169207
11.4351	1.05521	30.0601	0.569445	0.441506	XLOC_009695	NM_141533	NR_125113
12.0262	0.913899	35.62	0.56222	11.1683	XLOC_009702	NM_141539
13.2852	0.922167	34.3091	0.587732	10.2976	XLOC_009735	NM_141584	NM_206463
13.1468	0.957156	33.3023	1.53275	7.54633	XLOC_009738	NM_001300313	NM_141592
13.8437	0.996788	37.3868	0.538492	12.4457	XLOC_009740	NM_001275465
11.1402	1.0534	29.3771	0.097834	15.3842	XLOC_009749	NM_001275471	NM_001275472	NM_001275473	NM_141607
12	1.01669	30	0.723403	0.23974	XLOC_009765	NM_141629	NM_169273
12	0.991625	30	1.46217	0.282617	XLOC_009766	NM_079565
11.7217	1.00393	29.047	0.263828	8.22956	XLOC_009768	NM_001170097
12.1029	1.00096	29.8132	0.649322	5.8233	XLOC_009769	NM_001275484	NM_079567
11.1751	0.90986	29.4602	3.42805	3.95809	XLOC_009773	NM_057751
13.2759	0.952637	34.0611	0.759676	12.6656	XLOC_009778	NM_001275492	NM_141650	NM_169293
12.7155	1.04493	32.8665	0.544392	1.33556	XLOC_009780	NM_001275494	NM_141653
11.1299	0.942743	34.197	0.835355	11.5508	XLOC_009795	NM_001104257	NM_141677
13.0262	0.986004	35.0639	1.03121	9.48477	XLOC_009826	NR_048358	NR_048359
12	0.994308	29.1996	5.92143e-12	0.0345109	XLOC_009832	NM_169332
12.2697	0.901628	34.9594	2.28118	8.49711	XLOC_009839	NM_141739
12.4984	1.02799	34.3109	0.0879248	20.7483	XLOC_009840	NM_169338	NM_169339
12.4067	0.952734	35.0724	0.536734	9.46438	XLOC_009844	NM_079578
11.781	1.08169	26.0964	2.14832	1.90089	XLOC_009867	NM_001104273
12.7135	0.966329	32.0861	0.46469	22.9355	XLOC_009885	NM_001104275	NM_001104276	NM_001104277	NM_001275542	NM_169374	NM_169375
12.862	0.991425	26.0582	1.15369	2.10074	XLOC_009897	NM_001260113	NM_141803
12.8871	0.939427	33.2741	2.31303	3.02721	XLOC_009910	NM_141819
12	1.00627	33	1.44134	0.228481	XLOC_009918	NM_141831
12.1179	1.02275	29.2969	0.402155	11.6267	XLOC_009935	NM_141854
13.5008	1.07989	32.0412	0.189995	47.962	XLOC_009976	NM_176479
13.5849	0.921929	35.4747	1.09221	5.54412	XLOC_009996	NM_141948
11.5326	0.964922	32.897	1.91067	0.360941	XLOC_010010	NM_001170127	NM_001275574	NM_001275575	NM_001275576	NM_001275577	NM_001275578	NM_001275579	NM_141965
13.7435	1.07603	27.5967	0.349671	1.9834	XLOC_010011	NM_141966
13.2011	1.09675	28.9485	0.230677	33.3616	XLOC_010012	NM_079607
12	0.991625	30	1.46217	0.364488	XLOC_010021	NM_169484
12.8959	0.962377	32.7972	0.421262	21.8006	XLOC_010024	NM_001104293	NM_001104294
11.0767	0.986577	26.1161	0.346632	23.1042	XLOC_010025	NM_141991
13.6045	0.953661	32.4964	0.195105	102.439	XLOC_010059	NM_142026	NM_169519	NM_169520	NM_169521	NM_169522
11.2514	1.07273	26.6746	0.0752639	50.3643	XLOC_010069	NM_169531	NM_169532	NM_169533
13.2298	0.969651	29.0613	0.463479	9.13992	XLOC_010071	NM_001170135	NM_142045	NM_169541	NM_169542	NM_169543	NM_169544	NM_169545	NM_169546	NM_169547
12.1507	0.947206	32.1766	1.67927	5.84869	XLOC_010081	NM_142060
11.7158	0.97264	25.0157	1.80627	2.42721	XLOC_010092	NM_142070
13.3426	1.00367	26.6276	0.287497	7.00871	XLOC_010108	NM_001260171	NM_142097	NM_169577
11.073	0.947025	28.3741	0.398272	12.7757	XLOC_010166	NM_142192	NM_169648
13.8194	1.02292	35.6626	0.345852	16.0108	XLOC_010224	NM_001300432	NM_079654
12.6699	0.984005	31.0878	0.668088	14.5994	XLOC_010234	NM_001014626	NM_001014627	NM_001014628	NM_001170157	NM_001260208	NM_001260209	NM_001275696	NM_080202	NM_169711	NM_169713	NM_176506
11.7408	1.07205	26.0142	1.11917	0.244689	XLOC_010251	NM_001043253	NM_001043254
12.6085	0.976842	28.7605	1.23799	0.260285	XLOC_010261	NM_001104344	NM_001144593	NM_001144594	NM_001275716	NM_169724	NM_169725	NM_169726
12.8988	0.909352	27.6215	2.31041	3.10315	XLOC_010262	NM_001275717
11.0639	1.05279	29.1459	0.36364	8.95635	XLOC_010280	NM_142333
12.9403	1.06505	33.8973	0.279667	23.7149	XLOC_010283	NM_079658
11.4361	1.01163	32.1753	0.470921	15.0246	XLOC_010353	NM_001144598	NM_001144599	NM_001144600	NM_001260247	NM_001260248	NM_001260249	NM_001260250	NM_001275765	NM_001275766	NM_142424	NM_169787	NM_169788	NM_169789	NM_169790
13.5689	1.03642	37.4042	0.270984	8.46677	XLOC_010359	NM_142434
13.5308	0.965551	29.2009	0.186652	17.8705	XLOC_010360	NM_142437
11.104	0.90222	24.9628	0.364787	168.104	XLOC_010367	NM_001300457	NM_079989	NM_206509
13.7008	1.01741	29.6989	0.590129	50.006	XLOC_010405	NM_142517
13.522	1.01171	31.8592	0.244848	8.55519	XLOC_010415	NM_079679
13.3555	0.952093	32.9636	0.604086	10.8451	XLOC_010496	NM_001104378	NM_001104379	NM_001275847	NM_001275848	NM_001275849	NM_001275850	NM_001275851	NM_001275852	NM_001275853	NM_001275854	NM_001275855	NM_142656	NM_169925	NM_169926	NM_169927	NM_169928	NM_169929
11.0272	1.02612	24.3381	0.260998	20.7893	XLOC_010502	NM_001275857	NM_001275858	NM_176520
13.6185	0.999799	28.741	0.560311	18.2223	XLOC_010512	NM_001104381	NM_001275860
12	0.997663	27	1.92787	0.174546	XLOC_010568	NM_001144624
12.7109	0.959661	24.1635	0.0678128	14.2111	XLOC_010569	NM_142734
12.8131	1.05972	25.8653	1.18357	0.841268	XLOC_010576	NM_001104395	NM_143745
11.6256	0.948486	30.1576	0.873039	13.5982	XLOC_010622	NM_079727
11.2996	0.993281	25.0998	0.389132	29.9724	XLOC_010627	NM_142815
12.4454	0.903292	30.6883	2.13629	7.85107	XLOC_010636	NR_125234
11.3955	1.07472	26.169	0.262613	13.8952	XLOC_010677	NM_142908
11.4078	0.985403	30.8831	0.649918	10.7019	XLOC_010691	NM_142923	NM_170090
13.316	1.05024	29.5835	0.312587	27.3525	XLOC_010693	NM_001170233	NM_142928
12.8615	0.937901	27.3094	0.883085	14.9674	XLOC_010712	NM_142951	NM_170120	NM_170121
12.7858	0.971521	29.9061	0.536774	3.92046	XLOC_010719	NM_142961
11.2316	0.982062	31.591	1.33577	0.486585	XLOC_010721	NM_142963
12.814	0.971248	27.9186	0.625643	4.4282	XLOC_010759	NM_170148
13.2626	0.995274	33.609	0.264036	14.8934	XLOC_010767	NM_143019	NM_206565
11.217	1.01245	33.678	0.799701	1.56851	XLOC_010793	NR_125247
12.3639	1.03943	35.9587	0.244467	17.9119	XLOC_010797	NM_143057
12.4826	1.03082	28.7625	0.395727	6.95564	XLOC_010808	NM_001104439	NM_001276018	NM_143072
11.2114	1.08524	29.2949	0.626111	5.88007	XLOC_010849	NM_143138
13.5437	1.01796	27.1353	0.124397	7.37865	XLOC_010865	NM_143157
12.2411	0.990833	26.2755	0.179739	7.54255	XLOC_010880	NM_001170269	NM_001170270	NM_001300606	NM_143180	NM_170244	NM_170245
12.8464	0.982284	30.8716	0.162598	4.77219	XLOC_010892	NM_001014668	NM_001276050	NM_170252	NM_170253
11.3322	0.975401	28.7995	1.47836	3.63458	XLOC_010906	NM_143204
12.3173	1.05543	30.2	0.484988	7.7934	XLOC_010910	NM_001260381	NM_001260383	NM_143210
13.1538	1.0946	25.5656	0.045255	2.89316	XLOC_010968	NR_125275
13.8923	0.931713	37.5741	1.79049	6.01744	XLOC_010969	NM_143280	NM_170317
12.2577	0.906951	30.1758	1.84136	2.15674	XLOC_010970	NM_143282
13.7345	0.981422	27.2917	0.474883	14.6059	XLOC_010985	NM_143298
13.8544	1.02381	25.9033	0.404328	3.38741	XLOC_011004	NM_143322
11.0938	0.978084	30.3212	0.0791042	6.47287	XLOC_011010	NM_001038984
11.5118	0.944791	33.6094	0.191041	180.605	XLOC_011019	NM_143344
12.958	0.984868	28.5068	0.60951	6.96663	XLOC_011021	NM_143348
13.582	0.962704	27.4616	0.584005	4.17522	XLOC_011025	NM_001104485
11.415	0.952921	24.5843	0.115539	369.292	XLOC_011039	NR_003908
12.3497	1.05768	31.3766	0.326218	19.4355	XLOC_011054	NM_001104487	NM_001104488	NM_143377	NM_170377	NM_176576
13.1589	0.945508	30.3282	0.804678	22.3956	XLOC_011060	NM_143388
13.3099	0.980333	35.3076	0.594478	20.9861	XLOC_011078	NM_143412
11.9882	0.990244	32.5311	0.296833	25.2465	XLOC_011079	NM_143413	NM_170389	NM_170390
13.5156	0.999142	31.3256	0.396882	2.87297	XLOC_011081	NM_001276126	NM_143417	NM_170398
11.3314	0.989438	25.2458	0.578371	17.2117	XLOC_011095	NM_143436
11.0687	0.907987	31.665	1.1267	36.497	XLOC_011115	NM_001300659	NM_144459
13.9595	0.952619	34.5436	0.185763	159.382	XLOC_011121	NM_001032405	NM_001032406	NM_001032407	NM_001032408	NM_001300662
11.3336	1.02412	31.8708	0.348996	14.8455	XLOC_011153	NM_001104507	NM_170464
11.6395	0.929462	31.331	0.363772	19.9498	XLOC_011154	NM_001144657	NM_001276171	NM_001300670	NM_079845
11.3992	0.916294	24.3632	0.775922	19.3137	XLOC_011158	NM_001300676
12	1.013	27	1.97752	1.72058	XLOC_011160	NM_079850
11.4716	0.946947	31.2406	0.807734	6.56993	XLOC_011214	NM_001276209
12.6906	0.958067	36.2654	0.456642	36.3135	XLOC_011230	NM_001276216	NM_079869	NM_170553
12.7324	1.03265	27.4755	0.0947511	14.6454	XLOC_011247	NM_001276223
12.9173	0.946349	25.8158	0.344767	12.9888	XLOC_011280	NM_141212	NM_168996	NM_168997
13.1049	1.0169	24.1124	0.281007	3.02296	XLOC_011285	NM_001104211	NM_001104212
13.9247	0.989686	33.6842	0.516313	12.2967	XLOC_011304	NM_001275339	NM_001275340
11.5293	0.908706	32.0034	0.497309	10.5588	XLOC_011320	NM_001275342	NM_001275343	NM_001275344	NM_001275345	NM_079508	NM_169025	NM_169026
11.7025	1.00042	27.9064	0.86866	0.770915	XLOC_011329	NM_141267
13.0899	1.01797	28.2591	0.336519	21.5833	XLOC_011342	NM_001275353	NM_001275354	NM_141281
11.0376	0.956194	26.0257	0.280354	1475.15	XLOC_011343	NM_141282
12.7194	1.03231	35.8831	0.888411	12.9839	XLOC_011345	NM_001300245
11.1459	1.01114	27.1058	0.293407	19.3246	XLOC_011358	NM_057766
12.4956	0.995095	35.6386	0.147214	8.71843	XLOC_011368	NM_141300
11.8001	0.915564	29.2929	0.926396	6.67372	XLOC_011381	NM_141323
13.8175	0.950342	26.8842	0.649286	7.53144	XLOC_011386	NM_141337
13.3548	1.07731	24.0743	0.0401217	65.6877	XLOC_011413	NM_141388
11.9362	1.0154	31.7263	0.373067	106.488	XLOC_011443	NR_037753
12.8887	1.02603	24.6938	0.43585	12.3301	XLOC_011451	NM_001260028	NM_141433
13.5108	1.00753	32.6538	1.56355	4.14946	XLOC_011454	NR_073988	NR_073989
11.337	1.03702	28.6052	0.571532	4.11378	XLOC_011484	NM_001260033	NM_001260034	NM_079533
13.4751	0.983527	32.7392	0.668462	6.01692	XLOC_011495	NM_001170069	NM_001275415	NM_079543
12.3373	0.981776	34.2975	0.53332	0.534781	XLOC_011509	NM_001104235	NM_001104236	NM_001170070	NM_001275421	NM_141487	NM_169198	NM_169199	NM_206458
12.0843	1.08443	30.2616	0.00330715	8.26108	XLOC_011534	NM_141517	NM_169209
12.5448	1.06177	26.7732	0.130048	117.514	XLOC_011547	NM_001260057	NM_143927
11.1223	0.935261	29.6132	0.675156	4.13505	XLOC_011549	NM_141540
11.6213	0.939781	31.5763	1.0372	7.48986	XLOC_011564	NM_141553
11.9203	1.03878	35.2112	0.299541	31.1928	XLOC_011565	NM_141556
12	1.06014	33	0.586265	0.99941	XLOC_011571	NM_141567
13.3725	1.02614	35.5101	0.129922	34.8979	XLOC_011589	NM_001170089	NM_001170090	NM_001170091	NM_141604	NM_169252	NM_169253
12.7345	1.03015	34.2673	0.364488	5.296	XLOC_011605	NM_141625	NM_169265
12.5595	1.00824	29.8826	1.35494	0.104722	XLOC_011615	NM_001275487	NM_001275488	NM_001275489	NM_001300325
12.089	1.019	35.7689	0.0306625	65.3334	XLOC_011617	NM_001260074	NM_079568
11.3878	0.983359	27.6918	0.699896	22.7909	XLOC_011620	NM_176433
12.3965	1.08159	34.8021	3.3891	0.768234	XLOC_011626	NM_001275495	NM_141654
11.0143	1.05345	32.1395	0.12883	12.8927	XLOC_011635	NM_169299
12.8042	0.912293	31.8633	0.716052	5.71535	XLOC_011641	NM_001170102	NM_001170103	NM_001170104	NM_001300328	NM_001300329	NM_001300330	NM_001300331	NM_001300332	NM_141673	NM_169300	NM_169301	NM_169302	NM_169303
11.0569	1.00022	29.3665	0.235148	8.22623	XLOC_011667	NM_001275516
12.825	1.0055	34.7429	0.664184	10.1407	XLOC_011669	NM_001170108	NM_001260084	NM_141709
12.9787	0.924865	28.0043	1.23607	7.44627	XLOC_011672	NM_141715
11.8714	0.951557	31.5306	1.44844	1.72087	XLOC_011691	NM_001104268	NM_001260092	NM_001260093	NM_001260094	NM_001275535	NM_141742
13.2757	0.995485	26.7732	0.544113	24.5218	XLOC_011718	NM_141760
11.6847	1.07973	27.5087	0.0290525	15.3099	XLOC_011752	NM_141801
13.6871	0.99896	30.1888	0.951475	1.20996	XLOC_011775	NM_141846
12.1583	0.966616	33.6203	0.858408	3.10711	XLOC_011784	NM_001275557	NM_141858
11.6924	0.99214	24.479	0.925476	4.73477	XLOC_011790	NM_141867
13.7121	0.957993	26.0798	1.01845	7.87871	XLOC_011797	NM_141879
12	1.00514	33	1.2184	0.697813	XLOC_011832	NM_001032011	NM_001032012	NM_169464
13.0347	0.98982	26.3428	0.706677	8.76911	XLOC_011852	NM_079606
12.1325	0.984638	32.5941	0.0890609	80.4019	XLOC_011859	NM_001275580	NM_080141	NM_169479
11.3352	0.900398	25.5268	1.12926	16.5845	XLOC_011894	NM_001202286	NM_079619
12.502	0.99223	30.0715	0.857905	49.1898	XLOC_011943	NM_001275627
11.1989	1.03324	28.9679	0.809819	3.63632	XLOC_011952	NM_001275632
11.2784	1.01685	33.8894	0.327779	5.35064	XLOC_011982	NM_001275636
12.8202	1.06572	30.6658	0.0186374	12.3127	XLOC_011992	NM_001275645
12.2567	0.977234	31.4744	0.354536	14.3631	XLOC_011994	NM_001300399	NM_142122
13.1249	0.985028	33.8024	0.201598	46.4691	XLOC_011996	NM_001032403	NM_001032404
13.529	0.977187	36.1461	0.489288	11.8353	XLOC_012014	NM_001202293	NM_169609
12.8526	0.999678	34.536	0.109047	15.8696	XLOC_012027	NM_142177	NM_169623
12.4657	0.976305	35.5696	0.462234	41.9166	XLOC_012037	NM_142189	NM_169646
13.2703	0.955661	26.5364	0.657424	5.32999	XLOC_012043	NM_079642
12.2371	0.976275	32.3627	0.28121	1.75561	XLOC_012067	NM_169674
13.8899	0.985605	26.5406	0.703848	17.8623	XLOC_012069	NM_079980
13.6273	1.09006	34.5009	0.208553	40.2945	XLOC_012072	NM_169676
13.8412	1.06159	28.9092	0.22051	13.5537	XLOC_012081	NM_001202300
12.6444	0.993539	25.7859	0.544154	35.1829	XLOC_012085	NM_080012	NR_125173
13.6398	0.915297	33.986	0.707707	96.4378	XLOC_012089	NM_142266
11.2142	0.903492	35.0372	1.88265e-14	1.11683	XLOC_012100	NM_001275700	NM_001300434	NM_142278	NM_169714
13.9522	1.02347	27.1442	0.241427	70.1496	XLOC_012102	NM_001275701	NM_001300436	NM_142280
13.6408	0.979793	26.6068	0.427258	24.7041	XLOC_012124	NM_142317
11.2983	0.926192	31.3455	0.935719	4.70776	XLOC_012140	NM_142324
12.4852	1.0809	36.2633	0.4516	15.9543	XLOC_012141	NM_142326
12.3261	0.987054	24.0015	0.904859	5.38097	XLOC_012154	NM_001275731	NM_142350
13.2697	1.03243	29.3693	0.478987	15.6316	XLOC_012177	NM_001275740	NM_142374
12.4196	0.971441	34.3693	0.697512	19.6058	XLOC_012179	NM_079663
12.6213	1.00154	33.6365	0.652175	14.6908	XLOC_012205	NM_142428
12.9742	0.988688	35.6751	0.534525	5.24886	XLOC_012208	NM_001275772	NM_142435
12.8174	1.02107	33.9668	0.476984	6.04269	XLOC_012210	NM_142438
13.1772	1.06403	30.5373	0.515527	3.04882	XLOC_012211	NM_142440	NM_206507
12.8088	1.02978	26.0934	0.0922079	21.3327	XLOC_012233	NM_001170177	NM_001275783	NM_079673	NM_169816	NM_169817	NM_169819	NM_169820	NM_169821	NM_169822	NM_206512	NM_206513	NM_206514	NM_206515	NM_206516
12	1.04886	27	1.71022	0.356552	XLOC_012287	NM_142552
12.48	0.97271	33.8149	0.382934	8.53866	XLOC_012290	NM_001275805	NM_001275806	NM_142562	NM_169864	NM_169865	NM_169866
11.3546	0.955957	33.829	0.607443	2.1654	XLOC_012299	NM_001144611	NM_001300482	NM_169874
11.4465	1.05781	29.3226	0.189465	2.65758	XLOC_012341	NM_001038973
13.324	0.908681	36.2971	0.704859	9.1719	XLOC_012355	NM_169923
12	1.06181	27.0001	0.0167724	3.56007	XLOC_012360	NM_142660
11.7535	1.02595	34.2578	909250	0.127028	XLOC_012372	NM_142674
12.132	1.0268	28.0742	0.496738	30.7845	XLOC_012373	NM_143973
11.6337	0.947324	33.7364	0.554859	17.7924	XLOC_012379	NM_001170197	NM_001260292	NM_079701	NM_169944	NM_206529
13.2508	0.956874	34.881	1.07745	13.973	XLOC_012381	NM_079703
13.6729	1.09618	33.6023	0.703405	3.74516	XLOC_012383	NM_142682
11.1627	1.00458	29.0921	0.184177	86.7952	XLOC_012395	NM_169953
13.4474	1.06475	36.8529	0.076277	11.7165	XLOC_012400	NM_001300512	NM_001300513	NM_001300514	NM_142710
11.8761	1.0277	26.0516	0.0716591	102.198	XLOC_012401	NM_001104386	NM_001104387	NM_001104388	NM_001300515	NM_001300516	NM_001300517	NM_001300518	NM_001300519	NM_001300520	NM_001300521	NM_001300522	NM_001300523	NM_001300524	NM_080197	NM_163877	NM_163878	NM_163879	NM_163880	NM_163881	NM_163882	NM_163883	NM_163884	NM_163885	NM_163886	NM_163887	NM_163888	NM_163889	NM_163890	NM_163891	NM_163892	NM_163893	NM_163894	NM_176527
12	0.997663	27	1.92787	0.272529	XLOC_012443	NM_142747
11.2734	0.961923	30.4599	0.765291	2.01001	XLOC_012478	NM_142813
12.4698	0.922366	32.5433	0.604482	18.6137	XLOC_012486	NM_058023
12.7367	1.07206	28.1479	0.0932764	15.4841	XLOC_012525	NM_001260327	NM_001260328	NM_001260329	NM_001260330	NM_001260331	NM_001260332	NM_001260333	NM_001275936	NM_170053	NM_170054	NM_170055	NM_170056	NM_170057	NM_170058	NM_170059
13.014	0.946072	29.2226	1.41575	2.38194	XLOC_012529	NM_142879
12.3006	1.07278	35.3536	0.13508	99.2588	XLOC_012532	NM_001275943	NM_079737	NM_142883	NM_170070	NM_170651
13.3899	1.07345	29.0108	0.0366638	131.828	XLOC_012533	NM_001260335	NM_001275944
12.3737	0.952316	29.0408	1.01844	8.46199	XLOC_012555	NM_001144629	NM_001144630	NM_001144631	NM_170079	NM_176547
11.6598	0.949904	35.44	0.175205	31.2118	XLOC_012565	NM_001275952	NM_142921
12.5354	0.930186	31.7401	0.712989	29.7952	XLOC_012567	NM_142924
11.5418	0.910546	30.3446	1.28089	9.55509	XLOC_012568	NM_142925	NM_170091
12.0102	0.947931	27.0588	1.37279	3.91819	XLOC_012571	NM_142929
12.1209	0.984546	35.6559	0.699949	62.5794	XLOC_012577	NM_079743
13.5661	0.999647	31.1403	0.626018	3.68759	XLOC_012579	NM_001104422	NM_001260342	NM_001275959	NM_001275960	NM_170094	NM_176549
12.566	1.05229	29.3933	0.348546	32.1846	XLOC_012587	NM_142943
12.8878	0.985844	31.3992	0.789527	1.77772	XLOC_012588	NM_001104426	NM_001104427	NM_001104428	NM_001275965
11.4179	0.974859	25.7106	0.537896	10.5373	XLOC_012615	NM_142986
13.7093	1.06137	26.2339	0.0510095	31.8462	XLOC_012633	NM_143010
11.7574	1.05492	30.5744	0.060514	18.5203	XLOC_012634	NM_001260357	NM_143012
11.9244	0.922418	32.9909	2.01404	2.57826	XLOC_012650	NM_001276001	NM_143033
11.0374	0.99664	28.0023	0.0912734	4.50162	XLOC_012661	NM_001276005
12.8553	0.950527	28.2507	0.336628	62.8256	XLOC_012675	NM_079770
12.832	1.09333	33.0661	0.163479	4.62903	XLOC_012680	NM_001170249
12.2717	0.971266	28.6423	0.735343	7.54316	XLOC_012683	NM_143094
12.3465	0.99577	27.3059	0.410422	18.6546	XLOC_012704	NM_001104448
12	1.00086	27	2.0368	0.555997	XLOC_012718	NM_143146
12.3655	1.07914	34.8687	0.0467019	3871.89	XLOC_012728	NM_001276038	NM_001276039	NM_143160
11.6693	0.989864	34.9284	0.645846	14.9797	XLOC_012729	NM_001276040	NM_143161	NM_170237	NM_170238
12	0.962997	30	0.493321	0.401712	XLOC_012731	NM_001104461	NM_001104462	NM_001104463	NM_001104464	NM_001170263	NM_001276043	NM_001276044	NM_001276045	NM_170240	NM_206573
11.7293	1.01612	29.4994	0.0837267	7.09354	XLOC_012763	NM_001170272
13.3706	1.0102	24.5169	0.595891	5.35424	XLOC_012769	NM_143211
11.8087	0.915483	30.8295	1.91374	5.83124	XLOC_012799	NM_001276071
11.5084	0.988382	34.8454	0.459696	5.72858	XLOC_012826	NM_001202372	NM_001300630	NM_001300631	NM_143288	NM_170324	NM_170325
11.6944	0.923834	30.0614	1.44553	13.9603	XLOC_012827	NM_001276078	NM_144400	NM_170328
11.6779	0.953147	26.969	0.549765	0.312347	XLOC_012828	NM_143291
13.8121	1.02369	27.6375	0.0280353	10.7954	XLOC_012857	NM_058161
12.3074	1.09697	29.9443	0.136731	86.1753	XLOC_012883	NM_143360
12.6	1.06378	24.843	0.108665	13.5175	XLOC_012898	NM_001276116	NM_143380	NM_170378	NM_176578
11.8385	0.990821	30.3157	0.593243	21.7854	XLOC_012919	NM_058132
11.047	0.974016	27.017	0.477429	102.339	XLOC_012923	NM_143427
11.1513	0.93518	34.4988	1.49208	3.88247	XLOC_012927	NM_001276135	NM_143432
12.6912	0.929969	36.348	0.393442	52.0642	XLOC_012929	NM_001276137	NM_079823
12	0.944279	30	0.55283	4.58925	XLOC_012947	NM_001276148	NM_143454
12.2433	1.00059	35.0493	0.175514	172.154	XLOC_012958	NM_143470	NM_170428
13.087	1.02172	30.6559	0.0858418	97.4468	XLOC_012980	NM_143503
13.0234	0.943715	35.2596	0.822315	11.8303	XLOC_013006	NM_143524
12.0746	1.04464	35.2031	1.14069e-18	41.0072	XLOC_013011	NR_003917
11.0462	0.989599	29.3675	0.592101	1233.04	XLOC_013012	NR_003918
12.274	1.01342	27.4789	0.718306	1.49497	XLOC_013049	NM_001276194	NM_143564
12.5626	0.909666	32.8087	8.4549	7.80395	XLOC_013052	NR_048515
11.6596	1.00705	33.5737	0.140383	22.6494	XLOC_013070	NM_001276203	NM_079863	NM_170535	NM_170536
13.893	1.07075	26.247	0.0601101	4.28489	XLOC_013079	NM_170542
11.0828	1.00308	25.5229	0.0816372	9.01193	XLOC_013094	NR_125308
11.5372	1.02564	35.0823	0.109682	15.6819	XLOC_013154	NM_001272123	NM_166752
12.088	0.995375	24.2358	0.844666	11.8466	XLOC_013163	NR_002458	NR_037721	NR_037722	NR_073618
11.751	1.01673	24.1029	0.4913	0.606866	XLOC_013189	NM_143682
12	0.991625	30	1.46233	0.0564995	XLOC_013192	NM_001031858	NM_001031859	NM_001031860	NM_001258510	NM_001258511
13.1369	0.946756	30.2232	0.103375	830.217	XLOC_013195	NM_001258475	NM_079879	NM_166714
11.3943	0.973045	29.4549	0.187453	17.8693	XLOC_013197	NM_001169348	NM_175926	NM_175927	NM_175928
11.1155	0.974541	32.9239	0.942456	10.3533	XLOC_013202	NM_001258480	NM_143649	NM_166736	NM_166737	NM_166738	NM_166740
11.5833	1.04545	33.1464	0.295907	1.78614	XLOC_013204	NM_001297783	NM_166745
13.4946	1.02647	25.8982	0.483113	0.449925	XLOC_013218	NM_079887
11.0222	1.06317	25.7538	0.0574615	8.28269	XLOC_013223	NM_143679	NM_166791
13.0021	1.00882	29.0737	0.372632	34.1244	XLOC_013233	NM_143687
12.7051	0.938861	30.045	3.19182	0.807693	XLOC_013426	NM_080290
11.395	0.942724	30.7416	0.0129391	3.42234	XLOC_013428	NM_057444
12.2612	1.02507	30.6467	1.65582	3.97587	XLOC_013436	NM_001103388	NM_130484
13.7639	1.06132	24.8708	0.112059	11.8343	XLOC_013447	NM_001272171	NM_001272172	NM_080295	NM_166848	NM_166849	NM_166850
13.5542	1.08483	36.515	0.226399	12.3887	XLOC_013453	NM_130495
12.3774	1.03108	34.8083	0.158447	81.4276	XLOC_013454	NM_001144671	NM_001297825
12.6605	1.02178	30.2696	0.233088	13.482	XLOC_013493	NM_001272199	NM_166878
13.4892	0.966765	26.3961	0.674342	9.6137	XLOC_013511	NM_001272206
12.4973	0.914023	30.5379	0.684265	27.2464	XLOC_013515	NM_001038732	NM_001201600	NM_001258540	NM_001258541	NM_001258542	NM_001258543	NM_001258544	NM_001258545	NM_001258546	NM_001258547	NM_001258548	NM_001258549	NM_001258550	NM_001258551	NM_001258552	NM_001272214	NM_001297862	NM_001297863	NM_130584	NM_130589	NM_166903	NM_166906	NM_166907	NM_166908
11.8873	0.955343	24.1998	1.33148	23.6264	XLOC_013517	NM_001144673	NM_130592
11.585	0.952965	28.8307	0.875012	5.51407	XLOC_013518	NM_001297865	NM_130594
11.9541	1.07961	30.8566	0.37635	11.239	XLOC_013527	NM_001272225	NM_001272226	NM_130607	NM_166916	NM_166917
11.1105	0.99246	30.6971	0.149932	77.6874	XLOC_013540	NM_001272243	NM_001272244	NM_166927
11.5046	0.978302	31.1745	0.436647	17.6705	XLOC_013541	NM_001272245	NM_057782	NM_057783	NM_166928
12.5897	1.05973	26.269	0.122537	2.64429	XLOC_013557	NM_058143
12.2835	1.0008	35.4466	0.191808	35.4333	XLOC_013572	NM_001272262	NM_130658
13.5503	1.02001	31.421	0.854471	6.24583	XLOC_013575	NM_001297903
12.9487	1.02619	34.6596	0.575453	6.1954	XLOC_013578	NM_130668	NM_166949	NM_166950
12.1636	0.909736	29.6122	1.49297	5.35302	XLOC_013599	NM_001272272	NM_001272273	NM_001272274	NM_080322	NM_166959	NM_166960	NM_166961	NM_166962	NM_166963	NM_166964	NM_166965	NM_166966	NM_166967	NM_166968	NM_166969	NM_166970	NM_166971
11.7447	0.968555	31.0655	0.179467	20.2515	XLOC_013612	NM_001103403	NM_001144680	NM_001144681	NM_001144682	NM_001144683	NM_001272291	NM_001272292	NM_001272293	NM_001297914	NM_130717	NM_206620
13.2555	1.0099	33.5659	1.38696	1.69944	XLOC_013623	NM_001297919
13.2217	0.915266	29.3482	0.0986763	79.4024	XLOC_013657	NM_001258601	NM_167014	NM_167015
11.0284	1.04511	31.1222	0.114069	5.89127	XLOC_013665	NM_001297941	NM_001297942	NM_131968
13.0267	0.995516	36.2296	0.182665	2.89428	XLOC_013699	NM_001169207	NM_132019
11.7897	1.01402	29.1805	0.432795	11.4014	XLOC_013703	NM_001297980	NM_176687
11.1967	0.938599	32.732	1.44288	1.99215	XLOC_013704	NM_132035	NM_132036
11.4844	0.969643	35.3265	0.142576	927.571	XLOC_013714	NM_001297986	NM_078497
11.9249	1.02616	31.9295	0.697571	7.33019	XLOC_013727	NM_132060
12.2769	1.00835	28.145	0.726944	15.9494	XLOC_013733	NM_132071	NM_167062
11.3287	0.90188	30.9209	0.737487	10.1157	XLOC_013770	NM_001298033	NM_132120	NM_167090
11.9687	0.918173	28.1229	1.50673	29.7735	XLOC_013771	NM_143710
13.0324	1.03514	36.4995	0.286308	0.101439	XLOC_013773	NM_132125
11.6558	1.00953	27.6275	0.486804	10.0282	XLOC_013774	NM_132127
11.2771	1.05252	26.5642	0.188064	20.2987	XLOC_013780	NM_001031887	NM_001272365	NM_001272366	NM_001272367	NM_001272368	NM_001298041	NM_001298042	NM_001298043
13.2974	0.985475	29.3113	0.755243	0.964371	XLOC_013782	NM_132143
11.3716	1.02096	33.5232	0.769296	2.14768	XLOC_013784	NM_132145
12.9261	1.06534	24.5834	0.11144	1.20063	XLOC_013798	NM_001272380	NM_206638
11.1998	1.00189	31.4158	0.64043	5.31222	XLOC_013816	NM_132173
11.9538	0.965588	31.0211	1.95186	0.673378	XLOC_013845	NM_132217
11.4334	1.08354	25.5142	0.0078316	120.127	XLOC_013856	NM_078527	NM_167149	NM_167150
11.8759	0.978696	34.9001	0.442115	9.28631	XLOC_013860	NM_001298087
11.2524	0.985061	31.6615	0.474491	5.86055	XLOC_013871	NM_001169233	NM_001169234	NM_001169235	NM_001258652	NM_001272407	NM_078535	NM_167160	NM_206657
11.6454	0.94334	31.127	1.72482	12.891	XLOC_013874	NM_001272414
11.4277	0.90017	25.4336	0.652895	46.2775	XLOC_013877	NM_001272420	NM_001272421	NM_001272422	NM_001298094
13.0567	0.914545	25.9398	1.29404	12.5483	XLOC_013886	NM_001298097
12.4875	0.973846	32.6223	2.3763	1.04013	XLOC_013890	NM_001169240	NM_001169241	NM_001201637	NM_001201638	NM_001298100	NM_132287
13.0555	1.01862	36.4819	0.283551	85.9966	XLOC_013897	NM_132296
13.955	1.01901	33.2908	0.26939	33.1885	XLOC_013902	NM_132302
11.6234	0.942887	31.0197	0.911222	14.1553	XLOC_013916	NM_001298116	NM_001298117	NM_001298118	NM_132321	NM_167187	NM_176721
12.524	1.05038	31.7099	0.16715	8.03975	XLOC_013918	NM_001298120
11.3816	0.917877	34.2558	1.08379	8.19911	XLOC_013930	NM_132343
13.5333	0.989752	28.4193	1.2936	0.0438298	XLOC_013946	NM_001103464	NM_001258669	NM_001258670	NM_001258671	NM_001258672	NM_001258673	NM_132370
11.1988	1.02693	34.4533	1.69901e+07	2.342	XLOC_013949	NR_123852
12	0.994308	35.3933	2.01817e-14	0.437653	XLOC_013960	NR_073646
11.0283	1.05911	28.3846	0.748857	2.03734	XLOC_013969	NM_001258686	NM_132404
11.979	1.00776	35.0947	0.416324	7.03999	XLOC_013976	NM_001272502	NM_132421
11.5441	1.0259	29.2634	6.90591e-14	0.407292	XLOC_013984	NM_001298164	NM_132433
12.8227	1.01217	32.4664	0.173194	9.86698	XLOC_014005	NM_001272511	NM_001272512	NM_001298184
11.6254	1.02454	35.2077	0.16332	11.323	XLOC_014016	NM_001298189	NM_001298190	NM_132483
11.9234	1.04167	24.5471	0.195891	4.69639	XLOC_014023	NM_132489	NM_167286
13.9783	1.00667	32.4243	0.154345	11.0797	XLOC_014024	NM_001272522	NM_132490	NM_206686
12.8051	0.930028	26.998	1.34361	22.4806	XLOC_014032	NM_132500
12.6959	0.994999	34.2354	0.30293	70.0696	XLOC_014044	NM_001201654	NM_001201655	NM_001272531	NM_132514
11.7709	1.05741	24.5102	0.181982	10.2712	XLOC_014058	NM_001298213
12.8287	0.91798	28.9118	1.01251	26.9187	XLOC_014062	NM_132549
11.2791	1.00261	24.0569	0.819034	30.3703	XLOC_014099	NM_001298241
12.0152	1.00007	30.5562	2.55336	0.0786374	XLOC_014103	NM_001103495	NM_001258717	NM_001258718	NM_001258719	NM_001258720	NM_001272568	NM_001272569	NM_001298244	NM_132614
11.9174	1.02201	30.8792	0.516978	16.7061	XLOC_014125	NM_001272583	NM_001298270	NM_132644
13.8912	1.03418	29.9111	0.608314	2.67185	XLOC_014128	NM_001298276	NM_167364
13.1584	1.05561	26.4913	0.18599	55.2238	XLOC_014134	NM_132656
13.9505	1.05517	33.2234	0.205997	12.492	XLOC_014143	NM_001272589	NM_001272590	NM_001272591	NM_001272592
11.7545	1.09456	33.7426	0.0125079	6.13136	XLOC_014144	NM_132673	NM_167377	NR_123899
12.8084	1.01242	32.4761	0.680605	6.75075	XLOC_014146	NM_001258725	NM_001272596	NM_001298288	NM_132677
13.4561	0.978001	31.4421	0.195072	12.9333	XLOC_014147	NM_001103504	NM_001169274	NM_001169275	NM_001169276	NM_001272597	NM_001298290	NM_078592
11.8485	0.939844	32.7371	1.85041	2.78448	XLOC_014151	NM_132684
11.7018	0.98449	25.5013	0.780081	3.80382	XLOC_014152	NM_001103505	NM_001258726	NM_001258727	NM_001258728	NM_001298296	NM_001298297	NM_001298298	NM_132686	NM_167379	NM_176726
11.0342	1.00362	26.2265	0.562062	6.48296	XLOC_014153	NM_080170
13.8201	1.00293	32.249	0.431771	7.1485	XLOC_014160	NM_001014740	NM_001014741	NM_001169277	NM_001169278	NM_001169279	NM_001169280	NM_001272605	NM_001272606	NM_001298300	NM_078594	NM_167382
12.4338	1.0089	24.9345	0.0582722	21.7101	XLOC_014180	NM_132719	NM_167396
12.3244	0.976445	31.1088	1.22658	3.91204	XLOC_014182	NM_001298308
12.9729	1.01343	30.9305	0.838991	0.475182	XLOC_014204	NM_001042810	NM_001201662	NM_001201663	NM_001272627	NM_001272628	NM_001272629	NM_078603
13.3461	1.01853	36.1166	0.445221	62.9743	XLOC_014207	NM_001298330	NM_001298331
11.6218	0.992648	32.5318	0.274393	9.57282	XLOC_014221	NM_001201664	NM_001272635	NM_001272637	NM_078605
11.4258	0.985396	33.8867	0.179672	139.879	XLOC_014226	NM_001272644	NM_001298339
12.3326	1.00063	34.4691	0.298373	23.6517	XLOC_014259	NM_078611
11.3826	1.05098	27.4207	8.33925e-07	0.120166	XLOC_014263	NM_001272651
12.2932	0.930478	29.6019	0.930156	24.7659	XLOC_014264	NM_001298368
11.0894	1.03176	24.8984	0.254094	4.6062	XLOC_014265	NM_078613	NM_206724
12.6455	1.01824	31.5903	0.77261	4.39874	XLOC_014266	NM_001298369
11.8031	1.07743	33.6777	0.0133142	29.9262	XLOC_014267	NM_001103519	NM_001103520	NM_001103521	NM_001103522	NM_001169290	NM_001169291	NM_001258767	NM_001258768	NM_001258769	NM_001258770	NM_001258771	NM_001258772	NM_001258773	NM_001272652	NM_001272653	NM_001272654	NM_001298370	NM_078614	NM_167465	NM_206727
11.452	1.067	34.5665	0.0840247	29.7836	XLOC_014287	NM_001272663	NM_001272664	NM_078636	NM_167478
13.7155	1.03229	27.4393	0.206163	27.578	XLOC_014294	NM_001298389	NM_132881
13.6798	1.03205	28.3447	0.111184	9.35997	XLOC_014299	NM_001103526	NM_001103527	NM_001103528	NM_001103529	NM_167497	NM_167499
13.5168	0.991877	32.5579	0.966178	11.3111	XLOC_014311	NM_001258784	NM_001258785	NM_001272683	NM_001272684	NM_132898	NM_167517	NM_167518
13.5374	0.972251	36.8125	0.530276	10.5103	XLOC_014319	NM_078651
13.79	0.977426	26.1432	0.515296	17.9019	XLOC_014340	NM_001103534	NM_001103535	NM_001272699	NM_132942	NM_167549	NM_167550
11.0292	0.965284	34.157	0.887876	9.84527	XLOC_014363	NM_001298442	NM_132985	NM_167567	NM_167568	NM_176748
11.3164	1.09581	26.9259	0.362111	16.1259	XLOC_014366	NM_132987	NM_176750
13.197	0.98954	33.7888	1.01608	6.37946	XLOC_014372	NM_133002
11.5287	0.919714	31.7142	0.765557	13.9283	XLOC_014374	NM_133010
13.2963	0.954415	31.3404	1.22799	5.18027	XLOC_014380	NM_001201735	NM_001298463	NM_133018
13.7786	1.08388	28.5393	1.20719	0.390245	XLOC_014389	NM_001298468	NM_133031
11.7991	1.00937	28.8083	0.840644	0.246332	XLOC_014390	NM_133034
13.3645	1.03679	32.4591	0.189378	6.92196	XLOC_014409	NM_133060
13.1351	1.04983	31.1094	0.0585883	19.4612	XLOC_014423	NM_133086
13.4961	0.910471	30.2911	1.54195	7.34054	XLOC_014437	NM_133106
11.7903	0.960988	32.2151	1.74791	1.85985	XLOC_014438	NM_001272765	NM_167637
11.5636	0.93681	34.0756	0.146194	21.546	XLOC_014454	NM_001272771	NM_133132
12.4356	0.921694	30.59	4.37076	0.191114	XLOC_014455	NM_133136
12.6327	0.98952	34.905	0.170125	31.685	XLOC_014490	NM_001298528
13.9476	1.03517	33.1655	0.0479204	43.9731	XLOC_014503	NM_001038766	NM_001258842	NM_001258843	NM_001258844	NM_001258845	NM_001272807	NM_134516	NM_167688
11.1303	0.998677	24.6262	0.944779	6.72636	XLOC_014526	NM_001298564
11.9634	1.07569	35.7082	0.262743	11.6097	XLOC_014536	NM_001298570	NM_134559
11.5719	1.006	30.5256	0.142956	16.5992	XLOC_014562	NM_001169342	NM_057389	NM_057390	NM_206801
12.0848	1.0607	25.4825	0.0767479	12.3233	XLOC_014566	NM_001298589
12.6243	1.01888	35.8812	0.0203152	1.06724	XLOC_014596	NM_001144667	NM_001144668	NM_001297807	NM_001297808	NM_166838	NM_166839
12.983	1.00828	33.5232	0.603407	3.89834	XLOC_014601	NM_130487
11.4835	1.07203	26.5923	0.0161518	9.02867	XLOC_014611	NM_001297822	NM_057901	NM_057902	NM_057903
13.7282	0.994836	36.8084	0.0573129	2024.81	XLOC_014617	NR_002459
13.4528	0.972	36.4921	0.0287841	16.4486	XLOC_014647	NM_001272202	NM_001297844
11.4733	1.0234	26.2055	0.104647	3574.66	XLOC_014657	NM_001297856	NM_057402	NM_166889	NM_166890
11.9437	0.908345	31.9899	2.98727	1.7455	XLOC_014665	NM_001169168	NM_001169169	NM_001169170	NM_080300
12.8076	0.962339	34.3066	0.605886	7.22281	XLOC_014676	NM_080301	NM_166911
11.0182	0.993078	26.7653	0.338622	19.7741	XLOC_014682	NM_130612
13.8469	0.9847	33.9902	0.184994	31.2806	XLOC_014683	NM_001201603	NM_001201604	NM_001272235	NM_001272236	NM_001272237	NM_001272238	NM_001272239	NM_057433	NM_058136	NM_058137	NM_166920
12.4371	0.93774	28.5523	0.765283	9.34241	XLOC_014686	NM_001201605	NM_001201606	NM_001201607	NM_001272241	NM_001272242	NM_130614
11.7721	0.999114	25.7019	0.388287	3.25953	XLOC_014687	NM_130616
12.8389	1.08463	32.5606	0.420935	0.769161	XLOC_014698	NM_001272250	NM_143763
12.3291	1.04835	25.5008	0.0632098	51.0194	XLOC_014712	NM_001169174	NM_130639
11.9555	0.995704	28.5788	0.343694	3.24226	XLOC_014713	NM_001272255	NM_130641
12.9295	1.03983	25.8451	0.0523467	47.0955	XLOC_014716	NM_001201609	NM_001201610	NM_001272256	NM_130644
11.8987	1.02175	28.9689	0.487768	8.85664	XLOC_014727	NM_001258573	NM_130654
12.0653	0.998915	24.1327	0.0696255	47.8354	XLOC_014731	NM_001258575
11.3716	0.952028	32.9436	0.590666	1.87282	XLOC_014743	NM_001272266	NM_080318
13.6825	0.920948	28.1796	1.52385	1.53096	XLOC_014764	NM_130701
11.986	0.983066	24.1039	0.142679	12.1079	XLOC_014768	NM_130707
12.4767	0.993346	31.4189	2.14924	0.810167	XLOC_014792	NM_001297927
11.5448	0.967435	31.6557	1.43629	2.55815	XLOC_014799	NM_001297930	NM_080329	NR_123788
12.753	1.03071	27.363	0.306173	8.14895	XLOC_014822	NM_001297938
12.5533	0.987526	25.4594	1.45704	4.62458	XLOC_014839	NM_078489	NM_131983
11.1034	0.918224	32.9146	0.587886	22.8326	XLOC_014845	NM_001258603	NM_131993	NM_167033	NM_167034
12.7779	1.02285	35.6983	0.543036	25.4575	XLOC_014859	NM_080005
12.5607	0.941732	28.8672	1.12583	10.2061	XLOC_014860	NM_001258605	NM_001297972	NM_080053
13.6629	1.03531	31.4404	0.0861401	0.305349	XLOC_014865	NM_001297975	NM_001297976	NM_176685	NM_176686
11.2242	0.935978	25.8415	1.20756e-06	0.110074	XLOC_014882	NR_123807
13.9779	1.01321	37.2638	0.18735	47.9648	XLOC_014886	NM_143714
12.8496	0.98493	24.8462	0.5407	27.3879	XLOC_014901	NM_144269	NM_167063
12.2551	0.976055	30.332	0.594764	64.8652	XLOC_014902	NM_001258619	NM_132076	NM_206632
11.0854	0.996782	26.1799	0.218774	14.17	XLOC_014905	NM_001298009
11.0373	1.01048	25.8788	0.513354	7.23881	XLOC_014909	NM_132084
13.0998	1.01766	29.5394	0.448635	46.8181	XLOC_014910	NM_132090
11.8228	0.910453	30.5617	2.79873	1.17774	XLOC_014911	NM_078505
13.6579	1.00494	25.1821	0.244698	0.843079	XLOC_014952	NM_001298045
12.5306	1.09876	25.8421	0.12099	28.1737	XLOC_014990	NM_001298058
12.2448	1.04216	34.374	0.109443	82.4178	XLOC_014998	NM_132199	NM_206643
11.4756	1.02154	31.1161	0.45145	0.988083	XLOC_015008	NM_001298071	NM_132211	NM_206648	NM_206649
13.9815	0.971976	29.9034	0.161369	19.8135	XLOC_015012	NM_001298077
12.413	0.992802	27.7368	0.0146138	18.9523	XLOC_015014	NM_132220
12	0.99953	30.0001	0.139623	2.5177	XLOC_015023	NM_132241
12.9101	0.974478	34.925	1.05733	11.806	XLOC_015028	NM_001169229	NM_001258650	NM_001258651
12.8452	0.928993	32.4941	2.0856	3.75884	XLOC_015031	NM_132250
12.8467	1.02264	25.4816	0.459893	21.6398	XLOC_015055	NM_001272434	NM_001272435	NM_001272436	NM_079923	NM_167171
11.9667	1.00899	32.9065	0.701591	3.74712	XLOC_015075	NM_132309	NM_176720
12.0904	1.06212	29.9788	0.348683	4.89034	XLOC_015082	NM_132320
11.3862	1.02281	30.0017	0.615018	0.579148	XLOC_015121	NM_001258674	NM_001258675	NM_001258676	NM_132373	NM_167215	NM_167216
12.0602	1.08576	34.3115	0.446046	17.2898	XLOC_015129	NM_144290
12.8281	1.06253	32.073	0.220866	4.4749	XLOC_015131	NM_078551
11.4057	0.977649	24.6366	1.01272	4.99604	XLOC_015137	NM_001298154
13.4276	1.06117	30.6671	0.231709	2.17503	XLOC_015147	NM_132409
13.032	0.990117	33.3997	0.497016	10.4535	XLOC_015148	NM_001144713	NM_001272494	NM_001272495	NM_132411	NM_132412
11.7473	0.951306	31.0393	0.413691	37.9321	XLOC_015208	NM_001201650	NM_001201651	NM_001201652	NM_001201653	NM_001272529	NM_001272530	NM_001298207	NM_132513	NM_167298	NM_167299	NM_167300	NM_167301
11.2459	1.02549	33.1322	4.35171e-12	0.0713761	XLOC_015212	NM_078575
12.7405	0.978355	25.9486	0.921118	62.8024	XLOC_015219	NM_132526
13.2621	1.09673	29.2971	0.0403449	6.89102	XLOC_015224	NM_001258704	NM_001272540	NM_001272541	NM_001272543	NM_001272544	NM_132534	NM_167312
12.0486	0.944082	29.5401	0.568675	14.6475	XLOC_015239	NM_001298220	NM_132551
12.7712	1.01491	29.1985	0.985388	0.661057	XLOC_015263	NM_001298239	NM_001298240	NM_167339
12.8648	0.903503	28.3948	1.82613	0.569831	XLOC_015266	NM_167341
11.5095	0.933999	30.9384	0.156319	15.0489	XLOC_015268	NM_132609	NM_167342
12.6708	0.924868	30.9044	0.623286	4.72456	XLOC_015286	NM_001103497	NM_078589
13.9989	0.995172	32.0937	0.0717604	6.53921	XLOC_015291	NM_001298269	NM_132643
13.4102	0.903681	34.7982	2.62513	3.54461	XLOC_015317	NM_132695
11.8963	1.05134	28.6076	8.27678e-15	0.189409	XLOC_015318	NM_132696
13.172	0.938157	28.0155	0.692388	16.0297	XLOC_015340	NM_132724
13.7603	0.969714	26.9446	0.908613	5.04438	XLOC_015356	NM_001144725	NM_001298318	NM_001298319	NM_132743
13.1954	0.955644	25.4354	1.82102	3.7612	XLOC_015358	NM_167414
12.1272	1.00524	27.2284	1.40388	0.418353	XLOC_015366	NM_001298324
11.4914	0.979675	31.6317	1.71183	0.62562	XLOC_015401	NM_132793	NM_167439	NM_167440
12.86	0.904725	31.4285	1.17457	10.1173	XLOC_015415	NM_132817
12.452	0.966571	24.1134	0.252131	114.679	XLOC_015425	NM_132829	NM_167458
12	0.994308	32.7228	2.3703e-12	0.0820492	XLOC_015432	NM_132847
13.0891	0.906655	29.5962	1.25486	10.1902	XLOC_015441	NM_001169292	NM_132855	NM_206730
11.6358	0.928018	31.4357	0.636565	7.59813	XLOC_015444	NM_001272656	NM_001272657	NM_001298376	NM_132858
13.5628	1.04178	31.8137	0.238352	48.9277	XLOC_015445	NM_001169294	NM_001272658	NM_132859
11.7929	1.01636	35.0437	0.261322	46.9344	XLOC_015454	NM_132870	NM_167477	NM_206754	NM_206755	NM_206756	NM_206757	NM_206758
13.6411	0.956312	27.2594	0.323521	17.8192	XLOC_015455	NM_001298385	NM_001298386	NM_078637	NM_167480	NM_167481	NM_206759
11.7685	0.953384	31.9538	0.872708	20.0425	XLOC_015457	NM_001298387	NM_132875	NM_167483	NM_167484
12.6134	0.939549	35.6361	0.569932	61.9484	XLOC_015474	NM_001258779	NM_001258780	NM_057543
11.0265	0.974035	24.2053	0.736669	5.45179	XLOC_015481	NM_001038759
12.9153	1.06864	26.9001	0.511167	0.303669	XLOC_015507	NM_001169306	NM_001169307	NM_078654	NM_167544
12.3954	0.946113	34.1815	1.44481	6.59608	XLOC_015517	NM_132946
12.3726	0.961444	31.6112	0.691877	3.71831	XLOC_015522	NM_001298426
11.8375	1.01933	26.2262	0.392895	5.18019	XLOC_015523	NM_132953
11.0069	1.01435	34.1105	0.133807	25.2986	XLOC_015525	NM_001258794	NM_001298427
12.4976	1.00235	35.17	0.0467193	2173.98	XLOC_015532	NM_001298431	NM_001298432	NM_001298433	NM_078658
13.0876	0.97334	35.7109	0.683483	515.947	XLOC_015539	NR_003741
13.0462	1.00333	34.8926	0.687473	58.347	XLOC_015545	NR_003747
13.5343	0.956129	30.2714	0.75247	16.3795	XLOC_015556	NM_132981
11.6835	0.975246	29.6273	0.562928	5.00224	XLOC_015561	NM_001298443	NM_132986	NM_176749
11.2935	0.944534	32.1819	0.378696	13.666	XLOC_015568	NM_001144745	NM_132997
13.0152	1.04226	28.2495	0.00906094	31.6639	XLOC_015576	NM_001298455	NM_133009
13.1163	0.954365	35.1466	1.23765	7.68424	XLOC_015577	NM_133011
13.1081	0.96894	34.5904	1.34646	4.52406	XLOC_015665	NM_133131
12.8715	0.928411	27.4246	0.817612	16.2324	XLOC_015672	NM_133145
11.7223	1.01562	27.5419	0.306523	30.229	XLOC_015673	NM_001272775	NM_167643	NM_167644
11.434	0.963653	25.5726	1.11777	8.10777	XLOC_015691	NM_001258830
13.8911	0.924659	32.7279	1.80744	5.46445	XLOC_015692	NM_001031903	NM_001272783
12	1.07077	27	1.14154	1.50492	XLOC_015725	NM_134520
12.2203	0.940753	34.1603	1.37072	0.51723	XLOC_015794	NM_167739
12.2203	1.04132	34.1044	0.64904	12.1175	XLOC_015796	NM_001298586	NM_001298587	NM_134605
13.7831	1.00365	36.499	1.48192	0.177593	XLOC_015797	NM_001272837	NM_001272838	NM_001272839	NM_001272840	NM_080712	NM_167744
13.3472	1.07992	29.413	0.0609695	60.8063	XLOC_015801	NM_078710
13.8363	1.03343	29.724	0.0508684	0.782523	XLOC_015807	NM_001144753	NM_001144754	NM_001298591	NM_134611	NM_167755
13.9128	0.907126	32.5459	3.34497	2.97219	XLOC_015826	NM_001298596	NM_134615
13.775	0.981636	24.4694	0.583146	23.287	XLOC_015829	NM_001272844	NM_001272846	NM_134621	NM_167779
12.0539	1.02053	27.6753	0.102481	0.377816	XLOC_015846	NM_001015260	NM_001015261	NM_001015262	NM_001015263	NM_001300714	NM_001300715
13.851	0.926344	35.2147	0.392661	10.1102	XLOC_015849	NM_001015254
