# Supplementary material for: Preservation of ∼12-h ultradian rhythms of gene expression of mRNA and protein metabolism in the absence of canonical circadian clock
Source: Front Physiol. 2023 May 30;14:1195001. doi: 10.3389/fphys.2023.1195001 (PMC10267751; doi:10.3389/fphys.2023.1195001)
Supplement: Supplementary file 9 [file Table1.XLSX]

## Sheet: All oscillations
period	decay rate	phase	gene	relative amplitude	mean
8	1.1142	8	0610005C13Rik	0.0125962	417.409
12.6096	1.01534	8.27775	0610009B22Rik	0.059818	40.9947
8	0.980871	4	0610009B22Rik	0.0225584	40.9947
21.1662	1.19965	10.7606	0610009E02Rik	0.0315334	1.69555
15.2303	0.960625	2.71855	0610009L18Rik	0.27715	2.40494
8	0.839792	4	0610009L18Rik	0.298411	2.40494
28.5355	1.04599	19.4222	0610010F05Rik	0.191923	3.00794
12.4238	0.930631	8.13012	0610010F05Rik	0.218963	3.00794
17.653	1.19495	12.1356	0610010K14Rik	0.0036077	43.0805
20.8975	1.03462	19.0362	0610030E20Rik	0.144375	13.0411
31.8035	1.18979	13.1199	0610031O16Rik	0.0338947	9.46232
11.2306	0.917338	8.88985	0610040J01Rik	0.138392	28.3804
12.2889	0.901239	2.59918	1110002L01Rik	0.362454	1.81222
8	0.860774	4	1110002L01Rik	0.146915	1.81222
18.7101	1.16711	13.1475	1110006O24Rik	0.0562458	2.08455
8	0.988689	9.86034e-18	1110008P14Rik	0.0137426	76.9182
14.8812	0.974031	12.6765	1110008P14Rik	0.060915	76.9182
10.3939	1.10747	3.11821	1110019D14Rik	0.076399	0.754514
13.4638	1.02242	7.99742	1110020A21Rik	0.108063	5.62792
8.96168	1.18093	2.19137	1110020A21Rik	0.0546364	5.62792
15.8881	1.18993	14.1707	1110032A03Rik	0.0702118	0.819627
8	1.08112	4	1110038B12Rik	0.0284728	29.1309
16.8877	0.947847	9.50634	1110038F14Rik	0.108956	14.5485
8	1.07272	4	1110038F14Rik	0.00670129	14.5485
9.6081	1.10909	8.07084	1110051M20Rik	0.0864671	3.18081
16.7719	1.11056	11.9794	1110051M20Rik	0.0340954	3.18081
8	1.07014	4	1110059E24Rik	0.0369734	14.9816
15.4668	0.973428	0.0676833	1110065P20Rik	0.0618909	83.733
8	1.15094	3.54864e-17	1110065P20Rik	0.0198439	83.733
8	0.801656	4	1190007I07Rik	0.195171	42.5558
8	0.882093	8	1190007I07Rik	0.0971782	42.5558
25.701	0.84106	18.9033	1190007I07Rik	0.0985621	42.5558
12.2983	1.13963	0.0387232	1300017J02Rik	0.0134979	811.406
21.7708	0.951091	5.08951	1500011B03Rik	0.352748	1.97525
9.88351	0.845116	7.17587	1500011B03Rik	0.391974	1.97525
17.209	1.00654	12.695	1500015A07Rik	0.125452	1.35247
10.4975	0.923515	4.73479	1500015A07Rik	0.313752	1.35247
11.1188	1.13696	8.66939	1600012H06Rik	0.080794	9.48361
8	1.15985	4	1600012H06Rik	0.028406	9.48361
46.671	0.803191	13.0894	1600014C10Rik	0.43244	68.3901
11.4466	1.15327	2.72561	1600014C10Rik	0.0378353	68.3901
8	0.902882	4	1600020E01Rik	0.0916368	16.4552
24.1764	1.12459	21.1463	1600020E01Rik	0.0917799	16.4552
14.3085	0.932007	10.0174	1700001C19Rik	0.174125	18.8867
8	1.13302	9.96132e-17	1700001L05Rik	0.0334516	3.92686
8	0.861557	8	1700003E16Rik	0.101543	2.32454
9.59113	0.888754	1.28214	1700007L15Rik	0.333493	3.81082
8.58699	1.06984	3.9906	1700008J07Rik	0.0979101	2.15548
20.6892	1.18006	3.33021	1700008J07Rik	0.0688621	2.15548
18.2254	0.918461	11.54	1700012D01Rik	0.144756	8.9605
10.4166	0.873013	0.470331	1700012D01Rik	0.166003	8.9605
25.8766	0.895519	18.2005	1700017B05Rik	0.175632	13.6284
16.9565	1.02692	2.91255	1700018L02Rik	0.16063	6.96022
8.73279	0.954683	1.5798	1700018L02Rik	0.240808	6.96022
11.31	1.0141	1.32429	1700023D09Rik	0.171417	2.03243
10.2893	1.03196	7.63925	1700025G04Rik	0.385006	0.696214
8	0.810163	4	1700029I15Rik	0.156183	3.24992
8	1.1799	4	1700029I15Rik	0.0224343	3.24992
33.9567	0.951432	4.8931	1700029J07Rik	0.218959	0.726908
11.2696	0.875124	5.01898	1700029J07Rik	0.309513	0.726908
10.0128	1.07341	7.03846	1700030C10Rik	0.269212	0.820373
9.38102	1.02793	2.93733	1700030K09Rik	0.128454	5.81237
19.9346	1.12965	6.32366	1700030K09Rik	0.105721	5.81237
8	0.894428	8	1700034P13Rik	0.316051	0.683061
8	0.90205	0	1700037C18Rik	0.292513	0.813367
20.0417	0.927304	9.78556	1700037C18Rik	0.178465	0.813367
11.4535	0.968727	1.68527	1700037H04Rik	0.149001	16.6841
31.9046	0.917437	17.7994	1700037H04Rik	0.237011	16.6841
15.8648	0.817071	8.98605	1700047M11Rik	0.758952	0.511266
22.4059	0.979736	8.1822	1700048O20Rik	0.458946	0.684937
9.05998	1.06055	3.12758	1700048O20Rik	0.253968	0.684937
23.5005	0.836927	20.2447	1700056E22Rik	0.340744	4.05074
10.1195	1.02505	9.57425	1700066M21Rik	0.0956192	6.08994
11.8716	1.05825	11.0285	1700084E18Rik	0.253765	0.824699
20.5316	0.807226	14.4917	1700086O06Rik	0.285896	4.38603
8	0.903313	1.13633e-17	1700094D03Rik	0.0922673	1.74474
12.5865	0.820634	1.56232	1700096K18Rik	0.164429	4.40379
8	1.19782	4	1700096K18Rik	0.0524341	4.40379
21.1804	1.13321	3.27225	1700102H20Rik	0.239222	1.01217
12.4008	1.01175	8.39371	1700109H08Rik	0.346643	0.657184
8	0.838438	4	1700109H08Rik	0.269472	0.657184
10.972	1.10054	2.3002	1700113A16Rik	0.0690921	6.35301
24.5761	1.03517	16.2215	1700120C14Rik	0.377421	0.483976
28.3907	0.94052	27.2729	1700123O20Rik	0.0369773	39.4649
11.142	0.94353	9.57227	1810008I18Rik	0.207863	50.2884
10.816	0.972877	8.50369	1810013L24Rik	0.205988	5.98216
11.1547	0.864993	10.88	1810014B01Rik	0.569398	2.18884
11.8468	1.18434	0.521011	1810019D21Rik	0.0701045	74.6791
11.8888	1.19452	0.792581	1810021B22Rik	0.1101	6.28925
9.65293	0.957056	8.28648	1810026B05Rik	0.446866	0.663418
9.21227	1.00609	0.0162419	1810030O07Rik	0.214485	4.2518
21.1048	0.923487	5.17113	1810030O07Rik	0.29073	4.2518
8	0.95164	8	1810034E14Rik	0.0704792	13.0045
35.6619	0.841955	2.86209	1810037I17Rik	0.118018	46.7943
20.0712	1.08654	14.8138	1810044D09Rik	0.0401548	8.86434
8	1.10031	4	1810044D09Rik	0.0121781	8.86434
8.86848	1.04654	2.75882	1810046K07Rik	0.0736471	0.998372
29.8087	0.966557	12.0739	1810055G02Rik	0.196334	37.9686
9.74228	0.847137	4.00759	1810055G02Rik	0.195778	37.9686
27.6083	0.872817	7.69791	1810062G17Rik	0.415748	3.05474
9.09254	1.09856	8.73226	1810062G17Rik	0.0731418	3.05474
15.188	0.932022	15.1138	2010001A14Rik	0.162841	4.90122
8	0.878914	4	2010001A14Rik	0.10112	4.90122
16.6418	0.949201	12.5533	2010003K11Rik	0.340395	15.8299
24.8381	0.80804	24.2183	2010109A12Rik	0.500636	0.86623
9.14949	1.07917	7.72612	2010109A12Rik	0.0584801	0.86623
9.25177	1.01195	8.27932	2010204K13Rik	0.269567	0.546831
23.9175	0.873314	8.01211	2010204K13Rik	0.78503	0.546831
11.9012	0.970577	3.04682	2010320M18Rik	0.114358	20.2776
8	1.08727	8	2010320M18Rik	0.0251337	20.2776
13.1873	1.05037	10.8446	2200002D01Rik	0.0663211	131.653
8	0.862694	4	2200002D01Rik	0.00549715	131.653
11.3159	1.0842	2.30367	2210016L21Rik	0.0356403	14.7971
12.3852	0.931168	1.71975	2210039B01Rik	0.414485	3.09681
22.5428	1.07651	7.03265	2210039B01Rik	0.128518	3.09681
8	0.951937	4	2210408F21Rik	0.0685162	25.842
15.6106	1.16351	9.47329	2210408F21Rik	0.00258779	25.842
14.7249	1.01403	12.7883	2210417A02Rik	0.453758	0.597528
11.9815	1.12306	11.7113	2310001H17Rik	0.0563655	15.5323
16.1614	0.961455	11.5193	2310011J03Rik	0.0377742	28.5839
9.15524	0.802836	6.44082	2310015A10Rik	0.936516	1.78735
11.8193	1.1897	1.25536	2310015A10Rik	0.0571644	1.78735
9.50492	0.90999	1.16177	2310022A10Rik	0.212551	6.64295
11.9438	1.12856	11.3952	2310022B05Rik	0.071053	22.8385
19.2576	0.918171	9.62611	2310030G06Rik	0.11356	22.3882
8	1.04192	4	2310030G06Rik	0.0225735	22.3882
13.8635	0.93875	12.7563	2310033P09Rik	0.116305	20.4948
14.8113	0.915506	12.9748	2310039H08Rik	0.0528114	235.234
9.83125	0.812669	3.63073	2310039H08Rik	0.0734743	235.234
10.9063	0.829196	10.616	2310040G24Rik	0.147933	9.32641
11.5407	0.972436	4.08034	2310061I04Rik	0.0566293	98.5967
8	0.976983	7.47225e-18	2310061I04Rik	0.0188507	98.5967
9.81278	0.808015	8.44013	2310068J16Rik	0.416922	1.2829
8	1.00777	4	2410002F23Rik	0.0447815	10.1613
8	0.941548	4	2410006H16Rik	0.099015	79.2676
18.1135	0.915814	1.73522	2410006H16Rik	0.0981087	79.2676
24.488	1.04776	23.6045	2410022M11Rik	0.177599	5.94139
11.9095	1.1574	0.400746	2410022M11Rik	0.0566319	5.94139
27.7646	1.16318	15.1589	2500002B13Rik	0.178886	0.421962
13.5416	1.06809	11.4342	2510002D24Rik	0.0430795	68.7565
9.64887	1.12655	5.35624	2510009E07Rik	0.0607409	10.3307
8	0.978539	4	2610002M06Rik	0.299757	0.498825
34.8175	0.893415	29.5665	2610008E11Rik	0.251389	4.05913
31.3183	0.945833	29.3847	2610044O15Rik8	0.325901	1.21978
9.47296	0.92112	1.2906	2610301B20Rik	0.362669	2.58259
13.3014	0.988469	0.199634	2610306M01Rik	0.160036	1.51839
12.5233	1.12726	0.743659	2610507B11Rik	0.047545	92.1676
8	1.08542	4	2610507I01Rik	0.258968	12.5653
8	1.17752	2.27842e-18	2610507I01Rik	0.256087	12.5653
17.5269	0.850685	14.4447	2610507I01Rik	0.213368	12.5653
12.1064	0.93721	10.3226	2610528J11Rik	0.185341	17.2516
22.1633	1.05473	4.76336	2700012I20Rik	0.287362	0.525369
10.3309	1.03539	4.15412	2700012I20Rik	0.0714061	0.525369
8	1.01722	2.53253e-17	2700049A03Rik	0.0771957	3.84687
19.8587	0.904051	10.5404	2700062C07Rik	0.105163	19.0631
11.0926	1.03706	0.347002	2700069I18Rik	0.340387	0.654643
17.0976	0.997028	5.91009	2700081O15Rik	0.227934	1.02157
8	0.812563	8	2700081O15Rik	0.33977	1.02157
14.4035	1.0165	0.851157	2700097O09Rik	0.080794	3.69651
9.85659	1.11766	8.32693	2700097O09Rik	0.0528061	3.69651
10.0587	0.831249	6.33144	2810001G20Rik	0.313261	3.73233
21.6406	0.849366	15.5363	2810004N23Rik	0.164154	40.4455
14.5795	0.804601	14.3135	2810006K23Rik	0.234949	6.49746
9.25607	1.02736	1.9925	2810013P06Rik	0.10677	3.67554
8	1.12271	0	2810025M15Rik	0.00466047	9.97006
23.7438	0.937484	22.2644	2810408I11Rik	0.186437	7.84331
11.6594	1.17829	8.83272	2810408I11Rik	0.0830555	7.84331
19.6677	0.976106	3.22813	2810410L24Rik	0.312568	0.716393
9.72714	0.821981	3.18829	2810410L24Rik	0.774269	0.716393
10.3621	1.0395	7.13743	2810414N06Rik	0.161448	3.11716
21.5543	0.949773	16.0808	2810414N06Rik	0.0623752	3.11716
12.9888	1.19735	11.5007	2810459M11Rik	0.0212739	82.9951
12.6248	0.908718	8.71214	2900009J06Rik	0.643091	1.92688
11.7835	0.890182	11.1595	2900026A02Rik	0.268141	36.7849
11.0987	1.00659	3.42709	2900052L18Rik	0.311055	1.50307
17.001	0.950761	13.1047	2900052L18Rik	0.339375	1.50307
12.9067	0.81013	8.47621	2900076A07Rik	0.506249	2.5419
24.6074	0.904612	2.98753	2900093K20Rik	0.241244	4.98578
25.0958	0.84196	12.3226	3000002C10Rik	0.38137	1.90542
8	0.82523	4	3010003L21Rik	0.328612	1.53415
16.0979	1.18001	8.71267	3010003L21Rik	0.092341	1.53415
8	0.928641	8	3110009E18Rik	0.21583	0.965237
8	0.921104	4	3110021A11Rik	0.155308	1.24554
23.5871	1.0896	12.1141	3110021A11Rik	0.145691	1.24554
14.6335	0.938311	1.27453	3110040N11Rik	0.0711434	17.4445
12.697	1.03473	7.30463	3110045C21Rik	0.152383	1.60068
21.6617	0.916292	18.8848	3110045C21Rik	0.304863	1.60068
16.1687	1.01602	11.6732	3110070M22Rik	0.210356	1.27581
27.8434	0.871679	16.4453	3110082I17Rik	0.359546	6.38048
8	0.977788	4	3930402G23Rik	0.111729	5.45211
10.4546	1.06918	0.429873	4430402I18Rik	0.270304	0.601336
17.1816	1.01981	7.03461	4632404H12Rik	0.284833	1.17151
11.8773	0.839677	8.42374	4632428C04Rik	0.985667	0.273414
10.911	0.927769	3.18791	4831440E17Rik	0.432087	2.42357
30.5958	1.09927	27.7133	4831440E17Rik	0.0613133	2.42357
12.5293	1.03573	2.64463	4833411C07Rik	0.0927944	19.4885
8	1.05579	4	4833411C07Rik	0.0202727	19.4885
10.6358	1.03995	3.40181	4833418N02Rik	0.0419973	2.81286
14.6146	1.02548	3.0382	4833419F23Rik	0.436005	0.47301
12.6693	1.01683	8.31844	4833420G17Rik	0.134768	7.1848
8	0.853957	4	4833420G17Rik	0.207842	7.1848
13.5608	0.932159	11.4984	4833422C13Rik	0.33554	1.34743
21.4727	0.887252	2.9653	4833438C02Rik	0.351497	1.73667
8	0.99535	4	4833439L19Rik	0.0700938	32.3771
12.1685	1.03617	7.17531	4833439L19Rik	0.0952479	32.3771
10.9031	1.08718	10.8708	4921524J17Rik	0.0655569	8.40939
8	0.923543	8	4930402H24Rik	0.103185	19.8182
31.7654	1.08995	12.191	4930402H24Rik	0.0925732	19.8182
11.9959	1.0855	0.222829	4930412C18Rik	0.102445	2.00816
10.2996	1.07248	9.61349	4930430F08Rik	0.266537	2.51236
8	1.17381	4	4930453N24Rik	0.0292352	14.5245
8	0.993564	4	4930459C07Rik	0.125258	4.48094
15.7443	0.887699	10.8622	4930480K23Rik	0.667997	0.90347
13.8709	1.09472	1.06327	4930511A08Rik	0.146796	1.30328
8	1.0533	3.32945e-17	4930522P08Rik	0.117192	0.498208
18.4495	0.911392	16.7267	4930523C07Rik	0.125667	2.82978
19.7829	1.00686	8.58465	4930526I15Rik	0.0744777	16.9624
15.0753	1.01415	14.922	4930539J05Rik	0.328232	0.515823
8	0.858791	8.70135e-18	4930539J05Rik	0.255414	0.515823
8	0.879215	4	4930556M19Rik	0.127974	4.93787
10.8928	0.879496	1.24233	4930577N17Rik	0.644439	0.821544
10.9679	0.951625	6.19166	4930579G24Rik	0.149903	1.25435
32.8551	1.07023	30.8726	4930579G24Rik	0.00129825	1.25435
8	1.05649	8	4930596I21Rik	0.259569	0.480205
18.5058	1.14233	4.86364	4930596I21Rik	0.113633	0.480205
32.8341	0.957201	9.62899	4931406C07Rik	0.0556419	134.117
11.6176	1.145	0.299319	4931406C07Rik	0.0187889	134.117
16.8682	0.80827	8.25084	4931406P16Rik	0.229102	6.57968
8	1.11276	8	4931406P16Rik	0.0142046	6.57968
8	1.03647	4	4931408D14Rik	0.0998169	3.78901
24.1444	1.10241	8.38249	4931408D14Rik	0.123124	3.78901
29.9311	1.03781	8.31478	4931414P19Rik	0.0566903	4.15746
11.931	1.06174	7.47716	4931414P19Rik	0.0368752	4.15746
16.9076	0.883669	8.48863	4931428F04Rik	0.227373	2.05046
9.46547	1.14676	4.38428	4931428F04Rik	0.0666025	2.05046
14.0152	0.956431	9.79026	4931440P22Rik	0.615388	0.6477
8	1.07231	4	4931440P22Rik	0.0832718	0.6477
10.3451	1.10614	1.41249	4933404O12Rik	0.0727361	2.17087
16.1993	1.11102	7.67794	4933412E12Rik	0.409555	0.610547
8	1.11681	1.62592e-16	4933412E12Rik	0.0439905	0.610547
20.5211	0.956586	16.8551	4933427D14Rik	0.201713	2.24146
11.1987	1.05129	4.60311	4933427D14Rik	0.109432	2.24146
8	1.00879	4.01429e-16	4933431E20Rik	0.0964545	1.45339
19.8813	1.07718	7.37358	4933434E20Rik	0.0681741	16.6949
8	0.905024	4	4933439C10Rik	0.179173	5.76949
16.6346	0.845255	6.73232	4933439C10Rik	0.277539	5.76949
8	0.990824	4	5031425E22Rik	0.0784616	9.93206
20.7895	0.910438	19.1266	5031425E22Rik	0.070193	9.93206
11.8751	1.12036	7.26347	5031434O11Rik	0.0621652	0.538958
8	0.828035	4	5033403H07Rik	0.0367586	38.7998
16.5304	0.916071	5.22253	5033406O09Rik	0.148781	5.43882
20.8532	0.825788	6.29848	5430402O13Rik	0.570082	2.68402
8	1.03876	4	5430405H02Rik	0.0172694	2.90117
15.4616	1.13909	1.78749	5430405H02Rik	0.0273911	2.90117
16.8196	0.892149	12.3714	5730408K05Rik	0.670457	2.578
8.7385	1.07311	3.48411	5730408K05Rik	0.192977	2.578
8	0.817433	0	5730409E04Rik	0.0656873	10.7517
11.0785	0.847614	8.51895	5730435O14Rik	0.338403	8.54228
8	0.900872	8	5730455P16Rik	0.168017	5.71144
11.2652	1.02826	4.87148	5730455P16Rik	0.0167236	5.71144
9.72847	1.012	3.98432	5730480H06Rik	0.202639	0.583116
22.7032	0.980074	12.7071	5830444B04Rik	0.477188	0.559427
10.3559	1.04688	2.25767	5830444B04Rik	0.392798	0.559427
9.09369	0.915916	8.8878	5830454E08Rik	0.221655	2.04336
18.002	0.894879	12.1249	6030458C11Rik	0.149075	13.4897
8	0.923961	4	6030458C11Rik	0.0299868	13.4897
8	0.951442	8	6330407A03Rik	0.227426	0.325612
13.461	1.07577	0.144054	6330415G19Rik	0.107218	0.701489
8	0.839845	4	6330418K02Rik	0.0724452	1.60255
9.95509	0.839241	9.20535	6430548M08Rik	0.507026	2.68783
10.4184	0.936663	7.98566	6430571L13Rik	0.450136	1.18993
12.9692	0.935053	11.5046	6430706D22Rik	0.130794	49.2177
11.2276	1.0565	9.24253	8030462N17Rik	0.243658	0.995343
13.6642	0.835238	3.53206	8430429K09Rik	0.40275	1.33077
10.9962	1.08279	0.31421	9030025P20Rik	0.487181	0.731454
13.8005	0.860257	8.69049	9030616G12Rik	0.215637	8.64958
25.2298	0.996306	6.47642	9030619P08Rik	0.435975	8.00868
15.6755	0.897045	9.67567	9130023H24Rik	0.38724	1.30509
36.9098	0.838955	10.5084	9130221H12Rik	0.325609	7.9305
8	0.943069	4	9130401M01Rik	0.0111302	39.5952
31.536	1.0372	14.99	9130409I23Rik	0.19403	7.23668
11.8525	1.19076	8.58018	9130409I23Rik	0.088646	7.23668
11.3894	0.982847	0.227642	9230114K14Rik	0.295181	0.843519
8	1.0476	4	9230114K14Rik	0.0582083	0.843519
8	0.920847	8	9330102E08Rik	0.0352116	0.484699
24.0516	1.00324	4.25127	9330133O14Rik	0.408111	1.3679
8.87608	1.19407	1.96495	9330133O14Rik	0.0894078	1.3679
19.5225	0.990086	16.81	9430015G10Rik	0.0674893	4.51186
8.99796	0.918268	6.9755	9430015G10Rik	0.17007	4.51186
28.7387	1.08671	28.6418	9430038I01Rik	0.0375494	17.2442
10.5001	1.13992	4.98924	9430038I01Rik	0.0594914	17.2442
23.9885	1.15115	1.84353	9430060I03Rik	0.134574	0.426963
15.1177	1.11864	13.7706	9530077C05Rik	0.412104	0.669433
14.3821	0.928358	0.740073	9530080O11Rik	0.379484	0.290983
13.0695	1.00028	11.4078	9530082P21Rik	0.192028	1.80008
8	1.0929	4	9530082P21Rik	0.0286952	1.80008
21.8488	1.03396	1.92613	9530091C08Rik	0.453789	1.17823
10.7485	0.906884	1.56508	9930021J03Rik	0.594653	1.98045
13.5784	1.14389	2.41114	9930104L06Rik	0.0708725	4.38784
22.5382	1.15864	16.7164	9930104L06Rik	0.0750382	4.38784
12.2185	1.12309	8.79304	A130010J15Rik	0.0972691	1.35075
8	0.987623	4	A1cf	0.0576565	6.1085
20.3479	0.894757	15.9395	A1cf	0.189159	6.1085
10.9057	0.978174	9.4666	A330009N23Rik	0.474635	0.63281
22.6999	1.15459	19.6874	A330009N23Rik	0.143214	0.63281
8	0.86114	4	A330023F24Rik	0.674487	1.63625
11.9532	0.879258	5.81356	A330023F24Rik	0.830213	1.63625
11.0148	0.80623	9.8594	A330040F15Rik	0.394214	2.99144
24.1741	0.99848	21.6047	A330069E16Rik	0.178301	0.664166
11.7661	0.917683	7.60047	A330069E16Rik	0.219222	0.664166
11.4197	0.903611	11.3043	A430033K04Rik	0.135902	1.78971
10.5228	1.03517	1.96012	A430035B10Rik	0.192757	1.42314
15.6265	1.11623	10.3329	A430035B10Rik	0.114449	1.42314
10.5177	1.01317	3.67907	A630066F11Rik	0.118012	1.22943
14.9982	0.893282	8.17829	A730017L22Rik	0.268201	5.52757
9.63502	0.800642	1.72138	A730063M14Rik	0.779285	0.764876
9.34611	1.01276	2.3265	A830052D11Rik	0.0592266	1.90653
8	0.82015	4	A830052D11Rik	0.0179125	1.90653
13.7417	1.02331	8.67223	A930001C03Rik	0.160716	5.09174
8	0.963969	4	A930001C03Rik	0.0872619	5.09174
13.0235	0.956405	6.57543	A930005H10Rik	0.120361	18.2472
20.7425	1.04002	9.44103	A930018P22Rik	0.319116	0.984446
9.97708	0.934157	4.42845	A930018P22Rik	0.279316	0.984446
13.5411	0.987333	10.0482	A930024E05Rik	0.255599	0.620739
8	1.16569	4	A930024E05Rik	0.0869116	0.620739
8	0.94188	4	AB124611	0.0663581	1.58444
22.2976	0.834784	6.91626	AI182371	0.130714	773.698
27.1536	1.10663	7.31302	AI413582	0.127098	8.19045
15.2651	1.1551	11.2284	AI413582	0.0637988	8.19045
11.6372	0.959069	3.15019	AI463170	0.251859	5.89129
16.7321	0.877805	1.31258	AI463170	0.174364	5.89129
14.5069	1.1553	3.87287	AI597479	0.028381	5.51889
11.6108	0.800821	11.4278	AI661453	0.188464	29.6562
16.9075	1.01947	11.2833	AI837181	0.0951922	30.0578
10.089	1.10042	2.39305	AI987944	0.0677993	8.5909
24.9654	1.17483	3.81841	AI987944	0.0423539	8.5909
27.1722	0.887472	23.6521	AU021092	0.627327	2.51466
11.1188	1.1112	1.36303	AU022252	0.0679151	10.2162
8	1.06213	8	AU040320	0.042785	28.4117
24.7806	0.877931	7.45065	AU040320	0.0815341	28.4117
8	0.968612	4	AU040320	0.00785178	28.4117
8	0.816347	8	AW011738	0.271072	1.45494
8	0.894479	0	AW112010	0.0981014	2.21907
9.66166	0.956599	0.5718	AW146154	0.426502	2.0201
20.8358	1.07907	10.4536	AW146154	0.182395	2.0201
16.4159	1.11137	12.4326	AW209491	0.0900407	14.6623
11.1811	1.1147	7.22568	AW209491	0.0394739	14.6623
18.7765	1.14864	11.265	AW549542	0.0299946	3.22633
9.87395	1.00292	0.823109	AW549877	0.17195	1.70489
10.9173	0.944522	10.4212	AW554918	0.343084	1.80324
23.9725	0.93051	4.94704	AW554918	0.296902	1.80324
29.4885	0.93469	15.2269	Aacs	0.304091	100.559
12.3575	1.12268	3.78588	Aacs	0.172011	100.559
20.9025	0.909436	8.70932	Aadac	0.204177	15.1637
10.4724	0.849007	9.16915	Aadat	0.272201	56.9054
17.6773	0.963925	16.1956	Aadat	0.0427543	56.9054
9.69736	1.03664	2.78062	Aak1	0.029173	10.2326
8	0.920281	4	Aamdc	0.0322612	57.7879
22.3125	0.918792	13.081	Aamp	0.0411344	231.433
13.1488	1.18848	1.6394	Aar2	0.0451522	16.9984
10.0386	1.08411	4.63681	Aard	0.0655088	1.04252
15.8831	1.07194	12.0534	Aard	0.0392389	1.04252
8	1.02077	4.99554e-17	Aars2	0.0267683	28.2646
12.8065	0.96883	0.776961	Aarsd1	0.116418	90.9737
12.059	1.06302	11.6742	Aasdh	0.109192	8.51622
23.3218	0.963688	14.9175	Aasdhppt	0.224608	4.01093
16.2284	0.988552	9.06181	Aatk	0.156142	1.48512
9.70881	0.918315	6.78451	Aatk	0.292117	1.48512
26.0307	0.876476	7.09446	Abat	0.180105	250.224
11.8931	1.08754	5.46648	Abca1	0.0860081	7.93247
17.4315	0.90136	10.7483	Abca2	0.0963404	63.4713
10.7456	1.08494	8.24918	Abca2	0.0321217	63.4713
8	0.971908	4	Abca3	0.0717494	98.2391
17.1873	0.853102	10.6124	Abca3	0.160704	98.2391
15.7902	0.983949	2.96567	Abca5	0.0832862	2.91459
20.0415	1.11181	19.2995	Abca7	0.0368689	9.50578
9.4259	0.81538	2.52859	Abca8a	0.272967	81.5476
13.1223	0.999246	8.41944	Abca8b	0.136599	20.7352
8	1.01416	4	Abca8b	0.0686421	20.7352
8	1.10446	8.3325e-18	Abcb10	0.0223721	32.0117
12.8261	1.09057	8.97853	Abcb10	0.0336794	32.0117
24.7056	1.11434	4.32431	Abcb11	0.0545526	628.951
9.99604	1.08643	6.60964	Abcb11	0.0241371	628.951
8.48529	0.951395	6.08626	Abcb1a	0.433158	0.554686
30.5441	1.0836	1.10521	Abcb1a	0.213933	0.554686
28.408	0.822897	17.5859	Abcb1b	0.183876	0.467786
13.3366	1.09061	12.9849	Abcb4	0.0628454	181.222
8	1.19754	4	Abcb4	0.00477222	181.222
8	1.10382	0	Abcb6	0.0216627	108.56
16.431	0.81496	0.1704	Abcb7	0.370177	1.14791
14.2914	1.03419	11.3638	Abcb8	0.0413029	50.5115
9.02031	1.1476	7.43891	Abcb8	0.00841591	50.5115
17.7266	1.01238	3.26446	Abcb9	0.0741752	1.82835
10.0032	0.938414	7.95922	Abcb9	0.351425	1.82835
10.6518	1.06097	10.3496	Abcc1	0.330033	0.614492
17.5441	1.08618	3.78839	Abcc1	0.240699	0.614492
25.3203	1.02816	18.8913	Abcc10	0.119232	7.22695
8	1.05256	4	Abcc10	0.0397332	7.22695
8	0.936277	4	Abcc2	0.0323956	102.57
14.0688	1.06667	10.6281	Abcc2	0.0105106	102.57
19.9738	1.01526	18.8426	Abcc3	0.087104	58.5665
8	0.843976	4	Abcc3	0.0515733	58.5665
16.6107	1.02417	5.44618	Abcc4	0.305763	0.525678
8.38945	1.04861	1.52702	Abcc4	0.401719	0.525678
8	0.82588	4	Abcc5	0.155033	2.67102
8	1.05112	8	Abcc5	0.0387451	2.67102
10.4985	0.972709	5.10974	Abcc6	0.0761755	50.132
11.8533	1.05274	10.8269	Abcc9	0.147502	0.765197
13.8918	0.976456	12.5156	Abcd1	0.118409	31.9806
9.47287	0.813717	1.15757	Abcd3	0.290009	224.436
33.8979	1.08353	11.999	Abcd3	0.0921968	224.436
13.075	1.16842	1.91417	Abcd4	0.0703345	11.6964
10.5637	0.941936	2.01983	Abcf1	0.0890961	84.6914
30.1522	1.01202	5.89653	Abcf2	0.0509368	7.87366
10.3468	1.17435	2.44898	Abcf2	0.0176685	7.87366
14.6364	1.05099	12.8689	Abcf3	0.0578065	37.8092
10.0443	0.814727	5.52488	Abcf3	0.196331	37.8092
12.6038	0.992416	8.27575	Abcg1	0.389586	1.26597
25.7727	0.824586	19.7211	Abcg1	0.184142	1.26597
24.0296	1.01844	18.3493	Abcg2	0.100033	18.0449
10.3193	1.09048	9.66342	Abcg2	0.173541	18.0449
21.7654	1.05136	6.34046	Abcg3	0.239634	0.655274
12.7048	0.855579	0.286527	Abcg3	0.267731	0.655274
8.67617	0.994858	3.20636	Abcg5	0.131241	105.786
8	1.0053	4	Abcg8	0.0768827	137.216
8	0.988843	0	Abhd1	0.111063	4.17876
11.6128	0.899677	2.43763	Abhd1	0.344343	4.17876
8	1.18337	4	Abhd10	0.0018637	4.43828
11.6231	0.918834	1.74103	Abhd11	0.14146	44.2986
13.8993	0.948856	11.6122	Abhd12	0.0510077	39.1076
8	0.829026	4	Abhd12	0.0620385	39.1076
11.9559	0.996893	0.692776	Abhd14a	0.0625817	21.705
23.9139	0.876162	8.65966	Abhd14a	0.120894	21.705
13.6881	1.14374	2.12237	Abhd14b	0.0023934	390.625
8	0.949957	4	Abhd15	0.0280556	24.1367
25.7071	0.928633	16.3299	Abhd17a	0.0805863	170.165
12.4426	0.894481	4.1629	Abhd17a	0.0616977	170.165
22.7142	0.958962	17.0086	Abhd17b	0.306888	11.5114
12.0467	1.14048	7.22871	Abhd17b	0.153905	11.5114
8	1.08096	4	Abhd17c	0.0231939	65.5512
11.7442	1.15348	8.08916	Abhd17c	0.0249734	65.5512
9.50431	0.848744	6.4984	Abhd18	0.186305	9.69895
8	1.13344	8	Abhd2	0.0671768	0.70289
22.6321	0.925145	18.2365	Abhd3	0.100178	33.3886
11.4129	1.03178	9.73814	Abhd5	0.117395	6.57975
16.5708	1.02666	1.60871	Abhd5	0.0432515	6.57975
20.6739	0.989431	5.5223	Abhd8	0.172302	13.2231
8	0.964774	4	Abi1	0.0827336	8.93991
17.2573	0.924323	14.2849	Abi1	0.0870747	8.93991
12.2488	1.12222	9.40584	Abi3	0.215888	0.335618
8	0.85799	1.87637e-19	Abitram	0.187787	2.1297
9.56875	0.921723	8.97906	Abl1	0.0726747	16.3018
10.1549	0.985523	1.95874	Abl2	0.180726	7.66211
21.4441	1.01732	3.63697	Ablim1	0.156587	17.1068
29.6759	0.980622	19.6805	Ablim2	0.17082	2.5883
12.4894	1.17365	10.4543	Ablim2	0.0858081	2.5883
8	1.10428	0	Ablim3	0.0325433	47.8437
14.6395	1.13556	13.9097	Ablim3	0.0519294	47.8437
14.1313	1.04022	10.2777	Abr	0.146666	3.88083
8	0.951363	0	Abr	0.0645116	3.88083
8	0.920485	4	Abracl	0.0183245	12.9108
20.703	1.11073	10.0961	Abracl	0.0489052	12.9108
17.9285	1.03398	12.065	Abraxas1	0.123177	4.58612
10.3504	1.0835	6.63929	Abraxas1	0.0724738	4.58612
8	1.00703	4	Abraxas2	0.0921266	19.6299
28.9233	1.0312	12.789	Abraxas2	0.0988452	19.6299
20.2466	0.918402	11.3331	Abtb1	0.105443	29.353
12.2772	1.06298	11.2958	Abtb1	0.0189062	29.353
25.6919	0.995834	5.46263	Abtb2	0.156227	33.016
13.1769	0.988658	11.3393	Abtb2	0.176304	33.016
14.281	0.980719	11.8556	Acaa1a	0.0675161	168.477
12.3226	1.06159	11.9946	Acaa1b	0.0894195	1054.04
34.5906	1.11374	12.0726	Acaa1b	0.0783485	1054.04
9.42869	0.961114	0.949521	Acacb	0.12755	42.0423
12.3564	1.03638	2.31176	Acad10	0.0343417	29.6755
19.2331	1.18544	7.37303	Acad11	0.0168625	277.122
24.0599	0.895443	8.514	Acad12	0.395033	3.35967
11.2401	0.834185	2.41051	Acad12	0.600537	3.35967
8	0.855388	4	Acad8	0.136758	18.4679
19.2453	0.858449	5.73915	Acad8	0.0738861	18.4679
18.6096	1.08206	8.90718	Acadl	0.0335504	226.431
12.1453	1.09609	1.9887	Acadvl	0.0484352	505.163
23.5785	1.10404	17.7346	Acap1	0.114094	1.43941
32.9829	0.890133	6.22318	Acap2	0.109507	12.6488
12.0759	1.1084	9.81802	Acap2	0.0659552	12.6488
22.7275	0.863451	14.7679	Acap3	0.3445	5.98499
10.3081	1.14703	1.89812	Acap3	0.118638	5.98499
11.7099	1.03847	1.09481	Acat1	0.0916019	18.0841
24.6597	1.02007	18.0212	Acat2	0.0781704	60.9569
12.0608	1.09785	8.10765	Acat2	0.110568	60.9569
17.0072	0.985921	11.6366	Acat3	0.065498	297.828
8	0.875745	4	Acat3	0.0450927	297.828
22.1891	0.900115	15.0722	Acbd3	0.152373	5.81619
12.3711	1.05748	2.04689	Acbd4	0.0542216	95.3739
8	0.82182	8	Acbd4	0.0610973	95.3739
10.1915	1.00173	0.280652	Acbd5	0.158911	30.8633
8	0.823384	4	Acbd5	0.0331806	30.8633
8	0.957915	4	Acbd6	0.0237721	103.674
9.05327	0.947684	8.77115	Accs	0.469581	0.513477
26.0488	0.93174	7.1354	Accs	0.330427	0.513477
18.2001	1.05767	10.8648	Acd	0.0774547	31.283
8	1.02413	4	Acd	0.0144282	31.283
9.76879	1.15837	0.551057	Ace	0.107197	0.486554
22.9251	1.17923	15.6716	Ace	0.0112143	0.486554
8	0.923966	4	Acer2	0.111584	3.30604
9.98855	1.11172	6.43108	Acer2	0.0954222	3.30604
16.821	0.887395	13.7907	Acer3	0.775755	0.425349
8	1.0816	0	Acer3	0.00608877	0.425349
12.5955	0.996464	9.61811	Ackr1	0.2982	0.896613
18.4322	0.925633	8.11401	Ackr2	0.31601	2.43442
9.83024	1.0662	8.54076	Ackr2	0.18073	2.43442
11.2788	0.972072	8.90268	Acly	0.141352	229.583
22.7953	0.972995	18.8315	Acnat1	0.404114	13.086
10.2602	1.11114	5.83699	Acnat1	0.0159887	13.086
23.7117	1.01945	4.60843	Acnat2	0.306842	36.4228
11.1754	0.946733	3.10936	Acnat2	0.362366	36.4228
14.5622	0.820279	12.0591	Aco2	0.140223	142.947
10.5065	1.10774	2.26505	Acot1	0.624242	32.8526
18.3529	1.11115	3.81779	Acot1	0.160921	32.8526
13.0985	0.860777	11.8466	Acot11	0.172984	2.48202
20.9539	1.05331	5.12096	Acot13	0.0594993	92.4594
12.7433	1.09417	8.6602	Acot13	0.027893	92.4594
10.6375	0.9153	2.82666	Acot2	0.293069	3.44184
21.8015	1.03307	7.2677	Acot2	0.0602839	3.44184
10.7126	0.894497	3.09117	Acot3	0.893249	0.886374
21.8624	0.914053	3.4677	Acot4	0.183964	8.17537
8	1.05801	3.76241e-17	Acot7	0.0200109	39.6768
16.8671	1.04623	7.93671	Acot8	0.0439671	43.9635
10.8124	0.902405	3.26877	Acot8	0.067878	43.9635
8	0.855525	7.79501e-18	Acot9	0.138599	2.19321
12.7699	1.14493	7.3931	Acot9	0.0765209	2.19321
8	0.966686	4	Acox1	0.0239801	1108.23
12.7092	0.853952	12.4414	Acox1	0.0676128	1108.23
8.91908	0.992833	0.360225	Acox2	0.0338609	231.219
15.7188	0.815372	5.80072	Acox2	0.0703722	231.219
19.0848	1.09063	1.11201	Acox3	0.0191234	41.2623
28.7279	1.06954	16.4047	Acp1	0.098641	3.27435
8	0.959845	4	Acp5	0.0441499	216.669
12.7075	0.871623	8.05021	Acp5	0.17235	216.669
8	0.966184	4	Acp6	0.0306529	50.6919
24.9786	1.16395	18.1744	Acp6	0.0199611	50.6919
13.8369	0.8173	13.5162	Acpp	0.38348	2.37264
12.3943	0.964422	1.63258	Acrbp	0.159803	5.66525
26.914	1.1298	7.25953	Acrbp	0.0426323	5.66525
34.5282	0.921012	16.898	Acsf2	0.119167	8.23167
11.5543	1.08282	5.49193	Acsf2	0.0929027	8.23167
11.4932	1.01694	2.66336	Acsf3	0.0638961	49.4784
30.7251	0.969498	7.32141	Acsf3	0.073993	49.4784
11.8953	0.947474	9.01367	Acsl3	0.217871	10.6094
27.2091	1.15292	16.3122	Acsl3	0.0551063	10.6094
27.7067	0.853937	6.01636	Acsl4	0.237635	12.9385
11.8014	1.16798	6.8127	Acsl4	0.0677807	12.9385
11.6531	0.976022	9.11436	Acsl5	0.155516	134.147
8	1.13088	4	Acsl5	0.0298296	134.147
11.1882	1.00366	0.0679478	Acsl6	0.42727	0.496301
29.4324	0.862015	23.0197	Acsl6	0.644527	0.496301
26.1236	0.980434	2.83101	Acsm1	0.0464043	455.173
9.71526	0.856659	1.49892	Acsm3	0.350971	17.3606
10.6249	0.887598	0.48777	Acsm5	0.0836728	58.5921
10.876	0.992618	9.6972	Acss2	0.157082	223.123
13.4496	0.86308	2.21626	Acss3	0.611649	1.86355
20.1783	1.06585	6.46412	Acss3	0.20543	1.86355
15.7978	0.904999	11.5553	Actg1	0.297061	2.64565
9.55971	1.17795	2.2109	Actg1	0.035756	2.64565
12.354	0.912829	7.36596	Actl6a	0.106515	19.0451
18.4479	1.00029	7.19377	Actr10	0.238939	0.980372
8	0.818255	8	Actr1a	0.0183569	49.8411
16.5161	1.07413	9.32292	Actr1b	0.0526304	46.9503
10.2204	1.18439	8.64643	Actr1b	0.0104937	46.9503
10.2315	0.999697	0.867374	Actr2	0.0254661	68.5732
12.0012	0.970146	8.19979	Actr3	0.120638	26.942
8	1.16946	4	Actr3	0.0153395	26.942
13.8362	1.05266	1.4117	Actr5	0.0712424	5.37915
17.1765	0.822348	9.07406	Actr6	0.22348	1.42574
10.7135	0.925367	0.73189	Actr8	0.0404653	28.8841
15.3834	0.880946	0.684846	Acvr1	0.076744	15.9523
9.37572	1.04886	9.22024	Acvr1b	0.221114	18.033
14.6086	1.12458	2.47776	Acvr1b	0.000872182	18.033
11.9374	0.923432	7.5117	Acvr2a	1.07732	0.369877
13.9829	0.849823	6.76157	Acvr2b	0.477221	0.717601
8.56097	1.1527	8.18767	Acvrl1	0.234508	0.60775
13.8533	0.98527	0.610358	Acy1	0.103373	36.4235
27.4696	0.884072	14.1473	Acy3	0.103094	108.639
9.94453	1.18562	8.33078	Acy3	0.041812	108.639
11.518	0.883967	2.06116	Acyp1	0.0867514	27.3185
12.323	0.963846	9.2877	Acyp2	0.256953	3.20506
8	1.0529	1.67679e-17	Acyp2	0.049016	3.20506
14.725	0.947354	8.14891	Ada	0.267413	1.45716
8	1.06967	4	Ada	0.043377	1.45716
8.20958	0.914724	5.85621	Adal	0.391468	11.3587
8	0.931239	4	Adam10	0.156648	3.29289
12.163	1.10447	6.63633	Adam10	0.113629	3.29289
17.1645	1.15996	16.2954	Adam15	0.00144509	4.12851
11.9826	1.18974	8.20825	Adam17	0.0684495	14.2228
8.73813	0.913334	6.93669	Adam1a	0.439891	0.734088
20.5343	1.08785	5.25246	Adam33	0.24512	0.716354
8	1.17495	8	Adam33	0.125486	0.716354
22.0416	0.935396	17.3974	Adam9	0.181083	25.5319
22.1228	0.887281	3.3611	Adamdec1	0.897451	0.94484
10.5918	1.15091	7.36026	Adamdec1	0.0390529	0.94484
21.3203	1.05258	4.37729	Adamts1	0.207452	4.54769
10.79	0.864575	8.68667	Adamts1	0.238176	4.54769
21.5185	0.867464	3.78249	Adamts10	0.281663	3.94268
11.5627	1.09499	2.13898	Adamts10	0.0540111	3.94268
11.0663	1.06851	1.9936	Adamts15	0.31816	0.498541
16.2566	1.15288	3.72179	Adamts15	0.170048	0.498541
10.5323	0.976717	3.06055	Adamts6	0.771924	0.376714
8	1.06314	8	Adamts6	0.00912393	0.376714
8	0.808566	8	Adamts7	0.231531	4.23885
14.9018	1.14054	8.26807	Adamts7	0.0221083	4.23885
12.6628	0.958396	9.22532	Adamtsl2	0.393633	4.79846
17.8649	1.14186	11.7433	Adamtsl4	0.0611487	2.03353
15.019	1.10767	8.73803	Adamtsl5	0.119235	0.326601
12.215	0.996621	1.22426	Adap1	0.294031	1.19821
19.5754	0.922007	4.68514	Adap1	0.531104	1.19821
12.3303	0.939527	0.791362	Adap2	0.18926	23.2378
11.5769	0.939303	10.808	Adar	0.142374	11.9675
10.002	0.852585	1.40221	Adarb1	0.362328	4.68388
24.8074	1.12091	17.5529	Adarb1	0.0883134	4.68388
8	0.859557	4	Adat1	0.133746	6.03116
8	0.926068	4	Adat2	0.231392	2.29693
14.69	1.17334	11.547	Adat2	0.0344998	2.29693
11.1386	0.897927	6.65675	Adat3	0.366028	2.30796
18.4556	1.10731	9.41884	Adck1	0.0370785	19.4336
8	1.08971	8	Adck1	0.0119082	19.4336
21.213	1.08747	18.0301	Adck5	0.0438079	89.7623
8	1.18655	4	Adck5	0.00793705	89.7623
10.2207	1.12291	0.58904	Adcy3	0.0431252	1.05612
14.5984	1.18597	1.39636	Adcy3	0.0214214	1.05612
18.664	1.01722	9.5056	Adcy4	0.0472327	3.83126
8	1.18734	2.60988e-17	Adcy5	0.00627801	0.928866
14.0949	1.18504	6.8744	Adcy5	0.00719543	0.928866
11.3865	0.897047	0.673031	Adcy6	0.231854	19.524
11.336	0.984487	2.26087	Adcy7	0.245246	0.810561
8	0.983685	4	Adcy9	0.0852299	19.1539
23.0071	0.830773	3.28026	Adcy9	0.196739	19.1539
12.7468	0.847411	10.8122	Adcyap1r1	0.439501	0.751656
13.9311	0.852466	10.1328	Add1	0.217532	33.1849
9.94338	0.946003	1.52153	Add3	0.0759556	5.08924
23.3581	1.19614	21.9953	Add3	0.116114	5.08924
10.5438	1.14992	4.70986	Adgb	0.141869	0.777278
16.7488	1.19088	12.9252	Adgra2	0.0619862	3.42837
8	0.884046	1.19272e-16	Adgra3	0.0500369	19.6259
15.8108	1.11571	8.41107	Adgra3	0.0589264	19.6259
10.0266	1.02679	8.5651	Adgrd1	0.276144	0.743819
36.2198	1.01497	36.181	Adgre1	0.0921775	2.20484
10.5719	0.860761	7.29526	Adgre1	0.223193	2.20484
9.04336	0.980545	8.81144	Adgre4	0.549027	0.832908
25.1887	0.867696	2.5984	Adgre5	0.0702956	11.5183
10.4363	1.13822	1.10836	Adgre5	0.0387341	11.5183
12.2953	1.09836	7.80774	Adgrf1	0.115668	10.3371
24.5363	0.881345	16.5904	Adgrf1	0.117056	10.3371
9.0375	0.947993	2.35557	Adgrf5	0.191934	2.66806
25.7513	1.05869	3.23877	Adgrf5	0.0484275	2.66806
19.3815	0.922248	3.34378	Adgrg1	0.35924	3.25234
8	1.04078	4	Adgrg1	0.0707344	3.25234
11.6735	0.855015	8.02941	Adgrg3	0.354066	5.95205
34.2488	1.18129	33.5036	Adgrg3	0.0273131	5.95205
14.1947	1.19522	13.2897	Adgrl1	0.0271772	3.96237
17.6692	0.894406	11.4871	Adgrl2	0.242572	18.8289
26.8558	1.02934	19.4218	Adgrl4	0.0983776	9.46749
12.1408	1.04735	8.0461	Adgrl4	0.104168	9.46749
35.4302	0.911152	11.9878	Adgrv1	0.559924	2.37524
8	1.11451	4	Adgrv1	0.049845	2.37524
8.65106	0.911911	3.02465	Adh1	0.0375806	3378.94
8	0.950202	4	Adh4	0.0700814	140.484
9.16187	0.963182	1.6346	Adh5	0.0615919	827.26
8	1.00031	4	Adh6-ps1	0.014126	9.96045
24.506	0.938076	22.1576	Adh6-ps1	0.0926737	9.96045
8.76694	1.13783	2.0311	Adhfe1	0.0702092	0.969508
8	0.940191	4	Adi1	0.0612799	224.88
8	0.995421	4	Adipor2	0.022658	491.69
28.4658	0.892424	14.6159	Adipor2	0.112325	491.69
8	0.899453	2.29814e-16	Adipor2	0.000863468	491.69
8	0.957826	4	Adk	0.0346679	728.109
12.1987	0.873885	5.43108	Adk	0.071925	728.109
11.9046	1.01282	3.09734	Adm	0.271661	0.797248
15.4986	0.981509	6.49414	Adora1	0.227398	9.1396
12.1683	0.964252	7.77742	Adprh	0.20975	16.694
14.6491	1.18622	9.44139	Adprhl2	0.0310143	5.00725
12.8196	1.01859	7.56388	Adprm	0.145737	10.1133
8	0.84744	4	Adprm	0.191947	10.1133
11.81	0.840944	1.67528	Adra1a	0.250622	0.856159
20.754	0.965797	19.806	Adra1b	0.0257776	194.026
19.0432	0.979341	8.17273	Adra2b	0.319995	3.35217
9.68936	0.98273	9.38528	Adra2b	0.236793	3.35217
8.63426	0.859511	0.0973121	Adrb3	0.151855	2.17141
26.9707	1.05607	14.1066	Adrb3	0.0050154	2.17141
9.17628	0.97775	6.22037	Adrm1	0.0804878	31.4489
13.2524	1.03832	10.4579	Adrm1	0.0697013	31.4489
9.58865	0.874884	1.03582	Adss	0.216255	18.1344
10.8178	0.821749	1.33793	Adssl1	0.182495	33.1038
29.4736	0.864664	14.8274	Adssl1	0.10795	33.1038
10.6069	1.11798	3.27865	Adtrp	0.0452101	6.81454
8	1.0423	8	Aebp1	0.109511	2.66941
21.8296	1.15139	0.598802	Aebp1	0.110556	2.66941
30.6245	0.878732	29.5158	Aen	0.286822	0.919121
11.9579	1.063	5.75108	Aen	0.0896181	0.919121
13.6823	1.03254	13.1264	Afap1	0.0894051	1.02889
10.0083	1.19317	8.44417	Afap1	0.0387775	1.02889
11.52	1.05725	6.69755	Afap1l1	0.265856	1.29162
23.2591	0.84869	20.7315	Afap1l1	0.585147	1.29162
25.5746	0.820075	3.39278	Afdn	0.126175	21.6911
9.60989	1.11625	7.3899	Afdn	0.0100274	21.6911
17.9904	1.08419	1.61247	Aff1	0.0355938	28.3025
9.49734	0.905029	2.00011	Aff4	0.110242	25.6838
10.4761	0.93408	4.1024	Afg1l	0.0769229	11.7717
20.5762	0.829303	3.11498	Afg3l1	0.158013	20.3628
8	0.949372	4	Afg3l1	0.00856342	20.3628
15.6217	0.941578	11.1388	Afp	0.293781	2.71314
8	1.03176	4	Afp	0.00123309	2.71314
10.3825	1.12403	10.0293	Aftph	0.104535	17.7982
8	0.815532	4	Aga	0.120125	28.5424
9.3891	0.973878	3.30525	Agap3	0.0426808	39.6364
15.6389	1.12689	10.7382	Agap3	0.053062	39.6364
12.1459	0.988782	9.98713	Agbl5	0.118633	4.97463
8	0.976696	4	Agbl5	0.0931803	4.97463
20.5881	0.986131	7.11396	Agfg1	0.127525	4.3022
15.0257	1.04218	10.0768	Agfg2	0.0432976	36.6249
8	1.07905	8	Agfg2	0.00196835	36.6249
11.6658	0.933305	0.084744	Aggf1	0.0849673	17.4039
11.977	1.02073	0.886285	Agl	0.289859	1.13137
26.7102	0.883876	8.26779	Agl	0.387563	1.13137
10.3061	1.05757	2.83065	Agmat	0.0597104	220.869
14.7795	0.988066	4.08418	Agmo	0.225656	1.14934
10.6685	1.16888	6.95192	Ago1	0.0609093	10.1368
8.57025	0.884312	6.36304	Ago2	0.582759	0.388015
23.1686	1.11154	7.33747	Ago2	0.238205	0.388015
10.1571	0.954058	2.35698	Ago4	0.193316	3.20849
21.7144	0.83725	15.3265	Agpat1	0.282119	4.83295
8	1.19927	0	Agpat1	0.0179607	4.83295
30.2545	0.883245	15.7476	Agpat2	0.14214	722.143
11.6469	0.915718	5.59754	Agpat4	0.324339	1.35131
11.4808	0.962013	8.13732	Agpat5	0.490552	0.649382
8	1.10666	4	Agpat5	0.0258325	0.649382
12.8231	1.03537	10.3034	Agps	0.193319	0.673826
20.5487	1.08257	5.326	Agps	0.172684	0.673826
9.60759	0.947504	4.52497	Agt	0.0631887	794.065
22.6526	1.0816	3.75352	Agt	0.0879182	794.065
11.6114	1.04937	2.38734	Agtrap	0.211357	1.84065
25.7127	1.08931	7.40311	Agxt	0.125417	1070.83
11.3348	0.826355	1.80377	Agxt	0.194497	1070.83
8	1.16949	4	Agxt2	0.0299609	122.369
8	1.17571	8	Ahctf1	0.00430134	38.7829
23.1536	1.10128	2.91055	Ahcy	0.0420523	319.14
8	1.09877	4	Ahcyl1	0.0442947	19.3162
9.47553	0.99569	5.86972	Ahcyl2	0.0869458	21.456
18.1476	0.876278	17.2256	Ahcyl2	0.175406	21.456
14.5294	0.98201	9.91175	Ahdc1	0.200495	7.7135
10.2817	1.07915	1.25963	Ahi1	0.143847	0.678279
8	0.825119	4	Ahnak	0.0324255	18.6287
12.1679	0.829182	9.61878	Ahr	0.34719	14.7442
10.5423	1.10202	5.82632	Ahsa1	0.06367	34.5897
8	1.18118	0	Ahsa1	0.0231067	34.5897
10.0806	0.885245	4.74472	Aif1	0.184128	7.64518
17.1759	1.0234	2.20696	Aifm1	0.0165083	110.784
10.99	0.975502	4.07941	Aifm2	0.141292	26.019
20.5981	1.13318	4.50909	Aifm2	0.0173994	26.019
10.4936	0.955179	2.75965	Aifm3	0.270304	7.39343
17.8853	1.04523	11.2085	Aig1	0.0671713	27.6473
20.0115	0.943497	8.00292	Aim2	0.599003	0.656306
8	1.14697	2.58404e-19	Aim2	0.0345639	0.656306
11.874	1.12555	2.68844	Aimp1	0.0118524	81.4114
13.5983	0.935285	12.8803	Aimp2	0.111679	31.1696
13.0683	1.02596	1.76028	Aip	0.0964109	29.7066
10.166	1.0272	4.91541	Ak2	0.10067	348.997
21.7571	1.12149	16.3247	Ak2	0.0550734	348.997
9.01234	1.10577	1.42606	Ak3	0.0391786	325.879
25.4625	0.995947	21.9869	Ak4	0.221779	9.33886
10.25	1.04523	4.65028	Ak4	0.000496649	9.33886
23.5696	1.12551	0.329577	Ak6	0.0456871	17.3817
12.6913	0.891586	0.612336	Akap1	0.178247	85.0311
10.0341	0.842188	2.72806	Akap11	0.193989	15.9194
15.9336	1.16485	12.2031	Akap11	0.0563416	15.9194
12.6194	1.17182	4.21563	Akap13	0.025026	32.8509
9.73797	0.986385	9.34095	Akap17b	0.643029	0.516998
18.9207	0.944865	0.518033	Akap17b	0.367047	0.516998
32.8797	1.0521	8.15972	Akap7	0.719978	0.999803
9.85494	1.04363	9.27801	Akap7	0.11616	0.999803
9.10641	0.908731	2.35407	Akap8	0.123536	11.1421
11.3831	1.0403	3.38168	Akap8l	0.075064	25.8737
15.6179	0.840705	11.3657	Akap8l	0.190896	25.8737
8	0.932851	4	Akap9	0.102669	9.70007
19.2689	0.979854	7.78327	Akip1	0.113938	34.2667
8	0.89809	4	Akip1	0.0982787	34.2667
8	0.987585	2.36593e-18	Akna	0.22011	0.617627
14.7141	1.17083	3.19611	Akna	0.0426768	0.617627
23.5988	1.08003	16.5283	Akr1a1	0.0322173	828.832
9.45191	0.997289	5.92508	Akr1b10	0.075759	1.42974
14.7328	1.05309	9.57737	Akr1b10	0.0599491	1.42974
8	0.835523	9.80192e-17	Akr1b8	0.274255	1.92363
18.0253	0.924856	3.38183	Akr1b8	0.238853	1.92363
14.3481	0.997923	3.93294	Akr1c12	0.190237	11.8925
8	1.12214	4	Akr1c12	0.0518851	11.8925
13.5575	0.988474	5.22028	Akr1c13	0.172591	18.0167
12.7961	0.95332	6.69319	Akr1c14	0.217353	131.042
19.8272	0.899331	18.8528	Akr1c19	0.680253	1.36144
11.9717	1.0455	8.34964	Akr1c20	0.0470658	163.817
11.4836	1.05396	10.511	Akr1c6	0.0583223	705.536
11.4707	1.06296	3.28759	Akr7a5	0.0448712	459.669
11.9816	0.953744	1.26902	Akt1s1	0.145855	80.7921
8	0.848791	0	Akt1s1	0.1072	80.7921
15.2613	0.937925	8.8865	Akt2	0.262642	3.23361
8	0.878516	8	Akt2	0.0493152	3.23361
15.9087	0.956167	1.38566	Akt3	0.27763	1.11754
8	0.827563	8	Akt3	0.297546	1.11754
23.7648	0.99773	18.3577	Aktip	0.166484	6.72243
11.117	1.0798	1.81183	Aktip	0.0615034	6.72243
11.1972	0.958236	10.0234	Alad	0.271952	6.85064
14.298	0.92782	3.32789	Alas1	0.469904	494.452
8	0.856588	8	Alas2	0.119291	118.665
21.7322	1.04708	19.6402	Alas2	0.0402831	118.665
13.61	1.01499	8.4317	Alb	0.034751	16330
8	0.803219	4	Albfm1	0.156115	61.0281
20.8226	1.1377	20.2334	Alcam	0.193095	9.13796
9.63037	1.04848	0.234286	Alcam	0.0201717	9.13796
11.0651	1.03711	4.93596	Aldh16a1	0.0577639	161.446
10.6541	1.13512	9.41737	Aldh1a7	0.0674394	250.804
27.5945	1.18648	4.24987	Aldh1b1	0.0991814	68.4532
10.8716	0.917926	4.22919	Aldh1l1	0.108802	1390.99
13.4459	1.05945	12.2375	Aldh2	0.0242348	35.8717
10.1852	1.11559	3.71904	Aldh3a2	0.115855	102.205
8.52492	0.952743	8.44488	Aldh3b1	0.235337	3.16664
22.8212	1.07724	7.09448	Aldh3b1	0.126779	3.16664
11.7509	1.00367	0.472845	Aldh4a1	0.0622256	561.14
26.8366	0.952816	6.50466	Aldh4a1	0.0611667	561.14
15.5254	0.870138	12.0074	Aldh5a1	0.392684	11.5828
13.4808	1.03808	10.4742	Aldh7a1	0.140179	1.80363
8	1.07695	3.93051e-17	Aldh7a1	0.027439	1.80363
11.6813	1.05256	8.4228	Aldh8a1	0.0312935	474.47
8	0.848938	4	Aldh8a1	0.0349442	474.47
17.2487	0.99506	10.002	Aldoa	0.122177	108.555
9.86432	1.07821	1.23718	Aldoa	0.0784363	108.555
28.0308	1.01471	20.2298	Aldob	0.0879352	4285.35
8	0.834277	4	Aldob	0.0761347	4285.35
17.9859	1.11625	8.93558	Alg1	0.0129398	44.0982
12.0597	0.866368	6.81197	Alg10b	0.214845	2.04666
10.6329	1.18867	6.37189	Alg12	0.0642154	4.13314
15.9639	1.02383	2.3404	Alg13	0.125467	4.09385
11.8712	1.03238	2.0663	Alg14	0.213126	3.79265
21.7402	1.19681	6.94401	Alg14	0.276563	3.79265
15.5131	0.954582	12.8552	Alg2	0.22887	12.8001
10.2087	1.07321	0.541048	Alg2	0.111977	12.8001
13.6382	1.19256	2.04401	Alg3	0.0267971	36.0271
18.2267	0.879765	4.59479	Alg5	0.111488	60.0716
11.241	1.09554	10.6755	Alg5	0.0399399	60.0716
20.1787	0.823615	18.9849	Alg6	0.245184	7.23924
12.9687	0.923704	6.6948	Alg8	0.42639	3.52945
13.242	0.955685	12.9041	Alg9	0.0198225	20.8517
8	1.14154	4	Alg9	0.0229391	20.8517
12.2236	1.06624	5.53044	Alkbh1	0.124572	5.61541
26.225	1.08217	17.6987	Alkbh1	0.119443	5.61541
15.7738	0.977449	13.2944	Alkbh3	0.0654358	32.8815
10.6551	0.951741	0.986416	Alkbh4	0.0677661	7.10635
22.3796	0.991535	7.86208	Alkbh5	0.296353	3.71493
8	1.08812	5.10824e-17	Alkbh5	0.0400888	3.71493
8.88561	0.890315	8.25105	Alkbh6	0.0981917	25.2459
9.88308	0.943581	2.67455	Alkbh7	0.0487627	71.6204
8	0.817456	4	Alkbh8	0.313397	0.734417
24.2133	0.931207	20.4554	Alox12	0.634887	0.663264
8.81142	0.882862	5.95654	Alox12	0.69731	0.663264
12.466	1.00263	11.4941	Alox5ap	0.254337	1.56212
9.15149	0.947078	7.12367	Alpl	0.0944416	8.42551
16.7056	1.08432	7.9422	Alpl	0.0354677	8.42551
22.5868	1.0829	15.0658	Als2	0.0241966	98.8625
11.3217	0.980302	8.65026	Als2cl	0.110232	17.5829
8.56821	0.81332	6.15447	Alyref	0.27623	20.3878
8	1.03558	8	Alyref2	0.0168461	2.42686
16.0694	0.881123	11.2436	Ambra1	0.18878	15.1721
8	1.0294	4	Amdhd1	0.0300156	279.31
14.2321	1.11601	0.416788	Amdhd1	0.0294251	279.31
12.3473	0.821965	11.4842	Amdhd2	0.222633	34.2904
18.5428	1.05375	7.12457	Amhr2	0.0870071	1.13156
10.502	1.06985	10.4925	Amhr2	0.0545479	1.13156
17.7984	0.960628	6.33327	Amigo1	0.306239	1.19768
8	0.815197	7.87995e-18	Amigo1	0.229485	1.19768
21.7186	0.870186	0.983858	Amigo2	0.300262	3.03626
15.8989	0.832603	12.0183	Amigo3	0.881965	1.34453
15.4127	0.836136	11.1717	Ammecr1	0.806447	0.796275
8	1.0585	4	Ammecr1l	0.0145522	27.7287
16.2382	1.16086	5.04072	Ammecr1l	0.00568752	27.7287
8	0.851842	1.5452e-16	Amotl1	0.261248	4.18084
15.5282	0.974684	11.0996	Ampd2	0.132731	36.696
8	0.976858	2.71677e-17	Ampd3	0.1206	0.642822
11.7799	0.949846	2.77751	Ampd3	0.211522	0.642822
10.8618	0.909654	4.68174	Amt	0.187896	6.93575
12.7738	1.07861	6.21834	Amy1	0.0548526	70.8641
8.98718	0.992866	5.01111	Amz1	0.350518	0.478525
13.18	1.04611	9.44338	Amz1	0.278254	0.478525
11.3554	0.966622	1.72107	Amz2	0.0775695	6.57588
20.6671	1.07248	15.9497	Amz2	0.100967	6.57588
8	0.911753	1.35182e-17	Anapc1	0.0725368	4.82408
8	1.15226	4	Anapc1	4.35324e-05	4.82408
10.334	0.834831	2.05716	Anapc13	0.0711459	212.504
24.0236	1.09547	0.909658	Anapc13	0.0144301	212.504
15.0198	1.03865	3.52433	Anapc15	0.0765855	11.7503
9.18898	0.999183	0.952045	Anapc16	0.0450769	29.3269
20.7881	1.08432	5.6675	Anapc16	0.0477253	29.3269
17.7848	0.845366	8.70832	Anapc2	0.198474	54.165
13.8178	1.12048	1.35243	Anapc4	0.123512	15.2671
9.97702	1.1182	6.40563	Anapc4	0.0912836	15.2671
8	1.02244	8	Anapc5	0.017398	77.7166
10.9916	0.927253	4.3128	Anapc5	0.0634063	77.7166
13.3185	1.02187	10.5521	Anapc7	0.0894533	28.6194
11.241	0.974161	3.97449	Anapc7	0.0864254	28.6194
16.9944	0.833696	14.1987	Angel1	0.400288	4.23938
10.5558	1.1533	5.86365	Angel1	0.0585298	4.23938
22.0551	1.04317	7.74278	Angel2	0.0808517	18.5583
9.75868	0.878762	0.414941	Angel2	0.113119	18.5583
13.5567	0.90434	10.2997	Angptl2	0.359553	11.8893
8	1.16965	4	Angptl6	0.154454	20.0689
16.0678	1.1549	5.57469	Angptl6	0.0562593	20.0689
11.1227	0.909451	1.10985	Ankfy1	0.204295	12.7485
41.2745	1.16158	9.00941	Ankfy1	0.0254445	12.7485
15.4614	1.15504	0.0914856	Ankhd1	0.242814	2.54094
8	0.973621	4	Ankmy2	0.0791716	4.40423
28.4446	1.00335	22.1742	Ankra2	0.0985405	11.4584
11.992	0.935851	1.81608	Ankra2	0.0923825	11.4584
8	0.90925	8	Ankrd1	0.257403	0.587239
9.94657	0.936413	1.53866	Ankrd10	0.191932	14.0199
14.4544	1.05487	0.72289	Ankrd13a	0.0190991	31.8013
8	1.08543	1.91971e-17	Ankrd13a	0.00761009	31.8013
25.351	1.05636	14.3621	Ankrd13b	0.0329813	4.96199
9.82142	1.01956	9.03685	Ankrd13c	0.146798	6.35465
8	0.802365	4	Ankrd16	0.0507701	14.5034
8	0.876131	8	Ankrd2	0.364494	0.540312
10.0181	1.10061	0.435821	Ankrd23	0.0812788	6.72839
9.50708	1.01401	4.2554	Ankrd24	0.0368493	6.62743
9.91764	1.12382	0.582099	Ankrd26	0.375974	0.750095
9.63327	0.931217	1.4927	Ankrd27	0.126165	15.874
32.4425	0.903999	20.9481	Ankrd37	0.70178	1.4142
9.15508	0.8154	1.82704	Ankrd37	1.21448	1.4142
10.5698	0.806512	0.577103	Ankrd39	0.232025	7.34734
9.5084	0.880438	1.99858	Ankrd42	0.589699	0.726931
20.476	1.07692	5.8795	Ankrd42	0.0648394	0.726931
8	0.996824	4	Ankrd44	0.172255	0.669342
8	0.865051	4	Ankrd44	0.323312	0.669342
10.0908	1.00357	8.31606	Ankrd46	0.042365	23.9114
25.6418	1.08627	17.2211	Ankrd46	0.116307	23.9114
10.133	1.00386	2.69846	Ankrd49	0.188225	2.38879
23.3866	0.99918	5.89025	Ankrd49	0.00751829	2.38879
9.01049	0.928542	1.48021	Ankrd50	0.250899	1.64778
11.65	1.02594	5.37554	Ankrd52	0.274381	1.36318
8	0.902514	8	Ankrd52	0.220081	1.36318
11.1029	1.14877	6.88026	Ankrd54	0.0667798	9.14182
11.376	1.13075	8.3195	Ankrd9	0.130632	8.126
8	0.861189	0	Anks1	0.0903687	15.8157
17.9338	0.962362	9.7386	Anks3	0.114652	14.4446
8.60844	0.865961	4.74516	Anks3	0.0998226	14.4446
19.012	0.988701	9.39847	Ankzf1	0.0408916	22.5688
8	0.992559	2.11728e-18	Ano1	0.0428614	2.11576
16.6225	1.01132	3.95322	Ano1	0.108368	2.11576
9.48146	0.997028	8.68573	Ano10	0.120671	13.4907
34.0761	1.06841	29.7609	Ano10	0.0564293	13.4907
12.478	0.911153	10.4219	Ano6	0.204993	8.91474
20.143	0.859433	5.44676	Ano6	0.277348	8.91474
11.6229	0.90943	1.33813	Anp32a	0.139088	46.7562
17.3203	0.899778	4.22263	Anp32e	0.188957	4.92377
10.2351	0.934607	0.953802	Anp32e	0.0738794	4.92377
19.5157	1.15912	16.6743	Anpep	0.0470485	44.4374
9.60236	1.01421	9.50321	Antxr1	0.528731	0.840428
18.5844	0.848378	8.9757	Antxr2	0.236143	21.0636
12.5139	1.1309	11.1572	Anxa1	0.12635	1.07447
26.9355	1.19453	21.9841	Anxa1	0.121224	1.07447
14.0369	0.97413	9.27351	Anxa2	0.322251	15.6894
11.3484	0.981418	0.356537	Anxa3	0.171094	1.41327
11.0892	0.968773	8.72295	Anxa4	0.17297	15.9051
8	0.952138	4	Anxa4	0.11628	15.9051
11.0358	0.888393	10.4685	Anxa5	0.201547	132.467
12.1941	0.992589	0.833191	Anxa6	0.10121	92.0495
8	0.815185	4	Anxa7	0.108818	63.8454
17.8707	1.09456	11.9277	Anxa8	0.37027	0.461761
8	0.97061	4	Anxa9	0.0946089	1.54473
10.8538	0.908939	7.00686	Anxa9	0.310043	1.54473
18.8525	1.1591	4.55238	Aoah	0.418141	0.233593
12.5056	0.960665	2.50071	Aoc2	0.164323	1.56224
17.4107	0.87301	6.43016	Aoc3	0.0895218	0.18033
8	0.916162	8	Aoc3	0.00189102	0.18033
14.1391	0.970145	2.05231	Aopep	0.0191048	32.1991
8	1.08389	1.59238e-17	Aopep	0.0153274	32.1991
12.3502	0.834008	7.95185	Aox1	0.617265	41.2165
22.3625	0.856144	19.4592	Aox1	0.282509	41.2165
13.0796	1.03449	8.00412	Aox3	0.0622428	588.486
27.7083	1.19091	18.3785	Aox3	0.0295756	588.486
8	1.02201	4	Ap1ar	0.0784254	10.3759
13.0309	0.901671	8.79835	Ap1g1	0.189542	32.1302
8	0.872101	4	Ap1g2	0.101376	10.006
8	1.15446	8	Ap1g2	0.030877	10.006
24.5672	1.1878	19.1453	Ap1g2	0.0354015	10.006
15.3592	0.881197	12.5482	Ap1m1	0.190453	43.9389
9.65986	0.900413	7.67553	Ap1s1	0.0666382	68.2292
18.1817	1.09713	2.89386	Ap1s1	0.00563123	68.2292
9.89545	0.948948	6.71522	Ap1s3	0.430884	0.705581
14.4105	0.931613	12.2901	Ap2a1	0.135372	17.3379
8	1.07636	8	Ap2a1	0.00387939	17.3379
8	1.02597	0	Ap2a2	0.0431566	56.0832
12.8916	1.06691	1.25439	Ap2a2	0.0329439	56.0832
13.7483	0.966899	2.62518	Ap2b1	0.262137	22.4466
24.9828	1.19489	10.235	Ap2m1	0.0127552	75.5792
11.4492	1.00469	4.56956	Ap2s1	0.0742298	144.254
8	1.03555	8	Ap2s1	0.0165329	144.254
8	0.817293	4	Ap3b1	0.104403	36.016
14.3259	0.818842	13.0247	Ap3b1	0.100268	36.016
18.2773	0.844545	9.69455	Ap3d1	0.134694	78.0043
8	1.09718	8	Ap3d1	0.00305394	78.0043
19.2411	1.13178	14.7937	Ap3m1	0.0558757	5.7308
12.3501	1.04307	9.67996	Ap3m2	0.101843	1.0587
18.7356	0.977502	2.92946	Ap3s1	0.178617	2.92573
9.02027	0.966344	4.71171	Ap3s1	0.08104	2.92573
9.54425	1.03053	2.7828	Ap4b1	0.0447675	13.2876
20.1867	1.0779	14.3452	Ap4b1	0.00510446	13.2876
23.0372	1.02322	18.9047	Ap4e1	0.20785	3.52781
18.6347	1.05398	8.56079	Ap4m1	0.1157	3.60696
8	0.821089	2.02972e-17	Ap4m1	0.0716371	3.60696
8	1.04411	4	Ap4s1	0.0209498	24.5353
11.0067	1.10167	7.38763	Ap5b1	0.0757192	2.85746
12.0112	0.960832	10.5375	Ap5m1	0.164143	4.7775
9.66786	0.939657	5.05741	Ap5s1	0.100713	37.1366
12.1694	0.985288	0.53596	Ap5z1	0.0945029	11.6325
8.79548	1.01656	7.47861	Apaf1	0.19478	1.97891
19.6888	1.11195	16.5298	Apaf1	0.137932	1.97891
8	1.03857	4	Apbb1	0.136365	1.81157
18.0642	0.960988	2.24015	Apbb1ip	0.291367	2.07639
26.9065	0.929491	18.8779	Apbb2	0.182936	5.96081
12.0805	1.16544	6.83135	Apex1	0.0944916	31.1358
11.2634	0.929046	6.72354	Aph1b	0.386885	0.530448
11.4868	1.05081	8.36622	Api5	0.0948493	6.57805
31.0678	0.90643	17.8878	Api5	0.167475	6.57805
8	0.860925	4	Apip	0.193204	28.7844
21.6064	1.13037	4.03285	Aplf	0.125518	1.05288
8	0.989985	2.23859e-17	Aplp1	0.272065	0.772843
11.2102	0.893358	4.75758	Aplp1	0.0753022	0.772843
25.5624	1.06792	16.5007	Apoa1	0.0564619	9227.38
9.58323	0.966573	5.38798	Apoa2	0.0806104	21806.1
8.71878	0.866469	4.57933	Apoa5	0.161263	1679.03
13.6858	1.10865	0.615253	Apoa5	0.0568282	1679.03
11.9684	1.09035	7.74003	Apob	0.0521047	318.082
8	1.11088	4	Apob	0.0152369	318.082
18.7301	1.0696	10.6456	Apobec3	0.141675	2.87489
18.2261	1.18104	10.3352	Apoc3	0.00753479	8303.57
10.1817	1.07611	4.84797	Apoc4	0.040306	4321.51
8	1.15481	2.0399e-17	Apoe	0.014044	26497.4
8	0.920239	2.42553e-18	Apof	0.0582269	96.9497
19.3556	1.08091	12.8923	Apof	0.0218817	96.9497
8	0.958845	4	Apoh	0.100914	3528.36
8	1.05622	8	Apoh	0.0584511	3528.36
27.7847	1.18714	24.1199	Apoh	0.0207613	3528.36
11.2268	0.96268	1.86399	Apol7a	0.138617	96.9293
16.9359	1.05661	7.90702	Apol9a	0.101558	35.6297
11.465	1.15057	1.16484	Apol9b	0.0218288	88.0906
8.65113	0.950014	5.38067	Apom	0.0641316	508.232
22.8417	1.07972	1.4664	Apom	0.0818321	508.232
11.9828	1.07164	6.71869	Apon	0.0115875	420.484
10.2003	0.967089	6.51788	Apool	0.564539	0.945875
21.5419	0.827824	16.7505	Apool	1.00522	0.945875
12.4134	0.864806	7.79325	App	0.132046	19.1265
20.7578	1.13323	5.56908	App	0.0326315	19.1265
8	0.998898	4	Appbp2	0.0289372	8.52614
9.74211	1.06201	5.24579	Appbp2os	0.0979613	1.59763
20.0854	1.12955	16.3612	Appbp2os	0.132932	1.59763
11.9857	0.964845	0.604952	Appl1	0.306669	2.89551
8	1.11407	4	Appl1	0.0327411	2.89551
16.8248	0.814016	7.40333	Appl2	0.247064	9.54595
23.5381	0.969649	2.69352	Aprt	0.143354	76.3751
9.83861	1.14153	9.03451	Aprt	0.0287057	76.3751
15.8517	0.923541	10.8212	Aptx	0.367169	1.40442
8	1.08289	4	Aptx	0.00766421	1.40442
22.4829	1.02068	18.8788	Aqp1	0.0811338	52.2119
9.89262	1.1223	0.978985	Aqp11	0.0553534	45.8529
10.4077	0.82741	0.114414	Aqp8	0.251634	369.968
11.7739	0.84356	11.2749	Aqp9	0.174894	280.514
11.0746	1.10447	7.83065	Aqr	0.0385559	17.9794
14.8106	0.861204	8.84713	Araf	0.122643	69.7179
8	1.08338	4	Araf	0.00578367	69.7179
26.4766	0.909892	5.59662	Arap1	0.0649557	51.8307
11.047	1.14472	3.0418	Arap1	0.0419487	51.8307
12.5179	0.971962	5.36527	Arap2	0.197755	2.32202
8	0.832119	4	Arap3	0.16864	9.27674
11.1345	1.06981	9.05296	Arap3	0.0474744	9.27674
25.2623	1.09112	22.7877	Arcn1	0.0250108	111.814
9.10792	1.18423	7.83474	Arcn1	0.0121519	111.814
21.2541	0.91971	8.50587	Arel1	0.048426	24.6997
9.39591	0.859187	2.52613	Arel1	0.0520333	24.6997
8	1.07528	0	Arf1	0.0182758	207.174
20.6697	1.03621	18.4361	Arf1	0.0131988	207.174
12.1667	0.966347	0.403358	Arf2	0.104447	8.67513
8	1.18511	0	Arf2	0.0589429	8.67513
8	1.01335	4	Arf4	0.0469746	94.3019
28.3093	0.945248	21.5536	Arf4	0.0657331	94.3019
12.2582	0.927645	6.78121	Arf6	0.499863	1.69909
17.3469	0.978884	10.5933	Arfgap1	0.109144	28.2629
9.43134	1.09975	7.32878	Arfgap1	0.000319543	28.2629
16.8954	0.881093	10.4101	Arfgap3	0.269178	18.0369
8	0.867083	4	Arfgef1	0.0396348	29.9738
25.148	1.0273	24.0341	Arfgef2	0.0552875	27.2898
9.65471	1.0613	0.931281	Arfip1	0.113163	2.79133
8.98229	1.05248	3.64485	Arfip2	0.103497	3.15734
9.79233	0.852487	1.5247	Arfrp1	0.309697	10.8571
27.1082	0.967425	23.5927	Arg1	0.0345836	1821.4
12.4835	1.0471	4.23194	Arg1	0.0437019	1821.4
11.4555	1.19727	9.14881	Arglu1	0.0287884	13.8004
14.6805	1.11879	11.2872	Arhgap1	0.0679047	11.2912
16.1247	0.953699	12.4158	Arhgap10	0.247284	5.78553
11.1107	1.15086	2.09213	Arhgap10	0.129334	5.78553
17.5959	0.872264	7.80788	Arhgap11a	0.201013	0.547767
8	1.03212	4	Arhgap12	0.0478616	1.57121
18.6437	0.858855	15.1139	Arhgap19	0.560787	1.38648
23.1568	0.974661	19.7886	Arhgap22	0.515262	0.639374
8	1.08727	4.86857e-18	Arhgap22	0.17554	0.639374
11.3618	0.956082	9.78197	Arhgap23	0.16148	12.866
24.0411	1.06596	19.6755	Arhgap23	0.0916652	12.866
9.17765	0.977039	3.41461	Arhgap24	0.0692428	10.8546
8	1.036	1.43326e-17	Arhgap25	0.147927	1.15444
18.5203	1.15194	4.28298	Arhgap25	0.175945	1.15444
8	0.979778	4	Arhgap26	0.0414438	2.37293
19.5374	0.964006	3.72892	Arhgap26	0.0824034	2.37293
11.8937	0.904345	8.28466	Arhgap27	0.426859	1.51758
16.0818	0.998525	15.9757	Arhgap29	0.0938292	20.26
8	0.855611	4	Arhgap29	0.155347	20.26
11.0674	1.10407	9.75603	Arhgap31	0.103808	3.85277
8	1.09521	1.95006e-17	Arhgap33	0.189357	0.614558
15.2318	1.18545	12.6216	Arhgap33	0.145558	0.614558
9.24024	1.00352	5.73636	Arhgap35	0.0656743	89.8997
14.3574	0.839973	11.4207	Arhgap39	0.565831	2.81081
8	1.1436	2.07222e-17	Arhgap39	0.0300464	2.81081
14.8142	1.0294	5.90632	Arhgap4	0.108307	1.92613
28.7742	1.02321	18.5648	Arhgap42	0.246575	1.1466
8.55833	1.05211	2.60779	Arhgap42	0.0909823	1.1466
24.9082	1.19458	0.467613	Arhgap45	0.0147067	7.3846
16.5047	1.15397	1.72108	Arhgap6	0.0740349	1.50229
9.83636	1.07958	4.77479	Arhgap9	0.170311	1.34404
10.3628	0.806897	7.62494	Arhgdia	0.197511	100.252
23.7912	1.12616	5.14706	Arhgdia	0.0251629	100.252
8	0.975884	1.55167e-16	Arhgdib	0.0385208	4.43541
16.2502	0.84249	11.18	Arhgdib	0.22745	4.43541
15.832	0.91591	10.4659	Arhgef1	0.114685	31.2379
8	0.844749	8	Arhgef1	0.044644	31.2379
9.79582	1.08872	3.66829	Arhgef10	0.171627	1.32996
20.0612	0.915716	18.0379	Arhgef10	0.127425	1.32996
22.976	0.932193	5.18515	Arhgef10l	0.129338	29.6637
11.1604	1.13459	3.60997	Arhgef10l	0.0409768	29.6637
21.4003	0.898737	0.900624	Arhgef11	0.0650624	26.0285
10.3248	1.18368	6.53765	Arhgef11	0.0377642	26.0285
16.9104	1.06253	11.598	Arhgef12	0.0491655	81.3788
8	0.800446	4	Arhgef12	0.0506059	81.3788
9.41832	1.10068	0.107426	Arhgef15	0.0813196	5.57028
15.9656	0.957993	9.87039	Arhgef16	0.192843	1.72675
9.18198	1.06783	0.864195	Arhgef16	0.267225	1.72675
20.6926	1.00109	3.70473	Arhgef17	0.135463	1.69431
12.3334	0.91324	10.9483	Arhgef17	0.318123	1.69431
9.28012	0.835923	2.07402	Arhgef18	0.160939	30.3391
20.38	0.806927	6.24875	Arhgef18	0.145918	30.3391
12.2817	0.934007	0.179823	Arhgef19	0.167853	66.7099
23.1625	1.02653	10.9436	Arhgef2	0.101196	3.20953
9.37307	1.08753	6.98691	Arhgef2	0.100916	3.20953
9.89401	1.14514	2.82974	Arhgef25	0.125174	1.40843
14.8411	0.86445	1.18674	Arhgef26	0.641329	4.43419
11.8886	0.938437	0.253291	Arhgef3	0.309496	17.9244
10.193	1.03671	4.67678	Arhgef37	0.189209	0.558047
9.44559	0.886162	9.10756	Arhgef40	0.105243	7.97332
8	0.842922	4	Arhgef5	0.129878	11.8395
23.9976	0.845496	6.11174	Arhgef7	0.146218	20.9381
10.4487	1.15245	3.17848	Arhgef7	0.0112723	20.9381
12.4181	1.01848	12.2609	Arhgef9	0.182464	1.18298
40.099	0.813644	10.1159	Arid1a	0.37564	17.7546
11.4754	0.872713	0.522793	Arid1a	0.178586	17.7546
18.4938	0.959051	2.65118	Arid2	0.158252	1.23567
22.7158	1.09142	4.26691	Arid3a	0.154046	1.38621
8	1.10697	4.41248e-18	Arid3a	0.045387	1.38621
11.2973	0.886659	1.77016	Arid3b	0.0740411	2.59461
18.5373	1.19588	9.61678	Arid3b	0.0360363	2.59461
10.3862	1.19935	0.676	Arid4a	0.0252295	6.21325
12.0271	1.02873	6.54584	Arid4b	0.136985	4.10823
8	0.856907	4	Arid4b	0.334403	4.10823
15.1998	0.856734	3.26549	Arid5b	0.637371	2.77197
11.0066	1.11544	5.26463	Arid5b	0.186688	2.77197
26.1883	1.14501	15.0855	Arih2	0.0317014	35.719
8	1.03089	4	Arl1	0.0966496	4.45866
12.584	1.17406	5.54246	Arl1	0.0665866	4.45866
8	0.911207	8	Arl13b	0.111224	1.61584
28.5572	1.18582	6.24387	Arl13b	0.202407	1.61584
11.3522	0.950628	2.13428	Arl14ep	0.182358	9.74563
15.5444	1.05891	11.8583	Arl2	0.165158	12.7654
16.8114	0.986047	6.73822	Arl2bp	0.0803602	14.8314
8	1.00468	4	Arl2bp	0.00224192	14.8314
8.93241	0.999261	6.74284	Arl3	0.0908733	41.0766
17.8785	1.12274	6.9682	Arl4d	0.144379	8.76904
11.2902	1.19373	10.3514	Arl5a	0.12378	4.82136
11.4627	1.05689	7.04651	Arl6	0.0714042	4.73895
10.0026	0.906965	0.809748	Arl6ip1	0.0821453	90.9587
9.76045	0.932721	4.78145	Arl6ip4	0.043947	91.7839
8	0.954885	8	Arl6ip5	0.0516734	36.4576
8	1.16953	8	Arl6ip5	0.00262663	36.4576
9.88566	0.934233	2.00371	Arl6ip6	0.137893	5.58404
22.4812	1.07858	20.9004	Arl6ip6	0.139754	5.58404
31.3311	1.18592	13.3925	Arl8a	0.0544979	17.7291
12.4017	0.847712	10.6217	Arl8b	0.135468	18.0857
8	1.16451	4	Arl8b	0.0213173	18.0857
9.79614	1.15046	0.710244	Armc1	0.126775	9.40841
37.2953	1.03058	14.6152	Armc10	0.109735	3.88123
9.73471	0.878098	0.926908	Armc10	0.285376	3.88123
9.6543	1.03642	4.63032	Armc5	0.0476194	22.5035
14.2037	1.01966	13.4331	Armc6	0.0668133	7.44288
24.7386	1.13582	12.146	Armc6	0.0400097	7.44288
14.0226	0.904142	2.60824	Armc7	0.595835	2.28735
8	0.83445	4	Armc8	0.109742	8.18498
8	0.905566	4	Armc9	0.113893	3.47071
12.7093	1.06937	0.00271265	Armc9	0.129716	3.47071
30.2313	0.97017	23.224	Armcx1	0.183479	0.867643
8.64099	0.806536	1.92264	Armcx1	0.525374	0.867643
10.2071	0.90513	0.294665	Armcx2	0.567804	0.789409
8	0.861477	8	Armcx5	0.203557	1.01085
18.2431	1.01323	14.4811	Armh3	0.0864196	1.36815
11.3317	0.808572	6.25851	Armh3	0.418958	1.36815
11.4274	1.05276	2.97921	Arnt	0.0790643	18.6439
9.90759	0.898333	6.23048	Arntl	0.259038	8.77694
18.4617	0.978035	9.37249	Arpc1a	0.065409	76.3394
11.7779	0.970489	2.75677	Arpc1a	0.0471452	76.3394
13.9695	1.18985	3.18229	Arpc3	0.0123634	91.0921
12.6424	0.915698	0.82985	Arpc4	0.182028	56.6463
11.6875	1.08349	8.74196	Arpc5	0.17355	44.9214
8	0.863785	4	Arpc5	0.131875	44.9214
22.8081	0.944259	0.185714	Arpc5l	0.047188	81.0662
19.7917	1.08822	16.1334	Arpin	0.0479815	4.63845
20.6718	0.873625	8.49432	Arpp19	0.0945686	296.727
8	1.17558	3.86155e-16	Arpp19	0.0065124	296.727
14.8234	1.04066	9.96361	Arrdc1	0.155533	3.17891
8	1.00919	4	Arrdc3	0.095071	8.52315
15.1464	0.953983	1.94987	Arrdc3	0.513966	8.52315
9.02867	1.04648	6.45221	Arsa	0.0491796	15.5788
17.0438	1.12697	10.4254	Arsa	0.0317033	15.5788
8	1.02798	4	Arsb	0.0807974	17.0336
12.3617	0.961806	7.84052	Arsb	0.0511216	17.0336
8	0.916747	4	Arsg	0.146906	27.6402
11.5663	1.04423	9.98402	Arsg	0.0706021	27.6402
8	0.927085	4	Arsk	0.306335	2.63134
12.9468	1.01405	9.75075	Art3	0.363696	0.969323
25.2092	0.941677	11.7501	Arv1	0.242122	1.0249
8.2245	0.890942	4.20322	Arv1	0.400146	1.0249
26.8613	0.880816	13.2092	Arvcf	0.0525665	15.9274
13.1468	1.18358	12.5129	Arvcf	0.0253141	15.9274
8	0.817194	8.24902e-17	Arxes2	0.0123062	0.082227
8	1.02286	4	Asah1	0.0477038	26.5305
11.5772	1.09166	7.90554	Asah1	0.0872667	26.5305
18.1276	0.859266	4.71888	Asap1	0.363983	2.7043
8	1.0828	4	Asap2	0.0332818	20.6146
16.8032	0.832825	6.59129	Asap2	0.102923	20.6146
34.5863	0.991324	11.9487	Asap3	0.34089	1.03328
11.934	0.9669	10.1117	Asb1	0.235812	4.05237
12.9287	0.930184	7.75825	Asb13	0.139374	21.7346
11.1233	0.852907	2.20204	Asb2	0.38032	5.3557
27.4787	0.80183	5.37966	Asb2	0.442088	5.3557
20.2497	0.904991	14.0394	Asb6	0.165512	14.8476
8	0.917029	0	Asb7	0.122404	6.17896
11.543	1.1108	2.74064	Asb7	0.178378	6.17896
10.7615	0.970621	10.0935	Asb8	0.0771036	31.7834
26.6047	1.07754	16.0879	Asb8	0.0317598	31.7834
9.39723	1.15815	5.4093	Ascc2	0.0445126	14.556
12.4642	0.810805	8.17769	Asf1b	1.03775	0.588699
19.5341	1.13241	10.0734	Asf1b	0.0745163	0.588699
12.5344	1.14612	1.632	Asgr1	0.0117976	888.348
12.2066	0.871244	2.96208	Asgr2	0.0484003	654.376
24.6141	1.08911	0.029149	Asgr2	0.0290592	654.376
8	1.02066	8	Ash1l	0.0323309	14.4687
12.2511	0.804574	2.30639	Ash1l	0.1247	14.4687
8	1.0341	2.20319e-16	Ash2l	0.0114135	11.3583
14.1421	0.897549	12.6533	Asic5	0.475521	2.8319
17.2321	1.0699	7.14661	Asic5	0.0199653	2.8319
8	1.02043	9.14335e-18	Asl	0.0421944	440.67
9.50016	0.975032	1.41821	Asnsd1	0.0819751	37.2699
17.6635	0.895855	11.2895	Aspdh	0.0644293	285.691
8.97597	1.14509	5.24126	Aspdh	0.0710858	285.691
17.224	1.15378	7.15337	Aspg	0.0422925	128.828
8.80381	1.16549	2.88634	Aspg	0.0149317	128.828
12.2285	0.868942	7.96586	Asph	0.17229	15.4282
27.5836	0.873824	23.4983	Asph	0.108748	15.4282
8	1.03419	6.94956e-17	Aspscr1	0.0149798	59.4466
12.8028	0.881067	10.8825	Asrgl1	0.288081	5.84146
8.6744	0.939612	6.34474	Ass1	0.126244	168.077
17.7268	1.1273	13.7028	Ass1	0.0327897	168.077
12.4121	0.908029	5.39389	Astn2	0.714163	0.382146
8	0.871439	4	Astn2	0.19278	0.382146
21.7854	1.03694	7.04165	Asxl1	0.130618	6.6876
10.0389	0.967296	4.68462	Asxl1	0.0704586	6.6876
11.6477	1.04475	9.83723	Asxl2	0.1302	1.80457
8	1.04455	4	Asxl2	0.0175549	1.80457
10.1189	0.940004	1.10671	Atad1	0.205738	11.3442
10.7021	0.963312	9.23032	Atad2	0.31884	2.20189
9.75164	1.00929	9.47501	Atad2b	0.139984	5.02392
21.0133	1.03142	4.89897	Atad3aos	0.139665	1.55397
10.5268	1.18528	5.53905	Atad3aos	0.0668886	1.55397
13.6442	1.0115	10.8344	Atat1	0.0702327	23.2412
8.90957	1.07739	3.6785	Ate1	0.0535411	14.2468
27.0966	1.02364	15.0553	Atf1	0.0798218	9.48889
8	1.08925	4	Atf2	0.0754855	3.51001
11.9907	1.10484	7.37173	Atf2	0.115243	3.51001
8.22963	0.987415	1.65719	Atf3	0.546771	0.899046
17.2576	0.962135	8.45	Atf3	0.792972	0.899046
8	0.919433	4	Atf4	0.0442132	188.581
9.99186	0.934569	3.68501	Atf5	0.10777	997.776
33.0733	1.0648	9.16644	Atf5	0.0275357	997.776
9.90126	1.1874	5.16029	Atf6	0.00787589	28.522
10.8332	0.961486	5.52602	Atf6b	0.10542	32.5409
8	1.1729	8	Atf6b	0.0124491	32.5409
24.9981	0.81626	14.4535	Atf7	0.128768	23.4604
8	1.09504	4	Atf7	0.000829927	23.4604
19.6709	0.938263	8.71091	Atf7ip	0.134481	6.59422
11.6804	1.06485	10.9346	Atf7ip	0.0918827	6.59422
12.409	1.05799	4.81222	Atg10	0.118149	3.59825
8	1.17468	4	Atg10	0.0258297	3.59825
12.6226	1.01229	11.2394	Atg101	0.0652354	80.3489
27.2544	0.857552	7.2732	Atg101	0.155167	80.3489
11.9219	1.0629	11.6075	Atg12	0.0685362	20.2985
31.7972	0.811321	10.7475	Atg13	0.168198	62.5537
25.8783	1.0571	1.26117	Atg14	0.0573741	10.9408
12.283	0.878103	7.48598	Atg16l2	0.417983	11.2382
15.4978	1.03563	9.41791	Atg2a	0.0683057	31.4177
9.34695	1.04445	1.23604	Atg2a	0.0649394	31.4177
8	0.954692	4	Atg2b	0.0619776	2.43932
8	0.835258	4	Atg3	0.06575	69.7377
11.7573	1.13331	8.63128	Atg3	0.0394769	69.7377
11.9304	0.89762	8.63316	Atg4a	0.644883	2.29087
8	0.914482	4	Atg4a	0.158957	2.29087
8	0.817984	4	Atg4b	0.030124	14.3609
18.1187	1.19916	10.8387	Atg4b	0.0259697	14.3609
10.4109	1.05724	8.97206	Atg4c	0.0694349	9.06748
9.33547	1.03201	7.28819	Atg4d	0.353588	0.630928
16.3807	0.830259	11.2286	Atg4d	0.945861	0.630928
14.8845	1.13666	11.073	Atg5	0.026164	45.2799
12.069	0.94472	1.05785	Atg7	0.190319	47.1268
20.5151	1.05898	13.4482	Atg9a	0.0154404	112.42
11.475	1.17399	1.93488	Atg9a	0.00640522	112.42
24.0548	0.968995	15.9559	Atic	0.0974487	25.3959
22.0834	0.946627	15.8719	Atl1	0.356501	0.919024
10.7525	1.10416	7.85375	Atl1	0.152382	0.919024
9.61154	1.03203	1.13331	Atl3	0.110992	7.29629
8	0.890479	4	Atm	0.149201	3.19048
14.5478	0.846636	9.69245	Atmin	0.431247	5.3058
29.1574	0.87149	22.6483	Atmin	0.352597	5.3058
13.4142	0.845012	11.887	Atn1	0.143221	13.123
8	0.871863	4	Atn1	0.0111951	13.123
8	1.00032	8	Atp10a	0.290766	0.513871
19.6589	1.02578	6.72662	Atp10a	0.30099	0.513871
9.67301	1.14471	4.58181	Atp10d	0.397217	0.429255
16.6582	1.11868	10.2024	Atp10d	0.148075	0.429255
19.6771	1.03901	6.6689	Atp11a	0.0763461	22.506
12.0063	0.886329	8.31363	Atp11b	0.193232	8.09762
15.3036	1.08356	1.11961	Atp11c	0.186772	2.59504
8	1.04813	8	Atp13a1	0.0230411	55.489
19.7645	0.968428	4.70217	Atp13a2	0.0588952	18.613
8.53927	1.15259	7.31894	Atp13a2	0.062941	18.613
11.7765	1.10649	6.88704	Atp13a3	0.14445	22.6009
11.4491	0.805525	1.46056	Atp13a3	0.16811	22.6009
21.3695	0.911428	0.427008	Atp1a2	0.0978116	0.304866
10.5903	0.952412	1.27698	Atp1a2	0.0170163	0.304866
19.2674	1.02092	12.5035	Atp1b1	0.0975499	47.4395
10.6214	1.1027	9.3762	Atp1b1	0.135679	47.4395
16.5258	0.945306	11.1856	Atp1b2	0.430082	0.621345
8	1.17527	8	Atp1b2	0.118921	0.621345
11.1974	1.0913	10.6098	Atp23	0.0647532	8.82771
18.9971	1.15663	2.25002	Atp23	0.0399306	8.82771
26.7785	1.05831	6.20776	Atp2a2	0.0563279	117.492
8	1.0054	4	Atp2a3	0.516726	0.495453
15.4704	1.0389	13.2338	Atp2a3	0.458755	0.495453
9.77347	1.16559	8.73381	Atp2b1	0.029485	3.35006
8	0.998411	4	Atp2c1	0.113444	0.719305
10.6083	1.08635	0.204897	Atp2c1	0.134952	0.719305
22.4266	0.815854	6.18991	Atp5a1	0.0972091	1187.06
16.2598	1.09032	13.961	Atp5b	0.00785675	1789.06
10.2579	1.10162	1.81665	Atp5c1	0.0222635	545.708
13.9932	0.851153	1.49827	Atp5e	0.137859	723.727
22.9271	1.00271	4.93734	Atp5g1	0.0637042	348.308
11.0901	0.993792	5.15044	Atp5g1	0.0695927	348.308
16.3582	1.03656	11.7374	Atp5g2	0.341655	4.92908
11.6026	1.17016	8.92341	Atp5g3	0.0264441	1488.17
9.81118	0.926638	4.65119	Atp5h	0.0650799	643.697
25.1227	1.1498	6.6945	Atp5h	0.022485	643.697
9.54195	0.987135	2.99267	Atp5j2	0.0305501	861.42
20.2447	0.972088	10.8246	Atp5j2	0.0199193	861.42
13.429	0.971819	12.3386	Atp5k	0.0400738	700.893
8	1.12213	8	Atp5k	0.000787092	700.893
19.0521	1.07263	9.30489	Atp5l	0.044916	14.1922
21.1434	1.13484	3.93721	Atp5md	0.0305842	85.7375
24.7888	0.858276	1.20654	Atp5mpl	0.139342	45.4018
21.0601	1.01254	8.81204	Atp5o	0.0583362	393.832
9.2931	1.03227	2.06225	Atp5o	0.0198508	393.832
8	0.969864	4	Atp5pb	0.0448208	673.44
11.873	1.13164	8.13921	Atp5pb	0.0485682	673.44
11.1601	1.07668	9.95345	Atp6ap1	0.0301902	68.1343
19.1364	1.15027	10.4393	Atp6ap1	0.00487038	68.1343
23.8724	1.00094	23.373	Atp6ap2	0.122447	20.5334
11.7415	1.03129	7.67771	Atp6ap2	0.150855	20.5334
8	0.873636	3.6244e-18	Atp6v0b	0.0230464	70.3434
22.3891	0.959779	6.43564	Atp6v0d1	0.0894238	107.591
9.61858	0.872458	1.14499	Atp6v0d1	0.0470741	107.591
13.0128	0.983453	1.82206	Atp6v0d2	0.291473	5.46799
25.1288	0.955827	5.23803	Atp6v0e	0.0225386	73.0191
18.7253	0.972517	7.5853	Atp6v0e2	0.3148	0.722867
8	0.868843	3.60925e-17	Atp6v0e2	0.438196	0.722867
9.26451	1.062	1.10973	Atp6v1a	0.0591639	29.5607
17.5579	1.03645	9.03299	Atp6v1b2	0.0676145	23.9296
20.0828	1.10829	14.0616	Atp6v1c1	0.00910743	31.5411
21.1307	1.04741	7.68232	Atp6v1e1	0.0549604	208.131
8	1.14692	4	Atp6v1f	0.017402	198.328
9.90488	1.022	0.0310145	Atp6v1g1	0.0226311	59.8759
10.0875	1.00902	9.68295	Atp6v1g2	0.205688	1.20192
30.3405	0.896626	17.6916	Atp6v1g2	0.439001	1.20192
11.1081	0.968132	7.95851	Atp6v1h	0.0399229	29.0279
30.7849	0.901033	16.6905	Atp7a	0.243536	1.77282
8	0.904426	4	Atp8b1	0.13066	8.35261
11.1144	0.874783	8.52867	Atp8b1	0.206864	8.35261
9.4745	1.01962	1.36148	Atp8b2	0.193054	1.25054
21.3434	0.884043	8.57152	Atp8b2	0.320601	1.25054
8	0.883339	2.77105e-18	Atp8b4	0.200091	2.68881
20.9809	0.987934	4.36516	Atp8b5	0.239627	0.607238
11.8761	1.07922	11.7238	Atp8b5	0.408215	0.607238
22.9259	1.05324	17.5961	Atp9a	0.0993382	49.7909
17.7856	1.04924	8.7467	Atp9b	0.074639	16.9777
11.4226	1.08773	7.58039	Atpaf1	0.210979	0.565771
13.4537	1.01333	13.1924	Atpaf2	0.0690774	24.4444
8	0.879633	4	Atpaf2	0.0540431	24.4444
18.7341	0.997219	11.0608	Atpif1	0.0612317	87.708
8	0.961788	4	Atpif1	0.0415167	87.708
21.0163	1.00115	1.84139	Atpsckmt	0.0846125	23.6972
9.90299	0.927667	2.30435	Atpsckmt	0.11564	23.6972
23.5018	0.995404	19.6808	Atr	0.255862	1.63245
11.6041	0.901936	7.01113	Atr	0.31473	1.63245
8	0.936395	4	Atraid	0.0302205	148.274
11.4992	0.925221	8.7749	Atraid	0.0691222	148.274
11.0515	0.948025	2.44191	Atrn	0.131326	48.9035
8.72698	0.843014	3.18044	Atrx	0.263251	3.22091
10.5642	1.04046	5.45054	Atxn1	0.0648882	20.9443
22.5916	0.913066	12.7314	Atxn1	0.10548	20.9443
10.7867	0.95324	9.30549	Atxn10	0.126813	49.7671
17.2939	0.811829	5.14195	Atxn1l	0.253312	11.1307
12.052	1.07846	11.8363	Atxn2	0.0577814	45.005
13.1604	1.04492	0.882144	Atxn2l	0.0331191	51.4316
26.9955	1.09587	17.6074	Atxn2l	0.0586955	51.4316
19.2128	1.04688	6.47839	Atxn3	0.0474732	10.8604
10.0155	1.15454	3.57661	Atxn3	0.00689927	10.8604
8	1.19072	4	Atxn7	0.0742326	4.92985
16.4676	1.0352	1.22327	Atxn7l1	0.0919636	11.2071
18.0018	0.915355	12.4454	Atxn7l2	0.385675	1.1613
24.0812	0.89078	14.5654	Atxn7l3	0.0836665	23.2297
13.0437	1.19409	2.86794	Atxn7l3	0.0272899	23.2297
8	0.863339	0	Atxn7l3b	0.043174	18.193
8	0.917892	4	Auh	0.0423738	74.4976
16.5076	0.923362	10.6067	Auh	0.0523562	74.4976
11.9486	0.938123	2.24258	Aup1	0.0243705	234.882
18.6889	0.996372	17.3116	Aurka	0.121332	1.11422
11.1012	0.852153	7.911	Aurka	0.384807	1.11422
12.8077	0.872171	8.51215	Aven	0.0516713	37.3472
8	0.825449	4	Aven	0.0273956	37.3472
12.2151	0.855981	10.3593	Avl9	0.186042	7.74764
8	0.889928	4	Avl9	0.0634333	7.74764
26.0912	0.876276	2.99897	Avpi1	0.0495101	173.107
11.8743	1.16492	6.6488	Avpi1	0.0165656	173.107
26.7863	0.894847	3.18367	Avpr1a	0.120047	63.4307
9.65736	1.09026	1.98287	Avpr1a	0.0629232	63.4307
23.2952	0.874279	17.67	Awat2	0.194612	1.3825
10.3857	1.15987	0.344611	Awat2	0.07503	1.3825
8	0.905834	8	Axin1	0.0769213	19.8166
10.4287	0.849272	2.72946	Axin2	0.277275	16.2362
20.6543	0.869389	12.3773	Axin2	0.21719	16.2362
14.5834	0.860506	11.0365	Axl	0.262971	6.46788
12.1134	1.01032	8.00709	Azgp1	0.0482257	1590.02
8	0.831649	4	Azgp1	0.0674221	1590.02
22.9646	1.07667	4.78452	Azi2	0.0963567	14.841
8	0.869379	4	Azi2	0.0783676	14.841
8	1.18599	4	Azin1	0.0172178	9.91262
21.9928	0.924119	3.58431	B130024G19Rik	0.373466	0.980843
12.028	0.911382	6.67984	B130034C11Rik	0.356919	0.502909
40.161	0.864583	37.2578	B130034C11Rik	0.485072	0.502909
12.1968	1.14876	4.85149	B230219D22Rik	0.059554	9.32385
21.9977	0.990202	1.78444	B230307C23Rik	0.188166	2.8894
10.1771	0.965733	2.39339	B230307C23Rik	0.0669071	2.8894
10.0685	0.938571	9.73216	B230354K17Rik	0.291393	2.94877
20.4961	0.894056	4.71852	B230354K17Rik	0.273299	2.94877
24.0666	1.07121	3.54172	B2m	0.0664357	1272.76
10.2034	0.870095	1.58712	B3galnt2	0.253333	12.4224
34.4402	1.19685	15.6691	B3galnt2	0.0176393	12.4224
12.2134	0.889852	4.12337	B3galt1	0.558984	4.27367
8	0.972371	3.34199e-17	B3gat3	0.0261826	78.8841
12.2375	1.07496	1.5676	B3gat3	0.0412593	78.8841
10.9961	0.916425	1.63213	B3glct	0.311948	0.559576
10.1935	1.09452	0.186461	B3gnt2	0.0152903	11.3212
11.1813	1.13569	5.47425	B3gnt3	0.298511	0.510775
8	1.001	4	B3gnt9	0.185723	1.14894
18.8449	1.04883	7.37452	B3gnt9	0.273112	1.14894
8	0.999901	4	B3gntl1	0.102512	3.18295
15.1373	0.907147	9.20977	B3gntl1	0.316309	3.18295
8	0.970333	4	B4galnt1	0.0371138	99.6828
13.7653	1.16772	12.3799	B4galnt1	0.0161455	99.6828
18.6452	0.823276	7.40797	B4galnt3	0.754521	0.556292
9.54526	1.06428	9.11252	B4galnt3	0.240096	0.556292
8	0.813743	8	B4galt1	0.0212676	31.6424
18.3313	1.11288	4.84525	B4galt2	0.148955	0.440263
11.1551	1.06763	9.33848	B4galt2	0.0687988	0.440263
10.7688	1.00887	9.96156	B4galt4	0.262261	1.32611
22.559	0.94766	3.3453	B4galt4	0.267262	1.32611
19.4126	0.834297	4.52461	B4galt5	0.189112	25.8488
8.70827	0.854763	6.17178	B4galt6	0.441036	2.56314
21.9823	1.10533	3.3989	B4galt6	0.18418	2.56314
8	0.854246	4	B4galt7	0.110762	7.78282
18.2425	1.17296	11.2595	B4galt7	0.059552	7.78282
20.9503	1.06579	5.2062	B4gat1	0.0759605	21.0207
11.6608	1.01558	1.59193	B930025P03Rik	0.5224	0.955434
21.6543	0.830488	4.40847	B930025P03Rik	0.761594	0.955434
23.5336	1.0943	16.3177	B930059L03Rik	0.163032	0.873227
18.987	0.983558	13.0681	B930095G15Rik	0.121107	1.06691
9.75738	1.13989	6.40878	B930095G15Rik	0.0650916	1.06691
8	1.01715	3.14138e-18	B9d1	0.124232	0.750164
12.2108	0.962232	0.257266	B9d1	0.245607	0.750164
15.052	0.958236	9.77869	B9d2	0.138167	10.6085
9.21341	0.861169	5.99711	B9d2	0.124613	10.6085
8	1.06801	4	BB218582	0.0397104	1.9543
8	0.867526	4	BC003965	0.131321	8.0725
18.4971	1.13012	5.52397	BC004004	0.0576109	7.16102
11.818	1.13341	4.2399	BC004004	0.0375294	7.16102
10.6344	0.956038	8.83936	BC005624	0.119465	7.42448
28.7201	0.885427	12.9429	BC005624	0.210181	7.42448
14.7196	0.896593	11.3547	BC017158	0.104039	25.6322
8	1.00234	6.44183e-18	BC021767	0.094516	2.01531
11.6854	0.912342	8.19162	BC021767	0.520472	2.01531
11.5354	1.19416	0.558182	BC024386	0.0218061	301.572
10.5671	1.1938	1.38784	BC024978	0.0803653	3.07265
9.71157	0.849787	4.04258	BC025920	0.603485	1.07922
27.055	1.07195	25.3425	BC025920	0.22336	1.07922
15.4021	1.14529	10.1283	BC029722	0.05969	42.8811
15.3293	0.884908	0.53683	BC031181	0.0797955	195.246
9.51459	0.829096	6.12004	BC031181	0.0961695	195.246
12.4358	0.890282	0.323394	BC037704	0.605341	0.869102
16.9811	1.11875	16.4554	BC048403	0.0519214	5.15768
12.9344	1.01253	1.21304	BC049762	0.154697	1.5617
20.809	1.18977	9.85771	BC049762	0.0561281	1.5617
14.0483	1.0311	0.913212	BC051226	0.27187	3.59078
20.0272	0.926206	2.77198	BC052040	0.16507	6.38159
10.0447	1.1369	5.03976	BC052040	0.0345164	6.38159
9.43265	1.00862	0.398248	Baat	0.0394668	425.986
22.7431	1.10732	8.02013	Baat	0.0822753	425.986
34.9139	1.04785	30.5278	Babam2	0.0465293	57.6259
11.7827	0.94573	7.00091	Babam2	0.0372214	57.6259
16.9856	1.01394	9.9471	Bace1	0.118208	20.0879
8	1.03115	4	Bach2	0.215331	2.62365
8	0.88278	4	Bach2os	0.490329	0.587053
12.0317	1.0443	9.60583	Bach2os	0.338851	0.587053
20.2098	0.974895	6.50317	Bad	0.0477084	34.7367
12.065	0.928856	2.28278	Bad	0.0956676	34.7367
15.6897	0.866909	12.4598	Bag1	0.124954	133.213
8	0.901039	4	Bag1	0.0259903	133.213
13.6605	1.10675	5.68994	Bag2	0.0950493	1.94402
22.739	0.939287	12.9654	Bag3	0.15891	30.9517
22.3398	0.898384	13.7661	Bag5	0.166543	22.5121
12.3005	1.08321	2.89295	Bag6	0.0304597	107.427
11.4059	1.00467	10.4982	Bahcc1	0.230422	2.90402
19.683	0.867772	6.52691	Bahcc1	0.278231	2.90402
10.0911	1.0749	2.75724	Bahd1	0.0507148	13.2525
15.3129	1.02969	10.4791	Baiap2	0.182533	36.469
9.08842	1.07573	5.49906	Baiap2l1	0.030883	30.8742
27.9112	0.982051	7.53034	Bak1	0.110281	14.1912
11.4884	1.05115	0.838218	Bak1	0.102543	14.1912
8	1.18197	4	Banf1	0.0352562	89.6922
17.571	1.18031	8.76713	Banf1	0.025126	89.6922
20.7068	0.962227	7.01168	Batf	0.585677	0.444357
9.91469	0.994105	5.75374	Batf2	0.267942	0.489802
26.1451	1.07153	18.6259	Batf2	0.119303	0.489802
9.98212	1.11449	0.45467	Batf3	0.00847429	1.55257
8	0.940898	4	Bax	0.0239939	46.5399
16.758	0.82213	12.1445	Baz1a	0.527605	1.97423
19.129	0.810102	10.9947	Baz1b	0.273535	43.6663
17.3387	0.850179	6.43112	Baz2a	0.249286	12.473
8	1.05551	4	Baz2b	0.0363684	5.42963
8	0.859278	8	Bbc3	0.185976	29.299
10.0479	0.923894	6.45798	Bbip1	0.323981	2.07113
10.0537	1.00174	1.00128	Bbox1	0.1767	14.9202
9.99848	1.0875	6.59654	Bbs10	0.0858045	3.6928
19.5066	1.12142	14.0487	Bbs10	0.0520854	3.6928
12.3417	0.800771	1.63601	Bbs2	0.391413	2.96275
8	1.04016	8	Bbs5	0.0459191	2.74496
8.94915	0.982694	5.80401	Bbs7	0.0647341	3.57929
17.0155	1.0822	0.462249	Bbs7	0.171146	3.57929
21.8612	0.856053	8.9612	Bbs9	0.201227	3.90916
16.0749	0.929635	15.5489	Bbx	0.22961	3.21166
8	1.02689	8	Bcam	0.070999	3.39137
18.4043	1.12272	6.48557	Bcam	0.11024	3.39137
14.1178	0.819513	12.3251	Bcan	0.00608641	0.195518
12.0729	0.897616	3.99824	Bcap29	0.162577	2.9404
12.4123	1.19431	8.53737	Bcap31	0.0160054	137.19
16.915	0.911987	11.9871	Bcar1	0.116939	44.591
9.83645	1.11484	6.9458	Bcar1	0.0377266	44.591
13.2409	0.938063	11.2531	Bcar3	0.119244	49.854
10.1933	1.18913	2.21349	Bcar3	0.0134827	49.854
10.3812	0.824761	1.43507	Bcas2	0.119713	59.3499
14.9546	0.932263	11.3711	Bcas3	0.0586935	33.0669
8	1.11881	4	Bcas3	0.000505536	33.0669
20.4573	1.00216	7.74878	Bcat2	0.0857698	4.16284
10.3698	1.0208	5.78858	Bcat2	0.108863	4.16284
17.6217	1.01847	14.5158	Bccip	0.0169415	96.6772
25.6959	1.00051	8.83999	Bcdin3d	0.146347	8.19541
8	1.17756	4	Bcdin3d	0.00332529	8.19541
14.5427	0.83206	12.1177	Bche	0.474648	7.57711
10.1991	1.03786	5.01177	Bche	0.0562275	7.57711
12.1202	1.12094	2.36901	Bckdha	0.0586827	386.974
19.4734	0.965582	11.1088	Bckdk	0.146271	4.70101
9.73075	1.0827	1.39916	Bckdk	0.0541087	4.70101
8	1.18046	1.81769e-18	Bcl10	0.0346667	13.7937
8	1.05525	2.4431e-17	Bcl2	0.22182	0.52159
13.6991	1.13281	10.1097	Bcl2	0.27639	0.52159
8	1.08155	5.26589e-17	Bcl2l1	0.0191119	68.9394
12.5758	0.848486	11.0846	Bcl2l11	0.60181	2.89798
23.9726	1.09432	10.5284	Bcl2l12	0.0497989	8.25096
15.2498	1.01364	14.6654	Bcl2l13	0.0573193	12.1403
8	0.915901	4	Bcl2l13	0.0680761	12.1403
9.58498	1.09282	1.83034	Bcl2l2	0.0310474	17.3065
16.9637	1.19068	10.1719	Bcl2l2	0.0246257	17.3065
11.3148	0.971711	4.33151	Bcl7a	0.209878	5.26139
21.6792	0.98286	19.6106	Bcl7c	0.167537	16.7349
9.17649	0.861978	6.34576	Bcl7c	0.444835	16.7349
8	1.04497	4	Bcl9	0.0762146	2.8432
14.9437	0.814882	5.9938	Bclaf1	0.20827	1.74763
8.58601	0.92478	0.727537	Bco1	0.208842	5.19622
11.6273	0.864396	1.9654	Bco2	0.173445	23.7312
21.9992	0.918824	10.5353	Bco2	0.0937629	23.7312
21.7709	1.13603	5.67671	Bcor	0.0544513	13.2951
10.1006	0.953301	1.6307	Bcorl1	0.242546	1.75281
17.1891	1.03274	13.8196	Bcorl1	0.0807116	1.75281
19.2746	0.955759	13.2047	Bcr	0.0878314	12.2356
10.2426	0.952307	1.41985	Bcs1l	0.062426	18.3382
8	0.966819	1.42277e-16	Bcs1l	0.00968559	18.3382
12.4845	1.0817	12.0498	Bdh1	0.0893955	88.4225
10.201	0.986254	5.89019	Bdh2	0.0989788	47.9616
22.4932	1.00655	15.0661	Bdp1	0.231323	1.23546
10.5553	1.06887	9.28654	Becn1	0.0759162	37.2384
9.65338	1.13781	0.646821	Bend3	0.0786596	6.08559
10.8985	0.845393	4.47957	Bend7	0.297289	4.24045
27.1849	1.05057	19.0054	Bend7	0.0902405	4.24045
15.8837	1.09927	12.3983	Best1	0.338672	0.270108
23.1241	1.0458	18.6409	Bet1	0.0620483	61.1744
12.2037	1.19804	8.19665	Bet1	0.037599	61.1744
16.0735	0.816924	12.0234	Bet1l	0.290758	23.9801
17.8417	1.01044	13.8966	Bex1	0.5075	0.730891
8	0.827768	1.30682e-16	Bex1	1.41827	0.730891
17.7593	0.902368	5.58616	Bex3	0.640604	1.78118
21.5884	1.18842	18.3417	Bex4	0.221312	6.65258
13.6894	0.88659	11.7035	Bfar	0.0956515	45.5024
8	1.11162	3.10238e-17	Bfar	0.0135097	45.5024
28.7689	0.873667	9.63897	Bglap3	1.12446	0.601062
16.7831	0.945922	10.4354	Bgn	0.169446	76.5216
16.4042	1.17493	6.27599	Bhlha15	0.13229	0.475601
9.59116	0.930169	5.42813	Bhlhe40	0.194696	46.6991
21.2115	1.02392	11.4251	Bhmt	0.0821157	4289.7
11.2124	0.825028	2.614	Bhmt	0.202428	4289.7
14.5755	0.969007	2.06344	Bhmt2	0.0481754	268.745
8	1.13282	4	Bicc1	0.0564833	1.19957
8	0.936603	7.76016e-18	Bicd2	0.0440884	13.3064
12.4623	1.01309	8.17652	Bicdl1	0.0617582	4.82311
8	0.950243	8	Bicdl1	0.090517	4.82311
23.4696	0.941371	8.47356	Bicral	0.119255	9.8352
12.7547	0.819914	11.0935	Bid	0.221285	12.4813
17.175	0.875805	7.45145	Bik	0.327628	9.95293
8	0.994859	0	Bin2	0.054682	1.199
11.8518	1.07225	0.812594	Bin2	0.127557	1.199
9.69143	1.00333	2.13769	Bin3	0.0673958	10.1511
19.673	0.906378	5.05595	Bin3	0.151804	10.1511
9.7105	1.01172	8.34573	Birc2	0.0439855	9.00306
22.44	1.10824	16.5218	Birc2	0.112617	9.00306
9.65801	0.993967	7.76061	Birc3	0.15221	6.83816
28.8704	1.13181	3.80956	Birc5	0.0968279	0.826911
11.993	1.00686	7.39855	Birc6	0.10654	8.33815
8	0.928168	4	Bivm	0.443563	2.10176
8	0.866914	4	Blcap	0.0819324	48.8316
16.137	0.821683	9.79896	Blcap	0.174207	48.8316
14.086	0.985753	10.4645	Blmh	0.0811383	69.2445
10.8093	1.07786	5.41141	Blmh	0.0178587	69.2445
12.9218	0.890803	0.489973	Bloc1s1	0.0632864	268.147
8	0.900338	1.20874e-17	Bloc1s3	0.031322	7.63636
13.3191	1.12101	9.48076	Bloc1s3	0.0666301	7.63636
21.2228	0.994985	17.7229	Bloc1s4	0.0870539	24.532
14.2075	0.800671	10.292	Bloc1s5	0.101784	36.1851
8	0.959374	4	Bloc1s5	0.00963919	36.1851
22.2457	1.18003	4.58937	Bloc1s6	0.165544	0.638611
14.5824	0.979848	13.2372	Blvra	0.036801	34.5585
23.517	1.08717	18.734	Blvrb	0.0665933	170.791
22.6116	0.998138	2.52186	Bmf	0.293115	4.69548
12.9364	0.992734	0.387859	Bmp1	0.085256	185.749
8	0.868478	4	Bmp1	0.0278814	185.749
19.8841	1.0133	4.03378	Bmp2	0.159551	3.10347
11.9904	1.04348	8.60873	Bmp2	0.134182	3.10347
11.5837	0.969422	9.39468	Bmp4	0.367154	1.40285
24.0899	0.938593	23.0211	Bmp4	0.189024	1.40285
8	0.99844	4	Bmp5	0.0189383	4.75635
15.7383	0.924603	10.4978	Bmp5	0.357181	4.75635
14.6002	1.04251	12.1245	Bmp6	0.0827623	2.11009
8	0.88982	4	Bmpr1a	0.0655716	6.47919
28.3713	1.11675	27.0727	Bmpr1a	0.114033	6.47919
12.7609	1.02631	0.985146	Bms1	0.126729	14.8787
24.0398	0.870514	13.6058	Bms1	0.240625	14.8787
11.2676	0.948556	9.78562	Bmt2	0.146538	6.49398
19.9642	1.06052	12.249	Bmt2	0.101441	6.49398
8	1.06309	4	Bmyc	0.0296699	35.7603
8	1.04827	4	Bnip1	0.0217129	34.3652
21.6222	1.12856	12.7121	Bnip1	0.0222222	34.3652
15.9786	1.00714	7.88862	Bnip2	0.159959	2.31347
9.01966	1.11084	7.88141	Bnip2	0.0449212	2.31347
10.484	1.09876	9.18955	Bnip3l	0.00858052	7.31021
8	0.983896	3.13131e-17	Boc	0.284198	0.212395
8	0.840428	0	Bod1	0.0620771	37.3795
8	1.00539	4	Bod1l	0.0575337	4.34365
8	0.979389	4	Bok	0.04095	38.1524
16.89	0.892869	8.68859	Bok	0.171661	38.1524
12.8888	0.824943	0.996035	Bola1	0.194795	105.411
8	0.879752	3.87281e-17	Bola2	0.0257729	142.827
8	0.981176	4	Bola3	0.0249342	17.3835
11.4549	0.899108	4.95463	Bop1	0.0412806	47.6633
24.1919	1.19079	3.4952	Bop1	0.0124364	47.6633
8	0.814763	4	Bora	0.480407	1.14144
11.6605	0.943307	2.77446	Borcs5	0.0867364	27.8728
30.3346	1.11495	15.7296	Borcs8	0.0127089	21.0176
20.0876	1.1056	15.1139	Bpgm	0.0117123	38.9491
9.19801	1.09627	2.46275	Bpgm	0.00317644	38.9491
8	0.91739	4	Bphl	0.0410898	282.881
11.1159	1.09858	1.29039	Bphl	0.0210786	282.881
14.9595	1.05532	3.0476	Bpnt1	0.030865	64.0447
15.8887	0.867358	14.6342	Bptf	0.43822	0.885839
10.1577	1.15493	1.32132	Bptf	0.155604	0.885839
9.04893	1.03123	2.2068	Braf	0.122168	2.79806
15.6099	0.954146	11.0075	Brap	0.070592	134.111
10.5674	0.805369	3.0433	Brap	0.189116	134.111
8	0.943687	4	Brat1	0.148967	3.72262
14.4451	0.94822	6.48112	Brca2	0.171357	1.66023
9.37187	0.974785	9.09645	Brcc3	0.149699	4.63086
10.5956	0.831256	3.43467	Brd2	0.153097	56.8505
14.0045	0.888293	10.8706	Brd3	0.303094	22.3714
13.8162	0.936155	0.0578682	Brd4	0.149307	46.5909
8	0.800266	8	Brd7	0.0271607	35.959
15.2067	0.846965	13.8478	Brd8	0.261713	1.11352
31.0156	0.929659	5.2142	Brd9	0.160555	8.91003
9.53082	1.10973	8.81743	Brdt	0.129348	2.07545
22.0342	0.978556	16.7752	Brf2	0.172046	9.01286
8	0.93249	4	Bri3	0.134599	30.1817
8	1.02845	4	Bri3bp	0.0333407	30.5625
10.3763	0.957894	1.02025	Brip1os	1.3966	0.17514
11.3704	0.993905	8.03291	Brix1	0.240367	2.51484
9.95276	1.00715	3.5826	Brk1	0.00527971	95.9701
20.4554	0.832626	8.66925	Brk1	0.049743	95.9701
30.4063	1.10648	7.41975	Brms1l	0.192474	3.66852
21.4763	0.999504	10.2426	Brox	0.116958	18.8294
9.61279	0.983093	1.21394	Brpf3	0.0851167	23.171
17.9117	0.946981	14.8826	Brwd1	0.107231	9.01404
13.6659	1.13636	1.20909	Bsg	0.0140248	576.65
11.1216	0.954279	0.203217	Btaf1	0.121546	5.53185
10.6763	1.03242	0.395498	Btbd1	0.0830713	9.32107
21.4089	0.873719	13.982	Btbd1	0.0651195	9.32107
19.598	1.05212	15.4002	Btbd10	0.179763	0.962303
8	0.947177	3.29733e-17	Btbd2	0.0268366	14.3877
14.763	1.19308	11.1705	Btbd2	0.041887	14.3877
9.98172	0.892501	9.72155	Btbd3	0.458899	1.04585
17.4784	0.935532	10.1742	Btbd6	0.138731	19.1624
8	1.13561	4	Btbd6	0.000243143	19.1624
8	1.19233	4	Btbd7	0.0175614	1.08801
25.1165	0.939704	2.72712	Btbd9	0.261955	3.59328
12.5595	1.0568	11.5332	Btbd9	0.113721	3.59328
9.60631	1.10456	2.58201	Btf3	0.0341979	9.03059
9.80949	1.05864	0.531527	Btf3l4	0.142964	1.90893
10.3933	1.01538	9.64971	Btg2	0.183493	5.10424
30.6196	0.926914	0.272941	Btg2	0.248219	5.10424
9.48381	1.09668	0.44152	Btg3	0.117043	0.375692
15.1282	1.12303	0.577537	Btg3	0.0939816	0.375692
12.1158	0.824065	3.60102	Bud23	0.149085	61.7897
10.8283	1.07133	1.57225	Bud31	0.0230261	69.7534
19.5484	1.09042	15.9119	Bvht	0.028888	1.14791
9.41047	0.830279	6.22205	Bysl	0.128247	6.27477
27.7072	1.09289	15.2161	Bysl	0.0685181	6.27477
8	0.991577	4	Bzw1	0.0612675	5.47029
20.4816	0.995952	12.3196	Bzw2	0.0533775	13.8101
8.66522	1.08581	7.26068	Bzw2	0.0707719	13.8101
12.3855	0.891553	2.18978	C030006K11Rik	0.112315	60.1186
8	0.890979	4	C030006K11Rik	0.0338975	60.1186
14.4537	1.08638	5.22253	C030013C21Rik	0.0836457	1.17956
10.9337	0.87803	1.55203	C030037D09Rik	0.274977	1.81034
8	0.959695	4	C130046K22Rik	0.110027	2.37304
13.8336	0.945742	7.89602	C130046K22Rik	0.292931	2.37304
31.2698	0.978013	5.52194	C130050O18Rik	0.407223	0.666631
10.5437	1.09009	5.54571	C130050O18Rik	0.183048	0.666631
10.137	0.984204	8.81312	C1galt1	0.366886	1.04478
19.8358	1.02383	3.68403	C1galt1c1	0.109768	7.95743
11.5129	1.08943	8.73266	C1galt1c1	0.0930917	7.95743
11.1936	0.980308	2.29899	C1qa	0.0642275	59.024
22.9231	0.890178	4.29949	C1qa	0.284953	59.024
22.6521	0.93205	3.69881	C1qb	0.22079	41.6109
9.68043	1.16475	9.40262	C1qb	0.0236777	41.6109
21.0947	0.95945	5.69053	C1qc	0.164515	26.7486
10.101	1.05485	8.45916	C1qc	0.0498317	26.7486
11.3698	0.821218	10.7528	C1qtnf1	0.225885	11.0451
14.4532	1.05381	10.2759	C1qtnf12	0.239166	2.1928
17.4477	0.93214	4.1906	C1qtnf2	0.606558	1.15539
16.0005	0.979915	6.95238	C1qtnf6	0.131482	1.81958
8.94679	0.957458	1.12757	C1qtnf6	0.0409232	1.81958
17.0366	0.992811	10.1723	C1qtnf9	0.396281	0.465699
8	1.06829	4	C1rl	0.0230413	47.1909
8	0.988188	4	C1s1	0.0323258	313.696
11.573	0.978068	8.97937	C1s1	0.0695109	313.696
12.6407	0.949815	9.40276	C2cd2	0.100412	49.7958
15.7591	0.975845	12.7906	C2cd2l	0.320584	6.5644
10.1031	0.973461	9.60086	C2cd4d	0.303288	10.3094
20.3287	0.913571	9.06629	C2cd5	0.348513	5.41411
11.1901	0.83598	4.23028	C3	0.10341	6656.39
23.4402	0.877478	18.7124	C330007P06Rik	0.544802	1.66872
11.7226	0.806003	7.91875	C330007P06Rik	0.592748	1.66872
14.4153	0.898384	1.06422	C330018D20Rik	0.183893	5.51308
16.5581	0.859617	11.5802	C4b	0.093006	1234.27
11.6055	1.02726	9.32489	C4bp	0.08925	442.915
30.8161	0.811377	23.8764	C4bp	0.182398	442.915
21.1158	1.01468	19.1566	C4bp-ps1	0.232111	1.21678
8	0.843885	4	C530005A16Rik	0.213266	0.828627
11.5071	1.09403	0.133441	C530005A16Rik	0.163714	0.828627
19.5781	1.07611	6.68896	C5ar2	0.228101	0.788094
12.287	0.824959	1.31501	C5ar2	0.461259	0.788094
24.0573	0.963474	18.612	C6	0.215273	143.551
11.3984	0.865892	7.74588	C6	0.302065	143.551
11.588	1.01112	2.72066	C730014E05Rik	0.0853034	45.0163
14.3426	0.925168	5.20184	C730027H18Rik	0.179453	5.84967
17.2062	1.10501	0.261543	C730036E19Rik	0.0968841	9.41509
25.0849	0.958246	15.6587	C77080	0.0809205	63.9549
8	1.09916	4	C77080	0.0122057	63.9549
9.5859	0.920737	2.51242	C87436	0.18574	9.22049
18.924	0.896577	10.8161	C87436	0.127381	9.22049
8	0.984876	4	C8a	0.0276659	320.418
11.5197	0.878177	7.92839	C8a	0.269629	320.418
11.8955	0.881299	6.86012	C8b	0.124778	542.017
8	1.1872	8	C8b	0.0101212	542.017
10.5807	0.905486	8.67163	C9	0.210744	503.63
14.7274	0.911921	5.29763	C9	0.0326357	503.63
8	1.09951	4	C920006O11Rik	0.0180779	2.66568
15.639	0.919586	13.2049	Caap1	0.165236	3.69061
18.7284	1.15116	12.683	Cab39	0.0343036	24.4712
8	0.927798	4	Cab39l	0.0893809	25.7523
11.5416	0.834422	9.16646	Cab39l	0.0801829	25.7523
8	0.898417	8	Cabcoco1	0.133371	2.04874
8	0.98029	4	Cabin1	0.0223416	14.141
16.7832	0.901406	11.678	Cabin1	0.118214	14.141
20.9499	1.01672	7.10394	Cables1	0.215338	0.781863
11.4917	1.0888	2.00175	Cables1	0.271705	0.781863
8	0.991492	4	Cables2	0.0255419	26.6661
25.5523	1.03557	17.9168	Cabyr	0.303795	2.78684
11.8051	0.948964	8.3243	Cabyr	0.3565	2.78684
17.2369	0.814865	9.19152	Cacfd1	0.242088	46.7457
13.6975	0.992817	7.24178	Cacna1a	0.216643	1.88164
17.0813	1.0798	11.7871	Cacnb3	0.278576	0.600022
11.2858	1.19539	8.01077	Cactin	0.0132529	11.218
10.2313	0.813204	0.550127	Cacul1	0.449524	7.50248
8	1.10466	4	Cadm1	0.0622426	4.35691
17.5073	1.03199	4.13497	Cadm1	0.026624	4.35691
9.89111	0.946299	2.69996	Cadm3	0.384241	0.821193
21.3889	0.985866	11.385	Cadm3	0.0875874	0.821193
11.3929	1.02906	7.83573	Cadm4	0.154364	9.98956
22.6139	1.10023	22.4994	Cadm4	0.0982201	9.98956
10.1142	0.95209	6.18274	Cahm	0.214647	1.44298
22.6795	1.12443	0.643277	Cahm	0.0772462	1.44298
12.4381	0.889855	1.38127	Calcoco1	0.205945	11.0596
28.3647	0.833755	21.1731	Calcoco1	0.171047	11.0596
8	1.13825	4	Calhm2	0.153001	0.426609
12.0819	1.09522	5.82598	Calhm2	0.165124	0.426609
29.1319	0.863929	1.86134	Calhm6	0.728162	1.81601
9.6112	0.896241	1.4744	Calm2	0.161613	70.3107
12.2384	0.91301	0.360716	Calm3	0.0898474	34.0898
8	1.06881	1.19894e-16	Calm3	0.0182584	34.0898
26.2698	0.990708	17.3821	Calml4	0.319598	0.508248
11.0204	1.05833	10.0165	Calml4	0.0576065	0.508248
23.914	1.01492	22.5943	Caln1	0.175666	1.09693
12.6948	1.02726	10.7422	Caln1	0.224557	1.09693
8	1.16168	3.28982e-18	Calr	0.00284496	1646.47
10.1762	0.838739	0.681366	Calr3	0.718725	1.58236
9.86084	1.04867	9.12764	Calu	0.137652	26.4724
10.4021	1.02493	9.63065	Camk1	0.0477385	14.1318
10.2801	0.875691	0.536787	Camk1d	0.0764943	62.8371
12.2904	0.992554	11.1123	Camk2b	0.25191	8.27683
12.4434	1.1887	10.6564	Camk2g	0.0581676	12.805
9.87184	0.84881	8.37567	Camk2n1	0.260111	4.84997
14.0517	0.887926	6.52377	Camkk2	0.311888	13.008
15.708	0.875114	12.922	Camkmt	0.193593	3.256
8	0.815473	0	Camkmt	0.138187	3.256
10.354	0.980065	1.23872	Caml	0.112474	26.6622
16.2888	1.15124	9.89837	Caml	0.045948	26.6622
11.8267	0.966378	3.17558	Camsap2	0.282095	0.867217
8	0.869331	4	Camsap3	0.0717261	18.259
8	0.89724	4	Camta2	0.0369344	45.6749
8	0.921451	4	Cand1	0.175099	0.799488
11.0528	1.16336	9.17011	Cand1	0.0783047	0.799488
9.03047	1.00625	8.2345	Cand2	0.207553	0.808839
16.7874	1.00105	11.6049	Cant1	0.0768929	30.3105
18.2851	1.05067	6.2371	Capg	0.199454	2.62245
12.1481	1.13357	9.96015	Capg	0.0914525	2.62245
20.5962	0.900744	7.24964	Capn1	0.218084	17.9224
8	1.05889	4	Capn1	0.0373432	17.9224
9.77106	1.03085	0.627105	Capn10	0.0598214	22.3317
20.8046	0.887481	9.11522	Capn11	1.88276	0.373014
9.57791	0.906065	8.18202	Capn11	1.35579	0.373014
15.6749	0.925954	11.9576	Capn15	0.169305	21.0211
13.0479	0.976803	10.5754	Capn2	0.0710903	72.4125
8	1.07621	4	Capn3	0.0022345	1.76928
8	1.05391	8	Capn5	0.0667269	2.66253
14.4938	1.05828	5.88076	Capn5	0.136255	2.66253
17.8808	0.997878	10.772	Capn6	0.274246	1.0688
9.27274	1.01502	1.3891	Capn6	0.547063	1.0688
25.0625	1.0158	21.2038	Capn7	0.106445	11.8944
12.5523	1.03289	8.07134	Capn7	0.109764	11.8944
15.41	0.943318	5.84426	Capn8	0.556888	0.774295
9.50359	0.820526	0.889801	Capn8	1.37669	0.774295
14.9079	0.858583	12.1935	Capns1	0.142947	181.856
9.62861	1.10232	1.03904	Caprin1	0.0500497	11.5391
18.8565	1.17557	15.6831	Capza1	0.056269	5.12833
8	0.844506	8	Capzb	0.051425	156.5
13.0359	0.829728	11.9561	Capzb	0.10593	156.5
11.7543	1.05361	0.309065	Car1	0.157521	26.1061
8	0.931596	4	Car1	0.00054827	26.1061
12.8251	0.864948	1.99354	Car11	0.786979	0.893263
10.7618	1.01197	5.08561	Car14	0.105008	41.8073
10.0074	0.975279	0.830095	Car15	0.114134	1.07658
22.3827	1.06359	20.9488	Car15	0.115554	1.07658
9.27483	1.08179	0.740543	Car2	0.234856	11.0271
14.5707	1.09416	12.8531	Car2	0.0405616	11.0271
12.8426	0.977958	9.07291	Car3	0.207432	2908.96
34.1053	1.06247	14.0604	Car3	0.130465	2908.96
12.307	1.09167	0.681355	Car5a	0.14078	117.839
21.2359	1.07968	8.54651	Car5a	0.0684526	117.839
18.7011	0.965684	18.53	Car5b	0.15462	2.23852
8.99118	0.871463	1.42406	Car5b	0.251147	2.23852
10.4562	0.809953	9.19963	Car7	0.425523	2.67531
8	0.88133	8	Car8	0.277255	1.39477
9.31299	1.11751	1.52249	Card10	0.0693612	10.899
8	0.85867	4	Card19	0.0573709	26.7432
8	0.834993	4	Card6	0.206283	10.5342
12.0673	0.816952	11.8895	Card6	0.172552	10.5342
17.9189	1.04149	15.7657	Carf	0.20022	1.06879
25.4229	0.924884	3.56338	Carhsp1	0.095323	63.6255
11.8168	1.13539	11.1457	Carhsp1	0.0439574	63.6255
8	0.87393	4	Carm1	0.0586657	22.0408
11.1543	1.01366	2.11746	Carmil1	0.0985876	14.4782
24.2731	1.07147	17.1138	Carmil1	0.0704863	14.4782
8	0.870005	1.82415e-17	Carmn	0.0670201	1.7471
9.48338	0.907289	1.17006	Carnmt1	1.16687	0.396879
10.2567	1.10127	2.54556	Carns1	0.145066	1.19459
8	1.02304	8	Cars	0.0505861	31.0205
39.6136	1.17396	31.5173	Cars2	0.00781546	22.1479
15.0437	1.11474	12.9401	Casc3	0.0242799	25.3746
12.4128	0.979549	9.31678	Casd1	0.11151	5.0358
8	1.19218	4	Casd1	0.00204333	5.0358
12.1762	1.0082	11.7927	Cask	0.11315	5.45048
8.98536	1.12938	4.08341	Caskin2	0.04251	17.5068
15.7957	1.00376	9.92908	Casp2	0.146839	1.18978
8	1.0388	4	Casp2	0.0137944	1.18978
8	0.991627	4.45175e-18	Casp3	0.0549871	33.4853
14.1394	1.10601	5.48323	Casp3	0.019219	33.4853
8	0.940837	4	Casp8	0.0771009	10.9874
12.0725	0.912742	10.3996	Casp9	0.255249	15.7097
12.9133	0.977799	11.7371	Cast	0.188328	21.9989
21.1648	0.893102	6.38436	Cast	0.168771	21.9989
16.6897	1.01337	14.7296	Castor1	0.194674	1.94481
8.98574	0.83756	6.63274	Castor1	0.175653	1.94481
8	1.00885	4	Castor2	0.115059	3.17829
14.7623	0.809158	9.34361	Castor2	0.749455	3.17829
9.25084	0.900167	2.0096	Cat	0.0580862	1635.5
27.7735	0.884288	21.35	Catsper2	0.46512	1.96461
8	0.831695	4	Catsper2	0.337502	1.96461
22.775	0.98474	21.5208	Catsper3	0.455881	0.459249
12.005	1.05645	11.3665	Catsper3	0.199586	0.459249
15.6251	1.01364	14.6029	Catsperd	0.192224	2.57434
8	0.913148	4	Catsperd	0.126461	2.57434
10.1708	1.03791	8.30429	Cav2	0.204753	0.764776
16.3249	0.974465	7.32821	Cavin1	0.158121	9.96079
8	0.971453	4	Cavin2	0.0713834	2.79494
10.5098	1.17684	1.32795	Cavin2	0.0176609	2.79494
16.6797	1.18314	7.17887	Cavin3	0.140208	1.58802
10.4969	1.09688	10.3236	Cbarp	0.087437	2.50619
15.7467	1.1609	9.89491	Cbarp	0.0290778	2.50619
17.2514	1.17218	0.310007	Cbfa2t2	0.0282487	8.287
19.6253	0.944439	18.0479	Cbfb	0.289706	3.50997
12.2146	1.1713	6.17139	Cbfb	0.154957	3.50997
14.636	1.00775	3.6541	Cblb	0.194373	0.799074
12.9761	0.841054	11.6953	Cblb	0.999882	0.799074
13.8752	0.931432	10.6803	Cblc	0.145765	34.2451
9.55053	0.976359	2.04653	Cbll1	0.368399	1.72734
27.4803	1.15788	20.4342	Cbll1	0.218166	1.72734
11.6135	1.07653	8.49476	Cbln3	0.321395	0.370586
8	0.863302	8	Cbln3	0.175633	0.370586
22.897	1.01753	4.16824	Cbr1	0.131003	158.36
8	0.840269	4	Cbr1	0.0739097	158.36
8	1.17006	2.60101e-16	Cbr1	0.000631154	158.36
22.7289	1.09084	20.3991	Cbr3	0.208307	0.629896
11.0442	0.819527	9.26394	Cbr4	0.209805	27.7526
8	1.11038	3.77263e-17	Cbs	0.0114425	981.896
10.0081	1.06316	7.5288	Cbwd1	0.0753479	3.76037
14.7675	0.926296	0.378495	Cbx1	0.115449	18.9393
9.53784	0.915706	5.94095	Cbx1	0.10447	18.9393
34.1876	1.13311	0.740701	Cbx2	0.0482496	9.35334
8	0.907325	8	Cbx4	0.168851	1.45683
25.5196	1.07527	4.53313	Cbx5	0.0856664	6.53492
11.2086	1.11498	10.3325	Cbx5	0.077522	6.53492
[truncated: 11,803 more rows]

## Sheet: 10-13h
period	decay rate	phase	gene	relative amplitude	mean
12.4281	0.992529	0.000116207	S1pr4	0.464993	0.55425
10.6414	1.14972	0.00222012	Oaz2	0.0179192	32.5573
12.7093	1.06937	0.00271265	Armc9	0.129716	3.47071
10.5277	0.963338	0.00523654	Tmem170b	0.134261	6.9132
10.3467	1.0012	0.00537128	Tcf12	0.150298	4.97899
10.6368	1.15257	0.00549301	Rph3al	0.0541472	1.83111
12.6841	1.03613	0.00588743	Rnd1	0.232147	16.3136
11.852	0.904911	0.00609516	Nfix	0.169175	102.821
10.4806	0.891609	0.012079	Igip	0.27961	3.43234
10.5551	1.00895	0.0134219	Phlda2	0.259605	0.691107
12.656	0.906998	0.016187	Glrx2	0.164926	8.47788
10.5768	1.17535	0.0172469	Vma21	0.0376956	22.9916
11.2905	1.04827	0.0235851	Psmc6	0.0961634	6.31764
12.8119	0.963659	0.0249627	Fcgr3	0.148764	4.1603
10.6603	0.991851	0.0260415	Rarres1	0.10018	321.699
12.7408	1.19626	0.0285133	Siva1	0.0602843	33.6839
10.8498	1.11536	0.0355881	Zbtb24	0.0674699	12.5634
12.2983	1.13963	0.0387232	1300017J02Rik	0.0134979	811.406
11.9877	0.978645	0.0390443	Dolpp1	0.0276512	25.7624
12.9192	0.939176	0.0403646	Ints14	0.18531	9.04944
11.4882	0.99566	0.0403783	Nek8	0.103219	5.15636
11.1665	1.16327	0.044336	Gorab	0.0114862	2.18997
12.9664	0.92355	0.0530361	Klhl22	0.0864181	27.9652
10.7206	0.871413	0.0592683	Gm20319	0.512218	0.963931
12.6414	1.06518	0.0592707	Mief2	0.0927537	34.6895
12.3552	1.06418	0.0613195	Tgfbr3	0.119115	4.35094
10.1739	1.09753	0.0618109	Lrrc28	0.122504	9.54849
10.6683	0.937754	0.062839	Lrit2	0.20728	4.38121
10.6779	1.08727	0.0643794	Morc4	0.207988	0.544023
10.156	0.995381	0.0666501	Ocstamp	0.0769392	2.28545
10.848	1.11458	0.0666596	Mtfmt	0.0336466	10.4655
11.1882	1.00366	0.0679478	Acsl6	0.42727	0.496301
12.2226	0.898291	0.0705353	Zfp319	0.183358	4.2852
11.223	0.979788	0.0712465	Paqr9	0.135566	131.038
10.5181	0.87376	0.0818791	Zbtb18	0.311494	10.5258
12.0642	0.936277	0.0825248	Tecpr1	0.133137	20.9073
10.0803	1.01035	0.0830244	H3f3c	0.232918	1.2899
11.7572	1.01012	0.0836099	Pth1r	0.0581059	19.1075
10.22	1.18138	0.0842262	Cyp2r1	0.0607111	20.9006
11.6658	0.933305	0.084744	Aggf1	0.0849673	17.4039
10.1512	0.996715	0.0863913	Fzd7	0.120727	4.98225
11.5685	1.03351	0.0864417	Clec4f	0.0294392	43.3807
12.9658	1.11209	0.0916174	Ddx42	0.0640065	17.8077
12.5214	1.02911	0.0955645	Pex11a	0.0902348	51.1312
10.6027	0.997865	0.0962509	Socs4	0.419778	0.852352
11.0249	1.02657	0.0984888	Zfp668	0.491776	0.486905
12.1435	0.994259	0.0994355	Dram2	0.265241	18.9867
11.9629	1.07747	0.100105	Kank1	0.0547642	33.1017
10.6581	0.824985	0.102901	Ccdc82	0.374792	3.36258
11.1678	0.843726	0.10918	Rnf145	0.584965	9.82374
11.4182	1.05576	0.111045	Plk5	0.0493857	2.7023
10.4077	0.82741	0.114414	Aqp8	0.251634	369.968
11.8264	1.07377	0.117185	Pspc1	0.0539116	4.13569
11.8118	0.883992	0.118919	Tpmt	0.154594	13.0173
11.6271	1.08486	0.122827	Git2	0.121299	4.35522
11.266	0.828043	0.122867	Slc47a1	0.305066	16.3478
10.5473	1.06853	0.125166	Prrc2c	0.205952	0.58883
12.057	1.13014	0.130248	Ndufa5	0.0330435	171.276
11.5071	1.09403	0.133441	C530005A16Rik	0.163714	0.828627
10.8366	0.932649	0.133702	Ccndbp1	0.149908	17.267
12.5607	0.946565	0.140368	Sirt3	0.055666	150.645
11.2904	1.14001	0.141229	Rora	0.105895	1.30111
11.699	1.09073	0.141974	Cers2	0.0301062	469.838
12.4591	1.02804	0.144946	Mrvi1	0.245131	1.35622
10.8523	0.814442	0.145017	Usp46	0.447395	7.67065
11.3815	0.937031	0.14969	Col15a1	0.299825	2.19286
10.8809	1.04044	0.153557	Rubcn	0.102979	23.7267
11.7654	1.07673	0.156773	Tnfaip2	0.082242	33.397
12.569	0.832011	0.163404	Fbxo44	0.231876	9.77817
11.5629	0.894582	0.169895	Fundc1	0.461388	0.808009
12.3958	0.940162	0.169941	Ppp2r5c	0.103334	48.6685
11.7558	1.02659	0.172032	Ccdc125	0.141528	7.21002
10.642	1.1744	0.172588	Rhoq	0.0851196	2.79799
10.1827	1.00734	0.178844	Pnkd	0.0404052	213.953
12.2817	0.934007	0.179823	Arhgef19	0.167853	66.7099
11.2054	1.18463	0.18375	Sec11a	0.00920713	104.215
10.1935	1.09452	0.186461	B3gnt2	0.0152903	11.3212
10.7455	0.846807	0.187474	Chtf18	1.40001	0.344302
10.8372	0.947738	0.193638	Klf6	0.209678	4.17803
12.8711	0.966758	0.196318	Mettl2	0.122606	18.4145
12.7813	1.13111	0.19812	Usp24	0.0127424	47.5129
10.3646	0.943184	0.19916	H19	0.554341	0.590968
12.4087	0.957849	0.199392	Dhdh	0.195527	19.5861
12.0127	1.05474	0.202634	Mtbp	0.187161	1.2828
11.1216	0.954279	0.203217	Btaf1	0.121546	5.53185
10.6083	1.08635	0.204897	Atp2c1	0.134952	0.719305
10.6521	0.907557	0.205272	Chuk	0.115034	33.2677
12.2625	1.08024	0.208148	Serpinf2	0.0456901	773.71
11.7856	0.945426	0.211142	Frs3	0.143906	3.56051
12.5155	1.06826	0.212505	Lars	0.0446953	24.9613
10.5208	0.843411	0.212955	Lta4h	0.190052	19.4037
10.6692	1.0369	0.217086	Socs3	0.251376	8.21335
11.9959	1.0855	0.222829	4930412C18Rik	0.102445	2.00816
12.7066	0.801984	0.223877	Slc25a20	0.173195	74.6101
10.9398	0.836449	0.225743	Vegfb	0.268911	49.1112
11.3894	0.982847	0.227642	9230114K14Rik	0.295181	0.843519
10.5161	1.01259	0.228181	Ttl	0.133962	3.47239
12.0622	0.906663	0.230817	Tln1	0.127266	88.3655
11.1563	1.00631	0.231944	Gm4285	0.126207	5.53035
10.5035	1.01885	0.24177	Tppp3	0.162238	0.41579
12.9947	1.13732	0.252727	Med21	0.134224	1.23159
11.8886	0.938437	0.253291	Arhgef3	0.309496	17.9244
10.554	1.10243	0.25493	Kdm1b	0.116438	5.20475
11.7458	1.19696	0.255185	Haus1	0.0375227	4.87773
12.2108	0.962232	0.257266	B9d1	0.245607	0.750164
10.1296	0.976901	0.258663	Zfp799	0.16161	1.35395
11.7681	0.980746	0.261658	Zdhhc24	0.142518	2.51558
12.1646	0.973558	0.262722	Gdf15	0.292864	8.80184
10.3107	1.01337	0.264095	Gm31508	0.420366	0.543073
11.5573	0.823588	0.26845	Smg6	0.266172	16.4932
10.8217	0.988863	0.269568	Gemin6	0.120006	9.13541
10.1743	0.891706	0.274082	Tsc22d4	0.28151	22.5724
11.8126	1.08105	0.276182	Hao2	0.0390982	0.828945
10.9948	1.08821	0.276193	Cdipt	0.0189891	81.9294
11.7124	1.03964	0.277956	Npdc1	0.101162	4.81702
10.1915	1.00173	0.280652	Acbd5	0.158911	30.8633
11.1404	1.14993	0.280832	Lect2	0.0166596	481.584
10.1237	0.964985	0.28301	Pdcd10	0.191891	3.77116
11.5922	1.13326	0.283485	Ing5	0.0283984	4.02523
10.2738	0.925887	0.285316	Smndc1	0.149063	9.76466
12.7048	0.855579	0.286527	Abcg3	0.267731	0.655274
12.1205	0.96825	0.286917	Snx9	0.0638877	31.6067
12.2781	0.952875	0.289108	Shpk	0.0991086	54.899
11.3983	0.978669	0.289603	Gm14403	0.303339	6.58387
12.7288	1.08133	0.290135	Csk	0.0456805	101.622
10.2456	0.930159	0.292854	Hsbp1	0.0549624	135.601
10.6352	1.03748	0.294491	Mrpl30	0.0168991	251.587
10.2071	0.90513	0.294665	Armcx2	0.567804	0.789409
11.3985	1.04036	0.295897	Dhrs11	0.128658	22.7022
10.3922	0.990393	0.296433	Tor4a	0.274223	1.75847
11.6176	1.145	0.299319	4931406C07Rik	0.0187889	134.117
11.9006	0.996356	0.308702	Net1	0.0835911	109.426
11.7543	1.05361	0.309065	Car1	0.157521	26.1061
10.5137	1.09714	0.314134	Jkamp	0.0423036	38.5286
10.9962	1.08279	0.31421	9030025P20Rik	0.487181	0.731454
11.8231	1.04664	0.31908	Rerg	0.189389	1.17021
11.9126	1.15544	0.321454	Smim4	0.0310286	110.131
12.4358	0.890282	0.323394	BC037704	0.605341	0.869102
11.2062	1.02515	0.324588	Zrsr2	0.12841	3.90003
12.4777	1.1885	0.325467	Tfr2	0.0134134	486.396
10.5561	1.05627	0.326145	Mrps18b	0.0425634	1.55899
10.632	0.996493	0.332429	Ddx50	0.073923	57.3854
10.9003	0.841764	0.334271	Spag8	0.572905	0.96512
11.0592	1.09684	0.33451	Fbxo38	0.0642574	10.9702
10.7541	0.972214	0.337191	Sec62	0.225396	1.99847
11.4311	1.08458	0.33829	Csf1r	0.0376647	22.8917
10.844	0.909172	0.340524	Rps24	0.172184	2.1629
10.3857	1.15987	0.344611	Awat2	0.07503	1.3825
10.5458	0.950827	0.344995	Kiz	0.170809	13.9664
11.8632	0.987914	0.345275	Gm35612	0.438788	0.591933
11.0926	1.03706	0.347002	2700069I18Rik	0.340387	0.654643
10.7155	0.958303	0.348144	Galnt7	0.353207	1.28612
10.0331	1.12712	0.348735	Esco1	0.182613	0.607216
11.6996	1.00406	0.350589	Erg28	0.0851889	220.439
10.0814	0.912208	0.3506	Polh	0.308065	0.549149
10.6278	1.1237	0.356444	Orai3	0.0257112	29.3261
11.3484	0.981418	0.356537	Anxa3	0.171094	1.41327
11.3796	1.16102	0.359867	Mettl27	0.0610212	9.1489
10.7275	1.0907	0.360607	Usp25	0.0704353	10.7407
12.2384	0.91301	0.360716	Calm3	0.0898474	34.0898
12.5629	1.0425	0.36488	Hyi	0.0986953	103.427
11.0097	0.957553	0.377972	Grk3	0.284973	2.19085
11.1047	0.942904	0.379726	Cebpa	0.0473035	294.427
11.7205	0.8345	0.381141	Mira	0.104868	0.058645
11.1386	1.0359	0.385776	Dcaf4	0.223528	6.31389
11.5186	1.01615	0.387522	Pebp1	0.0779514	162.186
12.9364	0.992734	0.387859	Bmp1	0.085256	185.749
12.3	1.10709	0.389981	Fpgs	0.0347091	141.143
10.6763	1.03242	0.395498	Btbd1	0.0830713	9.32107
11.9095	1.1574	0.400746	2410022M11Rik	0.0566319	5.94139
10.6648	0.826919	0.403236	Iws1	0.136254	5.5879
12.1667	0.966347	0.403358	Arf2	0.104447	8.67513
10.7281	1.14034	0.410944	Zfp46	0.0430799	5.07983
11.7086	1.02053	0.412332	Stat5b	0.103655	113.073
10.2119	1.05782	0.417717	Trim33	0.122293	1.59357
11.6948	1.14869	0.420469	Pgghg	0.0389171	33.8234
10.6796	0.970274	0.420839	Ppic	0.185388	2.15618
10.9115	1.04032	0.425159	Ripor1	0.0670579	21.5349
10.4066	0.919823	0.429413	Hivep2	0.130483	6.40786
10.4546	1.06918	0.429873	4430402I18Rik	0.270304	0.601336
12.7031	0.963201	0.430233	Pex6	0.0486108	106.055
10.0181	1.10061	0.435821	Ankrd23	0.0812788	6.72839
10.958	1.19262	0.437224	Rps19bp1	0.0377339	42.7382
11.6019	1.14749	0.440145	Thra	0.0529924	27.0808
11.0216	0.926115	0.441252	Pcsk6	0.0747959	81.729
11.5569	1.10731	0.448772	Nhsl2	0.0623529	0.82335
12.9904	1.15176	0.451588	Ptov1	0.0281825	122.054
12.7088	0.964562	0.451917	Ski	0.127702	11.5398
10.6176	1.19698	0.456994	Skil	0.13542	2.30623
10.3539	1.03476	0.458688	Celf1	0.033967	51.2688
10.1399	0.968521	0.459153	Mob4	0.122951	23.2227
10.4166	0.873013	0.470331	1700012D01Rik	0.166003	8.9605
11.7509	1.00367	0.472845	Aldh4a1	0.0622256	561.14
11.8684	1.05796	0.477437	Cdr2	0.0940755	0.736309
11.3711	1.06467	0.480517	Rps27l	0.0325208	478.78
11.6939	0.981398	0.480547	Rbck1	0.0259387	44.5021
10.1212	0.912819	0.480781	Fchsd1	0.3319	0.731473
10.0148	1.11881	0.484312	Sclt1	0.377786	1.93855
12.509	1.03703	0.485858	Usp27x	0.394985	0.395098
10.6249	0.887598	0.48777	Acsm5	0.0836728	58.5921
11.7902	1.14592	0.489866	Usp15	0.0788586	3.62044
12.9218	0.890803	0.489973	Bloc1s1	0.0632864	268.147
12.5448	1.18676	0.490588	Gigyf1	0.030302	15.379
12.1846	0.991132	0.496894	Pfdn5	0.0434132	294.957
10.3227	1.1583	0.504999	Pecam1	0.0104581	8.5686
10.4558	1.15208	0.505965	Sat1	0.0601896	13.0425
12.8217	0.815655	0.508486	Dennd1c	0.716799	1.00059
12.7538	0.943605	0.509041	Tsr2	0.313922	0.775261
10.0568	0.889603	0.515216	Sdhaf1	0.186506	33.8974
12.0839	1.02284	0.518749	Gdf2	0.136018	12.7516
11.8468	1.18434	0.521011	1810019D21Rik	0.0701045	74.6791
11.4754	0.872713	0.522793	Arid1a	0.178586	17.7546
12.062	1.13031	0.525591	Sparcl1	0.175735	0.969949
12.1694	0.985288	0.53596	Ap5z1	0.0945029	11.6325
10.2801	0.875691	0.536787	Camk1d	0.0764943	62.8371
11.4088	1.10287	0.539809	Gp1bb	0.0336201	0.633536
10.2087	1.07321	0.541048	Alg2	0.111977	12.8001
10.1851	1.0003	0.54582	Cep295	0.557389	0.748523
11.8561	1.0393	0.54709	Kng1	0.028047	3003.42
11.7084	0.989773	0.547632	Dhx35	0.151206	5.02465
10.2313	0.813204	0.550127	Cacul1	0.449524	7.50248
10.485	1.11242	0.550924	Vsir	0.12429	1.36846
11.3336	0.93473	0.555541	Septin2	0.0535056	36.13
11.5354	1.19416	0.558182	BC024386	0.0218061	301.572
10.3897	0.999794	0.559486	Gramd1a	0.0466646	19.5225
11.515	1.16779	0.562047	Gimap5	0.227591	0.588503
11.6301	0.925806	0.56364	Zswim9	0.213204	2.14289
10.9253	1.13662	0.564112	Tmem18	0.0366879	9.31144
12.8827	1.0199	0.566666	Cul7	0.123846	8.72493
11.5981	0.89029	0.566894	Gas1	0.378434	15.5916
12.5502	1.10524	0.568901	Dcxr	0.0528703	238.3
10.0619	0.933419	0.569303	Wsb1	0.309951	4.16558
11.6748	1.00756	0.571397	Mbtd1	0.114014	7.40028
10.5698	0.806512	0.577103	Ankrd39	0.232025	7.34734
12.1013	1.03483	0.583516	Srbd1	0.086796	20.5317
10.0597	0.99151	0.584041	Mettl1	0.0784288	9.9993
10.2207	1.12291	0.58904	Adcy3	0.0431252	1.05612
10.6803	0.920018	0.591416	Xlr3a	0.359127	2.75698
10.3119	1.18269	0.592704	Usp10	0.00462461	72.9824
10.6943	0.927217	0.595588	Lsm7	0.141471	14.8167
10.4534	0.951372	0.596541	Cyp20a1	0.239532	12.9239
10.1211	0.897973	0.596766	Rras2	0.38081	9.58574
11.9857	0.964845	0.604952	Appl1	0.306669	2.89551
12.8131	1.05017	0.605166	Stx4a	0.0277747	44.06
10.6154	0.952807	0.605217	Cep164	0.176263	1.35852
12.5926	1.00186	0.607541	Fads6	0.205235	7.65733
12.6913	0.891586	0.612336	Akap1	0.178247	85.0311
11.883	1.00797	0.61324	Srrd	0.0638736	23.3369
11.4406	0.908086	0.613693	Zbtb38	0.32821	1.0655
10.2925	1.147	0.615205	Zscan20	0.0949863	1.03311
10.6117	1.07009	0.620429	Fam92a	0.118499	7.74869
12.433	0.86217	0.623977	Ssbp4	0.32624	3.50338
12.2774	1.1261	0.634695	Oser1	0.0929553	1.4219
12.844	1.1012	0.646573	Hemk1	0.0312472	31.7147
12.6872	1.09149	0.650666	Zbtb7c	0.232253	6.54114
10.2727	0.821042	0.653869	Ldha	0.140681	947.968
12.8114	1.19897	0.654347	Cnot3	0.0353738	11.4185
10.2045	1.16581	0.659548	Nenf	0.0441226	27.7059
11.2332	1.15254	0.662776	Snhg7	0.0172846	5.07965
11.4557	0.955699	0.663515	Dag1	0.0657513	170.643
11.1633	0.929286	0.664758	Plpbp	0.208825	1.40901
12.4028	1.05918	0.667831	Rpap1	0.0655347	12.8095
10.1529	1.02935	0.669481	S1pr1	0.137497	40.9358
10.9217	0.953087	0.671276	Zfp865	0.141723	5.09663
11.3865	0.897047	0.673031	Adcy6	0.231854	19.524
11.4201	0.990921	0.675434	Lig4	0.113783	4.48598
10.7906	1.05886	0.675513	Lsm8	0.0870397	9.31835
10.3862	1.19935	0.676	Arid4a	0.0252295	6.21325
12.111	1.14885	0.678912	Trmt9b	0.0520835	17.8569
11.784	1.06474	0.679127	Gprc5b	0.137801	0.515876
12.307	1.09167	0.681355	Car5a	0.14078	117.839
10.1762	0.838739	0.681366	Calr3	0.718725	1.58236
10.2531	0.885977	0.681653	Lmcd1	0.501937	0.819634
10.8431	0.94922	0.68173	Ccpg1os	0.146244	11.6648
10.0474	0.990756	0.682702	Ccr5	0.0749133	0.403883
12.5225	0.852321	0.683887	Maged2	0.170709	5.07985
10.0892	1.13587	0.686989	Vhl	0.0442745	12.971
10.1278	1.10448	0.689747	Gm10658	0.0308475	8.28065
12.4135	0.898792	0.690939	Pcyox1	0.123929	117.269
11.9559	0.996893	0.692776	Abhd14a	0.0625817	21.705
12.589	0.883718	0.700276	Emd	0.168015	18.0489
10.2559	1.00538	0.701032	Gabarapl2	0.0752983	18.108
11.3377	0.891698	0.701552	Gxylt1	0.119199	8.73176
12.0404	0.914329	0.705474	Ppp1r16b	0.287061	2.135
11.7148	0.845459	0.708335	Lrrc56	0.0445712	6.43664
12.7474	0.989736	0.709207	Lrp1	0.0765781	590.93
12.0386	1.04315	0.709723	Wdr81	0.0532577	46.9286
11.1773	0.828756	0.709922	Mpc1	0.10972	41.4645
10.4419	0.901686	0.710664	Yrdc	0.213279	29.3694
12.2245	1.07578	0.710979	Klhl26	0.0910376	7.82294
10.5347	0.990684	0.713387	Mcm9	0.242292	2.39686
12.6344	0.999086	0.715512	Fam83h	0.120151	19.7255
11.8728	1.04295	0.718689	Gda	0.14739	2.13962
11.5888	0.882854	0.719738	Unc45b	0.563612	2.04806
10.3307	0.893266	0.725366	Coprs	0.278627	6.88113
10.1578	1.13835	0.730652	Nrf1	0.0377284	6.89481
10.7135	0.925367	0.73189	Actr8	0.0404653	28.8841
11.8226	0.870801	0.735604	Fcer1g	0.274415	6.62188
12.6967	0.814109	0.737236	Pex14	0.149104	86.4333
11.8388	0.885006	0.73852	Pttg1ip	0.149756	301.026
12.5233	1.12726	0.743659	2610507B11Rik	0.047545	92.1676
11.906	0.83189	0.744089	Rbbp6	0.128065	25.281
10.9061	0.802355	0.744366	Pbx2	0.265474	13.9336
10.4966	1.17481	0.746336	Lyve1	0.102369	3.29013
10.5253	0.829795	0.748809	Mre11a	0.534959	2.12424
12.9919	0.916194	0.752303	Kdelr2	0.0503985	205.894
12.1696	1.13884	0.752667	Sat2	0.0356822	30.0946
12.0481	1.05475	0.754517	Chmp1a	0.0515332	73.2815
12.0112	0.924331	0.755571	Ndrg1	0.210116	89.9279
11.2941	1.00215	0.756051	Plvap	0.0961191	61.3573
10.3398	0.974018	0.756675	Svip	0.213104	7.25745
11.7452	0.966975	0.756953	Galnt2	0.206395	32.4798
10.585	0.875508	0.758563	Fam20b	0.144585	17.3887
12.8036	1.10514	0.758601	L2hgdh	0.111096	12.8665
12.1583	1.17976	0.763579	St3gal3	0.0133878	112.075
12.5619	1.11393	0.769783	Tmem234	0.029542	131.75
12.8065	0.96883	0.776961	Aarsd1	0.116418	90.9737
12.6231	0.964882	0.776966	Mob2	0.127385	41.9846
10.5018	0.959709	0.777131	Slc30a6	0.102851	15.3403
12.159	0.896205	0.777515	Pex26	0.216377	26.99
12.1166	0.999871	0.77984	Cry2	0.0638215	52.5756
12.087	0.818667	0.781638	Evl	0.370333	4.51012
11.1429	0.861874	0.7827	Copg2	0.14036	19.8714
11.2885	0.813833	0.783896	Polr1e	0.90339	0.506736
10.6656	0.891458	0.783991	Ifit3b	0.366821	1.32754
10.0263	0.886572	0.788319	Fam83g	0.544395	1.03001
11.5843	0.867644	0.789974	Hmgb3	0.392732	10.1723
12.3303	0.939527	0.791362	Adap2	0.18926	23.2378
11.8888	1.19452	0.792581	1810021B22Rik	0.1101	6.28925
10.1356	1.10578	0.796553	Pianp	0.0750836	0.437209
10.2022	0.932869	0.798861	Mrrf	0.0893541	22.6972
12.8198	1.04049	0.7997	Spata13	0.0809666	12.2414
10.0563	1.13069	0.800488	Zfp948	0.0892652	0.596091
12.5882	1.00182	0.801394	Dmwd	0.00106633	32.146
11.885	0.993386	0.803723	Stk40	0.150637	65.4541
11.4457	1.10958	0.803735	Tbkbp1	0.0469035	12.1272
12.0764	1.10699	0.803764	Cnot10	0.0299411	24.4516
11.8616	1.04068	0.804805	Kcna2	0.424577	0.562581
10.0471	0.871599	0.806295	Mrc1	0.222059	2.30941
10.0026	0.906965	0.809748	Arl6ip1	0.0821453	90.9587
12.596	0.903526	0.810797	Srprb	0.177697	7.02988
11.8518	1.07225	0.812594	Bin2	0.127557	1.199
12.7465	1.01363	0.81654	Cds2	0.0490218	51.3006
10.3022	0.85092	0.826362	Itgax	0.248465	0.278274
12.6424	0.915698	0.82985	Arpc4	0.182028	56.6463
10.0074	0.975279	0.830095	Car15	0.114134	1.07658
12.1263	1.13631	0.832278	Mapk8ip1	0.193742	1.1064
12.1941	0.992589	0.833191	Anxa6	0.10121	92.0495
12.6655	1.1617	0.835679	Golph3l	0.0479016	3.38936
12.6993	0.945401	0.836041	Las1l	0.108925	27.2433
12.0295	1.04609	0.836351	Slc25a42	0.0654806	138.756
10.9572	1.00178	0.836746	Rgs5	0.19925	1.38814
11.4884	1.05115	0.838218	Bak1	0.102543	14.1912
10.6492	0.883396	0.839148	Ddx52	0.125469	6.19447
11.233	1.06819	0.840018	Tmem245	0.0371307	6.97491
11.3466	0.802667	0.842426	Tnfaip8l1	0.502584	19.8849
10.0303	1.1685	0.844727	Fermt3	0.0613733	2.64351
10.6279	1.10826	0.847995	Yy1	0.0385169	19.6463
11.058	1.14414	0.849207	Engase	0.0535684	2.41274
10.2556	0.835137	0.851477	Evc	0.730705	1.27665
11.0095	0.940214	0.851893	Meaf6	0.161372	2.29185
11.8382	1.1448	0.853841	Creb3l2	0.264184	0.833836
10.5298	0.966437	0.854089	Dync1h1	0.0642633	81.3683
10.7084	0.916198	0.856122	Fam43a	0.323251	3.88621
10.1047	1.06914	0.861261	Noc4l	0.0486283	21.3972
11.5805	0.897398	0.863933	Taok3	0.370265	19.2978
11.2589	0.906192	0.86709	Zfand3	0.0916192	85.4805
10.2315	0.999697	0.867374	Actr2	0.0254661	68.5732
10.7804	1.17893	0.869171	Ctsk	0.133547	0.640987
12.9509	1.07353	0.876696	Esrra	0.0993985	70.6183
12.1581	1.1138	0.878011	Nploc4	0.0183186	42.1609
12.4614	1.10856	0.880646	Cyp4a10	0.601056	147.065
10.7202	0.834217	0.88181	Fbxo17	0.393821	1.04783
11.977	1.02073	0.886285	Agl	0.289859	1.13137
11.6546	1.07726	0.88756	Trim56	0.0992664	5.00236
10.6553	1.16667	0.887896	Ssbp3	0.0380482	47.0237
11.0896	0.933508	0.893664	Kin	0.187961	8.46148
12.8173	1.14889	0.898531	Nop2	0.132107	23.0395
11.3686	1.05576	0.898813	Serpina6	0.139183	112.058
11.1473	0.901868	0.898985	Igsf5	0.0998951	52.0368
12.0849	0.86546	0.901674	Tgds	0.141651	25.4106
12.5841	1.09561	0.902316	Rps15	0.0622888	882.465
10.3773	1.09132	0.90427	Rnf20	0.0729523	7.09364
10.8918	1.00898	0.907292	Zfp14	0.11891	0.686781
12.239	0.852926	0.908239	Fes	0.251435	5.59934
12.7243	1.01415	0.909026	Zswim8	0.0462684	24.7804
12.1038	1.15677	0.911182	Pilra	0.199625	0.699636
12.6876	0.942325	0.914238	Slc26a1	0.0546865	363.01
11.6122	1.1056	0.915745	Nkiras2	0.039761	30.3772
10.6307	0.978644	0.920231	Mx1	0.380495	0.480269
10.6232	1.02922	0.921553	Chrac1	0.0772878	27.1071
12.2628	0.874125	0.925603	Gramd1b	0.538302	3.53652
11.3796	1.13087	0.926781	Kat6b	0.103952	10.5483
12.4055	0.930565	0.927596	Sh3tc1	0.140473	3.5721
10.8656	0.892487	0.930901	Hp1bp3	0.438396	1.22248
10.5849	1.12896	0.937615	Timp3	0.0957543	7.27598
11.5178	0.846756	0.94052	Zfp59	0.648413	1.34846
11.0333	0.881147	0.942512	Smoc2	0.330674	3.87333
10.2176	0.941083	0.943242	Mboat1	0.276028	2.09005
11.6189	0.88832	0.944333	Fign	0.449994	2.15485
10.8361	0.840711	0.946337	Cebpg	0.280783	1.99633
11.3399	0.991306	0.946714	Tm7sf3	0.0657279	31.1912
12.3384	1.11649	0.949242	Ndufa9	0.0205248	190.909
10.3736	1.08687	0.951757	Irf6	0.130447	4.81206
11.1347	1.11162	0.953501	Cd19	0.0998283	0.645496
10.2351	0.934607	0.953802	Anp32e	0.0738794	4.92377
10.6754	1.10073	0.955858	Pja1	0.0487305	49.3449
11.6506	0.908112	0.968766	Nsmce1	0.176276	28.7597
10.354	0.959518	0.97037	Fabp1	0.0519719	6012.1
10.6502	0.845465	0.971046	Ihh	0.458087	4.28803
10.0555	1.04025	0.97304	Srsf2	0.0718165	22.8444
10.5414	0.997689	0.976902	Wdr60	0.134526	2.62279
11.0914	1.19945	0.977214	Rcan3	0.0925102	0.442235
11.5809	1.06715	0.982119	Dennd2a	0.0678241	3.08807
10.7794	1.03824	0.983545	Zzz3	0.05224	13.1295
12.7609	1.02631	0.985146	Bms1	0.126729	14.8787
12.0575	1.0161	0.985763	Slc6a12	0.0920121	126.754
10.6551	0.951741	0.986416	Alkbh4	0.0677661	7.10635
10.2533	0.90558	0.98864	Gcc1	0.283131	9.08995
12.9998	1.06825	0.989819	Fam168b	0.0310557	57.9325
11.09	0.977386	0.995241	Dnajc9	0.121	9.14572
12.8888	0.824943	0.996035	Bola1	0.194795	105.411
10.0537	1.00174	1.00128	Bbox1	0.1767	14.9202
11.4282	0.848454	1.00343	Gramd1c	0.217632	26.2851
11.8043	0.911149	1.00714	Ttc38	0.112385	158.853
11.1181	0.995023	1.00791	Stt3b	0.0507708	68.3232
12.6791	0.845414	1.00897	Tmem134	0.127516	158.827
10.0204	0.857549	1.00978	Zfp87	0.986133	0.499087
10.5621	0.902882	1.01247	Zkscan3	0.0585587	12.0358
10.1922	1.05491	1.01394	Pdik1l	0.457119	0.924864
10.1492	0.830931	1.01638	Zfp24	0.374499	1.89377
10.3763	0.957894	1.02025	Brip1os	1.3966	0.17514
11.7716	1.09083	1.02449	Vti1a	0.073556	11.0743
10.8481	1.1848	1.02942	Orc4	0.0464934	1.0003
12.1476	1.14233	1.03548	Nkd1	0.254207	0.712311
12.0543	1.02247	1.0374	Sfxn5	0.0795229	35.0125
12.6275	0.800395	1.03872	Mrps27	0.286811	32.8424
12.6235	0.960807	1.04267	Vps37b	0.162625	44.1503
11.4872	0.862786	1.04497	Twf2	0.185388	6.19804
10.0465	1.08495	1.04505	Dstn	0.130087	5.50207
10.3684	1.03507	1.04605	Prdx6	0.0498948	463.235
11.9788	1.17009	1.04806	Nckap5	0.0638022	2.7204
10.5099	0.978676	1.04894	Spaca6	0.332115	1.1034
12.0711	1.08307	1.04912	Strada	0.0871612	5.11761
11.8979	1.16971	1.0508	E130311K13Rik	0.0412237	12.5196
10.9716	1.15052	1.0519	Chpt1	0.069061	74.1512
12.3635	1.06778	1.0563	Sec24c	0.0516924	119.598
12.069	0.94472	1.05785	Atg7	0.190319	47.1268
10.633	1.04204	1.06191	Ptafr	0.267392	0.726616
12.3679	1.14826	1.06249	Cdk18	0.0275368	67.4694
10.9663	1.12808	1.06479	Magef1	0.205647	0.826362
11.8828	1.03767	1.06548	Kiss1r	0.149179	0.509278
12.0926	1.01327	1.06615	Optn	0.0766352	54.5037
12.8951	0.991086	1.067	Sidt2	0.0889643	99.8136
12.6152	0.842844	1.06892	Ldlrap1	0.183203	35.5459
10.6216	1.01813	1.07213	Fggy	0.0293731	134.296
12.8302	0.953719	1.07587	Oas2	0.329195	1.46477
10.2226	0.956731	1.07908	P3h3	0.137324	1.9947
10.8538	1.1246	1.08464	Zcchc14	0.0299805	17.4738
12.5283	0.892458	1.08664	Serf2	0.0968383	24.0601
11.2461	0.974218	1.08679	Myof	0.353494	0.892152
12.0265	0.967211	1.08691	Hal	0.114479	210.067
12.0564	0.885385	1.08914	Klf16	0.666116	3.00461
11.6869	0.875485	1.09054	Zdhhc5	0.108743	68.1996
11.5215	1.00867	1.09386	Pigq	0.0789847	43.315
11.0088	1.14924	1.09421	Serpinb1a	0.381406	7.50619
12.048	0.965836	1.09472	Dpp8	0.123207	8.09115
11.7099	1.03847	1.09481	Acat1	0.0916019	18.0841
12.3347	1.10485	1.10611	Mrps34	0.0123422	112.544
10.1189	0.940004	1.10671	Atad1	0.205738	11.3442
12.8009	0.894425	1.10765	Pex16	0.142924	153.665
10.4363	1.13822	1.10836	Adgre5	0.0387341	11.5183
11.1227	0.909451	1.10985	Ankfy1	0.204295	12.7485
10.6312	0.933455	1.1133	Spag7	0.171118	26.3384
10.2261	0.937942	1.11432	Man1b1	0.133907	41.1575
11.8776	0.921519	1.11576	Sec14l2	0.107737	1195.3
12.5846	1.07879	1.11983	Epn1	0.0253358	296.438
10.3595	0.974038	1.1233	Stx1b	0.11936	1.1811
11.9144	0.822798	1.12377	Mtss1	0.237478	63.2138
12.214	0.859585	1.12699	Cfap20	0.0961192	34.5915
12.1416	1.03861	1.12777	Prdm15	0.0699057	1.50843
10.2663	0.980607	1.13053	Elovl2	0.104679	264.358
11.7674	1.06201	1.13232	Nfam1	0.201169	1.42643
11.0686	1.06773	1.13417	Spag1	0.122107	0.988496
10.8536	0.976589	1.1348	Msc	0.258256	0.315697
10.7189	0.926016	1.13781	Cdkn1c	0.481474	1.64844
11.6821	0.972246	1.14046	Dmtf1	0.0559388	11.8715
12.8637	0.950945	1.14138	Gm8883	0.24527	4.81123
11.4342	0.981977	1.15169	Macf1	0.0751795	32.3712
10.0164	1.06935	1.16004	Nfxl1	0.159079	8.44915
11.8234	0.868979	1.16118	Naglu	0.162831	58.0117
11.167	0.982114	1.16208	Use1	0.0267077	180.243
10.4178	0.892852	1.16337	Cyp2d22	0.181784	239.171
11.465	1.15057	1.16484	Apol9b	0.0218288	88.0906
10.4446	1.16844	1.16861	Thrap3	0.0325592	9.65136
10.5631	1.004	1.17866	Ptprd	0.0507427	44.0505
11.0775	1.03989	1.17957	Mis18a	0.0819269	5.27598
11.5698	1.1267	1.1798	Setmar	0.0583981	1.9535
10.0379	0.900325	1.18419	Ss18	0.228319	9.94292
10.6194	0.98379	1.18894	Lor	0.18924	1.38035
11.7564	1.09414	1.19054	Gm4532	0.108593	1.50204
10.0455	1.04463	1.19237	Lrrc58	0.15415	11.1513
11.3793	1.1171	1.19386	Selenoi	0.0392386	40.4738
10.2854	0.987661	1.19538	Ccdc69	0.411788	0.919648
11.5639	1.09877	1.19613	Mfsd7a	0.101648	2.56336
10.3567	1.17438	1.19704	Clasp1	0.0406054	7.97249
12.4228	0.848386	1.19717	Chmp2a	0.0748037	185.796
10.0745	0.911837	1.19814	Srf	0.236451	4.7711
11.3777	1.14289	1.20133	Dennd2d	0.150553	2.89382
10.4559	1.06484	1.20887	Golt1b	0.105611	2.06161
10.1059	0.898986	1.21089	Mettl15	0.322655	4.05378
12.2833	1.05974	1.2115	Lamb3	0.081814	3.98832
12.9344	1.01253	1.21304	BC049762	0.154697	1.5617
12.2452	1.14475	1.2131	Commd5	0.0406158	31.5965
11.1653	0.991442	1.21342	Uqcc1	0.0821285	27.6804
10.1327	1.02025	1.21669	Twsg1	0.0768528	36.7376
12.215	0.996621	1.22426	Adap1	0.294031	1.19821
10.5396	0.987163	1.22437	Slc25a15	0.0315325	322.347
11.9355	0.835804	1.22927	Slc18b1	0.179424	6.07891
10.8032	1.0665	1.2307	Mrpl23	0.192231	5.10394
11.9653	1.00602	1.23371	Slc20a2	0.0910499	115.115
11.1493	1.01049	1.23386	Tut7	0.0603397	34.7063
10.0838	1.05871	1.23842	Rab11fip5	0.165696	1.61906
11.7148	1.02344	1.23848	Hsd17b4	0.0406269	387.207
10.354	0.980065	1.23872	Caml	0.112474	26.6622
12.3734	1.13185	1.23962	Phc2	0.0355161	29.4622
10.3942	1.0531	1.23962	Proser1	0.0801585	12.4855
11.2261	0.997403	1.24048	Sae1	0.0729468	31.5359
10.8928	0.879496	1.24233	4930577N17Rik	0.644439	0.821544
11.4447	0.852854	1.24236	Irak1	0.0857833	67.8299
10.5377	0.879403	1.2427	Ccdc80	0.351059	2.18697
10.5651	1.14208	1.24426	Smcr8	0.0234348	21.6273
10.3001	1.04468	1.24712	Zfp959	0.0744146	4.04446
12.6804	1.05015	1.24838	Naprt	0.0741	189.556
12.0752	0.849828	1.24883	Ints4	0.104442	29.906
11.5504	0.959664	1.24934	Taz	0.0837671	32.1145
12.5914	1.06243	1.2499	Pcp4l1	0.1313	5.36916
11.254	0.864187	1.25305	Uck1	0.149249	33.3588
11.2152	0.947887	1.25357	Marveld2	0.147104	10.0692
12.8916	1.06691	1.25439	Ap2a2	0.0329439	56.0832
11.8193	1.1897	1.25536	2310015A10Rik	0.0571644	1.78735
12.0001	0.980844	1.25848	Ube3b	0.118975	41.6046
10.6229	1.11722	1.25878	Rap1b	0.052504	19.2939
10.2817	1.07915	1.25963	Ahi1	0.143847	0.678279
11.1775	1.0677	1.26012	Sertad2	0.0618934	8.93347
11.6046	1.0376	1.26123	Zfhx2	0.0735553	16.3768
10.8261	0.92412	1.26243	Ramac	0.138262	10.9587
11.9816	0.953744	1.26902	Akt1s1	0.145855	80.7921
11.6361	1.11401	1.26981	Fcho1	0.302033	0.434111
10.0989	0.917788	1.26987	Nfyb	0.150889	21.1988
11.0286	0.881595	1.27258	Mllt11	0.803207	0.60635
11.4743	0.938004	1.27539	Zfp385b	0.172949	9.04243
10.5903	0.952412	1.27698	Atp1a2	0.0170163	0.304866
12.6096	0.847434	1.27885	Flad1	0.232231	52.2
10.2549	0.877818	1.28221	Egln3	0.264716	25.8191
11.7312	1.12895	1.28265	Rxrg	0.0985025	10.6055
12.6842	1.02684	1.28342	Hectd3	0.0452815	8.80006
12.2937	1.11162	1.28366	Pank1	0.0169693	12.9822
10.5882	0.929271	1.28942	Cdca8	0.327607	1.82654
11.1159	1.09858	1.29039	Bphl	0.0210786	282.881
12.2183	1.08099	1.2909	Dnph1	0.143867	17.0417
10.8984	1.13538	1.29343	Uros	0.0109728	34.5067
12.998	1.07853	1.2937	Oplah	0.0504526	122.587
12.851	0.828076	1.29698	Grk2	0.220793	22.5319
11.1252	1.07228	1.29752	Mrgbp	0.0988794	7.12406
11.3523	0.866658	1.2982	Patj	0.494392	2.78145
11.5949	0.893784	1.30369	Idh2	0.0643635	109.263
11.1409	1.06159	1.30584	Ivd	0.0640149	55.5367
12.0057	0.871054	1.31415	Tmub1	0.138775	16.0131
12.287	0.824959	1.31501	C5ar2	0.461259	0.788094
11.3522	0.935622	1.31609	Plet1os	0.504221	1.33044
10.8907	1.0438	1.31692	Nmi	0.0812628	27.6948
10.4135	0.838185	1.32093	Tyw5	0.249671	4.63514
10.1577	1.15493	1.32132	Bptf	0.155604	0.885839
11.31	1.0141	1.32429	1700023D09Rik	0.171417	2.03243
12.2044	1.1373	1.32617	Slc2a1	0.161671	19.8013
12.4804	0.806106	1.32688	Hcfc1r1	0.159581	180.957
10.5098	1.17684	1.32795	Cavin2	0.0176609	2.79494
12.9096	0.852786	1.33309	Mon1a	0.186419	27.4489
11.8286	1.08775	1.3376	Cyp4a32	0.198628	45.2514
10.8178	0.821749	1.33793	Adssl1	0.182495	33.1038
11.6229	0.90943	1.33813	Anp32a	0.139088	46.7562
11.8315	0.929711	1.33823	Fam193b	0.133597	35.1065
10.0935	0.958356	1.34235	Nat2	0.20207	0.470614
10.5112	1.12489	1.34514	Nek6	0.0736475	34.7086
10.143	0.97029	1.34518	Slc16a10	0.0817078	98.8136
11.6217	0.900335	1.3461	Esrp2	0.0901744	20.4531
10.0157	0.82991	1.34722	Rps6kb1	0.498439	0.797908
10.7974	0.951416	1.35039	Neil2	0.43784	0.498677
10.7082	0.939549	1.35173	Notch1	0.167641	9.10044
11.5064	1.18937	1.35701	Mms19	0.0166944	17.9462
12.8617	0.98558	1.36028	Wdcp	0.279492	2.55017
11.4191	1.0136	1.36082	Fbxw4	0.0458976	23.5529
10.019	0.848299	1.36101	Wtip	0.449644	3.03564
12.8475	1.11758	1.36139	Lmna	0.0411849	63.502
12.2599	1.00756	1.36182	Grhpr	0.0416526	830.043
10.0379	1.14492	1.36253	Ecd	0.00686292	40.8889
11.1188	1.1112	1.36303	AU022252	0.0679151	10.2162
10.0374	0.860762	1.36548	Nbdy	0.373459	3.47625
11.0333	0.922411	1.36925	Znhit1	0.134613	127.767
12.6206	0.970024	1.37843	Ptpa	0.160495	53.0676
12.4381	0.889855	1.38127	Calcoco1	0.205945	11.0596
12.1306	1.05915	1.38503	Etfb	0.0469349	645.75
10.5671	1.1938	1.38784	BC024978	0.0803653	3.07265
12.5858	0.865087	1.39316	Edem1	0.153305	93.2007
10.7248	1.05748	1.39326	Slc25a25	0.231212	146.584
11.1645	0.89022	1.39488	Cryz	0.0923856	151.262
11.8941	0.840318	1.39847	Mzt2	0.220272	55.87
11.9563	0.864827	1.39902	Tmem189	0.21819	9.83113
12.3016	1.02636	1.40112	Dgat2	0.0645584	970.316
10.2321	0.845867	1.4018	Serpinb6a	0.362442	11.9365
10.3719	0.957652	1.40192	Isca1	0.102432	15.1403
10.002	0.852585	1.40221	Adarb1	0.362328	4.68388
11.7319	0.84138	1.40254	Mpzl1	0.328136	6.56123
10.76	0.897476	1.40298	Zfp523	0.00363127	27.24
11.7586	1.02118	1.40327	Ttll12	0.0627607	11.8864
12.4782	0.832776	1.40524	Lppos	0.137859	93.1887
10.5701	0.93883	1.40811	Ehbp1l1	0.225001	6.12276
10.1652	0.907689	1.41102	Zc3h12a	0.26214	3.44829
10.3451	1.10614	1.41249	4933404O12Rik	0.0727361	2.17087
10.5459	1.17691	1.4146	M6pr	0.0152691	144.569
10.8924	1.09225	1.4185	Rad9a	0.109711	7.24683
11.1629	1.14676	1.41926	Ifi30	0.0499885	33.944
10.2426	0.952307	1.41985	Bcs1l	0.062426	18.3382
11.3084	1.08313	1.42349	Elf1	0.120252	8.96863
12.2448	0.971319	1.42579	Pigr	0.103527	1339.16
11.6593	1.16108	1.42681	Wbp1	0.0129375	128.974
12.8637	1.15979	1.42694	Wbp11	0.0499066	46.9509
12.4895	0.948071	1.42806	Tbrg4	0.087671	58.223
10.6344	0.822508	1.42963	Wipf2	0.316327	1.90232
10.3812	0.824761	1.43507	Bcas2	0.119713	59.3499
10.169	1.10305	1.43512	Mtfr1	0.0540343	34.4637
10.0266	1.02864	1.4397	Ccdc137	0.112927	7.4391
11.9576	0.881201	1.44028	LOC102631757	0.224818	9.14792
12.7783	1.07424	1.44355	Eci2	0.04328	282.539
12.9799	0.955486	1.44409	Scpep1	0.109131	57.7379
10.2276	0.825098	1.44645	F830016B08Rik	0.696704	5.07886
12.0136	1.11297	1.45093	Slc35b2	0.0584594	64.8693
11.7855	1.1157	1.45845	Cks2	0.110153	2.9416
11.4491	0.805525	1.46056	Atp13a3	0.16811	22.6009
12.0159	0.961115	1.46115	Ung	0.134765	6.75876
11.5455	0.936489	1.46253	Trpt1	0.12352	11.6615
10.6446	1.09628	1.46291	Mxra7	0.13118	4.2015
11.1122	0.981836	1.46355	Tafa5	0.216798	2.84338
12.2838	1.016	1.46478	Gpn1	0.13185	2.92748
10.7097	0.946401	1.46814	Fbxo7	0.0761837	33.146
12.0499	1.13529	1.4718	Crtc2	0.0337437	34.7945
11.6251	0.88867	1.47364	Eif3h	0.0853132	218.832
10.1526	1.01266	1.48308	Prpf4	0.258555	2.69458
11.0221	0.954049	1.48395	Hint3	0.105131	84.8837
12.6207	0.879397	1.48797	Stk11	0.094394	117.459
10.2037	1.09556	1.49686	Zfp874b	0.120376	0.97251
12.0107	0.982992	1.50014	Mpst	0.0856912	48.0066
12.0973	1.0176	1.5014	Poldip3	0.0372941	36.4328
10.6466	0.815567	1.50687	Rom1	0.330761	6.80585
12.0023	0.869782	1.51076	Upf1	0.281216	35.0054
12.9265	1.10135	1.51587	Ptar1	0.0546772	1.1125
12.3526	1.1484	1.51718	Cd163	0.0716244	8.68481
10.1188	0.823563	1.51968	Meis3	0.891695	0.516662
11.7777	0.954457	1.51973	Slc3a2	0.098657	48.974
10.774	1.02385	1.53219	Efemp2	0.0756645	5.07537
11.6344	0.977737	1.53287	Spen	0.0708416	21.8219
11.1633	1.05709	1.53541	Dph6	0.0379106	9.32025
11.5428	0.827026	1.53846	Ccbe1	0.861521	0.471332
12.3375	0.877452	1.53875	Ccn4	0.590101	0.743214
10.2016	1.03577	1.53993	Ndufb4	0.107802	114.257
10.5717	1.04011	1.54342	Tmem251	0.111591	6.51796
12.0843	0.986283	1.54443	Pqbp1	0.0729272	39.9374
11.7213	0.817443	1.54481	Tbx6	0.827344	0.810216
10.177	1.07347	1.54749	Mars2	0.17949	1.14779
11.1286	1.05578	1.5511	Tmem184b	0.105448	17.1944
10.9337	0.87803	1.55203	C030037D09Rik	0.274977	1.81034
10.3124	1.06353	1.55209	Wdfy2	0.44957	0.298142
10.4752	0.872894	1.55542	Impg2	0.593687	0.323383
10.0619	1.13847	1.55803	Pik3c2a	0.172869	9.17271
12.5865	0.820634	1.56232	1700096K18Rik	0.164429	4.40379
12.5318	0.802483	1.56251	Trappc9	0.610534	15.3982
10.7485	0.906884	1.56508	9930021J03Rik	0.594653	1.98045
10.1402	0.848716	1.56514	Sirt5	0.205113	25.2363
11.4234	1.09346	1.566	Gstz1	0.024868	958.119
11.7288	1.1408	1.56732	Rif1	0.132191	0.533384
12.2375	1.07496	1.5676	B3gat3	0.0412593	78.8841
12.3931	1.11832	1.56868	Ercc2	0.0365048	16.4189
10.8283	1.07133	1.57225	Bud31	0.0230261	69.7534
12.7547	1.0758	1.58614	Otub1	0.0987456	33.7036
10.2034	0.870095	1.58712	B3galnt2	0.253333	12.4224
10.027	0.868374	1.58907	Tyro3	0.800481	0.42717
11.6608	1.01558	1.59193	B930025P03Rik	0.5224	0.955434
11.1798	0.899603	1.59753	Gckr	0.0515369	326.783
10.6913	0.870963	1.60136	Zfp54	0.370051	0.709756
11.1237	1.13713	1.60417	Dlg5	0.0435172	4.34325
10.6078	0.902854	1.6042	Tesmin	0.410336	1.08016
12.3898	1.01462	1.611	Dennd1a	0.0865182	41.4232
11.0256	1.12299	1.61153	Ccnt2	0.1603	2.38994
10.9035	0.852889	1.61259	Dusp23	0.172802	57.3511
11.0457	0.920655	1.62018	Fblim1	0.26727	1.38304
11.3389	1.09436	1.62333	Ccdc141	0.165131	3.87474
12.7037	0.822024	1.62521	Ccdc71	0.291394	4.99234
10.7381	0.864603	1.62679	Peg10	0.167982	0.171979
12.274	0.909586	1.62848	Polg2	0.107512	10.579
11.6546	0.991095	1.63021	Clcn2	0.0834357	55.3501
10.1006	0.953301	1.6307	Bcorl1	0.242546	1.75281
12.5344	1.14612	1.632	Asgr1	0.0117976	888.348
10.9961	0.916425	1.63213	B3glct	0.311948	0.559576
12.3943	0.964422	1.63258	Acrbp	0.159803	5.66525
11.7967	0.927937	1.63322	Slc6a16	0.681073	1.1298
10.5884	1.06903	1.63382	Zdhhc12	0.092342	45.2024
11.0007	0.993271	1.63386	Slc22a7	0.0512275	47.5359
11.6952	0.907806	1.63439	Mapkapk2	0.114665	137.741
10.0807	1.04064	1.63455	Slc1a5	0.219117	3.16622
12.3417	0.800771	1.63601	Bbs2	0.391413	2.96275
10.2334	1.12752	1.63657	Usp38	0.0295371	23.1905
10.3248	0.902492	1.64172	Prkar2b	0.0288491	0.250405
12.9473	1.08841	1.64299	Tmem81	0.111681	1.06694
10.1543	1.05095	1.64871	Ptpn9	0.0863714	5.88796
10.2667	0.997369	1.65414	Tob1	0.163929	87.0432
11.4844	0.805616	1.66034	Sigirr	0.289301	16.7842
11.8029	0.86054	1.66247	Dmgdh	0.212107	778.693
11.2956	0.872092	1.66582	Ipo13	0.144906	15.1476
10.0165	1.04876	1.66605	Taf3	0.11905	2.26497
10.7992	1.18119	1.66941	Uhrf1bp1	0.0302011	17.6504
11.9784	0.855368	1.67063	Spg21	0.652162	1.17148
11.81	0.840944	1.67528	Adra1a	0.250622	0.856159
10.8963	0.976271	1.67989	Gm20324	0.125958	1.86864
11.7931	0.973904	1.68136	Lima1	0.0440634	29.6322
11.4535	0.968727	1.68527	1700037H04Rik	0.149001	16.6841
11.7014	0.807766	1.68576	Slc25a3	0.0738411	553.05
10.9776	1.09648	1.68653	Nbn	0.0667195	15.8852
10.4586	1.17389	1.68659	Iars2	0.0269814	39.4019
10.9572	0.968654	1.69409	Efl1	0.102793	11.398
10.661	0.945532	1.69652	Fam149a	0.128037	4.28899
10.3464	0.961653	1.69657	Mrpl43	0.0460504	131.337
10.1383	1.18258	1.69673	Zfp764	0.0384444	1.36636
11.9763	0.969681	1.69682	Scarb1	0.151135	329.131
10.0305	0.818624	1.69882	Rpl31	0.115157	561.668
12.1222	1.16874	1.69943	Sbf1	0.0193046	56.2086
11.4218	0.931782	1.7003	Fkbp10	0.340599	1.65245
11.3696	0.873925	1.70481	Coasy	0.0528372	152.383
11.6931	0.813392	1.70486	Gm12338	0.212254	4.97832
12.9979	0.871576	1.70614	Zswim3	0.43458	1.29727
10.7536	0.928736	1.71506	Ppara	0.171211	60.4618
11.2989	1.19436	1.71688	Ccdc28a	0.0484305	21.0753
12.3852	0.931168	1.71975	2210039B01Rik	0.414485	3.09681
11.3554	0.966622	1.72107	Amz2	0.0775695	6.57588
10.3931	1.14238	1.72423	Ubd	0.30193	0.846272
10.3995	0.801445	1.72667	Pcbp4	0.194507	20.2351
10.0301	1.17871	1.72817	Polr2h	0.0036725	14.1198
10.1712	1.09816	1.72958	Slc25a19	0.0280626	17.6291
11.8092	1.04769	1.73428	D11Wsu47e	0.156611	8.05208
11.7188	0.833565	1.73756	Psmd9	0.42768	5.26841
12.2284	0.984573	1.73892	Ybx3	0.0538591	48.6673
11.6231	0.918834	1.74103	Abhd11	0.14146	44.2986
12.5469	1.064	1.74532	Stard10	0.0413069	1768.54
10.0443	1.05044	1.74698	Cyp4f39	0.184413	0.57612
11.6785	1.1341	1.74878	Iqce	0.0712688	5.10489
12.3774	1.12211	1.75133	Fam173a	0.0255531	119.847
11.0179	0.818373	1.75293	Nin	0.51036	1.48322
11.026	0.985843	1.75324	Csde1	0.0582529	111.256
10.4785	0.814741	1.7534	Kdsr	0.645488	3.0682
11.0071	1.10377	1.75867	Mphosph6	0.110756	3.65275
11.0162	0.889334	1.76881	Tollip	0.077175	53.7071
11.2973	0.886659	1.77016	Arid3b	0.0740411	2.59461
11.0129	1.03442	1.77134	Lrba	0.0531004	23.6395
10.1912	0.932828	1.78165	Cep152	0.377245	1.81066
10.0385	0.917016	1.78534	Herpud2	0.0868382	14.6431
11.7611	1.05571	1.78859	Rps3a1	0.0273721	516.47
10.2026	1.0165	1.7919	Msi2	0.0998327	8.97716
11.1177	1.03779	1.7974	Snrpg	0.0970234	37.4874
10.1253	1.18578	1.80311	Cdca3	0.0600161	2.00101
11.3348	0.826355	1.80377	Agxt	0.194497	1070.83
10.238	0.991416	1.8075	Npr1	0.0553829	17.3294
11.5906	1.0771	1.81002	Mettl17	0.0485074	19.6904
12.2756	0.896972	1.81117	Gbf1	0.160818	117.808
11.117	1.0798	1.81183	Aktip	0.0615034	6.72243
12.411	0.822973	1.81359	Pin1	0.114642	60.3572
10.3877	0.869722	1.81474	Yeats2	0.178962	6.76074
11.3226	0.913826	1.81587	Dusp1	0.400234	24.4603
11.992	0.935851	1.81608	Ankra2	0.0923825	11.4584
10.2579	1.10162	1.81665	Atp5c1	0.0222635	545.708
12.7421	0.816076	1.81751	Scly	0.149841	185.718
12.3402	0.902896	1.82373	Nabp2	0.117769	54.4424
10.8805	0.803512	1.82516	Ggnbp2os	0.159242	14.0381
11.5518	0.978869	1.82522	Mtmr14	0.114363	25.1648
11.8664	1.04773	1.8278	Snx25	0.080877	12.8204
11.3452	1.19315	1.83044	Zc3h4	0.0144636	19.5891
11.5225	0.894309	1.83094	Rdh16	0.273751	35.194
11.8714	1.07155	1.83462	Gpt	0.0615704	448.396
12.0176	0.885507	1.83512	Ppp1ca	0.213257	240.062
11.2305	1.04242	1.83768	Ntm	0.196058	0.738316
10.5309	1.04124	1.84085	Fam219a	0.244694	1.62011
11.4599	0.910423	1.84541	St6galnac6	0.12713	54.1339
10.2082	0.809752	1.84791	Fmo1	0.150231	124.336
11.3894	1.06784	1.85092	Isoc2b	0.0710597	46.3656
12.2167	1.05402	1.85416	Elof1	0.0471022	73.1221
11.8356	0.826839	1.85454	Hpd	0.170195	3196.43
10.0101	0.977355	1.8548	Lrrc20	0.185836	2.85335
11.4068	1.07557	1.85594	Rufy3	0.0663565	17.2127
10.5381	1.01656	1.8584	Ropn1l	0.0819191	44.6066
10.294	0.890446	1.86023	Lias	0.483743	1.45553
11.2268	0.96268	1.86399	Apol7a	0.138617	96.9293
12.0031	0.884678	1.86629	Foxk1	0.201757	17.8254
10.8772	0.822172	1.86834	Sall1	0.214111	8.40399
11.2043	1.05538	1.87095	Phox2a	0.120602	0.112869
12.3281	0.94631	1.87775	Gstt2	0.307484	24.4066
10.0513	0.964439	1.88182	H4f16	0.396764	0.444632
10.423	0.826136	1.88903	Kmt2a	0.266265	7.08182
11.967	1.17005	1.8942	Ptpn6	0.0278499	21.5584
12.0193	0.969479	1.89442	Cluh	0.0537306	360.164
10.3081	1.14703	1.89812	Acap3	0.118638	5.98499
12.514	0.912493	1.89903	Gls2	0.10994	440.463
10.6009	0.836065	1.90063	Zfp236	0.215921	3.0174
11.7638	1.11698	1.9011	Slc15a4	0.0170851	31.0678
10.3807	0.853641	1.90611	Fahd1	0.130949	63.0057
11.1486	1.00912	1.90919	Slc2a4rg-ps	0.0968477	7.25054
10.3652	0.933957	1.91135	Maea	0.0648838	48.6283
10.8138	0.909129	1.91465	Neb	0.240636	13.1866
10.3103	0.887123	1.91603	Mamdc2	0.465703	0.987396
10.6738	1.08399	1.91791	Tusc1	0.0417644	7.59896
10.6441	0.995965	1.9228	Notch3	0.118848	2.60884
10.0494	0.89705	1.92314	Fbln2	0.711985	0.887993
10.5588	0.947776	1.92473	Mdm1	0.223184	0.738486
10.0647	0.836753	1.92887	Tigar	0.312989	8.25619
10.5896	0.912833	1.93094	Mzf1	0.524464	0.501522
11.475	1.17399	1.93488	Atg9a	0.00640522	112.42
10.2392	1.13835	1.93643	Ptcd1	0.11808	13.465
11.8785	1.0816	1.93954	Mcu	0.0901956	23.7751
10.4975	1.0907	1.94384	Gstk1	0.0629777	397.881
10.3378	0.892437	1.94639	Ppp4r3a	0.163086	30.0466
11.8522	0.982513	1.95334	Col18a1	0.0944668	1113.86
11.707	1.07466	1.95506	Plekhg3	0.107009	15.2964
10.0945	0.934612	1.95536	Rcor3	0.130269	2.77486
11.8891	0.99781	1.95586	Selenoo	0.0644309	103.698
12.2662	0.894105	1.95801	Nup188	0.0979477	9.76788
10.1549	0.985523	1.95874	Abl2	0.180726	7.66211
10.5228	1.03517	1.96012	A430035B10Rik	0.192757	1.42314
11.8998	0.875195	1.96048	Rdh5	0.153604	63.7872
12.0004	0.902912	1.96229	Septin9	0.181492	33.8478
11.6273	0.864396	1.9654	Bco2	0.173445	23.7312
12.6869	1.08831	1.96577	Eif4a3	0.0456645	72.5241
10.7518	1.04441	1.97206	Zfp397	0.371196	1.05723
12.1599	0.870787	1.97498	Dhrs4	0.0695909	232.029
11.223	0.938601	1.97549	Lrrc61	0.174468	6.42147
12.4602	1.06903	1.97921	Sympk	0.0420966	50.9961
10.2752	1.00477	1.98028	Ttc3	0.121848	7.48451
10.4032	1.02498	1.98537	Nrp2	0.0762026	5.70203
12.1453	1.09609	1.9887	Acadvl	0.0484352	505.163
12.8251	0.864948	1.99354	Car11	0.786979	0.893263
11.0663	1.06851	1.9936	Adamts15	0.31816	0.498541
10.073	0.991326	1.99422	Gm38560	0.246586	0.768343
11.4917	1.0888	2.00175	Cables1	0.271705	0.781863
12.3198	1.14628	2.00206	Med18	0.359827	1.71272
11.3576	0.937973	2.0089	Gm5512	0.483417	1.46912
11.2469	0.822439	2.01027	Dmac2	0.24365	47.037
12.8954	1.02457	2.01346	Oxa1l	0.138716	9.50502
10.5637	0.941936	2.01983	Abcf1	0.0890961	84.6914
10.189	1.02306	2.02743	Mex3c	0.0904009	1.66275
10.8917	1.15532	2.03211	Gm20544	0.132755	4.44213
10.4598	0.838069	2.03723	Herc3	0.426516	2.02816
12.149	0.996255	2.03724	Sbk1	0.19471	24.3263
10.8623	1.0399	2.03966	Ndufaf2	0.0543777	48.8473
12.2742	0.95941	2.04369	Ppa2	0.085043	72.8789
12.3711	1.05748	2.04689	Acbd4	0.0542216	95.3739
10.0022	0.831167	2.04894	Nt5c2	0.333549	1.52562
10.0571	0.878268	2.05058	Gpalpp1	0.215498	13.7843
10.664	0.85243	2.05084	Mtr	0.236655	2.0337
11.7311	0.987447	2.05398	Tex10	0.110674	5.94613
10.334	0.834831	2.05716	Anapc13	0.0711459	212.504
10.3016	0.965859	2.05972	Hamp2	0.134298	187.487
11.518	0.883967	2.06116	Acyp1	0.0867514	27.3185
11.0883	1.04811	2.06389	Slc25a24	0.160536	0.586152
11.3387	0.894928	2.06609	Chd3	0.0762729	71.0667
11.8712	1.03238	2.0663	Alg14	0.213126	3.79265
11.2358	1.02638	2.07434	Prkaca	0.0457653	141.137
11.5495	1.18134	2.07884	Phka2	0.0441372	23.9823
12.06	0.972719	2.08213	Ncln	0.0446331	137.741
12.0982	1.1023	2.08321	Tk1	0.0574503	28.9645
11.1107	1.15086	2.09213	Arhgap10	0.129334	5.78553
10.2018	1.14552	2.09288	Znrd1as	0.0815651	11.6784
12.7686	1.01989	2.09336	Polr2f	0.059358	116.441
12.5838	0.809976	2.09511	Hnrnpu	0.408277	1.40952
12.4648	0.905122	2.09788	Kng2	0.133353	298.85
11.2961	0.870723	2.09797	Cmbl	0.230615	181.578
10.5088	0.882354	2.10406	Napg	0.210638	13.9663
10.3126	1.09456	2.10515	Wtap	0.260551	0.934914
11.594	1.05119	2.10772	Pomt1	0.0304749	24.8613
12.3801	0.978266	2.10818	Nmral1	0.208621	13.8807
12.9876	1.0439	2.10891	Odf3b	0.163331	39.6627
12.064	0.932875	2.11205	Pold2	0.146668	20.6898
11.1543	1.01366	2.11746	Carmil1	0.0985876	14.4782
11.8132	0.945385	2.12299	Ncald	0.206483	12.6488
11.3972	1.00629	2.12498	Tmem260	0.0284901	18.753
11.3522	0.950628	2.13428	Arl14ep	0.182358	9.74563
11.4919	1.17373	2.13744	Slc27a5	0.0606095	1520.22
10.3288	1.06677	2.1386	Tmem164	0.0804036	5.81162
11.5627	1.09499	2.13898	Adamts10	0.0540111	3.94268
10.0901	0.969659	2.14302	Sult1a1	0.356565	266.612
11.8968	0.955926	2.14319	Cradd	0.131914	26.1585
10.3093	1.03726	2.14693	Ceacam2	0.35586	1.84709
10.6611	0.870848	2.15743	Sult2a8	0.299112	28.4667
10.9002	1.06283	2.1596	Rrp7a	0.025508	10.746
11.7853	1.17667	2.16049	Tmem63b	0.0265303	85.8773
10.6513	0.986788	2.16156	Eif3e	0.219679	3.1266
12.1857	1.05336	2.16484	Rnf167	0.0661759	38.9308
10.7246	0.822105	2.16544	Commd4	0.0553424	71.6837
12.2723	1.11234	2.16564	Yif1b	0.0334051	67.6983
10.9646	0.824679	2.16695	Msto1	0.177345	13.5832
12.8816	1.04785	2.16968	St3gal4	0.0878311	32.3091
11.5241	1.07831	2.17195	Sphk2	0.0630096	88.5207
11.5875	1.03038	2.17279	Cyp4f15	0.0709439	279.625
11.2165	0.901776	2.17596	Fbxl12	0.224532	8.4466
11.4095	0.910737	2.1766	Fah	0.0734142	1613.84
10.0448	1.1484	2.17955	Grhl1	0.111943	0.977013
12.3855	0.891553	2.18978	C030006K11Rik	0.112315	60.1186
11.7665	1.09716	2.19113	Fcgrt	0.0337938	155.571
10.3375	1.11744	2.19997	Rpl17	0.0135034	615.136
11.1233	0.852907	2.20204	Asb2	0.38032	5.3557
10.0905	1.15612	2.20904	Upp1	0.123635	1.67845
11.8985	1.01872	2.2126	Tcn2	0.112095	98.8157
10.1933	1.18913	2.21349	Bcar3	0.0134827	49.854
11.9851	1.18533	2.21415	Wdtc1	0.0702797	156.177
11.0789	0.93297	2.21747	Hnrnpc	0.0613506	19.8288
11.5332	1.0995	2.22185	Stard8	0.0715157	5.52869
12.6762	1.0329	2.22566	Eef2kmt	0.0719366	11.7105
10.9479	1.11807	2.22861	Fcna	0.0895861	36.5494
10.7874	0.909613	2.22931	Epb41	0.0831007	55.9638
11.4193	1.09319	2.2308	Pced1b	0.201636	1.29875
11.2408	1.13049	2.23142	Cfap410	0.0521471	7.89205
11.4851	1.19147	2.23436	Xrcc3	0.0710344	3.43459
11.4073	0.890108	2.2346	Proz	0.141342	175.975
12.6816	0.931	2.23653	Nrip1	1.00529	0.525217
10.3865	1.02977	2.23773	H2-L	0.16687	1.01883
11.6393	1.13614	2.24098	Hoxb5os	0.113	0.108248
11.9486	0.938123	2.24258	Aup1	0.0243705	234.882
12.2017	0.930145	2.24514	Dgcr2	0.0937934	69.5311
10.8319	0.997705	2.24745	Relch	0.103668	4.77901
12.5911	0.88359	2.24776	Tm6sf2	0.34462	34.7944
11.8438	0.850629	2.24947	Rcsd1	0.280494	1.92009
10.037	0.941439	2.24949	Hyal2	0.0796529	76.9832
12.1118	1.00946	2.25109	Efcab2	0.153587	5.02221
10.4295	1.05935	2.25306	Heca	0.0253629	2.18588
10.3559	1.04688	2.25767	5830444B04Rik	0.392798	0.559427
11.336	0.984487	2.26087	Adcy7	0.245246	0.810561
11.0322	1.18735	2.26214	Ube2u	0.128825	1.52761
10.5065	1.10774	2.26505	Acot1	0.624242	32.8526
11.4973	0.96344	2.26887	Ddrgk1	0.0681176	244.663
12.9121	1.1822	2.27009	Ppm1g	0.0347137	61.3668
10.9019	1.05571	2.27192	Emc9	0.0635537	54.0796
11.7076	0.882435	2.27358	Cenpm	0.586825	7.85573
11.8797	0.922564	2.27664	Rxrb	0.120387	33.1511
10.974	0.954709	2.27815	Mtarc2	0.0596389	1007.53
12.279	1.04176	2.27909	Nop53	0.0625817	127.259
10.337	0.9405	2.28058	Grb14	0.129959	75.8556
12.065	0.928856	2.28278	Bad	0.0956676	34.7367
11.7542	0.969074	2.28708	Nrgn	0.133394	9.6666
12.8054	1.09015	2.28813	Cideb	0.0485072	459.283
10.451	0.850234	2.28956	Mthfs	0.243878	34.4648
11.1936	0.980308	2.29899	C1qa	0.0642275	59.024
10.972	1.10054	2.3002	1700113A16Rik	0.0690921	6.35301
11.7413	1.01179	2.30182	Pdzd8	0.309794	1.70276
11.9398	0.979617	2.30273	Slc22a5	0.108662	3.99841
11.3159	1.0842	2.30367	2210016L21Rik	0.0356403	14.7971
12.6742	0.810093	2.30555	Muc1	0.509242	0.637834
12.2511	0.804574	2.30639	Ash1l	0.1247	14.4687
12.5673	0.99292	2.3079	Snx33	0.148459	10.1664
11.8898	1.12587	2.31021	Llgl2	0.0281674	37.3932
12.3564	1.03638	2.31176	Acad10	0.0343417	29.6755
11.887	0.823099	2.31219	Particl	0.16486	4.93901
10.9304	0.929925	2.31663	Hdhd2	0.108464	29.4588
10.8153	0.922265	2.31696	Safb2	0.0791441	38.485
12.739	1.0115	2.31921	Polr3c	0.0973311	4.67869
11.7745	0.848011	2.32329	Gns	0.109293	127.228
10.1484	0.83514	2.32955	Snhg6	0.213153	29.6912
11.6273	1.14469	2.3383	Telo2	0.0714245	11.6429
11.6568	1.17991	2.34891	Tmem214	0.0180106	84.2473
11.0853	0.950013	2.35219	Nit1	0.0379854	97.1684
10.1269	1.1829	2.35256	Fgfr4	0.0260873	18.9505
10.351	0.978706	2.35601	Nfatc3	0.0833659	29.8233
10.1571	0.954058	2.35698	Ago4	0.193316	3.20849
10.7154	0.987319	2.35813	Tfam	0.0571422	10.444
12.8057	1.00134	2.36299	Fntb	0.136712	9.16564
10.6729	1.1733	2.36653	Lama1	0.0533443	3.99905
12.1202	1.12094	2.36901	Bckdha	0.0586827	386.974
10.3963	0.965059	2.37071	Mtor	0.0649507	45.9351
10.5187	0.862625	2.37335	Ppcdc	0.161576	16.9981
10.4484	0.962922	2.37645	Nudt9	0.0440105	81.8772
11.9191	1.04498	2.37799	Plxnb2	0.0754777	188.267
11.543	0.982403	2.3846	S100a13	0.1072	108.149
11.3451	0.827784	2.38672	Ndufab1	0.149257	151.348
11.6114	1.04937	2.38734	Agtrap	0.211357	1.84065
12.8242	0.807866	2.38808	Sorbs3	0.38238	5.27413
10.0057	1.06644	2.38814	Cd22	0.427474	0.600476
12.8028	1.09704	2.39096	Epas1	0.0344367	124.467
10.3979	1.05127	2.39147	Ppp1r18	0.172543	3.786
10.089	1.10042	2.39305	AI987944	0.0677993	8.5909
10.1771	0.965733	2.39339	B230307C23Rik	0.0669071	2.8894
11.3666	0.913864	2.3936	Slc25a34	0.623787	3.08465
10.3512	0.945742	2.39492	Islr	0.217797	4.19485
11.0298	1.14243	2.39517	Mindy2	0.0267488	7.06014
10.5731	0.876135	2.39529	Rpl14	0.121622	703.401
11.114	1.12635	2.39872	Rock2	0.0801585	4.36898
10.088	0.990647	2.4005	Tesc	0.0412033	1.24885
12.0448	0.960682	2.40279	Mlxip	0.201904	1.79746
10.6444	0.918222	2.40307	Ccl27a	0.0900484	30.4072
11.2401	0.834185	2.41051	Acad12	0.600537	3.35967
12.0094	0.86824	2.41924	Cda	0.361294	19.2279
11.0714	0.898504	2.42035	Cdk4	0.0973347	63.4223
10.0719	1.00549	2.42137	Nelfcd	0.0414348	46.1235
10.7098	0.857136	2.42312	Dhrs7b	0.0862667	71.2368
12.4249	1.01271	2.42485	Slc39a1	0.0742131	80.0123
12.5376	1.03089	2.43026	Ints11	0.0396134	27.063
11.2446	1.03018	2.43178	Dnlz	0.0421394	15.2196
11.8627	0.802528	2.43315	Lpgat1	0.117273	55.2774
11.961	0.949979	2.43381	Hpn	0.0993576	298.961
11.8189	0.93714	2.43608	Fam169b	0.140807	18.4511
11.6128	0.899677	2.43763	Abhd1	0.344343	4.17876
12.7064	0.838664	2.43993	Cel	6.34191e-05	0.290943
11.7701	1.14041	2.44036	Chst11	0.170187	0.145343
11.0322	0.901294	2.44098	Syt11	0.345633	1.93339
11.0515	0.948025	2.44191	Atrn	0.131326	48.9035
10.5808	0.978628	2.44231	Cyp4a14	0.880811	92.5451
12.5184	1.00826	2.44262	Taf1d	0.297129	3.17814
11.5437	0.82883	2.44829	Cenpv	0.216426	46.1835
10.3468	1.17435	2.44898	Abcf2	0.0176685	7.87366
10.2198	1.07868	2.45029	Idh3a	0.0546895	64.3551
10.7347	0.980722	2.45271	Rab4b	0.0464307	44.7733
11.5333	1.01438	2.45397	Ubn1	0.0668437	28.7751
11.4981	1.02348	2.46105	Dnajc17	0.145574	4.0221
11.8777	0.967523	2.46392	Mmp14	0.0481927	16.5192
11.9482	0.96958	2.46781	Tmem265	0.0625004	6.35742
10.4502	1.01398	2.46824	Prlr	0.0882087	6.87926
10.3618	1.07394	2.4698	Slfn5	0.13044	0.814704
10.7756	0.859997	2.47271	Rsrp1	0.158798	154.558
11.9405	0.952997	2.47523	Dpys	0.108027	258.398
10.7382	0.907347	2.47543	Txnl4b	0.133266	15.6868
11.8951	1.02126	2.47827	Maz	0.108001	7.43382
10.8512	1.04443	2.48293	Mlph	0.232178	0.485901
11.4851	0.918743	2.48425	Nr1h2	0.0843806	44.2263
10.4544	0.914169	2.48648	Gm32511	0.441216	0.316548
11.3187	1.09271	2.48785	Prok1	0.148078	11.5493
10.284	1.16163	2.4895	Stx17	0.0336758	12.3176
10.2459	0.819078	2.49542	Rab30	0.707145	3.80585
11.8627	0.968098	2.49777	Mrps17	0.0263595	108.629
10.0449	1.00221	2.49778	Coa4	0.119535	10.5906
11.8045	0.861147	2.49894	Cyhr1	0.157855	66.6774
12.5056	0.960665	2.50071	Aoc2	0.164323	1.56224
10.1131	1.09658	2.50828	Mbd6	0.0467709	22.7591
10.736	1.08572	2.51021	Clic1	0.00288309	27.1578
11.7175	0.915992	2.51082	Sec22c	0.152132	7.51145
11.88	1.0291	2.51315	Dph1	0.107185	32.777
11.6877	0.89071	2.51557	Txnrd2	0.10911	56.634
10.2128	0.97781	2.5231	Gm9828	0.254116	0.721425
10.6105	1.05715	2.5257	Tamm41	0.0659728	8.53519
12.1405	0.911944	2.53099	Rpl36	0.058257	1255.91
11.1	1.07854	2.53769	Pdxdc1	0.0344806	69.0982
10.2567	1.10127	2.54556	Carns1	0.145066	1.19459
11.1273	0.845381	2.54595	Foxk2	0.218287	3.23769
10.3192	0.942003	2.55569	Nfkb1	0.0621006	14.7018
11.8753	0.988588	2.55907	Ext1	0.0683601	55.849
10.2679	0.919919	2.56126	Mtfr1l	0.0496213	132.819
10.4048	1.08365	2.56429	Mir7078	0.205176	1.29232
12.2295	0.813236	2.56696	Psmg4	0.162372	47.6846
12.0425	1.07856	2.56964	Ube2m	0.0412443	105.544
11.373	1.06881	2.57261	Sardh	0.060186	619.872
10.9671	0.989098	2.57271	Mcl1	0.0817672	66.8475
10.0451	1.1584	2.57292	Ccdc88b	0.00137618	1.45725
11.7622	0.856208	2.58347	Safb	0.311482	22.5373
11.4544	1.11268	2.58513	Pde4c	0.0727417	7.40689
12.2252	1.01769	2.58706	Ppil2	0.0262224	50.1371
11.4041	1.06271	2.59126	Sgsm2	0.0725224	16.3246
12.2889	0.901239	2.59918	1110002L01Rik	0.362454	1.81222
11.7709	1.01852	2.59992	Gpc4	0.0509964	52.6608
10.4477	1.1072	2.60773	Nit2	0.0271546	201.159
12.1833	0.951304	2.60951	Cog1	0.0888049	14.5413
11.5569	1.17906	2.61087	Eif2b2	0.012182	31.7564
11.2124	0.825028	2.614	Bhmt	0.202428	4289.7
11.6344	0.958198	2.62087	Lamtor4	0.040728	159.058
12.0925	0.869467	2.62234	Cyp2d26	0.166617	1191.15
10.3207	1.14631	2.62301	Clec1b	0.0966957	5.25665
10.0709	1.08066	2.62368	Spg7	0.00822127	58.0625
10.2922	0.898522	2.63101	Zfp637	0.125349	24.8182
10.6377	1.03867	2.63104	Susd6	0.0168949	34.0209
10.2694	1.07961	2.63574	Mbl2	0.0976972	802.57
11.5462	1.09389	2.64047	R3hdm4	0.0266725	31.7173
12.5292	1.1699	2.64461	Ripor2	0.589109	0.379483
12.5293	1.03573	2.64463	4833411C07Rik	0.0927944	19.4885
11.7634	0.970189	2.64912	Park7	0.0910848	357.132
10.8059	1.18421	2.65365	Ifitm10	0.206801	0.601614
11.6418	1.19133	2.65773	Clba1	0.0335968	1.15564
12.6355	1.06472	2.65814	Prss36	0.0405738	16.044
11.8907	0.936473	2.66155	Fau	0.119178	456.236
11.59	1.00946	2.66173	Chst12	0.295365	1.12345
12.5474	0.910067	2.66321	Gfer	0.114582	35.2455
11.4932	1.01694	2.66336	Acsf3	0.0638961	49.4784
11.21	0.960533	2.67271	Trarg1	0.0886397	0.415031
10.3266	0.995915	2.67522	Nxn	0.00332781	2.84735
11.9989	1.0502	2.67717	Igfbp2	0.13843	946.729
11.5384	0.8586	2.68003	Mpnd	0.141875	128.556
10.6475	0.915306	2.68257	Lpxn	0.237123	1.01512
11.7538	1.10088	2.68392	Cdk10	0.0197629	44.8957
11.0731	1.02672	2.68564	Sec16b	0.034634	93.4888
11.874	1.12555	2.68844	Aimp1	0.0118524	81.4114
12.1748	0.920274	2.69406	Chka	0.121774	94.4019
10.3793	1.00043	2.69715	D330023K18Rik	0.0710461	9.96962
10.133	1.00386	2.69846	Ankrd49	0.188225	2.38879
11.0814	0.991296	2.69937	Igsf21	0.251971	0.674235
12.5745	1.16002	2.70135	Kdm5d	0.0486751	6.17618
11.3885	1.15583	2.70559	Psd	0.0671745	0.849172
11.0034	1.04688	2.70946	Fndc10	0.251025	1.62725
11.3869	0.996483	2.70977	Tmub2	0.0605491	38.6407
12.3292	0.948789	2.71446	Dkc1	0.176451	11.0974
12.949	0.953916	2.71732	Taf6	0.185405	25.6143
11.588	1.01112	2.72066	C730014E05Rik	0.0853034	45.0163
11.4466	1.15327	2.72561	1600014C10Rik	0.0378353	68.3901
11.6658	1.01717	2.72626	Rarres2	0.0532842	1634.5
10.8023	1.09161	2.72673	Fktn	0.131851	4.4883
11.0863	1.05489	2.72689	Dcp1a	0.0709503	6.01156
10.0341	0.842188	2.72806	Akap11	0.193989	15.9194
10.5176	1.1717	2.72839	Hadha	0.0363957	304.674
10.4287	0.849272	2.72946	Axin2	0.277275	16.2362
10.0422	1.01725	2.73052	Tle1	0.0864739	47.2503
10.0553	1.02937	2.73174	Mgst3	0.124641	5.17136
10.6025	0.998072	2.73774	Phb	0.0520956	112.187
11.543	1.1108	2.74064	Asb7	0.178378	6.17896
10.896	0.963549	2.74677	Pdp2	0.132012	27.545
11.7627	1.13705	2.75033	Uqcrc1	0.0356928	324.87
12.5539	0.808498	2.75148	Supt16	0.425827	4.7255
11.2057	1.06165	2.75424	Ly6c1	0.114642	1.77028
11.7779	0.970489	2.75677	Arpc1a	0.0471452	76.3394
10.0911	1.0749	2.75724	Bahd1	0.0507148	13.2525
10.215	1.11388	2.7596	Cdk19	0.0766439	2.77862
10.4936	0.955179	2.75965	Aifm3	0.270304	7.39343
10.4549	1.04528	2.75995	Nynrin	0.290804	0.591154
11.7618	1.09945	2.76578	Ctdnep1	0.0474589	44.2467
12.5158	1.11792	2.76659	Tgm1	0.147892	0.458491
11.3091	0.990519	2.76678	Igf2r	0.100855	25.8412
11.5774	0.914521	2.76988	Lman2	0.19929	164.394
11.6605	0.943307	2.77446	Borcs5	0.0867364	27.8728
11.2479	1.15577	2.77609	Cyp2e1	0.0532876	5259.66
12.2955	0.900274	2.77651	Map3k11	0.129529	23.5069
11.7799	0.949846	2.77751	Ampd3	0.211522	0.642822
12.4522	0.94196	2.78343	Tmem250-ps	0.0773247	96.5746
10.7153	0.854681	2.78507	Ranbp10	0.180145	96.2167
11.9061	0.881673	2.78744	Mia2	0.0765024	241.081
10.6688	0.882996	2.79102	Dmap1	0.122733	26.6798
11.2873	1.12585	2.792	Hpcal1	0.0496703	9.54628
10.3213	0.817391	2.80119	Eif1	0.112035	316.435
11.0099	1.05429	2.81212	Ccrl2	0.118955	1.32289
11.1795	0.812267	2.81754	Ptbp3	0.439008	2.1634
11.1638	0.964332	2.81781	Slc22a1	0.0659217	552.328
10.9421	1.08618	2.81832	Nelfa	0.0418098	19.8373
11.7114	0.915354	2.81881	Pcsk5	0.18785	11.786
12.2741	1.02496	2.82225	Trappc12	0.0473326	29.9343
10.6375	0.9153	2.82666	Acot2	0.293069	3.44184
10.3061	1.05757	2.83065	Agmat	0.0597104	220.869
11.5537	0.927487	2.84548	Nub1	0.0963204	35.6675
11.0473	0.894754	2.84757	Gcat	0.108657	243.049
11.1048	0.988415	2.85746	Usp30	0.126332	17.3439
11.5275	1.00084	2.8584	Zscan21	0.0657632	20.4005
12.7918	0.93238	2.8604	Rnh1	0.0391169	200.043
10.2115	1.03675	2.86274	Slc10a1	0.0853759	467.559
10.1212	0.928176	2.87502	Immp2l	0.0171063	139.952
12.1441	0.961562	2.87882	Taf1a	0.288547	6.0663
10.0269	0.972216	2.88154	Supt4b	0.296273	1.82412
11.9608	1.07452	2.88193	Cops6	0.017373	131.426
11.7193	1.04205	2.88309	Tmem150a	0.0632093	283.969
11.0221	0.924675	2.88444	Fgf1	0.200751	34.8516
12.0332	0.882873	2.89077	Pccb	0.0506918	236.74
12.3005	1.08321	2.89295	Bag6	0.0304597	107.427
12.8156	1.03613	2.90581	Cpsf4	0.143016	17.4775
10.3121	1.06161	2.90684	Med10	0.0462012	33.1031
11.0845	1.09946	2.90956	Cyp2b9	0.37141	1.39093
11.4277	1.14913	2.9214	Slc22a18	0.00367678	181.534
10.3464	0.89644	2.92442	Slirp	0.272728	1.35729
11.674	1.11091	2.92451	Slc38a3	0.0206667	1631
11.9199	1.03214	2.92604	Ino80b	0.0874699	24.2805
10.7188	0.940369	2.92707	Ormdl3	0.111406	181.646
11.2439	0.897312	2.92751	Mpdu1	0.0987663	127.451
11.479	1.13922	2.92839	Tmem102	0.0545361	12.3521
10.3526	1.10611	2.9294	Dhx16	0.0305353	31.5889
10.1755	0.986242	2.93169	Rpl11	0.0372417	930.494
11.3664	0.941007	2.93649	Mafk	0.117755	4.16716
10.1214	1.16752	2.94041	Slc22a13b	0.167066	0.561621
10.7452	0.996197	2.94376	Gja4	0.0829949	5.54153
10.1035	1.17491	2.95057	Sbf2	0.0161429	15.7251
12.2066	0.871244	2.96208	Asgr2	0.0484003	654.376
12.5551	1.00875	2.97554	Srm	0.109998	110.727
11.4274	1.05276	2.97921	Arnt	0.0790643	18.6439
12.2446	0.942732	2.98126	Pomt2	0.111632	7.78689
11.7011	1.06309	2.98127	Marf1	0.0762904	25.021
11.5336	1.02217	2.98299	Spout1	0.092591	18.4527
12.8377	0.802209	2.99178	Rab5c	0.565311	75.6743
11.4186	0.914797	2.99216	Src	0.123068	15.3837
11.8193	1.0995	2.99655	Pias4	0.0327475	9.22787
11.0606	1.09683	3.0029	Ndufs7	0.0548244	302.872
10.1095	1.05575	3.00619	Mogat1	0.201683	0.750521
12.8938	0.944226	3.02301	Timm10b	0.055813	128.71
11.9344	1.08109	3.02507	Pde6c	0.256587	1.06374
12.7612	0.975232	3.03296	Eif4e	0.310978	1.33702
11.2281	0.99528	3.03326	Cd14	0.183467	1.9942
11.5955	0.855715	3.03455	Madd	0.113656	28.9753
10.1496	0.833219	3.0361	Unc119b	0.111649	28.4287
12.1352	1.04389	3.03732	Mea1	0.0565291	50.9077
11.047	1.14472	3.0418	Arap1	0.0419487	51.8307
12.3504	1.05691	3.0427	Ndor1	0.118283	10.4671
10.5674	0.805369	3.0433	Brap	0.189116	134.111
10.1447	1.05409	3.04623	Epha1	0.0192644	15.2949
11.9012	0.970577	3.04682	2010320M18Rik	0.114358	20.2776
10.6465	0.986032	3.05001	Ect2	0.575024	0.709704
11.7103	1.05572	3.05265	Rbfa	0.0324643	76.1586
11.4323	0.929635	3.05731	Kdm6b	0.14804	14.3598
10.5323	0.976717	3.06055	Adamts6	0.771924	0.376714
11.5105	1.05735	3.07661	Eri3	0.0527616	47.9309
11.7791	0.999253	3.07743	Supv3l1	0.0653834	20.043
10.8648	1.07331	3.0839	Cenpl	0.0347433	5.05295
11.625	1.09589	3.08593	Mtg2	0.0617061	23.1109
10.7126	0.894497	3.09117	Acot3	0.893249	0.886374
12.1678	0.883926	3.0944	Hnf1a	0.20155	56.0256
11.9046	1.01282	3.09734	Adm	0.271661	0.797248
11.0493	0.999489	3.1012	Echdc3	0.0604156	151.628
11.0302	1.0811	3.10892	Gm5617	0.0224707	119.149
11.1754	0.946733	3.10936	Acnat2	0.362366	36.4228
11.5555	0.940268	3.11536	Gga1	0.111743	33.7388
10.3939	1.10747	3.11821	1110019D14Rik	0.076399	0.754514
10.5808	1.00186	3.12011	Zwilch	0.296127	0.90705
10.6823	1.15415	3.12083	Stx2	0.0455901	13.6881
12.6934	1.19887	3.12242	Narf	0.0315059	1.75775
10.6017	1.05154	3.12436	Josd1	0.0717458	39.8881
12.0599	0.867458	3.12728	Lat	0.652828	0.724859
11.8465	1.13355	3.12909	Coq2	0.0189479	45.9948
11.3986	0.808833	3.13115	Glt8d1	0.298004	4.88381
12.346	0.94538	3.13133	Sec31a	0.0505719	130.431
11.7892	1.15653	3.13895	Fam234b	0.00426541	26.9569
10.1636	0.929758	3.14736	Marchf8	0.0831496	85.4966
11.2567	0.982967	3.14814	Nr1h3	0.0753456	127.233
11.6372	0.959069	3.15019	AI463170	0.251859	5.89129
11.8395	0.849879	3.15052	Sin3b	0.0730913	91.0766
12.0287	0.884219	3.15126	Creb3l3	0.112902	447.694
11.6587	0.924285	3.15265	Copz2	0.136734	21.6668
11.667	0.963148	3.15511	Cdk16	0.0923567	23.7873
10.131	1.14391	3.16811	Polm	0.0273506	3.88895
11.7257	0.811821	3.16906	Kcnn2	0.273289	23.6586
11.9551	0.842742	3.16941	Phyhd1	0.123899	156.108
11.2582	1.08027	3.17054	Macrod1	0.0583418	111.35
11.1363	0.975381	3.17257	Tmem63a	0.0931906	11.973
11.6821	0.84277	3.17369	Zbtb43	0.124021	12.7453
11.3883	1.05504	3.17511	Gsta4	0.0764065	34.1773
11.8267	0.966378	3.17558	Camsap2	0.282095	0.867217
10.4487	1.15245	3.17848	Arhgef7	0.0112723	20.9381
11.9903	0.817813	3.18664	Napsa	1.16168	0.8348
10.911	0.927769	3.18791	4831440E17Rik	0.432087	2.42357
10.6138	1.09278	3.19179	Hoxb6	0.10108	0.251331
10.5549	0.811986	3.1918	Letm2	0.331111	3.88553
11.3446	1.13286	3.1964	Spa17	0.149021	1.43056
10.524	0.96658	3.20151	Zmpste24	0.0800337	41.5534
11.4851	0.95454	3.2041	Ly6g2	0.12902	130.798
10.1776	0.950159	3.20884	Hmgcl	0.0792946	390.417
11.92	1.0642	3.21123	Mrpl38	0.0507758	87.1705
11.3105	1.02403	3.21324	Hoga1	0.0316736	210.346
11.2679	0.998188	3.21408	Nat9	0.145508	38.3697
10.1266	0.88536	3.21563	Cep44	0.149795	8.98817
11.416	1.12033	3.21964	Rnf170	0.0343617	5.55472
12.189	0.928786	3.22196	Dnajc1	0.0331405	10.9462
11.9874	0.812402	3.22217	Gpat4	0.165577	249.477
11.5952	0.955502	3.223	Sdc4	0.125418	94.1651
10.6875	1.16415	3.22484	Enpp3	0.0205689	40.5218
11.3702	1.16118	3.22861	Ngef	0.040722	35.0432
12.0695	1.17822	3.23094	Prrg2	0.0438672	73.1593
11.6234	1.07679	3.23172	Mrpl54	0.0407592	122.623
10.4807	1.00453	3.23649	Rbx1	0.052426	25.5926
12.3816	0.977451	3.23991	Stoml2	0.0647691	84.897
11.4404	0.846834	3.25149	Map2k2	0.0580441	360.752
11.7318	1.02384	3.25901	Mlec	0.090033	35.5133
12.008	1.03852	3.2594	Endog	0.0539975	99.9353
11.0701	0.896722	3.26002	Ebpl	0.579615	1.53561
11.527	0.925192	3.26223	Gsk3a	0.0997116	88.8784
11.6617	0.920364	3.26241	Phf7	0.129814	8.61335
10.8124	0.902405	3.26877	Acot8	0.067878	43.9635
12.6233	0.837016	3.26965	D230025D16Rik	0.387008	80.5224
11.265	1.00938	3.2703	Psmd3	0.05655	128.4
10.5979	1.17251	3.2712	Cd37	0.0985976	1.24237
10.7802	0.850702	3.27761	Itgb2	0.263179	2.41389
10.6069	1.11798	3.27865	Adtrp	0.0452101	6.81454
12.9799	1.03833	3.279	Max	0.137165	14.2844
11.4707	1.06296	3.28759	Akr7a5	0.0448712	459.669
11.8286	0.950148	3.29165	Traf3ip1	0.134081	4.71901
12.1971	1.01626	3.29965	Zcwpw1	0.0677837	5.7086
11.4145	0.883445	3.30337	Slc30a9	0.0961069	78.1515
11.5017	0.942348	3.30352	Pcif1	0.153531	9.03653
11.0546	1.04974	3.30512	Zfpl1	0.00950301	23.7381
11.9726	1.1794	3.30562	Rpsa	0.00988049	790.771
10.8016	1.15228	3.3096	Pmm1	0.0551267	10.9574
11.9578	0.981203	3.3113	Tmem160	0.0494616	102.436
12.3144	1.18926	3.31329	Dlc1	0.024516	36.2442
12.9123	0.869891	3.31711	Tmem230	0.0963031	14.4804
10.332	0.950815	3.31982	Elmsan1	0.196821	3.43567
11.5262	0.881259	3.32546	Ndufa7	0.0846847	400.623
12.2714	0.943168	3.32559	Shroom2	0.688615	2.43771
10.6916	0.96181	3.32562	Fam219b	0.0697803	10.5701
10.9214	0.932936	3.32656	Pcgf3	0.328189	2.32824
10.5534	1.16103	3.32908	Tmem106a	0.0225605	9.16146
11.4771	1.0609	3.33483	Eef2	0.0279289	1200.21
12.36	1.04577	3.3377	Dhtkd1	0.469074	1.38243
10.1053	0.965559	3.33882	Mrpl45	0.0750659	45.0024
10.2104	1.05914	3.34232	Vstm4	0.0780064	2.06765
11.3235	0.931639	3.34471	Timm44	0.107776	48.9644
11.5298	0.928889	3.35431	Scrn3	0.0631175	40.5321
12.3115	1.08401	3.35473	Msl3	0.0437308	6.10644
11.5922	1.00409	3.35543	Ndufa3	0.0290186	471.937
10.3668	1.1385	3.35644	Pou2af1	0.104462	0.248857
11.3296	1.01829	3.36209	Ddit4	0.10532	28.0459
11.093	0.977863	3.3711	Clk3	0.167282	39.3834
10.9683	1.1757	3.37764	Mcc	0.0393916	20.5113
11.38	1.0921	3.37792	Serhl	0.0558547	52.5017
11.2129	1.081	3.379	S1pr3	0.242196	3.1354
11.3831	1.0403	3.38168	Akap8l	0.075064	25.8737
11.1881	1.08427	3.38665	Psen2	0.0375649	673.118
10.2111	1.06406	3.3878	Rabl3	0.107102	12.7518
12.1012	0.957701	3.38971	Uqcc2	0.0730313	115.311
10.407	1.07296	3.38976	Rab3gap2	0.14269	4.06681
12.4255	1.10939	3.40141	Gpatch3	0.0588796	6.2266
10.6358	1.03995	3.40181	4833418N02Rik	0.0419973	2.81286
11.3364	1.0032	3.4074	Ube2l3	0.0261018	75.8211
10.7369	1.19622	3.41832	Rpl37	0.00681487	1227.36
11.0987	1.00659	3.42709	2900052L18Rik	0.311055	1.50307
10.8075	1.07978	3.42862	Mccc2	0.0283114	47.1067
10.5956	0.831256	3.43467	Brd2	0.153097	56.8505
12.6868	0.866499	3.44166	Gtf3c3	0.650384	0.613882
10.0042	1.12395	3.45561	Edn1	0.0766887	0.35927
11.719	0.975197	3.45603	Tmem222	0.0945217	32.519
12.108	0.993158	3.47134	Lsm11	0.147246	4.52699
11.3364	1.16598	3.49342	Fxn	0.17234	1.49851
12.0249	1.06941	3.51387	Tubd1	0.0735313	6.99201
10.6337	0.99467	3.5185	Ubb	0.0548546	266.283
11.6094	0.856409	3.52509	Gm9895	0.408559	2.83941
10.2853	0.995824	3.52626	Lnx2	0.0408128	24.0792
11.4725	1.01848	3.53166	Vipr1	0.129319	18.7106
10.6274	0.849639	3.53676	Erf	0.0956365	25.6851
10.6212	1.15832	3.53701	Vnn3	0.0825836	126.567
11.3094	1.00358	3.53861	Crebrf	0.384418	5.47216
11.4123	0.931225	3.54017	Vps8	0.115981	13.0803
12.819	0.979132	3.54131	Serpinc1	0.040312	3049.45
11.3046	1.13279	3.54211	Mcm10	0.551464	29.3469
12.0621	0.820867	3.54484	Pus3	0.633258	0.525845
11.1079	1.0323	3.54964	Prmt1	0.0581199	25.7894
11.9084	0.930888	3.55002	Epor	0.324457	1.48313
11.3469	1.03651	3.55925	Mybbp1a	0.0187626	56.2892
12.5174	1.06903	3.57213	Lgals9	0.0169766	929.296
10.8647	1.19421	3.57254	Parn	0.031811	20.1736
10.7966	0.865509	3.57584	Tob2	0.220693	38.0832
10.0155	1.15454	3.57661	Atxn3	0.00689927	10.8604
10.4666	0.999894	3.57757	Tnik	0.139009	0.641512
11.7874	0.89948	3.5777	Noc2l	0.121263	34.1008
12.4912	0.984573	3.58054	Pfkfb1	0.0928647	45.2707
11.3042	1.06899	3.58425	Lmnb1	0.123292	2.85154
12.3211	0.961025	3.59429	Gmpr2	0.078093	24.9691
11.1875	0.97798	3.59611	Extl1	0.152059	4.46241
11.3623	1.03832	3.59886	Lonp1	0.0370695	220.531
12.1158	0.824065	3.60102	Bud23	0.149085	61.7897
12.5555	0.94277	3.60239	Nfil3	0.140174	33.819
11.5127	1.04173	3.60318	Rab1b	0.057865	139.095
12.8044	0.895001	3.60414	Cox6b1	0.029119	654.841
11.1376	0.938863	3.60586	Ptges3l	0.228786	1.74977
10.4255	0.833794	3.6078	Mir292b	0.973206	0.810671
11.1604	1.13459	3.60997	Arhgef10l	0.0409768	29.6637
11.9401	0.931683	3.61418	Crppa	0.269999	0.788705
12.8922	1.14148	3.61909	Prr16	0.0637374	6.57513
10.7108	1.13845	3.62008	Tcp11l2	0.111229	17.0347
12.3707	1.13219	3.621	Slc37a4	0.0441347	229.732
10.4962	1.00363	3.62148	Coq6	0.0652416	35.3967
10.6274	1.04719	3.62171	Vps26b	0.0978465	4.80413
11.1555	0.82582	3.6249	Gm11827	0.818909	0.943109
11.0893	0.960873	3.62626	Pnkp	0.0358233	63.5099
11.1763	1.08127	3.62782	Cyb561a3	0.0478667	20.397
11.4636	0.919527	3.62959	Cd52	0.116516	9.87766
11.9091	0.867063	3.64707	Ifi203	0.197362	2.14502
11.1837	1.07603	3.66354	Pgls	0.0269312	213.467
11.0281	0.94077	3.66668	Zfand2b	0.0910013	59.5322
10.3563	0.913627	3.66785	Sectm1a	0.364142	0.455651
10.2819	0.969791	3.66984	Wdr93	0.389628	1.64307
10.8364	1.13453	3.67784	Cela1	0.0201883	283.252
10.7696	1.09649	3.67824	Rpa1	0.0566328	50.9259
10.5177	1.01317	3.67907	A630066F11Rik	0.118012	1.22943
11.2514	0.947918	3.68143	Elfn1	0.476828	1.05364
10.8701	1.08998	3.68297	Denn2b	0.0532407	61.1334
11.6129	1.06987	3.685	Plcd3	0.0730158	0.742486
11.7153	0.952576	3.68824	Rcl1	0.0766227	99.6185
10.7301	1.17068	3.69218	Dusp10	0.188088	2.7353
10.8174	1.11648	3.69772	Hsd3b3	0.0422797	513.502
11.7309	0.88937	3.70395	Por	0.32067	202.686
11.749	0.951922	3.70439	Lrrc46	0.227617	2.59299
10.0724	1.05209	3.70548	Ttf1	0.0429343	13.4485
12.8622	0.872104	3.70728	Cdpf1	0.138574	12.8795
12.9926	1.07521	3.71389	Rbm14	0.0414466	18.0419
12.2003	1.07161	3.71423	Gins1	0.0159631	5.5764
11.3119	0.960461	3.71551	Cfap126	0.260174	4.90021
12.5223	0.934146	3.71659	Fastkd5	0.136593	5.49284
10.1852	1.11559	3.71904	Aldh3a2	0.115855	102.205
11.5409	1.01393	3.72421	Tef	0.0374206	106.288
10.0692	0.952146	3.7287	Nckap1l	0.411658	0.765516
12.1563	0.966201	3.7315	Dhodh	0.0669629	13.1915
11.295	0.936957	3.73192	Slc9a3r1	0.0542359	251.157
10.9391	1.04235	3.74419	Uroc1	0.0370332	190.991
11.0268	0.946702	3.74466	Ndrg2	0.111338	2055.58
12.1989	1.0474	3.7482	Lmf2	0.0946876	29.0646
12.8057	1.11384	3.74917	Gpr107	0.0414278	11.0091
10.9565	1.00976	3.75589	Vill	0.209111	0.728313
12.2487	0.81414	3.76623	Fxyd1	0.0835006	457.606
11.5239	0.988435	3.76637	Zbtb17	0.0550996	6.913
11.336	1.10746	3.78033	Tbpl1	0.0940975	6.78387
11.4133	1.13928	3.78125	Rnf219	0.0274017	1.24653
12.3448	1.16887	3.78194	Zfp942	0.419217	0.818863
12.3401	0.953468	3.78243	Npm3	0.742387	0.605368
12.1316	0.976315	3.78433	Prtn3	0.437302	0.692487
12.3575	1.12268	3.78588	Aacs	0.172011	100.559
10.2366	1.12441	3.78656	Stn1	0.0244936	2.84659
11.2465	0.960975	3.79023	Dym	0.0682426	71.2898
10.5723	1.04626	3.79479	Fcmr	0.165806	0.345563
11.7734	0.889827	3.80365	Pole3	0.114207	24.4103
11.3551	1.10017	3.80664	Nr0b2	0.158881	63.1767
10.3007	0.86049	3.81395	Id2	0.156936	281.397
11.0648	1.11947	3.83096	Tmem273	0.146311	0.427607
11.1594	1.07591	3.84466	Hoxa5	0.123045	0.812425
10.5682	0.961258	3.84748	Tec	0.114078	20.1198
11.8208	1.06613	3.85451	Fbxl15	0.0482767	15.8399
10.3023	0.950016	3.85524	Slc25a10	0.101116	7.3295
10.8112	0.936084	3.87319	Galt	0.0489365	115.109
11.6919	1.0456	3.87348	Zfp629	0.0967823	9.76835
11.3135	0.96403	3.87774	Fam53b	0.0887442	23.4918
11.9074	0.987794	3.88658	Swsap1	0.109316	10.8553
10.7664	1.18215	3.90608	Lama4	0.122534	2.69808
10.7049	0.970872	3.90917	Sp100	0.10909	4.08779
12.144	1.01103	3.90928	Rlim	0.289769	1.36807
10.2613	1.08889	3.91329	Sh3gl1	0.0113342	15.1227
12.6131	0.947021	3.92349	Egfr	0.142038	173.085
12.9625	1.10046	3.92967	Urb1	0.160135	4.60524
10.5531	1.03237	3.93096	Rbfox3	0.359118	2.23877
12.0981	0.99515	3.95089	Cisd3	0.0915318	47.9494
10.5045	1.03977	3.95178	Nhlrc2	0.13191	3.4113
10.833	0.996895	3.97059	Cenpx	0.0727793	69.9495
11.241	0.974161	3.97449	Anapc7	0.0864254	28.6194
12.3264	0.810509	3.97807	Gm45914	0.79026	0.572208
10.0483	1.07695	3.97918	Clpb	0.150522	1.16693
10.152	1.03845	3.98464	Lhpp	0.0671841	148.792
11.3273	1.1654	3.98643	Vps52	0.0169109	30.8393
11.3056	1.02619	3.98926	Dnajc30	0.0503816	30.6336
12.0729	0.897616	3.99824	Bcap29	0.162577	2.9404
10.6168	0.933152	3.99959	Stx1a	0.272084	0.728013
10	0.816043	3.99976	Slc30a2	0.0173464	0.0665641
11.1524	0.916325	4.00865	Slc37a1	0.483341	1.57062
11.2454	1.02266	4.00994	Plekha4	0.281999	1.02193
11.3262	1.1132	4.0122	Npepl1	0.0297819	51.8943
11.0738	0.914496	4.01271	Ndufs8	0.0688454	247.666
12.9176	1.15597	4.01562	Cfh	0.0564193	17.7007
12.6874	1.0022	4.02042	Rit1	0.102913	2.26119
10.2144	1.08417	4.02055	Tcea3	0.0436822	177.055
10.3105	1.09582	4.02561	Ces1c	0.0432525	3358.8
10.8118	0.939799	4.03142	Tmem25	0.141629	16.2532
10.7889	1.13269	4.03262	Tfb1m	0.0374615	10.7358
10.2387	0.933735	4.03314	Spns1	0.0614728	45.2606
12.3613	0.820897	4.03972	Ndufb6	0.0408879	352.127
11.5983	0.86342	4.04855	Ssr2	0.100651	191.459
12.1547	1.12501	4.04856	Rab25	0.227486	0.289914
10.7642	1.15559	4.04943	Slc39a3	0.0806281	4.33948
10.8601	0.857578	4.05154	Lag3	0.619698	1.38163
12.3289	1.09213	4.05977	Pdss2	0.0523586	4.69947
10.2736	1.17561	4.06267	Pram1	0.147527	0.555735
10.8302	1.16052	4.06305	Klf11	0.0762304	5.88068
11.2669	0.849695	4.07323	Zfp653	0.19809	7.22787
10.99	0.975502	4.07941	Aifm2	0.141292	26.019
11.5407	0.972436	4.08034	2310061I04Rik	0.0566293	98.5967
12.4092	0.92198	4.08079	Epm2aip1	0.241284	1.41706
11.7554	0.99502	4.08303	Tufm	0.166123	76.405
10.0118	0.989758	4.09283	Gtf3a	0.111716	28.9305
10.0837	1.10173	4.09473	Gramd3	0.0468044	21.873
11.9071	1.16311	4.09553	Slf2	0.00425086	8.47703
11.0352	1.07936	4.09605	Selp	0.110336	1.20925
10.5012	0.888713	4.10197	Cog5	0.148421	2.75796
10.4761	0.93408	4.1024	Afg1l	0.0769229	11.7717
12.3816	1.07163	4.10808	Rassf7	0.10665	15.3251
10.6638	0.954069	4.10928	Eef1akmt4	0.0886304	23.8541
10.9291	1.18507	4.11006	Tmem51os1	0.0753744	0.884822
12.2121	0.972554	4.11731	Clec11a	0.121384	6.44154
12.2134	0.889852	4.12337	B3galt1	0.558984	4.27367
12.1261	0.954008	4.12578	Rtcb	0.0232639	69.3496
10.7631	1.1706	4.12887	Gstm2	0.00769068	529.361
10.6267	0.942361	4.12893	Usp4	0.0579923	77.8158
11.2457	1.00924	4.13256	Tbc1d20	0.0468043	31.6111
10.8297	0.999426	4.15033	Ccs	0.0672028	439.006
10.3309	1.03539	4.15412	2700012I20Rik	0.0714061	0.525369
12.4426	0.894481	4.1629	Abhd17a	0.0616977	170.165
10.9262	1.03928	4.17252	F10	0.0410219	889.821
12.6995	1.19282	4.17399	Nol8	0.0947458	5.34845
11.4455	0.836987	4.17761	Rxra	0.0868875	478.825
10.0435	1.17563	4.18868	Klf2	0.193118	8.25001
11.0438	0.869723	4.18909	Lrfn3	0.197651	30.8481
10.3296	1.18089	4.18969	Pafah2	0.0131155	165.749
12.1313	1.03617	4.19006	Ppia	0.0826794	37.9435
12.1497	1.01438	4.19109	Pdia5	0.0786326	73.6261
12.3688	0.901329	4.19153	Hexb	0.168896	8.31955
10.0492	0.917902	4.20101	Hacd2	0.109699	14.5986
12.9417	1.02397	4.20804	Ctu1	0.0382564	7.4881
11.3964	0.916731	4.21171	Thop1	0.141654	8.18026
12.6194	1.17182	4.21563	Akap13	0.025026	32.8509
12.3802	0.888555	4.21677	Rpl34	0.275468	1.12037
11.0313	1.05485	4.21963	Slco1a4	0.307108	2.98324
11.6842	0.97182	4.22757	Hhip	0.247562	1.72598
10.7893	1.18969	4.22879	Thnsl2	0.0212816	98.3456
10.8716	0.917926	4.22919	Aldh1l1	0.108802	1390.99
10.9383	1.06225	4.22929	Smad4	0.168283	2.65409
11.1901	0.83598	4.23028	C3	0.10341	6656.39
12.4835	1.0471	4.23194	Arg1	0.0437019	1821.4
12.1827	1.06436	4.23253	Prrc2a	0.170143	34.454
12.179	0.823122	4.23761	Tmc8	0.369074	1.21399
11.818	1.13341	4.2399	BC004004	0.0375294	7.16102
10.2769	1.19122	4.2443	Slc15a5	0.0132193	0.514856
12.4549	1.13296	4.24567	Ppat	0.0680753	3.34543
12.0695	1.06812	4.24781	Rexo1	0.0346863	25.1827
10.4651	1.1994	4.24795	Zdhhc9	0.00924958	244.436
10.0879	1.18725	4.25109	Zfp935	0.108589	0.703437
10.1431	1.02902	4.26231	Mafg	0.0148784	56.7402
10.6351	0.810028	4.26564	Urad	0.2065	25.4552
10.9992	1.0556	4.26629	Dyrk1b	0.160605	7.72787
11.9034	0.939226	4.26933	Ercc8	0.126878	5.04844
11.0104	1.18243	4.27149	Psmd13	0.0245576	107.857
12.1118	1.10187	4.27585	Eif4ebp3	0.290205	144.3
10.7696	0.944922	4.27939	Ccdc107	0.0438456	211.976
12.2702	0.921861	4.28012	Dnal4	0.127438	14.0298
12.1333	1.03358	4.28162	Ugp2	0.0808568	31.5136
12.0442	1.06693	4.28317	Eml2	0.210348	3.07439
12.8775	1.06054	4.29168	Psmd10	0.0822889	7.18815
12.3098	1.13207	4.29535	Mbd1	0.106674	42.2455
10.9916	0.927253	4.3128	Anapc5	0.0634063	77.7166
11.6759	1.19129	4.31339	Mrpl13	0.00560747	61.4545
12.6412	0.960965	4.31346	Mdfic	0.246607	2.69074
12.4529	1.19411	4.31431	Nle1	0.0659207	7.60652
11.5774	1.1532	4.32306	Gga2	0.197142	1.25344
10.9058	1.09014	4.32724	Dgcr6	0.028997	101.831
11.3148	0.971711	4.33151	Bcl7a	0.209878	5.26139
11.9983	1.13209	4.33157	Tbl2	0.03867	2.47503
10.9134	0.995204	4.34711	Ttc36	0.0510588	1696.07
10.7229	1.15921	4.34848	Slc39a6	0.0548672	1.25261
11.3559	1.06977	4.35069	Trabd	0.0383122	90.4166
10.7005	1.18061	4.35348	Elf4	0.0951045	1.16824
12.3137	1.06506	4.35918	Manea	0.0524362	3.72922
11.3365	1.01338	4.38885	G6pc3	0.103887	10.6005
12.5084	1.12198	4.40432	Gm11437	0.0780881	1.34672
10.7876	1.01421	4.4212	Mgmt	0.13106	54.079
12.7777	1.1298	4.42493	Prox1	0.120869	5.59679
11.4295	1.05288	4.44533	Ninj1	0.043721	379.074
10.5844	0.902253	4.44766	Sdhb	0.091493	839.992
12.5291	0.872101	4.45392	Cops7a	0.0259284	124.639
10.642	0.91055	4.45571	Sult1d1	0.354115	5.874
10.73	0.946677	4.4576	Rc3h1	0.281175	0.959496
12.7908	1.13807	4.46097	Gpr182	0.0784827	19.7575
10.8985	0.845393	4.47957	Bend7	0.297289	4.24045
10.6674	1.04661	4.48248	Pan3	0.202939	1.79014
10.3709	0.946715	4.49162	Foxf1	0.148244	1.94659
10.211	0.973747	4.51021	Rplp1	0.0342845	3207.3
12.5071	1.15411	4.52019	Dse	0.232615	0.480882
11.1175	1.19602	4.52303	Exosc5	0.0159535	65.9004
11.8221	1.09959	4.52461	Tanc2	0.0461082	3.78278
12.9624	0.991613	4.54282	Gfra1	0.142024	75.6887
10.7134	0.921874	4.5441	Il6st	0.0569065	42.6849
10.3799	1.0042	4.54791	Pycrl	0.0838619	32.5299
11.4056	1.06082	4.5494	Clasrp	0.0607746	15.508
10.8775	1.07365	4.55141	Trpc4ap	0.0298717	111.008
12.4921	1.05576	4.55982	Xpo1	0.189343	0.774362
11.4492	1.00469	4.56956	Ap2s1	0.0742298	144.254
10.7338	1.13018	4.58086	Cxcl14	0.110177	2.80682
12.1297	1.12157	4.59708	Rexo2	0.0282855	110.34
10.7891	1.0215	4.59951	Ndufaf8	0.0372155	126.682
10.8407	1.12448	4.60051	Cnst	0.0426355	7.44901
11.1987	1.05129	4.60311	4933427D14Rik	0.109432	2.24146
12.809	1.14282	4.61012	Ogt	0.052895	3.69089
10.9657	0.965303	4.61813	Hsd17b6	0.147925	234.233
11.2652	1.1467	4.62308	Trim80	0.11283	1.19708
10.6231	0.903497	4.63498	Foxo1	0.104977	37.6603
10.0386	1.08411	4.63681	Aard	0.0655088	1.04252
12.137	1.05614	4.63778	Ccm2	0.0481497	28.51
10.3691	0.976554	4.64987	Patl1	0.053411	13.2396
10.7992	0.909715	4.65015	Smim12	0.0969419	54.8126
10.25	1.04523	4.65028	Ak4	0.000496649	9.33886
10.0343	1.18887	4.66181	Klf4	0.0270724	0.8087
10.9193	1.1067	4.66478	Cryba4	0.190656	0.352059
12.0004	1.07496	4.67307	Reg1	2.3818e-09	0.094904
12.1866	1.10057	4.6736	Ddb2	0.0507674	3.93492
10.35	1.06481	4.67556	Wiz	0.0904441	18.2422
10.5783	1.16361	4.67596	Nudt13	0.0317066	11.2838
10.193	1.03671	4.67678	Arhgef37	0.189209	0.558047
10.8618	0.909654	4.68174	Amt	0.187896	6.93575
10.0389	0.967296	4.68462	Asxl1	0.0704586	6.6876
10.6194	1.16162	4.70211	Tmem14a	0.037343	4.08514
12.4413	1.02241	4.70876	Spast	0.322705	1.57352
11.9257	0.866434	4.70975	Snx22	0.297375	1.35633
10.6574	1.08085	4.70977	Ube2h	0.0515039	73.6644
10.5438	1.14992	4.70986	Adgb	0.141869	0.777278
10.8739	1.11742	4.71947	Malat1	0.125834	29.4837
10.4975	0.923515	4.73479	1500015A07Rik	0.313752	1.35247
10.0806	0.885245	4.74472	Aif1	0.184128	7.64518
10.4355	1.19043	4.75628	Gmeb2	0.0277022	11.0742
11.2102	0.893358	4.75758	Aplp1	0.0753022	0.772843
11.867	0.925867	4.76326	Serpind1	0.0246059	623.185
10.8086	0.931319	4.77261	Llph	0.0687136	14.4396
11.6589	1.05866	4.77406	Diaph2	0.0987709	2.82882
11.2347	0.979249	4.77633	Tle5	0.078422	1444.59
12.3353	1.07772	4.79503	Gna11	0.029561	69.062
10.9661	1.16888	4.79642	Parvb	0.0640852	2.48859
11.4549	1.0636	4.79978	Elob	0.0171131	332.437
10.2956	1.1249	4.80128	Rps29	0.0683115	969.93
11.4352	1.02078	4.80509	Slc6a13	0.0682955	325.044
12.5323	1.10257	4.80566	Kbtbd7	0.19075	0.847988
12.409	1.05799	4.81222	Atg10	0.118149	3.59825
12.4027	1.01915	4.81341	Zdhhc17	0.0537809	7.43804
11.9764	1.00529	4.81555	Hira	0.151903	2.96866
10.6498	1.17792	4.81816	Sp2	0.211581	3.01643
12.2837	0.924914	4.83008	Pfkfb3	0.700373	7.90585
11.9164	1.05236	4.83201	Ipo4	0.0453653	48.8127
11.6006	1.05717	4.83604	Nutf2	0.127623	3.80128
11.5109	0.972854	4.84059	Pfas	0.0840481	3.17119
10.085	0.838969	4.84165	Gm15421	1.24868	0.793948
11.1793	0.904947	4.846	Uchl4	0.147835	0.330506
12.7498	0.971663	4.84742	Grem2	0.4696	6.94884
10.1817	1.07611	4.84797	Apoc4	0.040306	4321.51
12.1968	1.14876	4.85149	B230219D22Rik	0.059554	9.32385
10.9122	1.00381	4.85239	Coa3	0.0159096	123.899
10.7563	1.05023	4.85624	Dgcr8	0.0776339	6.32188
10.651	0.928513	4.86287	Ccdc34	0.0795479	1.79344
10.2498	1.01371	4.86806	Cnot2	0.0355806	29.5344
11.2652	1.02826	4.87148	5730455P16Rik	0.0167236	5.71144
12.3917	0.887029	4.88976	Rfc4	0.218392	3.43885
10.9872	1.19639	4.8995	Lck	0.0663217	0.595829
10.0192	0.865692	4.90401	Matk	0.850055	0.33027
10.5553	0.975571	4.90826	Slc11a1	0.236876	4.50885
10.166	1.0272	4.91541	Ak2	0.10067	348.997
10.7463	0.921696	4.92202	Ociad1	0.0598052	129.764
10.6253	1.04121	4.92887	Spry4	0.293072	2.90259
11.2125	0.974664	4.93016	Cnpy3	0.07473	53.0711
11.0651	1.03711	4.93596	Aldh16a1	0.0577639	161.446
10.1941	0.82827	4.95112	Il18bp	0.261068	7.52681
10.9713	0.83619	4.95144	Ttc41	0.80659	1.54051
12.9178	1.1668	4.95409	Snu13	0.0126417	24.5862
11.4549	0.899108	4.95463	Bop1	0.0412806	47.6633
11.7627	1.05725	4.96537	Pmf1	0.0625504	38.7543
10.4835	1.00889	4.96646	Rpl23a	0.0729415	566.929
12.5006	0.914904	4.97687	Cdcp1	0.475819	0.482906
11.5976	1.01904	4.98419	Cpxm1	0.157962	0.462784
10.5001	1.13992	4.98924	9430038I01Rik	0.0594914	17.2442
10.3305	1.0709	4.99046	Htra4	0.503031	0.342402
11.927	1.1353	5.00079	Rasal2	0.112997	4.81927
10.6221	1.09069	5.00184	Dera	0.0385161	117.451
11.2491	1.01784	5.00212	Stat3	0.073799	79.4583
11.8873	1.03039	5.01093	Sh2b2	0.0349125	2.44938
10.1991	1.03786	5.01177	Bche	0.0562275	7.57711
10.7129	1.16231	5.01857	Dctn1	0.0803524	3.21857
11.2696	0.875124	5.01898	1700029J07Rik	0.309513	0.726908
11.1738	1.06446	5.03277	Eif3d	0.0460613	121.021
12.6002	1.14431	5.03553	Zfp846	0.128903	0.53144
12.1252	1.10602	5.0364	Zfp593	0.14121	3.82383
12.2151	0.906904	5.03698	Rpl37rt	0.120308	79.0593
10.0447	1.1369	5.03976	BC052040	0.0345164	6.38159
10.8313	1.03042	5.05048	Psmd2	0.0220443	118.381
11.7826	0.97668	5.0527	Cdh5	0.146393	9.66707
11.2615	1.0476	5.06911	Metap1d	0.0488416	61.7326
10.0924	1.02827	5.07307	Emilin1	0.102029	4.3105
10.2086	0.96799	5.07906	Mfap3	0.151387	7.71316
10.7618	1.01197	5.08561	Car14	0.105008	41.8073
11.2026	1.08139	5.08654	Fastk	0.0563728	22.8164
12.0663	0.952202	5.09506	Rbm45	0.385185	1.03237
10.0896	0.872595	5.10017	D630024D03Rik	0.621563	3.87507
11.2968	0.860186	5.10294	Cdkn2c	0.158212	3.49117
11.2303	0.995579	5.10775	Pum3	0.0997223	2.41102
10.4985	0.972709	5.10974	Abcc6	0.0761755	50.132
10.7982	0.864555	5.11512	Pigk	0.196725	26.0055
11.0562	1.03419	5.11674	Zfp644	0.355433	1.15318
11.2663	1.11155	5.122	Flii	0.0430703	37.8229
12.7377	1.07344	5.12285	Hacd1	0.0791838	20.8545
11.6284	0.895142	5.12768	Zbtb16	0.546062	19.3785
12.6035	1.10469	5.14265	Mtss1	0.166621	63.2138
11.0901	0.993792	5.15044	Atp5g1	0.0695927	348.308
10.9407	1.13946	5.15322	Zhx3	0.0342071	7.74605
10.462	1.04491	5.16153	Selenok-ps1	0.415967	0.42544
11.0167	0.858852	5.16459	Npepps	0.0809109	33.5697
10.6077	1.07829	5.16648	Med27	0.0153751	13.2017
11.9566	1.09372	5.16676	Cul3	0.156028	0.724784
10.101	0.855029	5.17876	Zmiz2	0.0680719	28.4267
11.2352	1.01375	5.17908	Ppp1r3e	0.305658	0.672004
10.7884	1.00882	5.19537	Zfp414	0.0667227	11.3885
12.7687	1.11116	5.19744	Selenop	0.0512486	3700.87
12.885	1.12332	5.21206	Fam98a	0.124789	7.89142
10.0707	1.01976	5.22422	Vgll4	0.0697587	1.77259
11.5379	1.11577	5.23226	Tmem82	0.06961	32.4829
10.5092	0.982758	5.24345	Syngr2	0.0499079	145.087
11.2639	1.12214	5.24452	Mtch1	0.015317	132.02
12.6238	1.02462	5.24805	Spag5	0.43611	0.570373
12.7552	1.05984	5.25157	Gtf2a1	0.0250963	7.64431
11.2594	1.04553	5.25206	Rev1	0.0474346	5.98526
10.5011	1.00301	5.25216	Tprkb	0.03198	124.811
10.4067	1.06358	5.25529	Ipo9	0.04646	8.97673
10.7408	1.17723	5.25637	Dnmbp	0.0469991	22.0482
10.3788	1.15422	5.26096	Exoc7	0.0368387	3.60159
11.0066	1.11544	5.26463	Arid5b	0.186688	2.77197
11.3953	1.1143	5.26563	Selenow	0.0330875	81.4452
11.3225	1.03317	5.26609	Elac2	0.0615825	36.467
12.4296	1.03863	5.26801	Gm16551	0.200731	10.7547
10.3529	0.96681	5.26929	Poldip2	0.0419593	154.102
10.1689	1.09177	5.27195	Lrp6	0.0946726	11.8387
10.1195	0.882002	5.28195	Rps18	0.10362	1602.96
10.5813	1.18913	5.28521	Ube2d1	0.0691698	3.83013
11.0875	1.09402	5.28693	Gm16793	0.105659	0.918345
10.5892	1.00777	5.29451	Tctn2	0.233587	1.09754
10.1366	0.871169	5.3018	Cdk11b	0.158794	15.6102
10.488	1.08357	5.31163	Hcls1	0.0509461	5.71624
12.0963	1.16572	5.31849	Fam167a	0.0353634	0.538544
10.8655	0.840605	5.32004	Lyrm4	0.149286	12.0334
11.6598	1.02523	5.3269	Saa3	0.270661	16.257
11.0669	0.986357	5.32839	Psmc5	0.0366955	70.2016
10.6153	0.920726	5.33317	Pgm2l1	0.204747	0.816013
10.4687	0.950951	5.33328	Gbp2b	0.203794	1.22187
10.043	1.08786	5.3385	Mapre1	0.0860642	6.0946
10.8133	1.09498	5.34892	Smpd2	0.0372814	95.8619
10.8689	1.15617	5.35633	Inpp4a	0.033579	12.5381
10.9869	1.02727	5.35722	Vars	0.0666411	38.5584
11.7677	1.00993	5.36268	Ift81	0.149481	1.75068
12.5179	0.971962	5.36527	Arap2	0.197755	2.32202
11.65	1.02594	5.37554	Ankrd52	0.274381	1.36318
12.0057	1.00342	5.38921	Zswim5	0.313514	0.510695
12.4121	0.908029	5.39389	Astn2	0.714163	0.382146
10.3031	1.05073	5.40337	Eftud2	0.0538958	27.5125
10.0964	1.1084	5.40714	Lysmd4	0.0425238	7.09026
10.8093	1.07786	5.41141	Blmh	0.0178587	69.2445
10.7957	0.970097	5.41927	Cfhr2	0.144239	14.1776
10.523	1.11466	5.42854	Tmem192	0.0381787	25.5735
12.1987	0.873885	5.43108	Adk	0.071925	728.109
10.6399	1.18132	5.44723	Mir12184	0.100556	0.462402
10.5642	1.04046	5.45054	Atxn1	0.0648882	20.9443
12.282	0.847692	5.4568	D3Ertd751e	0.54224	0.762883
12.202	1.09348	5.46143	Steap4	0.0502636	140.467
10.0965	1.1001	5.4648	Ltc4s	0.000471618	1.20049
11.8931	1.08754	5.46648	Abca1	0.0860081	7.93247
10.2645	0.957764	5.46897	Igfals	0.141464	202.95
12.002	1.14017	5.47312	Ppp4r3a	0.0506044	30.0466
11.1813	1.13569	5.47425	B3gnt3	0.298511	0.510775
10.4389	0.976406	5.4834	Rnf10	0.0819451	187.515
11.5543	1.08282	5.49193	Acsf2	0.0929027	8.23167
10.713	1.17552	5.50162	Prodh	0.0461657	390.967
11.152	1.15495	5.50848	Zfp35	0.0406787	10.8978
10.7185	0.942359	5.51742	Sbno2	0.155866	18.4196
12.5304	1.03404	5.52152	Esf1	0.0772783	5.17011
12.0407	0.962042	5.52293	Extl2	0.190784	3.33502
10.5621	0.886785	5.52379	Sh3bgrl3	0.189256	10.7314
10.0443	0.814727	5.52488	Abcf3	0.196331	37.8092
10.8332	0.961486	5.52602	Atf6b	0.10542	32.5409
12.2236	1.06624	5.53044	Alkbh1	0.124572	5.61541
11.9301	0.97451	5.53234	Yipf3	0.041473	123.825
10.0668	0.857415	5.53383	Ogdh	0.339052	2.59465
12.634	0.966548	5.53674	Snx20	0.364226	0.826256
10.5268	1.18528	5.53905	Atad3aos	0.0668886	1.55397
12.584	1.17406	5.54246	Arl1	0.0665866	4.45866
10.5437	1.09009	5.54571	C130050O18Rik	0.183048	0.666631
10.2434	0.807729	5.54604	Mrpl12	0.0997788	261.539
10.6475	1.02971	5.54625	Tyw3	0.134704	0.547392
11.6632	1.12059	5.54731	Lime1	0.0425492	8.43045
12.375	1.05197	5.55189	Ep300	0.057521	11.6882
10.426	0.913143	5.55477	Grb2	0.0633717	51.7681
11.2555	0.951278	5.55596	Dgkz	0.112385	19.9535
12.2087	1.12863	5.55971	Farp2	0.020955	19.4152
10.719	0.804892	5.57391	Eif2b5	0.160184	43.469
12.7194	1.13038	5.5823	Ikzf5	0.0622594	4.31973
12.7076	0.988905	5.58613	Herc4	0.181292	8.08469
12.3725	1.11202	5.58627	Sra1	0.0153948	118.837
11.3082	0.991494	5.58963	Ifitm1	0.106356	6.5102
11.6469	0.915718	5.59754	Agpat4	0.324339	1.35131
10.5505	1.04215	5.5979	R3hcc1l	0.110157	8.92296
12.9602	0.879604	5.60089	Pdap1	0.0676193	47.311
10.7669	1.02684	5.60788	Ilkap	0.0682846	21.0841
10.1756	1.01739	5.61102	Creb3	0.054954	39.1792
10.1414	1.15972	5.62169	Sars2	0.0181051	28.5224
11.0129	1.05169	5.635	Lrg1	0.0538505	1179.01
11.2139	1.14455	5.65519	Dpysl3	0.00384452	0.594283
12.5855	1.1121	5.66056	Jrkl	0.160446	0.278526
10.8138	1.13615	5.67869	Hnf4aos	0.0482229	18.5634
10.1263	0.944809	5.68059	Mcm3ap	0.0550305	22.8065
11.934	1.05883	5.69185	Zc3h12c	0.458399	0.410994
10.5664	1.09559	5.69268	Pitpnb	0.0220753	129.93
10.8081	1.05629	5.69737	Siglec1	0.313651	0.556923
12.0957	1.00986	5.69971	Itgae	0.38929	0.475523
10.6976	1.16987	5.70564	Fbl	0.101517	25.1483
10.8091	1.01856	5.71322	Cd7	0.393202	0.542559
12.3516	1.07991	5.71449	Smim10l1	0.0289805	37.6693
10.1824	1.1059	5.72079	Ip6k2	0.150462	15.0442
10.6434	1.04215	5.72339	Slfn2	0.138459	1.97433
10.1309	0.857771	5.72822	Spr	0.0577052	308.682
10.913	1.1881	5.73328	Mecr	0.0167208	44.6982
10.3257	0.965616	5.74972	Tsen54	0.0385873	7.36423
10.0961	0.806845	5.75018	Rab8a	0.0940774	103.922
11.9579	1.063	5.75108	Aen	0.0896181	0.919121
12.0198	1.18949	5.7519	Hopx	0.0739469	133.276
12.208	1.16836	5.75225	Ubqln4	0.0317704	20.8046
10.6231	1.17728	5.7586	Plekha2	0.239276	0.855085
11.5516	0.91922	5.76103	Ccnf	0.126179	24.7008
10.8099	1.08014	5.76839	Ccl24	0.167893	1.91639
10.2392	0.953646	5.77537	Ppm1f	0.039027	20.8858
11.5517	0.821953	5.7758	Mrpl1	0.213832	4.9691
10.3175	0.862	5.77743	Hsp90ab1	0.104143	627.325
10.3698	1.0208	5.78858	Bcat2	0.108863	4.16284
10.3759	1.17147	5.79189	Mir692-1	0.184345	182.754
10.0186	1.01742	5.80503	Yipf2	0.0372302	46.357
12.416	1.01943	5.80516	Litaf	0.0980932	87.7479
11.5602	1.11291	5.80591	Mir7654	0.158693	1.47016
11.9532	0.879258	5.81356	A330023F24Rik	0.830213	1.63625
11.3393	0.970016	5.81858	Hsf2	0.167317	1.75728
10.1625	1.13243	5.82511	Cd5l	0.0407296	27.2268
12.0819	1.09522	5.82598	Calhm2	0.165124	0.426609
10.5423	1.10202	5.82632	Ahsa1	0.06367	34.5897
11.9827	1.13519	5.83228	Shld2	0.0735559	24.2704
10.2602	1.11114	5.83699	Acnat1	0.0159887	13.086
11.0156	1.04202	5.84061	Sptlc2	0.200643	1.4149
11.0261	1.10177	5.84305	Fahd2a	0.0181815	50.0274
12.2793	1.06391	5.84317	Hpx	0.0343781	5590.23
10.0307	1.02264	5.84439	Nudcd3	0.0390561	32.7883
10.0333	0.867497	5.84554	Grcc10	0.0490748	275.601
12.1691	1.18047	5.84982	Pkn3	0.0667379	1.57637
10.9817	1.07828	5.85012	Sigmar1	0.0333848	614.594
12.584	0.981449	5.85709	Junb	0.110172	11.9508
10.1006	0.929617	5.85975	Kdm5a	0.430995	0.470247
10.4862	1.18847	5.86291	Rmdn3	0.00847018	98.0116
11.2552	1.0576	5.86326	Ccdc130	0.0517359	6.22281
10.5558	1.1533	5.86365	Angel1	0.0585298	4.23938
11.6178	1.19611	5.87512	Gfm1	0.0137212	52.8419
10.1074	0.999053	5.87524	Tap2	0.0937713	24.5462
10.023	1.0199	5.87653	Lamtor2	0.064078	166.346
11.5553	1.13144	5.88209	Vps28	0.0158879	171.195
10.4645	1.02381	5.88697	Dclk2	0.0651004	0.57258
10.201	0.986254	5.89019	Bdh2	0.0989788	47.9616
11.9124	1.11189	5.89329	Cnot7	0.0558374	3.77488
10.4329	0.986225	5.89641	Thoc3	0.0754839	16.8208
10.1065	1.09062	5.90149	Tmem80	0.0975766	13.0123
12.6261	0.905771	5.90252	Tdrkh	0.288059	4.03822
10.1757	0.892538	5.90393	Poll	0.217981	10.1051
12.9866	1.12383	5.90406	Spcs1	0.0754247	36.2783
10.0639	1.03204	5.91449	Mir7075	0.235523	0.149331
11.7762	0.941831	5.92895	Il1r1	0.327567	31.7851
12.3008	1.11336	5.93212	Cct8	0.0531388	103.042
10.6797	0.983941	5.93297	Mtmr2	0.110002	2.87454
12.5358	1.04001	5.93512	Spred1	0.188608	2.502
12.064	0.8367	5.93979	Rhbdl1	0.192683	5.38053
10.7406	0.942144	5.949	Ranbp6	0.457633	0.434956
10.1525	1.04988	5.94923	Cdc25b	0.210854	0.793662
12.6101	0.888857	5.95228	Zfp87	0.443619	0.499087
10.2384	1.07099	5.95294	Nat8f1	0.0142823	532.405
10.8633	1.12017	5.9562	Mroh1	0.0230976	30.3337
10.0687	1.0485	5.95887	Zfp652os	0.264802	0.548542
10.2641	1.10726	5.961	Mogs	0.0103712	92.5058
10.1856	1.01651	5.96145	Extl3	0.0350352	31.6185
10.6291	0.854142	5.96478	Tada2a	0.192365	4.96635
11.8164	1.07106	5.96657	Fkbp4	0.0167031	311.292
10.0387	0.859853	5.96999	Mknk1	0.0674231	24.5513
10.5154	1.04765	5.98215	Fam8a1	0.0911053	4.08767
11.5825	1.17954	5.98308	Magoh	0.0210451	3.78052
11.4393	1.01121	5.99492	Slbp	0.393801	0.571377
12.2449	0.960935	6.00734	Ces4a	0.220024	0.589308
11.3588	1.17878	6.00814	Srp68	0.0188272	71.0522
10.4005	1.14703	6.00963	Flt3l	0.0301026	14.2634
11.478	0.913324	6.01024	Xirp1	0.286695	0.87627
10.2743	0.825955	6.01102	Mrps11	0.22295	31.6198
12.982	0.99556	6.02333	Ogfrl1	0.258166	4.88371
12.4286	1.00048	6.02788	Nme2	0.0435058	916.176
11.4996	0.918534	6.02879	Tbc1d25	0.367139	4.97483
11.624	1.02729	6.0304	Cfl1	0.0658765	474.027
11.121	1.04212	6.03585	Tprn	0.0105512	4.30965
12.4184	0.965341	6.03848	Zc3h11a	0.154885	9.48332
11.047	1.05107	6.04133	Snrpb	0.0667708	108.733
11.6441	0.988471	6.04247	Ttll4	0.111506	3.31214
11.7991	1.08845	6.04374	Fis1	0.0292112	122.078
10.3944	0.872324	6.04884	Prkcb	1.11296	0.799885
12.1039	0.978665	6.05244	Chrm3	0.451724	0.505399
12.8338	0.923996	6.05812	Thrsp	0.360537	1009.15
10.4707	1.07563	6.06065	Ctsw	0.315373	0.398636
12.0146	0.901689	6.08424	Polr3f	0.562191	2.14701
12.3397	1.09611	6.08822	Sec22b	0.0634104	27.3264
12.6824	1.00406	6.09031	H3f3a	0.0693177	98.2216
10.3824	1.076	6.09457	Rps19	0.065954	866.946
10.7592	0.982694	6.10045	Edf1	0.0567324	425.519
10.3429	1.02673	6.10835	Ppp6r3	0.0596708	88.8801
10.1799	1.02469	6.11933	Rps27a	0.10295	313.457
10.3215	0.887025	6.13922	Eif3b	0.0871518	127.102
10.8689	1.17476	6.14132	Miip	0.0268879	17.7427
12.0996	1.19086	6.14705	Ptbp2	0.0957108	2.38774
11.6523	0.989966	6.14889	Wnt4	0.0804757	0.996296
10.4365	0.977176	6.15557	Poglut3	0.117338	4.22861
11.0052	1.13529	6.16674	Klhdc10	0.0378971	44.1639
12.2146	1.1713	6.17139	Cbfb	0.154957	3.50997
10.8251	1.03168	6.1738	Scara5	0.454954	4.77614
10.552	0.854011	6.1763	Mark3	0.0553322	39.5484
10.104	0.834086	6.17714	Slc35c2	0.146249	57.7262
10.4063	1.07932	6.18178	Il17rc	0.0446134	37.419
10.1142	0.95209	6.18274	Cahm	0.214647	1.44298
10.1662	0.967592	6.18322	Mvb12b	0.097562	1.4398
10.0715	0.985288	6.18426	Cyp3a11	0.114109	249.72
10.6736	1.00944	6.18524	Gm11696	0.301498	0.333497
10.585	1.10244	6.186	Rpl24	0.0343816	224.64
10.9679	0.951625	6.19166	4930579G24Rik	0.149903	1.25435
10.5838	1.05815	6.21243	Lamp1	0.0202108	715.35
12.7738	1.07861	6.21834	Amy1	0.0548526	70.8641
12.2835	0.845586	6.21993	Nme1	0.0974749	269.623
12.2567	1.11023	6.22505	Septin7	0.123292	6.66167
12.3069	0.905755	6.22602	Smc1a	0.136077	19.5017
11.3796	0.989124	6.23034	Nup54	0.111101	2.43693
12.6264	1.16445	6.23046	Spata5	0.0661456	2.89981
10.3424	1.02084	6.23653	Tbc1d5	0.0454345	10.6367
11.8795	0.980776	6.2538	H2bc21	0.161449	1.87545
11.3321	0.957517	6.25631	Lrmp	0.188548	1.4613
11.3317	0.808572	6.25851	Armh3	0.418958	1.36815
12.5587	1.04972	6.26022	Eif2a	0.109757	6.99738
10.0849	1.10015	6.27108	Scrt1	0.242343	0.387172
10.5728	0.891353	6.28115	Nfkbib	0.115881	60.1994
10.8178	1.03776	6.28494	Myo7a	0.00585187	7.59138
10.1911	1.07272	6.28665	Lmbr1	0.241825	1.21154
11.9802	1.17606	6.28862	Tex30	0.0936204	2.81508
10.0231	0.893358	6.29115	Otc	0.304134	39.9999
11.65	1.18639	6.29275	Rap1a	0.0505526	1.73135
10.2004	0.97433	6.29841	Taf10	0.0972429	126.139
11.3	0.854885	6.30182	Gm16740	0.205394	5.25511
10.3556	0.903182	6.30623	Mrps5	0.0892635	29.139
12.7263	1.00533	6.31594	Fgg	0.0781988	3871.08
12.398	0.882793	6.31836	Cyp1a1	0.403801	0.918434
10.6927	0.800089	6.32171	Gm38416	0.540879	2.56325
11.8511	1.15776	6.32521	Mpp4	0.0578978	4.11357
11.8311	1.08772	6.32893	Herpud1	0.120331	215.224
10.0587	0.831249	6.33144	2810001G20Rik	0.313261	3.73233
12.5779	0.986299	6.3336	Trmt2b	0.105165	10.6078
12.5655	0.981734	6.33625	Cops2	0.182064	3.8665
12.9292	1.18537	6.34018	Fbxo32	0.117433	0.506235
10.3593	1.16072	6.34684	Dennd5b	0.0410735	5.1096
12.051	1.19161	6.34766	Hsp90aa1	0.0636862	7.42325
12.8366	0.938522	6.34865	Fam185a	0.343745	4.09634
12.3229	0.854407	6.35127	Stxbp4	0.662372	0.562816
10.9141	1.09572	6.35665	Eif4g1	0.0384526	192.13
10.0765	1.05759	6.35944	Mcoln1	0.0394	45.3544
12.3904	1.10836	6.36885	Cracr2b	0.0385606	3.28127
10.6329	1.18867	6.37189	Alg12	0.0642154	4.13314
11.6404	1.15354	6.37203	Otud4	0.158295	1.3983
10.6517	1.11727	6.37408	Nrtn	0.199851	2.38715
11.9306	0.935835	6.37994	Tmem65	0.472557	0.65128
10.7968	1.05017	6.3803	Ocel1	0.0304394	26.9876
10.102	1.04253	6.39631	Tmem205	0.0506681	1647.54
12.3138	1.03529	6.39682	Hprt	0.0906367	52.127
12.7563	1.09948	6.40752	Klf13	0.0891956	21.0072
11.1035	0.899162	6.41428	Pou2f2	0.427318	0.571268
10.8997	0.994153	6.43751	Ccnk	0.0299067	42.5528
11.0124	1.03229	6.43824	Tmed3	0.0646252	40.481
10.25	1.12025	6.43952	Plekhm2	0.0664235	14.3044
12.9366	1.13958	6.44295	Igf1	0.0461821	60.1084
10.0903	0.975189	6.45254	Fam47e	0.192555	29.3856
11.6468	0.847483	6.45333	Cd4	0.81454	0.882099
10.0479	0.923894	6.45798	Bbip1	0.323981	2.07113
10.7131	0.822908	6.46122	Gpr108	0.0675431	45.4679
12.0684	1.07668	6.4623	Pir	0.0612953	18.8686
11.5797	1.18183	6.46259	Gm15694	0.0365094	0.888
11.0798	1.05052	6.46481	Rbm42	0.0413877	111.715
10.4309	1.01577	6.47021	Pten	0.249248	0.774289
12.0945	0.949765	6.47509	Sf3b6	0.0750116	27.9198
10.7429	0.922291	6.48167	Trmt1	0.108415	48.7786
11.9219	1.07015	6.4889	Ugcg	0.0976532	2.36295
11.3722	1.13536	6.48919	Rpl32	0.00912292	893.658
12.0995	1.18846	6.49032	Slc41a2	0.00767	6.98128
12.4994	1.02946	6.49121	Prps1	0.160467	13.307
10.2028	0.90458	6.50918	Spsb1	0.406926	0.939558
12.1025	1.19568	6.51071	Ythdf3	0.0612544	3.19441
10.3576	1.03425	6.51108	Snrpa	0.0588881	22.1137
11.366	0.923387	6.51437	Ltb4r1	0.283284	2.38806
10.2003	0.967089	6.51788	Apool	0.564539	0.945875
11.5501	1.01336	6.51909	Tspan4	0.0637785	106.187
12.3444	0.980585	6.52053	Vapa	0.112224	30.6359
12.5131	0.9215	6.53029	Pus7l	0.480445	2.51381
10.4362	1.074	6.53389	Dctpp1	0.024417	90.3284
10.3248	1.18368	6.53765	Arhgef11	0.0377642	26.0285
10.827	1.11363	6.54258	Rasgrp2	0.0496274	7.94182
12.0271	1.02873	6.54584	Arid4b	0.136985	4.10823
10.0517	0.856098	6.54649	Tpm3	0.0949281	40.4859
12.2789	1.00544	6.54661	Clcn4	0.11594	12.211
10.3695	1.11989	6.55007	Ssrp1	0.0212332	43.6416
12.2306	1.01121	6.5549	Vdac1	0.05005	133.662
12.3602	0.886563	6.55572	Sgsm3	0.20983	10.7133
10.554	0.949748	6.55695	Fuz	0.173778	8.22512
10.0417	1.08239	6.56239	Hexa	0.0583594	91.2132
10.3543	1.10512	6.56438	Plcb3	0.0307026	8.2111
11.2375	0.979059	6.5671	Zmat3	0.0697357	7.12577
11.9847	1.12626	6.56889	Smarca5	0.155573	1.23323
12.5673	1.16377	6.58305	Hsd17b7	0.0409928	46.6591
11.7187	1.05785	6.58422	Stmn1	0.215611	2.20796
11.7327	1.12006	6.5848	Zmym6	0.0454328	1.79418
10.1126	1.15659	6.59405	Stxbp1	0.0706321	3.10651
11.7372	0.888885	6.59651	Ttc1	0.0940575	20.1641
12.6322	0.951398	6.60005	Ugt2b34	0.232072	119.476
10.6995	1.1025	6.60177	Dbndd2	0.0585173	0.510015
12.726	1.17431	6.62154	Mrpl50	0.0404682	7.13817
10.7468	1.02468	6.62774	Phkg2	0.0570499	23.5318
10.2275	0.873615	6.63355	Taf8	0.16369	6.46273
[truncated: 1,590 more rows]

## Sheet: 21-25h
period	decay rate	phase	gene	relative amplitude	mean
21.1662	1.19965	10.7606	0610009E02Rik	0.0315334	1.69555
21.7708	0.951091	5.08951	1500011B03Rik	0.352748	1.97525
24.1764	1.12459	21.1463	1600020E01Rik	0.0917799	16.4552
22.4059	0.979736	8.1822	1700048O20Rik	0.458946	0.684937
23.5005	0.836927	20.2447	1700056E22Rik	0.340744	4.05074
21.1804	1.13321	3.27225	1700102H20Rik	0.239222	1.01217
24.5761	1.03517	16.2215	1700120C14Rik	0.377421	0.483976
21.1048	0.923487	5.17113	1810030O07Rik	0.29073	4.2518
24.8381	0.80804	24.2183	2010109A12Rik	0.500636	0.86623
23.9175	0.873314	8.01211	2010204K13Rik	0.78503	0.546831
22.5428	1.07651	7.03265	2210039B01Rik	0.128518	3.09681
24.488	1.04776	23.6045	2410022M11Rik	0.177599	5.94139
22.1633	1.05473	4.76336	2700012I20Rik	0.287362	0.525369
21.6406	0.849366	15.5363	2810004N23Rik	0.164154	40.4455
23.7438	0.937484	22.2644	2810408I11Rik	0.186437	7.84331
21.5543	0.949773	16.0808	2810414N06Rik	0.0623752	3.11716
24.6074	0.904612	2.98753	2900093K20Rik	0.241244	4.98578
23.5871	1.0896	12.1141	3110021A11Rik	0.145691	1.24554
21.6617	0.916292	18.8848	3110045C21Rik	0.304863	1.60068
21.4727	0.887252	2.9653	4833438C02Rik	0.351497	1.73667
24.1444	1.10241	8.38249	4931408D14Rik	0.123124	3.78901
22.7032	0.980074	12.7071	5830444B04Rik	0.477188	0.559427
24.0516	1.00324	4.25127	9330133O14Rik	0.408111	1.3679
23.9885	1.15115	1.84353	9430060I03Rik	0.134574	0.426963
21.8488	1.03396	1.92613	9530091C08Rik	0.453789	1.17823
22.5382	1.15864	16.7164	9930104L06Rik	0.0750382	4.38784
22.6999	1.15459	19.6874	A330009N23Rik	0.143214	0.63281
24.1741	0.99848	21.6047	A330069E16Rik	0.178301	0.664166
22.2976	0.834784	6.91626	AI182371	0.130714	773.698
24.9654	1.17483	3.81841	AI987944	0.0423539	8.5909
24.7806	0.877931	7.45065	AU040320	0.0815341	28.4117
23.9725	0.93051	4.94704	AW554918	0.296902	1.80324
22.3125	0.918792	13.081	Aamp	0.0411344	231.433
23.3218	0.963688	14.9175	Aasdhppt	0.224608	4.01093
24.7056	1.11434	4.32431	Abcb11	0.0545526	628.951
24.0296	1.01844	18.3493	Abcg2	0.100033	18.0449
21.7654	1.05136	6.34046	Abcg3	0.239634	0.655274
23.9139	0.876162	8.65966	Abhd14a	0.120894	21.705
22.7142	0.958962	17.0086	Abhd17b	0.306888	11.5114
22.6321	0.925145	18.2365	Abhd3	0.100178	33.3886
21.4441	1.01732	3.63697	Ablim1	0.156587	17.1068
24.0599	0.895443	8.514	Acad12	0.395033	3.35967
23.5785	1.10404	17.7346	Acap1	0.114094	1.43941
22.7275	0.863451	14.7679	Acap3	0.3445	5.98499
24.6597	1.02007	18.0212	Acat2	0.0781704	60.9569
22.1891	0.900115	15.0722	Acbd3	0.152373	5.81619
22.9251	1.17923	15.6716	Ace	0.0112143	0.486554
22.7953	0.972995	18.8315	Acnat1	0.404114	13.086
23.7117	1.01945	4.60843	Acnat2	0.306842	36.4228
21.8015	1.03307	7.2677	Acot2	0.0602839	3.44184
21.8624	0.914053	3.4677	Acot4	0.183964	8.17537
24.9786	1.16395	18.1744	Acp6	0.0199611	50.6919
22.0416	0.935396	17.3974	Adam9	0.181083	25.5319
22.1228	0.887281	3.3611	Adamdec1	0.897451	0.94484
21.3203	1.05258	4.37729	Adamts1	0.207452	4.54769
21.5185	0.867464	3.78249	Adamts10	0.281663	3.94268
24.8074	1.12091	17.5529	Adarb1	0.0883134	4.68388
21.213	1.08747	18.0301	Adck5	0.0438079	89.7623
23.0071	0.830773	3.28026	Adcy9	0.196739	19.1539
23.3581	1.19614	21.9953	Add3	0.116114	5.08924
24.5363	0.881345	16.5904	Adgrf1	0.117056	10.3371
24.506	0.938076	22.1576	Adh6-ps1	0.0926737	9.96045
21.8296	1.15139	0.598802	Aebp1	0.110556	2.66941
23.2591	0.84869	20.7315	Afap1l1	0.585147	1.29162
23.1686	1.11154	7.33747	Ago2	0.238205	0.388015
21.7144	0.83725	15.3265	Agpat1	0.282119	4.83295
22.6526	1.0816	3.75352	Agt	0.0879182	794.065
23.1536	1.10128	2.91055	Ahcy	0.0420523	319.14
21.7571	1.12149	16.3247	Ak2	0.0550734	348.997
23.5696	1.12551	0.329577	Ak6	0.0456871	17.3817
23.5988	1.08003	16.5283	Akr1a1	0.0322173	828.832
23.7648	0.99773	18.3577	Aktip	0.166484	6.72243
21.7322	1.04708	19.6402	Alas2	0.0402831	118.665
22.8212	1.07724	7.09448	Aldh3b1	0.126779	3.16664
21.7402	1.19681	6.94401	Alg14	0.276563	3.79265
22.3796	0.991535	7.86208	Alkbh5	0.296353	3.71493
24.2133	0.931207	20.4554	Alox12	0.634887	0.663264
22.5868	1.0829	15.0658	Als2	0.0241966	98.8625
21.7186	0.870186	0.983858	Amigo2	0.300262	3.03626
24.0236	1.09547	0.909658	Anapc13	0.0144301	212.504
22.0551	1.04317	7.74278	Angel2	0.0808517	18.5583
23.3866	0.99918	5.89025	Ankrd49	0.00751829	2.38879
22.3625	0.856144	19.4592	Aox1	0.282509	41.2165
24.5672	1.1878	19.1453	Ap1g2	0.0354015	10.006
24.9828	1.19489	10.235	Ap2m1	0.0127552	75.5792
23.0372	1.02322	18.9047	Ap4e1	0.20785	3.52781
21.6064	1.13037	4.03285	Aplf	0.125518	1.05288
22.8417	1.07972	1.4664	Apom	0.0818321	508.232
21.5419	0.827824	16.7505	Apool	1.00522	0.945875
23.5381	0.969649	2.69352	Aprt	0.143354	76.3751
22.4829	1.02068	18.8788	Aqp1	0.0811338	52.2119
21.2541	0.91971	8.50587	Arel1	0.048426	24.6997
23.1568	0.974661	19.7886	Arhgap22	0.515262	0.639374
24.0411	1.06596	19.6755	Arhgap23	0.0916652	12.866
24.9082	1.19458	0.467613	Arhgap45	0.0147067	7.3846
23.7912	1.12616	5.14706	Arhgdia	0.0251629	100.252
22.976	0.932193	5.18515	Arhgef10l	0.129338	29.6637
21.4003	0.898737	0.900624	Arhgef11	0.0650624	26.0285
23.1625	1.02653	10.9436	Arhgef2	0.101196	3.20953
23.9976	0.845496	6.11174	Arhgef7	0.146218	20.9381
22.7158	1.09142	4.26691	Arid3a	0.154046	1.38621
22.4812	1.07858	20.9004	Arl6ip6	0.139754	5.58404
24.7386	1.13582	12.146	Armc6	0.0400097	7.44288
22.8081	0.944259	0.185714	Arpc5l	0.047188	81.0662
24.6141	1.08911	0.029149	Asgr2	0.0290592	654.376
21.7854	1.03694	7.04165	Asxl1	0.130618	6.6876
21.0133	1.03142	4.89897	Atad3aos	0.139665	1.55397
24.9981	0.81626	14.4535	Atf7	0.128768	23.4604
24.0548	0.968995	15.9559	Atic	0.0974487	25.3959
22.0834	0.946627	15.8719	Atl1	0.356501	0.919024
21.3695	0.911428	0.427008	Atp1a2	0.0978116	0.304866
22.4266	0.815854	6.18991	Atp5a1	0.0972091	1187.06
22.9271	1.00271	4.93734	Atp5g1	0.0637042	348.308
21.1434	1.13484	3.93721	Atp5md	0.0305842	85.7375
24.7888	0.858276	1.20654	Atp5mpl	0.139342	45.4018
21.0601	1.01254	8.81204	Atp5o	0.0583362	393.832
23.8724	1.00094	23.373	Atp6ap2	0.122447	20.5334
22.3891	0.959779	6.43564	Atp6v0d1	0.0894238	107.591
21.1307	1.04741	7.68232	Atp6v1e1	0.0549604	208.131
21.3434	0.884043	8.57152	Atp8b2	0.320601	1.25054
22.9259	1.05324	17.5961	Atp9a	0.0993382	49.7909
21.0163	1.00115	1.84139	Atpsckmt	0.0846125	23.6972
23.5018	0.995404	19.6808	Atr	0.255862	1.63245
22.5916	0.913066	12.7314	Atxn1	0.10548	20.9443
24.0812	0.89078	14.5654	Atxn7l3	0.0836665	23.2297
23.2952	0.874279	17.67	Awat2	0.194612	1.3825
22.9646	1.07667	4.78452	Azi2	0.0963567	14.841
21.9928	0.924119	3.58431	B130024G19Rik	0.373466	0.980843
21.9977	0.990202	1.78444	B230307C23Rik	0.188166	2.8894
24.0666	1.07121	3.54172	B2m	0.0664357	1272.76
22.559	0.94766	3.3453	B4galt4	0.267262	1.32611
21.9823	1.10533	3.3989	B4galt6	0.18418	2.56314
21.6543	0.830488	4.40847	B930025P03Rik	0.761594	0.955434
23.5336	1.0943	16.3177	B930059L03Rik	0.163032	0.873227
22.7431	1.10732	8.02013	Baat	0.0822753	425.986
22.739	0.939287	12.9654	Bag3	0.15891	30.9517
22.3398	0.898384	13.7661	Bag5	0.166543	22.5121
21.8612	0.856053	8.9612	Bbs9	0.201227	3.90916
23.9726	1.09432	10.5284	Bcl2l12	0.0497989	8.25096
21.6792	0.98286	19.6106	Bcl7c	0.167537	16.7349
21.9992	0.918824	10.5353	Bco2	0.0937629	23.7312
21.7709	1.13603	5.67671	Bcor	0.0544513	13.2951
22.4932	1.00655	15.0661	Bdp1	0.231323	1.23546
23.1241	1.0458	18.6409	Bet1	0.0620483	61.1744
21.5884	1.18842	18.3417	Bex4	0.221312	6.65258
21.2115	1.02392	11.4251	Bhmt	0.0821157	4289.7
23.4696	0.941371	8.47356	Bicral	0.119255	9.8352
22.44	1.10824	16.5218	Birc2	0.112617	9.00306
21.2228	0.994985	17.7229	Bloc1s4	0.0870539	24.532
22.2457	1.18003	4.58937	Bloc1s6	0.165544	0.638611
23.517	1.08717	18.734	Blvrb	0.0665933	170.791
22.6116	0.998138	2.52186	Bmf	0.293115	4.69548
24.0899	0.938593	23.0211	Bmp4	0.189024	1.40285
24.0398	0.870514	13.6058	Bms1	0.240625	14.8787
21.6222	1.12856	12.7121	Bnip1	0.0222222	34.3652
24.1919	1.19079	3.4952	Bop1	0.0124364	47.6633
22.0342	0.978556	16.7752	Brf2	0.172046	9.01286
21.4763	0.999504	10.2426	Brox	0.116958	18.8294
21.4089	0.873719	13.982	Btbd1	0.0651195	9.32107
22.9231	0.890178	4.29949	C1qa	0.284953	59.024
22.6521	0.93205	3.69881	C1qb	0.22079	41.6109
21.0947	0.95945	5.69053	C1qc	0.164515	26.7486
23.4402	0.877478	18.7124	C330007P06Rik	0.544802	1.66872
21.1158	1.01468	19.1566	C4bp-ps1	0.232111	1.21678
24.0573	0.963474	18.612	C6	0.215273	143.551
21.3889	0.985866	11.385	Cadm3	0.0875874	0.821193
22.6139	1.10023	22.4994	Cadm4	0.0982201	9.98956
22.6795	1.12443	0.643277	Cahm	0.0772462	1.44298
23.914	1.01492	22.5943	Caln1	0.175666	1.09693
22.3827	1.06359	20.9488	Car15	0.115554	1.07658
21.2359	1.07968	8.54651	Car5a	0.0684526	117.839
24.2731	1.07147	17.1138	Carmil1	0.0704863	14.4782
21.1648	0.893102	6.38436	Cast	0.168771	21.9989
22.775	0.98474	21.5208	Catsper3	0.455881	0.459249
22.897	1.01753	4.16824	Cbr1	0.131003	158.36
22.7289	1.09084	20.3991	Cbr3	0.208307	0.629896
22.0609	0.993035	9.74163	Ccbe1	0.573801	0.471332
21.7883	0.834566	8.85072	Ccdc149	0.653713	2.06965
21.112	0.99709	13.0455	Ccdc166	0.0676547	6.67283
22.3322	1.16531	17.5444	Ccdc22	0.00197787	15.4772
21.1935	1.15506	15.4867	Ccdc32	0.0314548	8.75651
23.3308	0.925526	14.4602	Ccdc69	0.573759	0.919648
21.3732	0.874954	7.73098	Ccdc80	0.570139	2.18697
24.4447	0.823912	2.3102	Ccdc88c	0.294535	1.18013
21.65	0.924311	6.41845	Ccl6	0.331724	3.22034
22.953	1.08685	4.05982	Ccl9	0.218886	3.32267
22.0317	1.09594	5.16657	Ccn4	0.259324	0.743214
21.2622	0.9901	1.16699	Ccnd2	0.27727	2.95065
24.2562	0.930724	4.30015	Ccnd3	0.111241	70.0809
23.3004	1.16485	16.8278	Ccnf	0.00586489	24.7008
23.9418	1.17133	9.4013	Ccno	0.162488	1.52466
22.5243	1.0346	1.99437	Ccnt2	0.144072	2.38994
21.1436	1.10544	1.40331	Cd276	0.231094	1.74592
22.5646	0.843944	17.7125	Cd2ap	0.788816	1.67273
23.6309	0.93796	7.76599	Cd300a	0.102305	1.09992
24.2364	1.08834	23.8644	Cdc16	0.0430723	21.0369
21.3161	0.928384	19.292	Cdc37	0.0926629	55.9697
22.0156	0.990773	3.05655	Cdh1	0.13616	26.8144
21.3755	0.953064	20.36	Cdh13	0.369701	1.19812
22.4847	0.93989	6.15762	Cdk20	0.121325	13.2704
21.5751	0.961707	19.4564	Cdk5r1	0.35327	1.30934
22.7544	0.950205	16.1546	Ceacam2	0.466478	1.84709
21.9417	1.17636	7.38505	Cenpo	0.0545472	2.114
24.4302	0.935153	8.50154	Cep131	0.301352	2.32752
22.9811	0.927326	12.7044	Cep295	0.0680491	0.748523
22.4161	1.01778	2.78755	Cep57l1	0.19208	3.219
24.7638	1.15706	11.8153	Cep97	0.121052	1.82888
22.4511	1.11912	6.438	Cers5	0.158732	1.64876
21.1592	1.04079	2.48398	Ces1c	0.0847818	3358.8
21.6931	0.827523	16.6222	Cfl1	0.198155	474.027
21.2805	1.00336	17.5294	Cggbp1	0.249531	2.30136
23.1471	0.937998	8.2173	Chaf1b	0.189844	3.17613
24.0555	0.998567	6.35092	Champ1	0.188252	7.55309
22.3262	0.882448	6.83329	Chchd5	0.103114	35.1737
24.1019	1.13494	5.07743	Chchd6	0.097066	5.92413
22.1094	1.04017	17.612	Chd9	0.232117	1.34539
23.4227	1.03287	6.12285	Chid1	0.0801776	6.69967
21.2226	1.07298	5.33057	Chmp5	0.1181	34.6658
23.2	0.957577	15.5451	Chordc1	0.25629	6.9913
22.7284	1.0753	19.6444	Chpt1	0.172051	74.1512
23.7568	0.927001	14.1668	Chrna2	0.322985	2.48613
23.9817	1.12572	2.59598	Chst11	0.322379	0.145343
24.1963	0.96013	4.53343	Chst14	0.302958	1.51145
24.1458	0.929911	3.66591	Chtop	0.0690407	23.5213
24.0978	1.08852	16.4155	Cinp	0.0824508	11.4398
21.1421	0.976071	10.579	Clasp1	0.0641165	7.97249
22.8889	1.05721	4.7015	Cldn15	0.219239	0.769146
21.2026	1.19933	18.1518	Cldn5	0.0420936	8.99327
24.9603	0.81939	5.49215	Clec1b	0.313365	5.25665
21.7921	1.12032	8.1811	Clic5	0.149459	0.64401
23.0128	1.16023	0.661583	Clk1	0.0726834	20.7376
21.4889	1.02277	4.06543	Cltb	0.095811	26.838
21.8566	0.911353	8.5226	Cluh	0.0766587	360.164
22.5551	0.915557	3.25012	Cnn3	0.0547992	95.002
22.1133	1.11298	8.22302	Cnnm2	0.0292375	12.3868
22.9484	0.870162	8.27972	Cnot1	0.584133	2.35227
22.1532	1.08375	7.39527	Cnot2	0.0457033	29.5344
23.4753	0.836464	19.029	Cnot6l	0.478303	1.574
21.9566	1.07199	16.5846	Cnot9	0.0440265	6.09803
23.8523	1.05494	6.86358	Coa7	0.0678451	3.68446
21.4708	0.808973	13.9048	Cog5	0.283812	2.75796
24.8658	0.902645	18.515	Col5a3	0.211417	81.6021
21.1301	0.875705	1.12099	Colec10	0.393883	1.12436
21.6798	0.86987	7.52432	Commd4	0.0907227	71.6837
22.4344	1.16677	3.38398	Coro7	0.0323104	12.6596
22.4771	0.972804	18.5576	Cox11	0.160186	4.29713
22.1545	0.936102	17.2177	Cox17	0.0973264	177.95
22.6866	1.0554	2.97646	Cox5b	0.0265745	595.781
24.2562	1.05505	4.43897	Cox6a1	0.0369059	1736.14
21.6919	0.919882	18.1435	Cpe	0.0212302	1.00883
22.5862	1.03473	7.64341	Cpm	0.0835762	1.03349
24.2424	0.981069	12.8536	Cpne8	0.159166	1.47889
22.4953	1.05579	4.41528	Cpsf7	0.102431	10.2816
21.057	1.00103	3.583	Crcp	0.0587193	28.2156
22.114	0.971124	18.3479	Crim1	0.272584	2.27765
23.0767	1.0282	15.7856	Crocc	0.210282	1.16676
24.9914	1.18468	3.68868	Crtap	0.056251	1.6803
24.7139	1.05745	17.7482	Crtc3	0.0593198	18.5734
22.5841	0.828722	4.7321	Cry1	0.114869	70.0903
22.9277	1.00482	2.92187	Crym	0.39258	3.70039
23.9317	0.991584	1.73859	Cryzl1	0.0969831	7.53892
23.3216	1.00873	2.88305	Csf1r	0.133132	22.8917
22.9317	1.09759	1.1495	Csf2rb2	0.44614	0.391828
23.0611	0.958421	20.2041	Csrnp1	0.445768	9.41846
23.6822	1.01005	5.26244	Csrp2	0.0948362	28.4723
23.2505	0.851306	8.89434	Csrp3	0.358058	102.566
23.4654	1.11375	12.5662	Ctbp1	0.0284605	84.1612
22.4144	0.947976	11.9299	Ctdsp1	0.144138	95.2773
24.06	0.870535	5.59859	Ctdsp2	0.164403	46.6391
22.4872	1.13408	2.46896	Ctnnbip1	0.0949148	8.24372
23.0898	1.05179	5.29774	Ctsb	0.155684	7.68319
21.7038	1.15036	3.28091	Ctsc	0.295914	1.46048
21.7422	0.909432	15.4821	Ctsh	0.036118	274.374
24.001	0.808798	3.60406	Ctss	0.347925	11.3285
23.571	1.18152	3.28549	Cul1	0.0303262	33.1128
23.039	0.949541	9.55927	Cxxc5	0.0744453	90.807
21.2577	1.12854	3.80691	Cyb561	0.120698	6.55277
24.9113	1.03337	3.46781	Cyb561d1	0.123041	6.28294
24.621	0.902371	7.1304	Cyb561d2	0.125295	26.1829
21.0702	0.935874	17.5521	Cyld	0.16768	3.28794
22.6543	0.877411	11.1615	Cyp2c70	0.36938	352.298
24.5711	0.821859	8.71686	Cyp2d12	0.919182	1.76129
21.6272	0.812752	17.1836	Cyp2j5	0.41273	3.97842
24.4156	1.06906	20.6451	Cyp2j9	0.108276	6.41755
22.9742	0.915976	3.61229	Cyp4a10	0.598475	147.065
23.255	0.938056	19.2163	Cyp4a12a	0.435852	168.231
22.7148	0.886664	19.1403	Cyp4a12b	0.676218	100.645
22.9588	0.88927	4.58289	Cyp4a14	0.854634	92.5451
22.6638	0.981432	3.74019	Cyth4	0.261521	4.09821
22.5053	0.963639	15.4767	D5Ertd579e	0.130205	19.2696
23.4233	0.976097	14.0122	D8Ertd738e	0.0537136	213.308
23.4064	1.14456	6.43839	Dad1	0.0352707	234.454
22.0058	1.11372	0.124759	Dand5	0.114148	4.48777
23.5907	1.03258	0.00370159	Dbil5	0.105169	0.921967
24.4058	0.970522	3.85176	Dcaf13	0.123495	11.5024
23.868	0.996695	10.4208	Dcp2	0.0761262	8.33148
21.3353	1.16	9.11073	Dcxr	0.0275316	238.3
23.597	0.850444	8.58859	Ddrgk1	0.0934361	244.663
21.8231	1.05236	6.88616	Ddt	0.038317	1229.71
22.9585	1.07918	0.962466	Ddx54	0.122622	6.60175
22.3332	1.18624	4.15173	Ddx58	0.0724603	4.95641
22.0588	1.16253	10.8875	Dedd2	0.00365679	26.4507
22.7734	1.1659	8.03282	Def8	0.0247451	44.6261
21.8429	1.03871	4.05045	Dennd4b	0.153914	2.76931
22.1095	1.00411	19.3939	Dffb	0.196247	2.16044
24.4562	0.809311	15.7325	Dgcr6	0.166022	101.831
22.4868	0.813475	0.870408	Dgcr8	0.141283	6.32188
21.1932	0.906516	10.8009	Dhcr24	0.123004	383.347
22.6162	0.869547	10.8	Dhx38	0.146725	21.777
22.6402	1.03755	7.44047	Dido1	0.066233	24.1747
22.7277	1.14381	1.02921	Dio3os	0.501335	0.336726
21.9222	0.980379	19.3264	Dipk2a	0.211179	6.45365
21.1437	1.01048	2.99736	Dkk3	0.257579	1.97896
23.2383	0.974425	14.006	Dlat	0.159707	3.56501
21.4752	1.00098	5.2754	Dlg3	0.103014	22.5336
24.5894	1.17382	22.7748	Dlg4	0.10405	0.711914
23.4424	1.00114	19.6766	Dmd	0.195191	3.81619
24.5467	1.12455	0.124498	Dnajb14	0.0255273	8.66627
21.4102	0.844459	10.7276	Dnajc1	0.0321461	10.9462
22.7123	0.990414	18.3966	Dnajc10	0.0970113	14.6492
21.626	1.13239	5.7695	Dnajc13	0.0348284	16.7664
23.5238	1.01118	0.489032	Dnajc27	0.138868	0.511642
23.8427	1.02704	2.63311	Dnajc9	0.0975234	9.14572
23.7368	0.809135	4.21453	Dock2	0.733252	0.793792
23.7074	0.914028	0.443682	Dock4	0.285658	1.20267
21.7968	0.900659	6.14373	Dpcd	0.0550044	21.6043
23.5811	1.03647	5.55843	Dpf3	0.0841878	1.57595
21.6807	0.875849	16.2904	Dpm3	0.0772121	172.894
21.6453	0.921761	1.81296	Dpysl3	0.687485	0.594283
24.393	0.990248	22.3268	Dreh	0.24076	0.553034
22.0543	0.926918	17.3506	Dsg2	0.171137	30.6299
21.3991	0.974026	3.07398	Dstn	0.139693	5.50207
23.0387	1.1017	5.23485	Dtx3l	0.0658172	11.8352
24.5635	1.12198	3.60076	Dus3l	0.0309634	18.3212
24.6305	1.11531	7.00125	Dusp23	0.0296244	57.3511
21.034	0.997774	17.1648	Echdc1	0.0849181	21.1138
22.8643	0.858142	17.4732	Edem3	0.348495	2.03921
24.1955	0.938872	5.79553	Edn1	0.573108	0.35927
23.2426	0.921526	0.381997	Eepd1	0.176234	22.2455
23.0546	0.919076	1.85226	Efcab14	0.272055	2.15025
24.3552	1.13499	20.3794	Efemp1	0.176011	2.04254
21.2384	0.872473	8.02703	Efna1	0.381168	61.859
22.0471	0.932158	10.407	Eif1a	0.234755	3.67391
22.8516	1.16932	0.959826	Eif2s2	0.0679374	2.17053
22.7314	1.07812	21.2076	Eif3c	0.0317283	117.783
22.1619	0.809344	10.8117	Eif3d	0.177625	121.021
24.6274	1.10927	4.18147	Eif4ebp3	0.224409	144.3
23.1324	0.826879	9.84752	Elof1	0.0762399	73.1221
21.5554	1.14138	21.5404	Elovl3	0.0416238	1444.29
24.0505	0.873996	11.857	Elp3	0.0993058	34.9364
21.6975	1.00575	15.37	Emilin1	0.0337886	4.3105
21.9815	1.0606	5.29185	Engase	0.0888926	2.41274
21.1622	1.03044	5.69424	Enkd1	0.477979	0.865541
22.5417	1.03147	10.2907	Entr1	0.0242719	21.0098
22.2976	1.15457	15.296	Epcam	0.149858	0.429547
21.6114	0.810846	16.722	Epha1	0.227	15.2949
23.6765	0.95481	19.2581	Ephx1	0.219093	459.096
21.271	1.15652	5.1788	Ephx2	0.0355699	649.878
23.9587	1.10535	2.96627	Epor	0.134546	1.48313
24.9646	0.932465	9.79104	Eps8l2	0.0547442	213.673
23.3632	1.04257	8.40911	Epsti1	0.206275	1.9022
23.995	1.0541	1.29634	Erc2	0.130526	2.14838
23.6148	0.93157	17.6677	Ermp1	0.375435	2.96261
21.1674	0.940171	10.3205	Esco1	0.269792	0.607216
22.4649	0.93657	1.48873	Esd	0.126025	99.208
23.3019	1.02289	20.5956	Esyt2	0.044599	3.28017
21.3492	0.962986	2.29013	Eva1a	0.106848	122.556
22.1279	0.802695	19.7886	Exd2	0.133091	10.8854
22.2177	1.01991	5.03607	Exoc4	0.0984043	11.2709
21.1045	1.14211	6.31661	Exoc6b	0.0964447	4.31084
23.9284	1.01777	11.2364	Exosc5	0.0246209	65.9004
24.4702	1.17325	21.2554	Exph5	0.387485	1.18916
24.8436	0.987271	9.23149	Ext2	0.0542055	38.9899
23.6758	0.914794	3.91394	Ezh2	0.0996769	2.46974
22.0739	1.08469	8.87855	F7	0.0361756	222.866
22.971	0.894763	7.99065	Faah	0.146346	42.8635
23.0752	0.804627	10.3483	Fads3	1.1712	0.659066
21.4994	1.10364	1.16094	Fam120aos	0.0334503	17.2789
24.6032	1.01121	3.05304	Fam13a	0.226514	5.63041
24.0618	0.886428	5.9011	Fam168a	0.165167	12.4062
21.8032	0.927479	15.3233	Fam172a	0.232967	5.11975
22.7459	1.0759	18.2491	Fam174a	0.0484426	15.9969
22.6813	0.817618	13.9898	Fam193a	0.218358	15.9827
24.1407	0.874003	12.3633	Fam193b	0.166699	35.1065
22.0579	0.824438	1.32839	Fam71e1	0.252158	4.11843
23.5877	1.15583	3.96287	Fancc	0.0588964	4.9413
23.951	1.17398	8.05878	Fancl	0.0737529	6.17706
23.4576	1.13326	22.2059	Fas	0.10064	5.18672
21.7574	0.851878	6.90624	Fbf1	0.37802	3.83845
24.8051	1.06652	20.8796	Fbxl21	0.0942724	2.28056
24.247	1.03751	18.4815	Fbxo11	0.341191	1.00477
21.1247	1.19029	3.01141	Fbxo3	0.0308448	27.6583
23.697	1.03473	9.85772	Fbxo5	0.357543	0.627572
21.5312	0.974977	5.24818	Fcer1g	0.233413	6.62188
22.798	0.906212	19.7582	Fcho2	0.592133	1.07918
24.3873	0.921952	2.06027	Fcna	0.108536	36.5494
22.4968	0.847532	4.70193	Fdft1	0.597876	0.846986
23.1355	1.08207	2.59492	Fech	0.0342812	175.938
21.8553	1.03291	3.58614	Fermt3	0.225371	2.64351
21.6466	1.01156	19.3154	Fetub	0.0336644	923.906
23.2577	0.985005	5.26695	Fgr	0.509864	0.703702
23.5957	1.09569	2.60514	Fign	0.129897	2.15485
21.737	0.909051	12.3572	Fis1	0.0585304	122.078
21.6705	0.889169	12.6951	Fkbp14	0.17419	3.38067
22.6763	0.803728	10.1632	Fkbpl	0.148934	15.2203
22.6256	1.02419	15.2056	Fkrp	0.0750871	9.86302
24.8353	1.04077	4.57599	Flt1	0.0582069	10.1148
24.57	1.11914	8.85286	Fnbp1	0.0704717	4.00529
23.0808	1.0676	2.57127	Fos	0.253414	0.575939
21.1197	1.0802	1.0429	Fosl2	0.261862	1.24377
24.895	0.992476	7.0477	Foxk1	0.0806874	17.8254
23.1257	1.12373	13.5572	Foxk2	0.109984	3.23769
24.947	1.01868	8.11836	Fra10ac1	0.0940503	14.1754
22.4319	1.0265	7.77607	Frmd4b	0.142671	12.9642
23.8286	1.10816	10.5138	Frrs1	0.0294785	44.0315
23.3943	0.966904	21.8422	Fst	0.298619	3.28272
22.0824	1.09265	6.59373	Fth1	0.017888	4089.68
21.1271	0.959272	7.69034	Fubp1	0.365018	1.54595
21.2306	0.924409	4.17811	Fuca2	0.215172	4.78034
23.6897	0.800852	9.07825	Fundc1	0.870176	0.808009
22.4797	1.02152	21.3062	Fzd7	0.14265	4.98225
24.7754	0.995459	3.6674	Fzd8	0.0931998	27.6352
21.9248	0.82362	5.84131	Gadd45b	1.45361	1.48483
24.4141	0.987897	21.6747	Gadd45g	0.53283	62.0976
22.5082	0.894305	13.1765	Galnt1	0.166194	9.76324
22.513	0.871997	7.15018	Galnt7	0.586693	1.28612
22.5229	1.11839	17.1369	Gapdh	0.6538	62.2825
22.2105	0.893779	7.6836	Gas1	0.305373	15.5916
22.1164	0.986483	7.68945	Gba	0.0433618	43.1023
22.1855	1.1075	20.7581	Gclc	0.0525062	181.001
22.9144	1.07473	22.5674	Gclm	0.0349396	228.609
22.2248	1.04226	12.8506	Gcn1	0.154424	3.22699
22.7801	0.840045	9.32651	Gcnt4	0.514727	1.43516
22.2385	0.876601	7.17317	Gdf15	0.583505	8.80184
23.051	0.939836	7.03127	Gdf2	0.234649	12.7516
21.8984	0.981187	11.5433	Ggct	0.104683	30.3334
23.2402	0.833655	1.2498	Ggh	0.294608	5.47326
21.1197	0.945544	17.4309	Gigyf2	0.16001	11.4191
24.2892	0.883054	21.4364	Gjc3	0.593549	1.07127
23.5672	0.840233	4.45768	Gla	0.477582	3.14126
21.2582	0.900119	7.95991	Glce	0.185733	9.14624
22.931	0.944352	5.96063	Glrx2	0.100259	8.47788
22.9072	1.10425	22.823	Gm10130	0.151886	1.86297
22.5714	1.1177	6.55998	Gm11827	0.204165	0.943109
22.7105	0.952621	7.7549	Gm12258	0.251788	0.885703
24.5336	1.03588	14.2108	Gm12657	0.226721	0.483763
24.5471	1.02423	2.39015	Gm14325	0.112291	2.73
24.3749	1.0642	15.3249	Gm15408	0.14443	3.39007
21.1976	0.987583	8.60231	Gm15638	0.372947	1.28318
21.9839	0.987885	18.507	Gm17634	0.123345	8.98872
21.6696	0.944663	4.68199	Gm19705	0.416944	1.04335
24.1259	0.988659	18.6113	Gm20324	0.297929	1.86864
22.2474	1.04816	20.6141	Gm26684	0.261973	0.948648
21.67	0.810529	11.8025	Gm3219	0.220458	25.2178
24.246	0.982744	20.1106	Gm32461	0.16437	1.07481
21.0792	1.00888	7.85456	Gm35612	0.291206	0.591933
21.6649	1.0817	4.34874	Gm36028	0.0656243	4.49364
22.9105	1.17467	0.774465	Gm4013	0.0197063	29.3627
24.2264	1.11475	23.4036	Gm4532	0.0500073	1.50204
21.6468	0.880794	14.5278	Gm45914	0.270376	0.572208
21.4705	0.919105	2.23663	Gm4951	0.217808	4.37001
23.8204	0.957841	16.0254	Gm7160	0.419867	0.76522
21.1905	1.09877	1.368	Gnas	0.0411015	842.382
24.718	1.00366	2.14562	Gnl3l	0.0983192	11.4107
22.2345	0.974912	21.3433	Golga7	0.0917613	17.2846
24.5544	1.04191	16.5958	Golt1b	0.213703	2.06161
23.4452	0.952548	11.1943	Gosr1	0.103003	17.4413
22.1879	1.1533	6.01432	Gpc4	0.0304209	52.6608
24.7131	1.11508	14.7462	Gpn3	0.0147948	17.2972
22.5659	0.976688	17.5904	Gpr146	0.083891	52.7855
21.7707	1.03355	14.4484	Gpr182	0.084712	19.7575
22.7109	1.03052	0.410491	Gpr4	0.20096	1.59241
21.7543	1.0329	7.67899	Gpsm1	0.295436	1.95553
22.9613	1.05186	7.71502	Gpt	0.0418469	448.396
21.356	1.04888	7.5354	Gpx3	0.19783	14.737
24.9405	1.06737	1.20183	Gramd1b	0.209286	3.53652
22.2957	0.81911	17.5167	Grap	0.67127	5.22478
21.1991	1.00428	8.11853	Grb7	0.107988	128.123
23.2816	0.888872	15.1865	Grcc10	0.0358179	275.601
23.2196	0.925984	18.6254	Grem2	0.430896	6.94884
24.1695	1.04245	15.9393	Grhpr	0.0376035	830.043
24.5567	1.05353	16.2683	Gstm4	0.10345	100.614
23.7532	1.10987	9.18527	Gstm7	0.0288487	174.781
23.6701	1.01216	2.17503	Gsto1	0.0580439	204.374
23.3969	0.844872	19.8744	Gstp1	0.708299	69.4308
22.3194	0.982149	8.15413	Gstt3	0.324018	72.6108
22.1337	0.991761	14.6716	Gstz1	0.0225556	958.119
21.4074	1.07751	20.798	Gtf2ird2	0.0371387	5.35803
21.8733	0.927957	13.5953	H1f2	0.330007	0.4817
21.0691	0.893975	6.45164	H2-Aa	0.241754	39.8815
21.4971	1.12436	4.81095	H2-T-ps	0.215644	0.833135
21.2098	0.923209	18.13	H4c9	0.206954	2.11953
21.713	1.16322	1.62025	Hal	0.0809182	210.067
21.5411	0.876879	3.46747	Haus1	0.213479	4.87773
22.849	0.836112	8.22654	Haus8	0.592712	3.4135
21.2878	1.09521	8.37098	Hbs1l	0.0480248	57.726
23.9082	0.968245	6.7365	Hcls1	0.132261	5.71624
21.6738	1.07871	10.427	Heatr1	0.0966592	29.7278
24.5861	0.934412	5.44043	Heatr3	0.0396624	21.8925
24.2939	1.14631	11.9353	Heatr6	0.0512871	3.31357
21.8771	0.936917	12.6364	Hexim1	0.332776	0.674197
24.1496	1.02854	4.08989	Hgd	0.0486935	1230.71
22.0704	0.935202	19.9436	Hhex	0.278777	116.892
24.0915	0.992124	14.7448	Hhipl2	0.498318	0.469036
22.1181	1.02807	20.9114	Hid1	0.151395	1.78818
24.102	1.15159	8.36835	Higd1a	0.0594105	8.79015
21.4291	1.1754	7.78064	Hip1r	0.0120488	21.1887
22.7266	0.965528	22.4942	Hlx	0.206964	4.96495
22.9011	1.08467	18.9295	Hmgcl	0.0438339	390.417
23.8848	1.0334	3.02894	Hnf4aos	0.129054	18.5634
24.5335	1.19656	0.303171	Hnrnpa1	0.0410788	10.6258
23.6325	1.14746	14.7857	Hnrnpa3	0.175452	0.648901
24.0587	1.13331	14.1272	Hnrnph1	0.0390259	12.9769
22.8653	0.912241	14.5059	Hnrnpl	0.181913	37.6342
22.1692	0.982824	7.17174	Hnrnpu	0.288362	1.40952
23.3498	1.10249	1.60373	Hoxb5os	0.515219	0.108248
21.2746	0.94384	2.70024	Hpca	0.431403	0.717463
22.2033	1.01059	15.1259	Hpn	0.0303679	298.961
22.2521	1.09915	18.2251	Hrob	0.327593	0.161813
22.3649	1.11438	6.70286	Hsd17b2	0.0387568	388.946
23.1419	1.0938	20.3543	Hspa12a	0.161591	0.761549
21.3893	0.983853	5.61194	Hspa4l	0.0723145	5.95736
22.5399	1.07221	13.4022	Hspbp1	0.0412952	34.6677
22.3228	0.897952	4.45856	Hspe1	0.0787297	331.387
22.4996	1.11323	2.74973	Htatip2	0.0238844	146.407
21.2837	0.943864	14.7168	Htra4	0.897033	0.342402
23.7294	0.846793	10.717	Ice1	0.2499	12.3228
24.1358	0.918504	5.18468	Idh2	0.103022	109.263
22.7093	0.914155	12.8376	Idh3g	0.0588515	63.0701
23.951	0.945772	22.6235	Ifi207	0.365836	0.568913
24.3186	0.903628	3.24382	Ifit3	0.179125	8.95068
21.5619	0.915009	18.2444	Ift122	0.274566	1.75471
21.7142	0.968524	5.40045	Ift20	0.0533853	313.437
24.6261	1.11079	10.7743	Ift22	0.0506008	4.95343
23.7272	0.829744	22.2656	Ikbip	0.3402	3.31865
22.7452	0.926804	19.0794	Ikzf4	0.649154	1.87672
21.5521	0.990275	5.46418	Il16	0.163157	2.55764
21.0104	0.931106	3.61464	Il6st	0.0928295	42.6849
21.1419	0.831765	8.79929	Imp4	0.0616831	31.351
21.4646	1.10889	2.50556	Inpp4a	0.058326	12.5381
21.9238	1.15973	18.9813	Ints11	0.0216584	27.063
21.2311	0.817412	9.48807	Ippk	0.271353	7.13094
23.0801	0.960112	17.2716	Iqcc	0.122844	5.03068
21.1422	0.915647	11.6305	Irak2	0.097811	19.8361
21.2522	0.907819	7.54413	Irak4	0.110951	6.07335
21.9313	0.930765	10.398	Isoc2b	0.127584	46.3656
24.4934	0.881035	11.0189	Itfg2	0.188681	9.6993
21.1342	1.17757	13.3625	Itga10	0.134461	1.51005
21.6781	0.82753	8.23583	Itgb3	0.606196	4.13623
23.1185	0.87454	3.71778	Itpripl2	0.526986	1.88532
21.7108	1.09513	6.48546	Jak2	0.0896653	9.40734
21.6355	1.06524	5.02041	Jam2	0.116326	2.42828
24.8899	0.874925	8.53159	Jkamp	0.0946595	38.5286
21.6016	0.912316	8.64988	Jmjd8	0.0499739	60.7874
22.7531	0.94348	16.3442	Jmy	0.152192	2.7862
21.8175	0.995596	11.5096	Josd2	0.127331	49.6071
22.1015	1.01341	0.367599	Jpt1	0.0585288	26.1917
21.7718	0.84104	5.96808	Junb	0.394741	11.9508
23.3991	0.846552	9.32997	Kat2a	0.179355	13.2215
22.4443	1.06627	18.6333	Kat2b	0.0951112	6.32106
22.9642	1.17795	15.439	Katnal1	0.0606735	2.78524
24.3028	0.915728	19.002	Kazald1	0.169451	2.93799
22.3168	1.12598	3.72681	Kcna2	0.266476	0.562581
21.2738	1.19352	8.66635	Kcnb1	0.186385	0.593209
23.7162	1.19543	11.4261	Kcnip3	0.00895951	0.618123
21.4043	0.937701	20.1795	Kcnj2	0.919738	0.643993
23.4779	0.860051	5.85546	Kcnn1	0.14921	6.21218
22.0772	1.01268	5.13213	Kctd1	0.168585	0.820051
22.1497	1.08146	1.0806	Kctd13	0.0907859	3.27646
21.2155	0.894175	6.14957	Kctd17	0.207817	6.05798
22.37	0.829274	8.76177	Kctd20	0.117877	14.0791
21.8851	1.1031	19.4773	Kctd6	0.04281	8.11045
21.5397	0.858023	15.8154	Kdm7a	0.131578	11.1732
22.5153	0.847948	8.07627	Khnyn	0.160709	10.5323
23.7778	1.14924	1.92528	Kif1c	0.077334	4.62584
21.7355	1.00783	17.806	Kif21a	0.024433	8.86843
21.8997	1.00658	3.90409	Klc4	0.0228993	98.747
23.5033	0.853361	4.33554	Klf15	0.118909	233.24
21.3104	1.07812	8.16689	Klf6	0.149267	4.17803
23.2543	0.839709	7.3078	Klhl12	0.377447	5.15872
23.7552	0.998123	14.6254	Klhl13	0.189761	2.00795
23.7562	1.12483	23.2033	Klhl18	0.0787809	8.80404
22.2894	1.14613	20.8486	Klhl21	0.0906784	26.3118
22.2452	0.960973	6.45163	Klhl26	0.105719	7.82294
21.8963	0.941197	3.80062	Klhl3	0.275543	5.51685
22.1369	1.18555	20.3123	Klhl5	0.0263158	22.5848
24.3622	1.0682	13.2908	Klhl8	0.0721588	4.15808
21.5109	0.833822	15.542	Klhl9	0.347378	3.57571
22.004	1.01334	19.3402	Klk8	0.121554	0.534685
24.2823	1.15232	22.178	Kpna1	0.407505	0.883146
23.265	0.967165	17.8375	Kpna4	0.180941	12.128
22.6391	0.80548	17.136	Krtcap3	0.7443	1.63194
21.536	1.03395	15.2441	Kti12	0.21602	20.9345
21.5561	0.851131	14.8802	L3mbtl2	0.18883	21.047
21.4507	0.893923	14.6522	Lad1	0.429704	11.3743
22.9743	0.936754	12.8383	Ldlr	0.0953777	109.562
21.4473	0.943385	16.1148	Ldlrad3	0.401453	2.20375
24.086	1.03485	15.6002	Ldlrap1	0.0392409	35.5459
21.4238	1.03964	6.36495	Leprotl1	0.0645546	24.5185
23.97	0.98543	17.997	Letm2	0.0725778	3.88553
22.5131	0.977933	11.0959	Lin52	0.172281	2.74994
22.2623	1.11405	3.71298	Lipe	0.087678	15.3431
23.2458	1.11065	0.587626	Lipo3	0.10447	0.533054
24.7645	0.896886	8.48201	Llgl1	0.139071	6.22432
24.4288	1.12804	0.867033	Lmo4	0.0782799	56.0074
21.086	1.10739	0.302876	Lmo7	0.0592811	6.29098
24.6569	0.946349	16.8188	Lpcat3	0.0820759	195.689
22.6254	0.983817	6.65212	Lpxn	0.293589	1.01512
24.488	1.069	23.2332	Lratd2	0.106119	1.59248
21.2667	0.972039	13.8296	Lrrc46	0.2182	2.59299
22.8267	1.12705	2.64165	Lsm8	0.0493433	9.31835
21.1601	0.971635	18.9317	Lypla1	0.0644757	96.1374
21.1602	1.16589	18.746	Maco1	0.0258425	19.2464
22.0055	0.821488	5.69495	Madd	0.199495	28.9753
24.5818	0.925461	1.09114	Mafg	0.169212	56.7402
22.6591	0.897054	13.1003	Magef1	0.417466	0.826362
23.8887	0.975676	4.54572	Magix	0.173677	4.75309
21.9556	0.984479	13.7117	Magoh	0.216514	3.78052
21.9883	1.0572	13.2016	Mamdc2	0.160603	0.987396
21.9738	1.13154	1.56702	Maml1	0.0382561	11.9806
23.8927	0.895095	21.8989	Map1b	0.011172	0.509749
22.3537	0.917284	8.24249	Map1s	0.23674	10.0659
23.2691	1.12833	16.3397	Map3k1	0.145648	0.870471
22.9569	0.997648	16.7939	Map3k10	0.457953	0.626792
22.8805	0.907924	4.55049	Map4k4	0.337143	5.68485
23.8633	1.06741	3.98805	Map7d1	0.026683	56.0188
21.7058	0.992442	7.78913	Mapkapk2	0.0642375	137.741
24.2542	1.15261	13.3649	Mapkbp1	0.0731929	4.69119
22.53	0.874118	3.65533	Marchf7	0.379494	1.45034
22.6303	1.12065	3.53142	Mast4	0.0234721	2.10015
21.0198	0.857887	16.6196	Mbd1	0.119965	42.2455
23.6643	1.15594	20.7043	Mbtd1	0.0167203	7.40028
21.3366	1.12141	1.82297	Mbtps2	0.194515	1.3865
22.3794	1.19719	20.4462	Mccc1	0.0169909	42.7071
24.8383	0.863296	6.3159	Mcph1	0.533439	2.4049
21.5896	0.98691	11.4247	Mcrs1	0.262441	3.55017
21.1381	0.881797	11.2717	Mcts2	0.131172	14.1702
23.6435	1.04841	5.72599	Mdm4	0.0431502	12.0153
23.3814	0.811469	8.23719	Med23	0.158688	8.93534
21.7304	1.03915	11.0261	Med29	0.170034	2.38722
22.7235	1.14511	15.7352	Mef2a	0.0481573	8.04499
23.421	1.06695	18.25	Mettl21a	0.165142	9.2759
23.507	0.904506	8.40829	Mettl8	0.108324	17.927
24.6048	0.961585	16.1563	Mfsd7a	0.209292	2.56336
23.2702	0.999645	0.397736	Mgam	0.0360512	98.5788
22.333	0.983282	7.63431	Mgat1	0.0911033	120.257
21.1545	1.02203	2.84765	Mgp	0.182407	2.15642
21.3443	0.94435	10.6525	Mib2	0.0837266	17.7711
22.0771	0.850921	20.0962	Mical2	0.214624	25.4708
23.9932	0.866517	15.7374	Mid1ip1	0.401529	125.724
22.945	1.1579	2.01536	Mif	0.0233924	284.367
23.908	1.0565	23.5925	Mir7078	0.137765	1.29232
22.5104	1.10332	2.42728	Mllt11	0.282128	0.60635
22.9518	0.957063	13.3158	Mlx	0.0810822	45.6962
24.113	0.947123	14.1733	Mmab	0.0706098	32.2644
24.4023	1.03863	7.33078	Mmd2	0.0946921	6.33645
23.8236	0.875945	5.95538	Mms22l	0.281333	1.3568
21.8678	0.930883	7.1098	Mnt	0.211198	17.9881
21.6271	1.11241	12.2308	Mospd2	0.0424154	13.6638
23.5065	0.965397	19.6363	Mpp4	0.294181	4.11357
22.9391	1.16951	1.61689	Mpp5	0.107148	7.54861
22.7129	1.00661	6.52916	Mpst	0.0500283	48.0066
24.6741	1.07947	17.9202	Mpzl3	0.129334	3.76218
23.604	1.01689	5.93286	Mrpl13	0.088845	61.4545
23.2072	1.09171	1.57687	Mrpl30	0.0201116	251.587
24.5804	1.06562	4.29737	Mrpl50	0.0961505	7.13817
22.4397	1.03154	0.595851	Mrpl51	0.0830291	32.0327
22.7788	0.973065	10.5676	Mrpl54	0.0739026	122.623
22.0434	1.03576	19.9783	Mrpl57	0.349848	0.47655
23.8942	0.998068	15.2451	Mrps11	0.0799329	31.6198
21.1007	0.921333	6.4728	Mrps15	0.0662201	69.0449
21.2512	0.902801	7.14885	Mrps16	0.0953098	125.623
21.114	1.1864	4.92096	Mrps22	0.0144809	45.5117
22.677	0.971916	12.2763	Mrps31	0.0528289	41.042
22.5469	0.946798	4.48777	Mrps33	0.161638	3.87284
22.7672	1.12419	13.6639	Mrps6	0.0153068	39.0597
22.7054	0.976461	7.16488	Msantd3	0.806442	0.339579
22.1136	1.06026	16.4846	Msantd4	0.0921376	6.97765
22.6204	1.16423	7.71848	Msc	0.182217	0.315697
24.4774	0.804981	3.9305	Msh2	0.271297	12.7887
24.7036	1.15688	3.26385	Msh3	0.0507399	6.40423
22.0023	0.927475	20.8343	Mtap	0.0956223	11.0378
22.5787	0.810317	7.07538	Mtarc2	0.109567	1007.53
22.445	0.838847	6.35136	Mterf1a	0.555423	0.686047
24.294	0.964599	4.85082	Mterf4	0.0476967	25.3282
22.8057	1.06348	1.67299	Mturn	0.161884	0.361793
23.1089	0.977484	2.11115	Mug-ps1	0.149761	53.5098
22.5941	0.905587	19.8417	Mvb12b	0.642847	1.4398
22.5492	0.913229	20.6668	Myc	0.697648	11.9955
22.2059	1.09363	16.0736	Mycl	0.113832	4.21487
24.1486	0.910393	6.78507	Mydgf	0.0498497	189.832
24.1864	0.830958	18.4172	Naa30	0.645521	0.750717
23.9549	0.922117	13.1029	Nabp2	0.0574127	54.4424
21.4917	0.981995	15.8768	Naga	0.135228	7.68534
21.6932	0.971921	6.79145	Nars	0.0497419	119.383
24.5475	1.00786	0.711405	Nars2	0.19812	2.114
22.4242	0.899987	5.05338	Nat8f1	0.0537767	532.405
21.101	1.1406	2.29191	Naxd	0.016282	142.116
22.6477	0.838816	5.30282	Nbas	0.102052	29.3696
21.3305	0.82587	13.3454	Ncbp3	0.367939	1.03279
23.5053	1.0153	4.36375	Nckap5l	0.387386	0.672768
24.171	0.981487	5.99157	Ncl	0.223014	3.37398
23.8208	0.987833	4.49968	Ndrg1	0.0768565	89.9279
23.101	1.01617	3.30293	Ndufa5	0.0967828	171.276
21.7952	0.978765	16.9686	Ndufaf1	0.135566	11.8512
24.5805	1.03471	4.71779	Ndufs6	0.026125	665.963
22.4583	1.0222	7.3817	Ndufs7	0.0309068	302.872
21.0343	0.990072	4.02282	Necap2	0.0934605	12.5887
23.2715	0.950765	6.4197	Nek4	0.132929	7.39767
24.1147	0.952101	10.5295	Neu2	0.269684	4.52167
23.0335	1.03364	7.24351	Neurl1b	0.331976	0.932897
22.8841	1.07537	4.5761	Nfam1	0.152421	1.42643
21.1715	0.946938	6.91514	Nfkbia	0.178784	49.3874
22.6551	0.838409	5.24439	Nfkbie	0.511449	2.50744
22.7294	1.15663	17.8071	Nfya	0.0591111	3.39647
21.9193	1.09906	1.11709	Nfyb	0.0688283	21.1988
22.989	1.17145	11.43	Nhlrc1	0.133847	1.47861
22.3854	0.964054	15.3378	Nhlrc2	0.1646	3.4113
21.5496	1.09439	9.71114	Nicn1	0.0526598	12.5849
23.9504	0.928947	16.725	Nid2	0.147847	11.9906
21.8984	0.845111	8.84236	Nipbl	0.299562	4.35553
22.4313	1.00877	13.5975	Nme7	0.0800867	4.02904
21.3559	1.02676	6.36624	Nmi	0.0666957	27.6948
21.3703	1.02629	7.3159	Nmral1	0.129083	13.8807
24.9221	0.852837	17.412	Nmrk1	0.226221	7.79184
21.3509	1.06634	19.2825	Nol4l	0.10958	1.1538
22.8381	0.878874	16.6376	Nol8	0.326564	5.34845
22.5523	1.09917	3.51865	Notch4	0.184265	2.56168
24.3491	1.17519	4.88499	Nqo1	0.131095	1.75623
22.5273	1.16869	6.37466	Nr0b2	0.0877323	63.1767
22.7917	1.13299	18.2886	Nrarp	0.3011	1.26188
24.7713	0.910482	22.3005	Nrxn1	0.48699	0.571983
24.9468	0.957248	17.7941	Nsdhl	0.0999403	112.8
23.8875	0.868	13.4158	Ntmt1	0.183422	18.7379
21.9749	0.965629	11.0932	Nuak2	0.160934	10.1851
23.7103	1.02372	18.2133	Nudt12	0.110276	35.2298
23.2173	1.03527	15.4867	Nudt6	0.0410262	31.1179
22.6321	1.14951	16.2908	Numb	0.0220296	26.7336
22.644	0.876875	8.9921	Nup188	0.133679	9.76788
22.6333	0.979006	4.39899	Nup88	0.0979967	17.73
24.9912	0.940114	1.3754	Oas3	0.414874	0.678355
23.3802	1.08473	15.3179	Ocel1	0.0525283	26.9876
23.1037	0.808837	3.1141	Ocln	0.517837	2.65387
21.0146	0.881618	16.039	Olig1	0.311529	28.9415
23.8865	1.01888	16.2217	Onecut2	0.288824	1.72277
24.1971	1.13334	3.38075	Orm3	0.184516	1.51437
21.5023	1.01572	3.89691	Osbpl2	0.0465651	30.35
22.7825	1.16588	8.59736	Osgin1	0.0187759	289.161
21.9435	0.801113	15.5995	Ost4	0.106636	109.957
24.0491	0.844025	6.91586	Oxct1	0.5324	1.00586
21.262	1.00402	21.2504	Oxr1	0.112728	7.33334
24.2841	0.966556	1.47338	P4ha2	0.182169	4.06732
21.032	0.898629	18.5598	Pa2g4	0.238606	72.6061
21.1691	1.14503	11.2928	Pacrgl	0.0357454	3.1559
23.1547	0.849245	9.28208	Pacs1	0.257106	2.81309
21.4352	1.06214	6.18617	Padi2	0.50315	0.348917
23.4612	1.16154	17.9466	Pafah1b3	0.0551222	6.85603
23.759	1.01946	11.7302	Pafah2	0.020269	165.749
23.4661	0.857844	5.48892	Pak1	0.597437	0.643782
22.5796	1.17419	0.90162	Paqr4	0.0888819	2.00805
24.7024	0.808153	8.4934	Pard3	0.0901409	45.5301
21.0947	1.00141	11.5504	Parp2	0.0270868	12.2204
23.7881	1.02305	3.29071	Parp9	0.0456811	35.9163
24.799	0.806734	7.85865	Pars2	0.361336	3.3145
24.2224	1.14826	22.5185	Patl1	0.0242542	13.2396
24.6295	1.1242	20.5089	Pcgf1	0.151051	2.2456
21.5383	0.894788	6.17086	Pcp4l1	0.393778	5.36916
22.6506	0.893587	5.29948	Pcsk5	0.23307	11.786
21.707	0.855171	0.317014	Pde3b	0.106254	3.1582
22.7691	0.997551	18.7895	Pdia4	0.0941313	57.042
22.7968	1.06064	8.61023	Pdlim1	0.0508804	76.792
23.2732	1.01519	0.0939275	Pdpk1	0.0596949	9.22996
22.8833	0.952299	16.8153	Pex12	0.139494	6.60927
22.1824	0.84312	16.6673	Pex5	0.170833	27.464
21.3012	0.875044	18.8088	Pex7	0.161796	69.8339
22.5294	1.03016	3.44239	Pfdn2	0.0850743	18.9201
22.1753	0.984032	4.84943	Pfdn5	0.0676706	294.957
24.4133	0.925873	10.9104	Pglyrp2	0.0976994	129.129
22.6431	1.09907	1.22018	Phactr2	0.226534	0.253506
22.9195	0.969559	5.1948	Phf21a	0.158394	5.50794
24.3873	0.967576	5.16	Phlpp2	0.191259	1.81882
22.7458	0.995526	3.85984	Phox2a	0.0435651	0.112869
21.5958	1.12945	11.0099	Phrf1	0.296329	17.203
23.9101	1.09678	15.1915	Phykpl	0.0497481	9.69104
23.1672	1.01568	0.169836	Pias2	0.225415	1.73138
24.7868	0.842224	11.0725	Pick1	0.137649	31.3357
22.4012	0.868756	18.5407	Pigbos1	0.148534	29.8399
24.5814	1.10031	21.2875	Pigg	0.0645187	14.8253
22.4466	1.19301	11.9365	Pigo	0.0391139	14.0829
22.961	1.11205	2.92502	Pilra	0.376067	0.699636
22.2724	1.06657	1.69091	Pilrb2	0.35588	0.477322
23.3123	0.940759	15.5682	Pinx1	0.149073	7.77246
23.6837	1.11142	22.4343	Pip4k2a	0.166053	2.80296
22.4117	0.931304	14.0358	Pisd	0.065952	47.8998
23.5072	1.10887	17.6554	Pithd1	0.0480008	31.3736
21.0466	0.97534	18.8859	Pitpnm2	0.0663376	13.3197
23.3866	1.0249	1.09659	Pkmyt1	0.0420048	1.73797
23.2361	0.930881	19.991	Pkn3	0.311334	1.57637
22.144	1.00135	7.24572	Pla2g12a	0.0813416	44.1028
23.7098	0.916813	13.0391	Pla2g12b	0.067478	146.439
21.3238	0.932735	6.6609	Plcb2	0.951435	0.714532
21.4587	0.962829	5.20435	Plcg2	0.117293	0.772165
24.1118	1.07382	14.8083	Plekha3	0.0557298	12.1167
24.846	1.10328	11.0782	Plekha8	0.503078	5.00271
22.1304	1.14989	1.35309	Plekhb1	0.098473	34.8262
21.6042	0.926549	8.88806	Plekhg3	0.145868	15.2964
21.2102	0.903903	7.58793	Plin3	0.126839	47.2162
24.6861	0.82613	12.8578	Pls1	0.501653	3.42385
24.6857	0.906043	20.4398	Plscr3	0.154137	0.346591
23.3019	0.904284	10.9014	Plxnb2	0.0870203	188.267
24.3814	1.02417	24.1084	Plxnc1	0.0479856	2.1327
22.7157	1.01656	15.6438	Pm20d1	0.0453815	65.8409
22.029	1.17168	0.00576971	Pnmal2	0.0339102	0.57934
21.5132	0.956301	19.5163	Pnpla8	0.438102	1.1529
22.3724	1.10792	6.51267	Pnrc1	0.0374713	164.449
21.8003	0.910694	11.5663	Pofut2	0.087599	19.5348
22.4241	1.03381	14.4745	Poglut3	0.0351752	4.22861
21.9044	0.963283	6.7701	Polr2h	0.145372	14.1198
22.1051	0.968695	7.84694	Pomp	0.0480075	411.172
22.1923	0.990579	17.7472	Ppdpf	0.0191175	102.25
23.8356	1.16618	16.704	Ppid	0.0375789	20.3965
22.2159	0.990899	6.44974	Ppm1h	0.286383	1.99269
23.4699	1.10653	16.9313	Ppm1m	0.0470481	14.9899
21.2836	0.936635	7.5774	Ppp1r11	0.0629588	57.4134
21.7043	1.06279	17.1213	Ppp1r1b	0.0547276	2.35044
23.9399	1.16864	12.64	Ppp1r21	0.0406649	22.1903
21.3465	0.962284	12.6593	Ppp1r35	0.211002	4.15892
24.7499	0.832428	12.2414	Pqbp1	0.154297	39.9374
21.9125	1.10459	18.2221	Pramef8	0.173944	1.09851
22.235	1.12724	21.8188	Prcp	0.0701574	5.08302
23.8116	0.889841	8.2452	Prdx2	0.0612908	238.505
21.7692	0.851206	19.373	Prdx5	0.138246	525.864
24.7403	1.04868	9.89126	Prim2	0.119208	3.67342
21.4574	0.914095	16.9684	Prkaa2	0.342729	8.66535
23.2037	1.00525	17.669	Prkce	0.109114	8.28574
24.4549	0.929523	6.42424	Proser3	0.201863	0.658885
21.71	0.915294	2.2335	Proz	0.108695	175.975
23.2925	0.980638	14.0271	Prpf40a	0.236179	1.46539
22.3382	1.07429	20.8371	Prph	0.48289	0.476646
22.1982	0.91244	4.73341	Psd4	0.101512	1.82929
24.0457	1.06117	20.946	Psma7	0.0250255	214.094
21.2048	0.963046	6.35007	Psmc3ip	0.259576	0.678641
22.0497	0.881263	12.4618	Psmd3	0.0976195	128.4
23.5358	1.17765	23.1454	Psmd5	0.0308886	25.3661
22.5529	0.80599	8.51631	Psmd9	0.484424	5.26841
22.828	1.19349	0.7078	Psme1	0.0146426	250.327
23.2478	1.12585	18.449	Psmg1	0.0131599	28.1637
23.7242	1.13311	7.1365	Pstpip1	0.282206	0.368174
24.0174	0.813291	18.5345	Ptbp2	0.490684	2.38774
22.8185	1.07125	7.43525	Ptges3l	0.130652	1.74977
24.7807	1.03847	22.9361	Ptgis	0.168072	1.48091
23.8385	0.878975	7.26617	Ptgr2	0.0878968	35.5286
21.9189	0.803823	19.1782	Ptpn14	0.497369	0.840773
22.6907	1.17371	5.42561	Ptpn6	0.0211077	21.5584
22.7616	1.13961	22.4256	Pum2	0.0642018	5.94687
21.9136	0.873302	15.0161	Pura	0.394757	1.86973
23.4294	1.12167	9.57393	Pus7	0.0252817	11.1554
23.4214	1.13259	6.75478	Pxmp2	0.0355906	364.113
21.1183	0.845612	18.2664	Pzp	0.188536	2578.33
22.677	1.06946	9.7908	Qdpr	0.0372706	781.224
22.6616	1.02135	0.347197	Qtrt1	0.177565	6.83266
21.8063	0.994938	4.89507	Rab17	0.102853	36.7755
22.4458	1.14454	6.03908	Rab2a	0.0160615	128.837
21.9759	1.01682	14.0748	Rab3gap1	0.0341567	28.7142
21.1414	1.04208	5.98749	Rab3il1	0.234259	2.98103
24.9878	0.822406	17.5377	Rab40b	0.677286	1.1853
21.9038	0.992484	8.29572	Rab40c	0.0555827	19.7372
23.3723	1.03179	6.76432	Racgap1	0.280619	0.448921
23.6418	0.951074	10.5987	Ramp2	0.152229	9.20943
23.6191	1.09393	0.968033	Ranbp1	0.0256689	70.8586
23.375	1.15629	18.5883	Rap2a	0.0225024	17.231
21.1023	0.9569	17.6591	Rap2c	0.549473	4.2046
22.5555	0.976752	5.44762	Rasa4	0.413303	1.54695
22.7241	0.917887	17.6417	Rasal2	0.2009	4.81927
22.3106	1.08255	18.8451	Rbbp9	0.162898	8.30275
21.6491	0.895324	7.94143	Rbm10	0.0093009	28.0142
21.34	0.902411	4.29912	Rbm20	0.289119	1.05502
22.8427	0.865119	16.34	Rbm34	0.380711	2.40114
22.0853	0.998133	16.8393	Rbp1	0.187351	44.8579
22.4648	1.0233	8.74064	Rbpms	0.0585789	32.6365
21.6709	0.935661	13.7019	Rcn1	0.164487	1.03881
22.9021	1.0598	19.3157	Rcsd1	0.157343	1.92009
23.1894	0.887319	18.8768	Rdh14	0.159945	26.741
23.5233	1.03652	7.10492	Rdh5	0.0580634	63.7872
22.7088	0.943269	17.6268	Reep3	0.186181	19.0023
22.8202	1.18835	5.29277	Relch	0.0767257	4.77901
23.046	0.982347	7.62883	Rfwd3	0.310077	6.71571
23.8512	0.972621	4.03118	Rgs10	0.282811	2.02999
21.39	0.842652	19.988	Rgs5	0.341037	1.38814
24.4062	1.05073	15.4626	Rhbdl1	0.0875916	5.38053
21.1191	1.08271	10.1807	Rhot1	0.156097	1.52969
21.4253	0.944705	5.66162	Rhpn2	0.201959	7.73456
21.9536	1.05525	15.6265	Rilp	0.0445223	33.1678
23.6631	0.809963	15.6645	Riok2	0.371315	7.59564
23.2652	0.985963	21.3749	Rmdn2	0.0612636	47.252
24.453	0.906454	20.5442	Rnaseh2c	0.0956208	134.613
22.584	0.964978	6.08093	Rnd1	0.250746	16.3136
23.6216	1.14756	17.7416	Rnf113a2	0.110557	8.62331
22.9381	1.04799	5.32655	Rnf121	0.0774022	29.744
23.0201	1.01345	10.2114	Rnf167	0.0573035	38.9308
22.8658	1.12026	8.36414	Rnf186	0.178521	4.55655
22.5929	1.08731	6.09801	Rngtt	0.0656076	4.04733
23.3562	0.983409	7.79782	Rnu12	0.455792	0.798493
22.1747	0.889622	10.171	Rock2	0.157128	4.36898
21.2388	1.02245	6.56225	Rom1	0.125674	6.80585
23.5129	1.05981	21.6335	Rpap2	0.0321903	10.3874
21.7632	0.850805	4.20212	Rpap3	0.251097	6.8838
22.155	1.0848	19.4872	Rpl10	0.0293876	224.705
21.8662	0.88649	4.9249	Rpl11	0.106649	930.494
22.3166	0.933397	0.146236	Rpl12	0.0203647	696.945
22.1982	0.919207	3.04034	Rpl17	0.0831371	615.136
24.7959	0.960314	5.53718	Rpl18a	0.0816673	1192.41
22.3914	0.842064	21.9017	Rpl27a	0.0699824	136.284
22.8191	0.90445	5.72452	Rpl31	0.180399	561.668
22.6004	1.03004	5.0093	Rpl36a	0.0682625	210.86
21.869	0.95568	19.8677	Rpl36al	0.0620249	276.392
23.6639	0.934267	23.414	Rpl37	0.0775667	1227.36
23.2646	0.893814	0.546067	Rpl7a	0.363844	518.776
22.4166	0.906391	9.72409	Rplp2	0.100746	704.032
24.4329	0.885361	5.27867	Rpn2	0.100955	278.308
21.8821	1.05292	11.2335	Rpp25l	0.0844255	49.1088
21.2087	0.976239	0.301989	Rps14	0.0543804	873.469
22.0012	1.13649	13.4167	Rps19bp1	0.0783158	42.7382
22.0188	0.984113	3.98028	Rps25	0.135654	175.077
21.948	1.04816	6.9601	Rps6kc1	0.143699	7.47433
24.8243	1.1511	17.8176	Rrbp1	0.0117744	392.564
23.0159	0.911847	13.9483	Rrm2	0.57692	1.55952
21.1538	0.822529	13.6491	Rrp7a	0.421382	10.746
22.6587	1.12617	9.7911	Rsph3b	0.349528	0.278792
23.2369	1.08995	6.72571	Runx1	0.251363	0.381447
24.9569	1.03082	12.1724	Rwdd3	0.145628	6.52453
21.3691	0.887184	8.87465	Rxrg	0.324419	10.6055
22.9843	0.942211	0.884638	S100a6	0.392889	5.3885
21.4091	0.989414	2.91267	S1pr4	0.532705	0.55425
22.4256	1.12103	10.4706	Sac3d1	0.0258188	29.6118
23.4188	0.986116	18.7754	Sacm1l	0.268251	7.0335
24.0755	0.883114	5.93004	Sall1	0.0848999	8.40399
22.7046	0.934502	11.646	Sap130	0.174712	6.77313
21.6891	0.940395	11.358	Sap30	0.0817856	2.36599
23.6224	1.05659	4.91556	Sardh	0.0380533	619.872
22.3343	0.949025	19.8898	Sbno2	0.0886089	18.4196
23.0099	1.14645	18.0278	Scamp5	0.0404452	35.138
22.4587	1.10119	5.82752	Scarb1	0.0517547	329.131
21.3094	1.1123	3.28035	Scarb2	0.0240452	132.518
24.0158	1.13122	10.2434	Scfd2	0.163651	0.740392
22.7302	0.856779	22.5881	Scoc	0.445433	1.33591
21.9523	1.10712	4.82264	Scrn3	0.0395325	40.5321
23.6561	1.0767	3.0395	Sdc1	0.0826133	377.167
24.2505	1.05286	1.05544	Sdc2	0.0464891	181.465
23.7005	1.01229	7.81605	Sec14l4	0.0603022	187.819
21.9938	1.01279	13.5851	Sec16a	0.0428458	64.5537
24.9691	1.04556	17.2641	Sec22b	0.100519	27.3264
24.1114	0.894472	8.57639	Sec24c	0.143768	119.598
21.5089	0.855866	10.5008	Sec31a	0.0714367	130.431
24.4936	1.05199	0.926936	Sec61g	0.122124	3.28422
23.0029	1.13614	8.69538	Selenoi	0.0500601	40.4738
21.4088	0.878413	7.81203	Selenoo	0.087123	103.698
23.1814	1.04181	14.0035	Selenow	0.0368791	81.4452
22.8549	1.02362	21.3138	Sem1	0.036798	152.001
22.7181	0.955731	3.05653	Sema6d	0.319694	1.82324
21.092	0.892267	13.8965	Senp1	0.295182	1.62755
21.2073	0.972062	8.79503	Sergef	0.151409	5.88666
22.3635	0.810668	15.4433	Serpina1b	0.0874486	5682.43
23.0674	0.861095	18.8182	Serpina1e	0.753377	4572.02
23.8944	1.03929	18.6902	Serpina4-ps1	0.568808	36.3553
21.0204	0.959681	2.06491	Serpine2	0.353291	0.919005
21.9716	1.07598	7.66562	Serpinf2	0.0483013	773.71
22.0423	1.08481	6.7875	Sf3b3	0.0419955	21.7756
23.989	1.12391	20.9954	Sh2b2	0.149856	2.44938
21.2136	0.806269	10.1416	Sh2d4a	0.283261	3.60363
21.9799	0.94029	18.7951	Sh3bgrl2	0.408169	0.761302
21.9924	0.889854	15.0825	Sh3gl1	0.188552	15.1227
22.7562	0.89698	9.01491	Shmt2	0.0727668	292.262
24.0525	0.924618	15.4851	Sipa1l1	0.115368	2.32877
21.7396	0.975056	5.55235	Sirpa	0.228659	10.173
23.9426	1.14514	22.5878	Sirt1	0.119623	0.311562
24.5151	1.01184	8.20307	Sirt4	0.104405	6.90489
22.5635	1.00113	16.3205	Skp2	0.203264	1.47912
21.466	1.01723	8.7557	Slc12a4	0.113971	15.3973
24.4946	0.980442	7.07318	Slc15a3	0.212424	3.8349
24.3301	0.992675	16.7191	Slc16a6	0.223053	3.73476
24.3707	1.17464	7.32212	Slc19a2	0.0697013	107.218
24.2966	1.09669	23.4647	Slc22a17	0.109357	1.46861
24.5119	1.15752	8.80592	Slc22a4	0.292802	0.582785
21.2674	0.984937	7.71932	Slc22a5	0.226888	3.99841
22.4074	0.910949	19.0333	Slc25a17	0.0777832	87.8491
24.1306	0.83318	13.6573	Slc25a44	0.245316	49.9783
21.2388	0.967273	7.07923	Slc26a2	0.254084	0.972917
22.1888	0.877981	11.8011	Slc35c1	0.149087	16.9443
24.3592	1.01764	0.567427	Slc35f5	0.0943862	24.1037
22.2647	0.838861	13.811	Slc39a3	0.307602	4.33948
21.4195	1.04345	16.8231	Slc44a3	0.089749	7.72956
21.5489	1.10473	1.01321	Slc48a1	0.0351441	67.6579
22.9932	1.18707	3.495	Slc4a1	0.0749624	0.807584
21.0018	0.964564	16.8129	Slc5a3	0.382565	0.976847
21.0159	0.891819	5.60246	Slc5a6	0.168683	4.50256
23.4225	0.915563	6.7435	Slc6a12	0.0774652	126.754
23.6636	0.988383	5.22075	Slc8b1	0.186226	19.3807
23.014	0.911288	11.7594	Smarcd2	0.122461	55.7307
24.9271	0.887806	7.15097	Smarcd3	0.22656	3.66707
22.8629	0.815128	17.2673	Sms	0.436808	3.61918
24.6532	0.852917	15.7509	Snapc2	0.0880728	18.0892
24.4993	1.0431	0.0535451	Snapin	0.0367092	20.2846
23.8063	1.19571	6.25394	Snca	0.0345477	6.13975
22.4752	0.831891	5.83371	Snhg10	0.465733	1.0554
23.5995	0.903535	16.7045	Snhg7	0.266449	5.07965
21.4335	0.832398	11.5015	Snrnp27	0.132265	29.8168
24.4511	0.929791	14.0167	Snrpb	0.0779776	108.733
24.5467	1.19463	20.2727	Snrpe	0.0170329	24.8665
22.4762	0.894353	8.78191	Sntg2	0.223891	9.70843
23.8059	1.02517	10.5821	Snx11	0.0775707	10.4846
22.0783	0.804476	11.4833	Snx17	0.199487	20.3212
24.3472	0.976992	18.5339	Snx2	0.162515	16.2322
24.8676	1.16106	9.74858	Snx22	0.067538	1.35633
22.1305	1.15084	7.02688	Snx30	0.0712691	3.17231
24.9472	1.08999	21.2424	Socs7	0.126124	4.06802
21.2855	0.918434	17.6299	Sowahb	0.213367	7.37882
23.029	0.875556	2.59861	Sp100	0.169819	4.08779
21.3153	1.06681	6.57537	Spef1	0.123418	1.93328
21.0693	1.17139	7.85429	Spp2	0.00887186	263.714
22.5252	1.08843	21.8652	Spry4	0.348995	2.90259
22.8604	1.14124	11.308	Sptan1	0.110446	37.2731
23.954	1.12566	21.0929	Sptbn1	0.0176474	16.9969
21.4081	0.993009	5.73618	Srms	0.171444	3.37976
22.9638	1.05284	14.9362	Srp14	0.0103202	74.8579
21.0928	0.870597	8.42672	Srp68	0.152897	71.0522
22.212	1.11494	12.7615	Srsf1	0.0595879	1.21626
22.4638	1.01234	8.74864	Srsf10	0.0947232	1.90421
21.6756	1.12614	7.02464	Ssr4	0.00642486	315.906
21.0492	1.16769	4.85862	St6galnac6	0.0256359	54.1339
24.6311	0.940844	9.47996	Stam2	0.168075	2.67857
22.4048	1.07031	19.3558	Stk38l	0.162729	5.21109
24.1334	0.806521	13.7083	Stoml2	0.16956	84.897
22.6559	1.09011	18.2072	Strn4	0.032871	33.0715
24.163	0.952818	10.8999	Stx5a	0.11284	73.5346
22.2554	0.893542	9.35793	Sugp1	0.148519	25.1298
21.5057	0.981304	3.3433	Sulf1	0.609968	0.465394
24.1981	1.11943	3.20334	Sult1a1	0.176821	266.612
24.0132	0.929861	8.78445	Sult1e1	0.616579	4.00835
22.2355	1.02399	10.8052	Sult5a1	0.178031	11.6612
23.4391	0.892752	23.3176	Suz12	0.120363	11.2443
24.0845	0.97582	5.52163	Swi5	0.0544932	320.889
24.1385	1.12728	1.55255	Swt1	0.0828211	9.28078
22.6414	1.06704	6.62069	Syt1	0.0896222	3.6468
23.5293	0.856475	10.5501	Syt11	0.281323	1.93339
21.4714	1.02614	7.52525	Syt3	0.149527	4.67476
21.278	0.868516	5.11988	Tacc1	0.0964694	47.6136
23.4104	1.02687	14.5841	Taf1	0.0568826	7.66635
21.0262	1.03024	9.15856	Taf1b	0.228721	2.93531
21.8207	1.08465	3.33663	Tbc1d10b	0.0774687	8.82877
22.0172	1.06779	4.21079	Tbc1d4	0.171796	0.661017
24.2414	1.08777	23.4487	Tbcd	0.0445071	25.2065
21.2933	0.941093	5.03869	Tbxas1	0.531357	1.60197
23.1397	1.04151	15.8096	Tcf4	0.69582	0.810631
23.2402	1.19976	16.6822	Tcp1	0.0128413	46.5179
24.082	1.19644	3.41016	Tctn2	0.0822429	1.09754
24.6816	1.11072	19.4255	Tdp2	0.0619915	7.45534
23.1039	0.856855	5.03108	Tead1	0.351061	2.68544
21.2394	0.948403	2.47608	Tecpr1	0.0820598	20.9073
23.0218	1.08621	5.69133	Tex10	0.106469	5.94613
23.1776	1.13806	1.98414	Tex2	0.0257666	102.823
23.9595	0.978703	8.27665	Tex261	0.0209014	160.761
24.988	1.0594	15.1101	Tex30	0.127772	2.81508
21.1121	0.859014	19.5311	Tfb2m	0.691141	1.51779
23.249	0.806142	10.1778	Tfcp2l1	0.33058	2.83959
21.5127	0.914471	6.45904	Thbs3	0.737359	0.538086
22.403	1.00106	8.95308	Thumpd3	0.103958	9.06253
21.308	0.862796	3.49456	Tiam2	0.469851	4.31247
21.2664	0.860653	8.35695	Timm21	0.580166	1.81053
23.615	0.999434	7.42778	Timm22	0.126208	3.47112
21.5116	0.807323	1.32583	Timm8b	0.115321	140.085
24.3777	1.18646	7.43516	Timmdc1	0.0367057	16.0418
22.2191	1.08719	8.53061	Tipin	0.236161	4.73669
23.1904	0.823569	7.32437	Tln1	0.213595	88.3655
22.8616	1.11194	6.70296	Tm6sf2	0.111987	34.7944
23.4534	0.979566	21.3661	Tmed7	0.146848	37.0521
23.0866	0.880804	5.22864	Tmem104	0.124913	8.4291
21.8766	0.816005	8.46384	Tmem120a	0.197438	82.2458
23.4452	0.838974	1.53446	Tmem125	0.0819854	7.16019
21.2574	0.931766	3.76112	Tmem128	0.0887273	20.6491
21.8913	1.01085	16.6631	Tmem138	0.0882452	5.18478
21.9476	1.08871	13.4693	Tmem144	0.220058	1.06932
23.8725	1.08844	22.0421	Tmem18	0.0404582	9.31144
24.6167	1.17004	1.91131	Tmem185a	0.0238605	20.6967
21.5649	1.05324	14.2381	Tmem189	0.0890959	9.83113
23.4781	0.961834	15.2344	Tmem191c	0.337422	0.809008
22.1536	1.01209	2.47174	Tmem204	0.0691072	6.48105
23.5052	0.916592	3.5939	Tmem229b	0.41892	1.49919
24.838	0.965155	9.17439	Tmem260	0.0809153	18.753
23.8801	0.854613	10.4599	Tmem28	0.521474	1.38824
21.4038	0.88833	4.34348	Tmem35a	0.0299033	0.0708737
23.9527	0.929154	19.4725	Tmem37	0.117255	244.392
21.2969	0.990326	8.0598	Tmem51	0.183725	5.88783
21.7589	0.899374	7.13863	Tmem53	0.171883	64.9859
23.132	1.15124	22.6284	Tmem70	0.0131823	60.3859
23.7562	0.811208	10.2048	Tmem81	0.470182	1.06694
23.207	0.951711	4.27016	Tmem86a	0.218956	6.69782
22.9034	1.08236	7.69343	Tmf1	0.104418	0.815614
24.7392	1.10773	5.09743	Tmprss2	0.0922493	2.65064
22.1774	0.911245	9.69954	Tmprss7	1.28678	0.531254
21.2343	0.934753	9.37944	Tmub1	0.135387	16.0131
22.8995	1.12973	21.9141	Tob1	0.0663171	87.0432
24.847	1.06363	20.3005	Tom1l1	0.0458652	16.4149
21.9621	0.946718	8.52513	Tomm34	0.0836258	14.1253
21.6663	0.844682	10.7466	Tomm5	0.161304	34.6446
22.4991	0.850321	21.2085	Tpd52l2	0.722831	0.533643
23.2196	0.987341	20.4607	Tpk1	0.180427	6.96731
21.2375	0.980137	15.5438	Tpmt	0.0846322	13.0173
24.4273	1.17731	14.0501	Tppp3	0.0611549	0.41579
24.3425	0.944678	14.6445	Tra2a	0.195946	5.92711
22.4404	0.903938	3.28664	Trappc1	0.152067	21.5202
24.4054	1.13372	5.06999	Trappc9	0.049328	15.3982
21.1673	0.830892	14.149	Triap1	0.283869	24.5702
24.5098	0.940524	4.50646	Trib3	0.509583	2.46887
22.2309	0.828496	6.90689	Trim14	0.275754	61.796
24.814	0.852082	5.25738	Trim6	1.01013	0.401341
22.2426	1.1588	6.25616	Trim80	0.110224	1.19708
22.0579	0.892467	19.7712	Trip12	0.167638	5.49134
24.3866	1.08656	18.0219	Trmo	0.235251	1.50854
23.2409	1.07809	9.1071	Trmt5	0.0539244	5.25753
24.4561	0.903121	3.20473	Tshz2	0.25961	6.67447
22.705	1.01199	21.5393	Tspan14	0.0983846	16.468
21.8476	1.08216	3.10829	Tspan18	0.0820222	0.893906
22.5391	1.1854	4.25512	Tsr2	0.0968049	0.775261
21.543	0.818967	7.57892	Tsr3	0.122316	26.6318
22.6361	1.168	16.9548	Ttc19	0.0467181	2.41677
23.4392	1.18125	21.5461	Ttc21b	0.0481813	1.92175
22.3012	1.06359	1.34991	Ttc3	0.107131	7.48451
21.8995	1.03123	12.239	Tti2	0.0890977	11.8022
24.5216	1.133	9.41538	Ttll5	0.0309581	6.55218
22.0633	0.94877	17.9875	Ttpal	0.322858	4.78284
23.2732	1.00144	22.3037	Tulp4	0.174551	0.600807
22.8791	1.19797	22.2007	Uba3	0.16743	5.80124
22.269	1.16967	20.8542	Ubac2	0.0125714	60.7329
22.2543	0.896351	19.2912	Ube2d2a	0.173557	20.6476
24.5783	0.870949	8.83195	Ube3b	0.176679	41.6046
23.8351	1.03401	17.4302	Uchl4	0.478116	0.330506
21.344	1.03011	3.02224	Ufsp2	0.0599515	49.3577
23.1296	1.04097	12.4921	Unc93b1	0.0420809	18.4364
24.8047	0.948772	6.49863	Ung	0.24104	6.75876
23.3658	1.04676	6.50332	Uqcrh	0.0797366	502.192
23.4236	0.895029	16.6642	Urb1	0.350917	4.60524
24.1128	1.00387	17.7385	Usp20	0.0768943	8.19634
24.533	1.00916	21.4844	Usp25	0.0634812	10.7407
21.1471	0.892983	2.25136	Usp27x	0.635836	0.395098
23.4277	1.03558	21.3538	Usp32	0.135559	13.8685
22.7816	1.00897	5.14488	Utp14b	0.280076	1.23876
24.3291	0.850085	13.1565	Vamp1	0.500503	3.06044
21.8276	0.880901	7.84167	Vamp2	0.17473	23.861
21.992	1.03461	4.23008	Vapb	0.0471835	1.73367
23.0125	0.819945	10.1334	Vasp	0.212234	15.5646
24.0018	0.958497	3.22041	Vav2	0.106596	41.749
22.4555	1.17102	4.8665	Vcpip1	0.079384	1.06655
23.5994	0.950069	10.9302	Vma21	0.0315577	22.9916
23.4238	1.0674	20.8761	Vps29	0.0359943	6.98002
21.5047	1.01335	4.51441	Vps37d	0.0884335	1.15039
22.3807	0.842458	9.58298	Vsig2	0.402023	0.769035
21.517	0.947925	6.83243	Wdr12	0.162135	1.69559
23.3732	1.08735	19.472	Wdr33	0.104458	1.68197
24.3765	1.01315	13.4608	Wdr44	0.233064	0.955072
22.2473	1.00273	1.00825	Wdr46	0.0495375	24.5208
22.3512	0.871055	14.3336	Wdr53	0.134897	26.6439
24.8358	1.19774	23.631	Wdr6	0.0336726	24.711
23.4164	1.0678	17.2087	Wdr75	0.154952	5.04489
22.6331	0.974395	7.37813	Wdr81	0.0898232	46.9286
21.592	0.823311	6.73609	Wdr89	0.709983	0.846109
24.8343	0.830382	15.3752	Wdsub1	0.24407	8.04666
22.5846	0.88395	8.54442	Wfdc17	0.497246	0.464711
23.4384	1.09395	5.87222	Wif1	0.344995	0.979335
22.4885	1.01413	5.06351	Wipf2	0.177785	1.90232
22.2847	0.852548	12.6319	Wiz	0.150065	18.2422
23.9909	1.00601	16.295	Wnk2	0.392707	0.63973
23.7523	0.932976	9.76855	Wnt5b	0.0399989	6.89065
24.3436	1.0415	22.9204	Wnt9a	0.456116	0.534487
22.7614	0.960046	5.1036	Wtap	0.441578	0.934914
24.0451	1.17242	20.9946	Wwtr1	0.132845	5.57135
24.4945	0.970375	11.3405	Xlr4b	0.28731	0.281978
22.5217	1.17732	5.20835	Yeats4	0.0438642	39.1003
24.7656	1.10256	9.34944	Yif1b	0.0218713	67.6983
21.7042	1.18725	6.43612	Yjefn3	0.0741333	1.34178
23.1457	0.958442	19.4063	Ythdc1	0.0730415	16.5421
24.4405	0.905736	19.5849	Zbtb16	0.27839	19.3785
23.166	0.933933	9.44701	Zbtb33	0.173527	2.65372
23.7904	0.852966	5.38581	Zbtb8a	0.33008	1.37576
23.1009	1.12526	0.423106	Zc2hc1c	0.0957127	0.937766
22.3776	0.926544	5.29482	Zc3hav1	0.134617	19.1219
23.1595	0.961035	17.6973	Zdhhc13	0.396658	1.69808
23.0053	0.946906	4.93702	Zdhhc16	0.0663253	19.0453
24.3247	1.10412	19.0114	Zdhhc4	0.0099311	42.2621
22.5608	0.970447	3.46714	Zfhx2	0.217523	16.3768
24.8723	1.01754	24.6851	Zfp113	0.269172	0.537936
23.5692	0.918247	23.5297	Zfp14	0.0931642	0.686781
22.4559	0.884643	19.0628	Zfp141	0.115936	4.13189
22.5496	1.03869	7.1803	Zfp229	0.23098	0.947431
21.5246	0.930802	3.35101	Zfp292	0.222368	1.68383
22.863	0.862047	15.4205	Zfp3	0.476782	1.15017
22.5996	1.13577	13.5982	Zfp318	0.0720527	1.97416
21.4525	0.928244	5.48938	Zfp36	0.154686	35.4071
21.8021	0.982825	13.8107	Zfp414	0.0780116	11.3885
22.5033	0.901735	14.0015	Zfp426	0.472923	0.93305
24.3365	0.934359	9.18222	Zfp438	0.246042	2.2774
22.488	1.13592	18.0097	Zfp462	0.186724	0.797371
21.4653	0.927285	18.88	Zfp507	0.246744	3.95596
23.0376	1.08495	14.4852	Zfp568	0.0725853	6.40246
22.3971	1.10743	17.412	Zfp592	0.10324	5.23871
24.5487	1.13511	7.67108	Zfp61	0.235657	0.662811
22.5895	0.800279	10.6404	Zfp639	0.244068	11.6877
23.7928	1.04367	20.4366	Zfp664	0.0625269	16.7422
23.8328	0.983892	0.0389638	Zfp688	0.127891	6.49394
23.4354	1.17366	4.56544	Zfp707	0.0435035	40.5735
23.4984	1.06444	6.68719	Zfp72	0.162771	0.400143
23.1599	0.950257	12.7158	Zfp799	0.117942	1.35395
23.1462	1.00435	6.89017	Zfp870	0.426927	0.887542
24.2907	0.890912	10.5998	Zfp93	0.456038	0.888296
24.3821	0.916626	23.2898	Zfp954	0.251033	2.10825
21.5665	0.910439	8.10237	Zfp955b	0.236941	3.97943
23.2836	1.02074	20.6188	Zglp1	0.382151	0.221547
24.3992	1.03483	16.588	Zhx1	0.103063	6.12141
22.4278	1.11331	1.10472	Zhx3	0.102444	7.74605
23.3661	1.02967	2.96237	Zmpste24	0.0849761	41.5534
23.2301	0.981826	16.4775	Zmym1	0.134829	2.33482
24.278	0.998079	10.9366	Zmynd12	0.528069	0.495499
24.5714	0.934359	0.992792	Znhit3	0.137306	9.61371
23.1105	1.19511	22.6621	Zranb2	0.0405734	9.55278
24.2422	1.10251	19.1992	Zrsr2	0.067047	3.90003
22.131	0.870579	17.5892	Zscan20	0.43191	1.03311
23.1591	0.949352	8.72704	Zscan26	0.0629019	18.2151
22.2692	0.861308	16.7459	Zswim5	1.21249	0.510695
24.471	0.843269	6.73334	Zswim7	0.147894	17.7331
23.91	1.00913	0.141412	Zup1	0.178288	1.906
24.8207	0.998566	16.1128	Zw10	0.105712	6.43016
24.721	0.887326	14.2209	Zxdc	0.133621	8.12768
