# Supplementary material for: Preservation of ∼12-h ultradian rhythms of gene expression of mRNA and protein metabolism in the absence of canonical circadian clock
Source: Front Physiol. 2023 May 30;14:1195001. doi: 10.3389/fphys.2023.1195001 (PMC10267751; doi:10.3389/fphys.2023.1195001)
Supplement: Supplementary file 10 [file Table5.XLSX]

## Sheet: 12-15h
id	pVal	phase	peak.shape	period	adjP	Refseq ID
XLOC_008073	1.61991e-06	3	6	12	0.00916439	NM_139518
XLOC_007153	3.55913e-06	3	6	12	0.00916439	NM_001274840,NM_001274841,NM_001274842,NM_001274843,NM_001274844,NM_001274845,NM_001274846,NM_001274847
XLOC_008580	3.55913e-06	9	6	12	0.00916439	NM_140169
XLOC_009442	4.9839e-06	6	6	15	0.00916439	NM_141204
XLOC_015592	4.9839e-06	3	9	15	0.00916439	NM_001258799,NM_206776
XLOC_001667	9.35214e-06	12	9	15	0.0138563	NM_134691
XLOC_005575	1.05497e-05	6	9	12	0.0138563	NM_143774
XLOC_000373	1.70666e-05	12	9	15	0.0159453	NM_001273140,NM_001273141
XLOC_008522	1.70666e-05	12	6	15	0.0159453	NM_001274718,NM_140093
XLOC_009424	1.73432e-05	6	9	12	0.0159453	NM_001259970,NM_001275312,NM_001275313,NM_141179,NM_164315
XLOC_009105	2.18981e-05	12	6	12	0.0183028	NM_001259895,NM_079419
XLOC_012431	2.83291e-05	12	6	15	0.0217048	NM_079719
XLOC_000688	3.80051e-05	9	6	12	0.0245488	NM_057599
XLOC_014152	3.80051e-05	3	6	12	0.0245488	NM_001103505,NM_001258726,NM_001258727,NM_001258728,NM_001298296,NM_001298297,NM_001298298,NM_132686,NM_167379,NM_176726
XLOC_008867	4.91981e-05	6	6	15	0.0245488	NM_001274947
XLOC_000348	5.27122e-05	3	9	15	0.0245488	NM_001298676,NM_135005
XLOC_000533	5.27122e-05	12	9	15	0.0245488	NM_001258998,NM_001258999,NM_001259000,NM_001298771,NM_001298772,NM_001298773,NM_001298774,NM_001298775,NM_080765,NM_135251,NM_164730,NM_164736,NM_164738
XLOC_005129	5.27122e-05	3	6	15	0.0245488	NM_136695
XLOC_014317	5.27122e-05	12	9	15	0.0245488	NM_001103532,NM_001144734,NM_132908
XLOC_008500	5.62263e-05	15	9	15	0.0245488	NM_140055,NM_140056
XLOC_014998	6.248e-05	3	3	12	0.0245488	NM_132199,NM_206643
XLOC_006381	6.44216e-05	9	6	12	0.0245488	NM_138208
XLOC_012573	6.94222e-05	12	3	12	0.0245488	NM_001014646,NM_001275957,NM_001275958,NM_001300560,NM_142931,NM_176548,NM_206549
XLOC_014438	6.94222e-05	12	3	12	0.0245488	NM_001272765,NM_167637
XLOC_014676	6.94222e-05	3	3	12	0.0245488	NM_080301,NM_166911
XLOC_015561	6.94222e-05	6	9	12	0.0245488	NM_001298443,NM_132986,NM_176749
XLOC_007697	7.29101e-05	12	6	12	0.0248272	NM_141020
XLOC_000356	8.9533e-05	6	6	15	0.0283851	NM_135023
XLOC_005050	8.9533e-05	15	9	15	0.0283851	NM_136582
XLOC_001626	9.55019e-05	3	9	15	0.0291457	NM_080081
XLOC_000648	0.000106817	12	3	12	0.0291457	NM_001273329
XLOC_014044	0.000106817	3	3	12	0.0291457	NM_001201654,NM_001201655,NM_001272531,NM_132514
XLOC_006897	0.000106836	3	6	12	0.0291457	NM_080003
XLOC_003494	0.000110953	15	12	15	0.0291457	NM_136655,NM_165679,NM_165680
XLOC_005299	0.000110953	12	12	15	0.0291457	NM_136893
XLOC_002638	0.000139024	6	6	15	0.0295558	NM_165075
XLOC_011833	0.000139024	6	6	15	0.0295558	NM_141930
XLOC_000163	0.000148954	6	6	15	0.0295558	NM_134813,NM_164461,NM_164462,NM_164463
XLOC_002393	0.000148954	15	9	15	0.0295558	NM_001298874
XLOC_008820	0.000148954	3	9	15	0.0295558	NM_001014584,NM_079346,NM_168591
XLOC_010486	0.000148954	3	9	15	0.0295558	NM_142644
XLOC_006981	0.000153733	6	9	12	0.0295558	NM_001169934,NM_168390,NM_168391,NM_168392,NM_168393
XLOC_004758	0.000158885	3	9	15	0.0295558	NM_138102
XLOC_001633	0.000162022	6	9	12	0.0295558	NM_134656
XLOC_003752	0.000162022	3	9	12	0.0295558	NM_136962,NM_165933
XLOC_014282	0.000162022	12	3	12	0.0295558	NM_001298381
XLOC_014727	0.000162022	6	9	12	0.0295558	NM_001258573,NM_130654
XLOC_000099	0.000173593	6	6	12	0.0295558	NM_001272930
XLOC_001480	0.000173593	9	6	12	0.0295558	NM_136213
XLOC_002460	0.000173593	3	6	12	0.0295558	NM_001259046,NM_135643
XLOC_005251	0.000173593	9	6	12	0.0295558	NM_001273961,NM_001273962,NM_001273963,NM_001273964,NM_001299387,NM_078973,NM_165833
XLOC_005502	0.000173593	12	6	12	0.0295558	NM_001169682,NM_001169683,NM_001299499,NM_001299500,NM_001299501,NM_137155
XLOC_007997	0.000173593	9	6	12	0.0295558	NM_001274356,NM_139401
XLOC_009774	0.000173593	3	6	12	0.0295558	NM_001104253,NM_001104254,NM_001275490,NM_001300326,NM_176434,NM_176435,NM_176436
XLOC_010693	0.000178225	12	3	12	0.0297927	NM_001170233,NM_142928
XLOC_011123	0.000190434	12	12	15	0.0312652	NM_079827
XLOC_003070	0.000242443	3	3	12	0.0363451	NM_136233
XLOC_003378	0.000243027	3	6	15	0.0363451	NM_136518
XLOC_005402	0.000243027	9	6	15	0.0363451	NM_001014523,NM_001038855,NM_001169670,NM_001259362,NM_001259363,NM_001259364,NM_001259365,NM_001259366,NM_001259367,NM_057736,NM_165990,NM_165991
XLOC_010453	0.000243027	3	6	15	0.0363451	NM_001260268,NM_001260269,NM_001300483,NM_142585
XLOC_011561	0.000243027	6	6	15	0.0363451	NM_134311
XLOC_005336	0.000259229	3	9	15	0.0363451	NM_001273992,NM_136957,NM_165928
XLOC_013212	0.000259229	9	9	15	0.0363451	NM_143666
XLOC_015829	0.000259229	3	6	15	0.0363451	NM_001272844,NM_001272846,NM_134621,NM_167779
XLOC_005202	0.000267835	12	3	15	0.0363451	NM_057609
XLOC_001840	0.000276719	3	6	12	0.0363451	NM_134887,NM_164518
XLOC_003099	0.000276719	3	6	12	0.0363451	NM_001169562,NM_001169563,NM_001169564,NM_001169566,NM_001169567,NM_001169568,NM_136261,NM_165367,NM_165368
XLOC_013626	0.000276719	3	6	12	0.0363451	NM_206623,NM_206625
XLOC_013833	0.000276719	9	6	12	0.0363451	NM_080145,NM_167137
XLOC_014264	0.000276719	9	6	12	0.0363451	NM_001298368
XLOC_013447	0.000284574	6	3	15	0.0368504	NM_001272171,NM_001272172,NM_080295,NM_166848,NM_166849,NM_166850
XLOC_004193	0.000306433	12	12	15	0.0376912	NM_080214
XLOC_001107	0.000307466	9	6	12	0.0376912	NM_165097
XLOC_003949	0.000307466	3	6	12	0.0376912	NM_001299532,NM_137199,NM_166099
XLOC_012608	0.000307466	9	6	12	0.0376912	NM_001275973
XLOC_014688	0.000318053	12	12	15	0.0384761	NM_130617
XLOC_001377	0.000337442	3	12	15	0.0402914	NM_136114
XLOC_005713	0.00035812	12	3	12	0.0411405	NM_137396
XLOC_012205	0.00035812	3	3	12	0.0411405	NM_142428
XLOC_003952	0.000363346	3	9	15	0.0411405	NM_143730
XLOC_009492	0.000363346	12	6	15	0.0411405	NM_001275351
XLOC_005993	0.000370482	3	9	12	0.0411405	NM_137753
XLOC_015131	0.000376697	12	6	12	0.0411405	NM_078551
XLOC_002950	0.0003893	15	6	15	0.0411405	NM_136102
XLOC_005569	0.0003893	3	9	15	0.0411405	NM_001202020,NM_001202023,NM_001202024,NM_001202026,NM_001274089,NM_001274090,NM_079030,NM_166128,NM_166129,NM_166130
XLOC_005705	0.0003893	6	6	15	0.0411405	NM_001274130,NM_001299612
XLOC_015439	0.0003893	3	6	15	0.0411405	NM_132853
XLOC_011570	0.000395181	15	12	15	0.0412875	NM_001260063,NM_001275454
XLOC_006854	0.000415253	3	9	15	0.0423746	NM_139963,NM_168274
XLOC_012303	0.000415253	6	6	15	0.0423746	NM_142582
XLOC_006109	0.00041988	12	12	15	0.0423746	NM_001274219,NM_143779
XLOC_012919	0.00043324	9	6	12	0.0423746	NM_058132
XLOC_014839	0.00043324	6	6	12	0.0423746	NM_078489,NM_131983
XLOC_015454	0.00043324	3	6	12	0.0423746	NM_132870,NM_167477,NM_206754,NM_206755,NM_206756,NM_206757,NM_206758
XLOC_002951	0.000440931	15	6	15	0.0424162	NM_001273632
XLOC_015321	0.000442892	3	9	15	0.0424162	NM_001201659,NM_001258730,NM_001258731,NM_001298304,NM_001298305,NM_132703,NM_167384,NM_167385,NM_167386
XLOC_011077	0.000506163	9	12	15	0.0470969	NM_143411,NM_170386,NM_170387,NM_170388
XLOC_001079	0.000522502	3	3	12	0.0470969	NM_001259102,NM_001299002
XLOC_004178	0.000522502	12	3	12	0.0470969	NM_001274135,NM_166256
XLOC_007730	0.000522502	12	3	12	0.0470969	NR_125034,NR_125035
XLOC_009768	0.000522502	6	9	12	0.0470969	NM_001170097
XLOC_011133	0.000522502	12	3	12	0.0470969	NM_001276157,NM_001276158,NM_170447,NM_170448,NM_170449,NM_206585,NM_206586
XLOC_001046	0.00055437	12	9	15	0.0489973	NM_078838,NM_165067,NM_165068
XLOC_005339	0.000574752	6	9	12	0.0489973	NM_136961
XLOC_005551	0.000574752	9	9	12	0.0489973	NM_057621
XLOC_004298	0.000576042	9	3	15	0.0489973	NM_001299682
XLOC_007612	0.000576042	15	12	15	0.0489973	NM_140903
XLOC_013505	0.000576042	9	12	15	0.0489973	NM_001297854,NM_130566
XLOC_001489	0.000591328	9	6	15	0.0489973	NM_001259185,NM_136225
XLOC_012563	0.000612045	3	12	15	0.0489973	NR_002501
XLOC_005720	0.000612866	6	6	15	0.0489973	NM_137408
XLOC_009692	0.000612866	3	9	15	0.0489973	NM_079551
XLOC_014670	0.000612866	6	6	15	0.0489973	NM_001169171,NM_143755
XLOC_015153	0.000612866	9	9	15	0.0489973	NM_001272497
XLOC_015474	0.000612866	12	9	15	0.0489973	NM_001258779,NM_001258780,NM_057543
XLOC_000216	0.000653723	3	9	15	0.0502556	NM_080155
XLOC_008356	0.000653723	3	6	15	0.0502556	NM_139844,NM_168199
XLOC_008594	0.000653723	6	6	15	0.0502556	NM_001274772,NM_001274773,NM_001274774,NM_168443,NM_168444,NM_168445,NM_168446
XLOC_011647	0.000653723	6	6	15	0.0502556	NM_001104258,NM_001300334
XLOC_006579	0.000666868	9	6	12	0.0502556	NM_139573
XLOC_006855	0.000666868	12	6	12	0.0502556	NM_139965
XLOC_012532	0.000666868	3	6	12	0.0502556	NM_001275943,NM_079737,NM_142883,NM_170070,NM_170651
XLOC_007089	0.00067517	3	6	15	0.0503128	NM_001274792,NM_140238
XLOC_000744	0.000678572	6	9	15	0.0503128	NM_057489
XLOC_002227	0.000740964	9	6	12	0.052475	NM_001298815
XLOC_008675	0.000740964	9	6	12	0.052475	NM_079308
XLOC_009989	0.000740964	12	6	12	0.052475	NM_141940
XLOC_012827	0.000740964	9	6	12	0.052475	NM_001276078,NM_144400,NM_170328
XLOC_001356	0.000753394	6	9	12	0.052475	NM_057952
XLOC_003180	0.000753394	12	3	12	0.052475	NM_001042938,NM_001042939
XLOC_004927	0.000753394	12	3	12	0.052475	NM_057955
XLOC_013665	0.000753394	6	9	12	0.052475	NM_001297941,NM_001297942,NM_131968
XLOC_009664	0.000771623	12	12	15	0.0533406	NM_001275436,NM_141505
XLOC_008125	0.000778113	15	12	15	0.0533879	NM_001300002
XLOC_004820	0.000828733	12	3	12	0.0561096	NM_136336,NM_165441
XLOC_004111	0.000829987	6	3	15	0.0561096	NM_079047
XLOC_007709	0.000881862	12	3	15	0.0571001	NM_001259931,NM_080262
XLOC_001666	0.000885785	15	9	15	0.0571001	NM_057946
XLOC_006730	0.000885785	3	6	15	0.0571001	NM_001274542
XLOC_006814	0.000885785	6	9	15	0.0571001	NM_001300045,NM_168240
XLOC_007685	0.000885785	3	6	15	0.0571001	NM_001014595,NM_001014596,NM_001014597,NM_001014598,NM_001202215,NM_001202216,NM_001202217,NM_001202218,NM_001202219,NM_001202220,NM_001202221,NM_079465,NM_141006,NM_168875,NM_168876,NM_168877
XLOC_015567	0.000885785	12	9	15	0.0571001	NM_001298446,NM_132993,NM_167569,NM_167570
XLOC_008016	0.000933736	12	12	15	0.0571001	NM_001274373,NM_139427
XLOC_001587	0.000949055	6	9	15	0.0571001	NM_001042909,NM_001169569,NM_001259199,NM_001299197,NM_001299198,NM_165396,NM_165397
XLOC_002561	0.000949055	12	9	15	0.0571001	NM_001273493,NM_135745
XLOC_005439	0.000949055	9	6	15	0.0571001	NM_001201996,NM_001274032,NM_079012,NM_144124
XLOC_007125	0.000949055	3	6	15	0.0571001	NM_140289
XLOC_007664	0.000949055	12	9	15	0.0571001	NM_001104179,NM_168860,NM_168861,NM_168862,NM_168863
XLOC_007913	0.000966693	9	3	12	0.0571001	NM_138206
XLOC_012395	0.000966693	6	9	12	0.0571001	NM_169953
XLOC_001027	0.0010101	3	6	12	0.0571001	NM_001014481,NM_001103689,NM_001103690,NM_057839,NM_165047,NR_047948
XLOC_003772	0.0010101	9	6	12	0.0571001	NM_001169660,NM_001274003,NM_136981,NM_136982
XLOC_005490	0.0010101	9	6	12	0.0571001	NM_137142
XLOC_008574	0.0010101	3	6	12	0.0571001	NM_140160,NM_168424
XLOC_009527	0.0010101	9	6	12	0.0571001	NM_001275372
XLOC_009795	0.0010101	12	6	12	0.0571001	NM_001104257,NM_141677
XLOC_009844	0.0010101	3	6	12	0.0571001	NM_079578
XLOC_012564	0.0010101	3	6	12	0.0571001	NM_142920,NM_170088
XLOC_002450	0.00101233	12	6	15	0.0571001	NM_001042889,NM_143778
XLOC_003242	0.00101233	12	9	15	0.0571001	NM_001144138,NM_078903,NM_165469,NM_165470,NM_165472
XLOC_006234	0.00101233	9	6	15	0.0571001	NM_138041
XLOC_007916	0.00101233	3	9	15	0.0571001	NM_138209
XLOC_008587	0.00101233	9	6	15	0.0571001	NM_001274769
XLOC_003244	0.0010741	6	9	12	0.0582978	NM_136372
XLOC_009839	0.0010741	3	3	12	0.0582978	NM_141739
XLOC_011376	0.0010741	3	9	12	0.0582978	NM_001275367,NM_141315,NM_169093
XLOC_004078	0.0010756	6	6	15	0.0582978	NM_166207,NM_166208
XLOC_000092	0.00108642	9	3	15	0.0582978	NM_134728,NR_124014
XLOC_011061	0.00108642	15	6	15	0.0582978	NM_143389
XLOC_009592	0.00110874	15	12	15	0.0582978	NM_057231,NM_169160,NM_176412
XLOC_003081	0.00112233	6	6	12	0.0582978	NR_073816
XLOC_005365	0.00112233	9	6	12	0.0582978	NM_001299440
XLOC_006842	0.00112233	9	6	12	0.0582978	NM_001274646,NM_079246
XLOC_013202	0.00112233	12	6	12	0.0582978	NM_001258480,NM_143649,NM_166736,NM_166737,NM_166738,NM_166740
XLOC_013527	0.00112233	9	6	12	0.0582978	NM_001272225,NM_001272226,NM_130607,NM_166916,NM_166917
XLOC_014287	0.00112233	3	6	12	0.0582978	NM_001272663,NM_001272664,NM_078636,NM_167478
XLOC_015307	0.00112233	9	6	12	0.0582978	NM_001298289
XLOC_005598	0.0011438	15	12	15	0.0590793	NM_079036
XLOC_000850	0.00118266	12	12	15	0.0607449	NM_001259037,NM_001259038,NM_001273439,NM_001273440,NM_001298895
XLOC_007299	0.00123069	9	3	12	0.0628609	NM_080018
XLOC_009606	0.00125657	15	3	15	0.0638283	NM_057424
XLOC_001992	0.0013145	9	6	12	0.0644937	NM_001042873,NM_135062
XLOC_004902	0.00133049	12	3	15	0.0644937	NM_001299226
XLOC_000016	0.00137483	6	9	15	0.0644937	NM_001258887,NM_001272873,NM_001272874,NM_001272875,NM_001272876,NM_079979,NM_164374,NM_164375
XLOC_001196	0.00144679	6	9	15	0.0644937	NM_057910
XLOC_003301	0.00144679	15	9	15	0.0644937	NM_001299227,NM_078924
XLOC_005813	0.00144679	3	6	15	0.0644937	NM_001014535,NM_001299670,NM_001299671,NM_001299672,NM_137551,NM_166324
XLOC_007230	0.00144679	6	9	15	0.0644937	NM_001274880,NM_079336
XLOC_010036	0.00144679	9	9	15	0.0644937	NM_142000
XLOC_010133	0.00144679	3	9	15	0.0644937	NM_206491,NM_206492
XLOC_010224	0.00144679	12	6	15	0.0644937	NM_001300432,NM_079654
XLOC_010246	0.00144679	3	9	15	0.0644937	NM_142284,NM_169718
XLOC_010863	0.00144679	3	9	15	0.0644937	NM_143154
XLOC_011149	0.00144679	3	6	15	0.0644937	NM_170462
XLOC_013570	0.00144679	12	6	15	0.0644937	NM_080162
XLOC_015311	0.00144679	9	9	15	0.0644937	NM_132687
XLOC_009910	0.00146055	12	6	12	0.0644937	NM_141819
XLOC_005692	0.00150678	6	6	12	0.0644937	NM_176214
XLOC_014831	0.00150678	9	6	12	0.0644937	NM_131969
XLOC_001422	0.0015148	3	9	12	0.0644937	NM_057469
XLOC_003051	0.0015148	6	9	12	0.0644937	NM_001144372,NM_001299177,NM_165336
XLOC_003787	0.0015148	12	3	12	0.0644937	NM_137002
XLOC_004059	0.0015148	3	3	12	0.0644937	NR_048130
XLOC_005542	0.0015148	6	9	12	0.0644937	NM_001274070,NM_001299533,NM_135357,NM_176176
XLOC_008392	0.0015148	12	9	12	0.0644937	NM_001259731,NM_168232
XLOC_009412	0.0015148	12	3	12	0.0644937	NM_001015151,NM_001015152,NM_001110962,NM_001276239,NM_001276240,NM_001276241
XLOC_009772	0.0015148	6	9	12	0.0644937	NM_141641
XLOC_010262	0.0015148	6	9	12	0.0644937	NM_001275717
XLOC_010712	0.0015148	6	9	12	0.0644937	NM_142951,NM_170120,NM_170121
XLOC_012486	0.0015148	3	3	12	0.0644937	NM_058023
XLOC_014032	0.0015148	6	9	12	0.0644937	NM_132500
XLOC_014799	0.0015148	12	3	12	0.0644937	NM_001297930,NM_080329,NR_123788
XLOC_015591	0.0015148	12	3	12	0.0644937	NM_001298469,NM_001298470,NM_133037,NM_167599
XLOC_001616	0.00154325	3	6	15	0.0644937	NM_001273763,NM_001273764
XLOC_001962	0.00154325	3	9	15	0.0644937	NM_001169403,NM_001273124,NM_001273125,NM_001273126,NM_135022,NM_164598,NM_164599
XLOC_005272	0.00154325	15	9	15	0.0644937	NM_165849
XLOC_007895	0.00154325	6	6	15	0.0644937	NM_138189
XLOC_010518	0.00154325	15	6	15	0.0644937	NM_001275867,NM_001275868,NM_057255,NM_057256,NM_206530,NM_206531
XLOC_010904	0.00154325	3	9	15	0.0644937	NM_143198
XLOC_011223	0.00154325	12	6	15	0.0644937	NM_001276214,NM_057519
XLOC_006615	0.00156308	3	12	15	0.0650271	NM_001202119,NM_001259684,NM_001259685,NM_139612
XLOC_005348	0.00160847	3	9	15	0.0660628	NM_057637
XLOC_004173	0.0016397	12	9	15	0.0660628	NM_137426
XLOC_004840	0.0016397	3	9	15	0.0660628	NM_001273790,NM_001273791,NM_136359,NM_165458,NM_165459,NM_165460
XLOC_010437	0.00166729	15	3	15	0.0660628	NM_142564
XLOC_011727	0.00166729	9	3	15	0.0660628	NM_141775
XLOC_000010	0.0016742	3	6	12	0.0660628	NM_001169370,NM_001169371,NM_001258886,NM_001272863,NM_001272864,NM_001272865,NM_001272866,NM_001272867,NM_001298614,NM_164371
XLOC_003086	0.0016742	9	6	12	0.0660628	NM_001169558,NM_136248
XLOC_007554	0.0016742	9	6	12	0.0660628	NM_140822
XLOC_008154	0.0016742	9	6	12	0.0660628	NR_048228
XLOC_011095	0.0016742	3	6	12	0.0660628	NM_143436
XLOC_013211	0.0016742	3	6	12	0.0660628	NM_143665
XLOC_014221	0.0016742	12	6	12	0.0660628	NM_001201664,NM_001272635,NM_001272637,NM_078605
XLOC_000026	0.0017157	12	12	15	0.067411	NM_001298615,NM_134666
XLOC_011579	0.00202799	6	9	15	0.0742401	NM_001170086,NM_001275460,NM_001275461,NM_001275462,NM_176424
XLOC_004963	0.00206225	9	6	15	0.0742401	NM_136489
XLOC_000862	0.00211414	6	9	12	0.0742401	NM_135641
XLOC_004076	0.00211414	12	3	12	0.0742401	NM_137332
XLOC_005174	0.00211414	9	9	12	0.0742401	NM_001273939
XLOC_007894	0.00211414	3	3	12	0.0742401	NM_001259606,NM_079147,NM_167829
XLOC_010797	0.00211414	3	9	12	0.0742401	NM_143057
XLOC_012154	0.00211414	3	9	12	0.0742401	NM_001275731,NM_142350
XLOC_013518	0.00211414	6	9	12	0.0742401	NM_001297865,NM_130594
XLOC_015194	0.00211414	6	9	12	0.0742401	NM_001169250,NM_001169251,NM_001272521,NM_132488,NM_167285
XLOC_003323	0.00217285	12	6	15	0.0742401	NM_001014502,NM_165543,NM_165544
XLOC_005278	0.00217285	15	9	15	0.0742401	NM_165859,NM_176148,NM_176149
XLOC_005407	0.00217285	15	9	15	0.0742401	NM_057510,NM_165994,NM_165995,NM_165996,NM_165998
XLOC_005985	0.00217285	3	9	15	0.0742401	NM_001299754,NM_137746,NM_166463
XLOC_006326	0.00217285	6	6	15	0.0742401	NM_001015319,NM_001015320,NM_001015321,NM_001276232
XLOC_007344	0.00217285	9	9	15	0.0742401	NM_140560
XLOC_009358	0.00217285	6	6	15	0.0742401	NM_141129
XLOC_009888	0.00217285	3	6	15	0.0742401	NM_169377,NM_169378,NM_169380,NR_003893
XLOC_010734	0.00217285	15	9	15	0.0742401	NM_079755
XLOC_012730	0.00217285	9	6	15	0.0742401	NM_001104456,NM_001104457,NM_001104458,NM_001104459,NM_001104460,NM_001276041,NM_001276042,NM_170239,NM_176565
XLOC_014564	0.00217285	6	9	15	0.0742401	NM_001031916,NM_001031918,NM_001272841,NM_001272842
XLOC_002576	0.00219239	6	9	15	0.0742401	NM_165027
XLOC_002874	0.00219973	3	9	15	0.0742401	NM_001299102,NM_136026
XLOC_003756	0.00221524	6	6	12	0.0742401	NM_001201986,NM_001273996,NM_136972
XLOC_007568	0.00221524	9	6	12	0.0742401	NM_140844
XLOC_010024	0.00221524	3	6	12	0.0742401	NM_001104293,NM_001104294
XLOC_010025	0.00221524	3	6	12	0.0742401	NM_141991
XLOC_010452	0.00221524	9	6	12	0.0742401	NM_057741,NM_206518
XLOC_011090	0.00221524	9	6	12	0.0742401	NM_143428
XLOC_014911	0.00221524	9	6	12	0.0742401	NM_078505
XLOC_015129	0.00221524	3	6	12	0.0742401	NM_144290
XLOC_014230	0.00225709	3	9	15	0.0742401	NM_132803
XLOC_000043	0.0023177	9	6	15	0.0742401	NM_134681
XLOC_000574	0.0023177	15	9	15	0.0742401	NM_135304
XLOC_004497	0.0023177	15	6	15	0.0742401	NM_001169773,NM_001299767,NM_166479,NM_166480
XLOC_004601	0.0023177	6	6	15	0.0742401	NM_001103955,NM_001103956,NM_001202058,NM_001202059,NM_001202060,NM_001202061,NM_001274215,NM_001299820,NM_001299821,NM_001299822,NM_137893,NM_166574,NM_166576
XLOC_004888	0.0023177	3	9	15	0.0742401	NR_073849
XLOC_006668	0.0023177	3	6	15	0.0742401	NM_139692
XLOC_007444	0.0023177	9	6	15	0.0742401	NM_168692
XLOC_007475	0.0023177	3	9	15	0.0742401	NM_001104163,NM_001300165
XLOC_008357	0.0023177	9	6	15	0.0742401	NM_139846
XLOC_010199	0.0023177	3	6	15	0.0742401	NM_169675
XLOC_010714	0.0023177	3	6	15	0.0742401	NM_142954
XLOC_011057	0.0023177	9	6	15	0.0742401	NM_001144646,NM_001276118,NM_001276119,NM_001276120
XLOC_011146	0.0023177	3	6	15	0.0742401	NM_079840
XLOC_011992	0.0023177	9	9	15	0.0742401	NM_001275645
XLOC_013522	0.0023177	12	9	15	0.0742401	NM_001272219
XLOC_014334	0.0023177	3	6	15	0.0742401	NM_078655
XLOC_003538	0.00232555	6	9	12	0.0742401	NM_136699,NM_206068
XLOC_006113	0.00232555	6	9	12	0.0742401	NM_137909
XLOC_008713	0.00232555	3	3	12	0.0742401	NM_140329
XLOC_010956	0.00232555	3	3	12	0.0742401	NM_001170277,NM_143259
XLOC_014566	0.00232555	3	9	12	0.0742401	NM_001298589
XLOC_015637	0.00232555	6	9	12	0.0742401	NM_133088
XLOC_001716	0.00234899	6	3	15	0.0747288	NM_001272942,NM_134758
XLOC_000596	0.00243836	9	6	12	0.0760101	NM_001259009,NM_001273296,NM_001298813,NM_001298814,NM_164793
XLOC_010522	0.00246138	9	6	12	0.0760101	NM_079705
XLOC_002928	0.00246256	9	9	15	0.0760101	NM_001299141
XLOC_005775	0.00246256	15	6	15	0.0760101	NM_001202038,NM_001274146,NM_137499,NM_176223
XLOC_006277	0.00246256	12	6	15	0.0760101	NM_138111
XLOC_008568	0.00246256	12	6	15	0.0760101	NM_001274757,NM_140152,NM_206316
XLOC_011648	0.00246256	6	9	15	0.0760101	NM_141680,NM_141681,NM_169308
XLOC_015352	0.00246256	6	6	15	0.0760101	NM_001298316,NM_132740
XLOC_011273	0.00247194	9	12	15	0.0760101	NM_164340
XLOC_015424	0.00247194	15	12	15	0.0760101	NM_132827,NM_167456
XLOC_001873	0.00253697	12	3	12	0.0774913	NM_134935
XLOC_006505	0.00253697	12	3	12	0.0774913	NM_167963
XLOC_011078	0.00255307	3	9	12	0.0777248	NM_143412
XLOC_005114	0.00260742	9	6	15	0.0788572	NM_001299324,NM_165696
XLOC_011247	0.00260742	3	9	15	0.0788572	NM_001276223
XLOC_006697	0.00266219	12	12	15	0.0802497	NM_001274522,NM_001274523,NM_139733
XLOC_013878	0.00276276	6	3	15	0.0830091	NM_132271
XLOC_001138	0.0029211	6	9	12	0.085235	NM_057266
XLOC_001317	0.0029211	6	9	12	0.085235	NM_001299117,NM_001299118,NM_136042
XLOC_004419	0.0029211	9	9	12	0.085235	NM_001103917,NM_001274182,NM_001299720,NM_137678
XLOC_005500	0.0029211	12	3	12	0.085235	NM_001014528
XLOC_007146	0.0029211	6	9	12	0.085235	NM_001259805,NM_001300119
XLOC_009434	0.0029211	9	9	12	0.085235	NM_001144530,NM_141193
XLOC_011280	0.0029211	6	9	12	0.085235	NM_141212,NM_168996,NM_168997
XLOC_011691	0.0029211	12	3	12	0.085235	NM_001104268,NM_001260092,NM_001260093,NM_001260094,NM_001275535,NM_141742
XLOC_011998	0.0029211	12	3	12	0.085235	NM_001275648,NM_142130,NM_169599,NM_169600
XLOC_008918	0.00300248	12	6	15	0.085235	NM_140581
XLOC_000162	0.00301364	6	3	15	0.085235	NM_134812
XLOC_000005	0.00315993	3	9	15	0.085235	NM_001169366,NM_001169367,NM_001258884,NM_001272859,NM_134643
XLOC_002340	0.00321189	3	6	12	0.085235	NM_001144339,NM_001169452,NM_001169453,NM_001169454,NM_001169455,NM_001169456,NM_001169457,NM_135475,NM_176003
XLOC_007734	0.00321189	9	6	12	0.085235	NM_001170018,NM_141069,NM_168913,NM_168914,NM_168915,NM_168916,NM_168917,NM_168918,NM_168919
XLOC_009112	0.00321189	9	6	12	0.085235	NM_140814
XLOC_013541	0.00321189	9	6	12	0.085235	NM_001272245,NM_057782,NM_057783,NM_166928
XLOC_013733	0.00321189	9	6	12	0.085235	NM_132071,NM_167062
XLOC_015583	0.00321189	9	6	12	0.085235	NM_167580
XLOC_003595	0.00321233	6	3	15	0.085235	NM_136781,NM_165807,NM_165808
XLOC_000001	0.00321321	6	9	12	0.085235	NM_001169365,NM_001272857,NM_175941
XLOC_000725	0.00321321	6	9	12	0.085235	NM_001259025,NM_135469
XLOC_005748	0.00321321	12	3	12	0.085235	NM_001274136,NM_137446
XLOC_009749	0.00321321	6	9	12	0.085235	NM_001275471,NM_001275472,NM_001275473,NM_141607
XLOC_000405	0.00321455	3	3	15	0.085235	NM_001273168
XLOC_001622	0.00321455	12	12	15	0.085235	NM_001258872,NM_001258873,NM_001258874,NM_001258875,NM_001272858,NM_078715,NM_164348,NM_164349,NM_164350,NM_164351,NM_164352
XLOC_001752	0.00321455	9	3	15	0.085235	NM_144381
XLOC_011082	0.00321455	15	12	15	0.085235	NM_079822
XLOC_015135	0.00321455	15	12	15	0.085235	NM_167226,NM_167227
XLOC_000219	0.00321694	3	6	15	0.085235	NM_057456
XLOC_002140	0.00321694	3	6	15	0.085235	NM_135242
XLOC_002642	0.00321694	3	9	15	0.085235	NM_001298992,NM_135849
XLOC_002813	0.00321694	3	9	15	0.085235	NM_001259124,NM_058061
XLOC_005645	0.00321694	3	6	15	0.085235	NM_079041
XLOC_007166	0.00321694	3	9	15	0.085235	NM_168509
XLOC_008078	0.00321694	3	9	15	0.085235	NM_139526
XLOC_011750	0.00321694	12	6	15	0.085235	NM_141798
XLOC_012003	0.00321694	9	9	15	0.085235	NM_001300401
XLOC_013203	0.00321694	3	6	15	0.085235	NM_001258481,NM_166742
XLOC_013667	0.00321694	12	9	15	0.085235	NM_001169198,NM_001169199,NM_001169200,NM_001169201,NM_001297946,NM_080337,NM_167024
XLOC_014115	0.00321694	3	6	15	0.085235	NM_001298258,NM_001298259,NM_001298260,NM_132628
XLOC_014787	0.00321694	15	9	15	0.085235	NM_143750
XLOC_009683	0.00333957	15	9	15	0.0871501	NM_001031981,NM_001031982,NM_001300300,NM_001300301
XLOC_008384	0.00338564	3	9	15	0.0871501	NM_139887
XLOC_010361	0.00338564	6	9	15	0.0871501	NM_142439
XLOC_002175	0.00341546	15	12	15	0.0871501	NM_001273271,NM_001273272,NM_001273273,NM_001273274,NM_001273275,NM_001273276,NM_001273277,NM_001273278,NM_135281
XLOC_002240	0.00341546	9	3	15	0.0871501	NM_001103650,NM_001103651,NM_001273314,NM_001273315,NM_057397,NM_057398,NM_164804,NM_164805,NR_047924
XLOC_010809	0.00341546	12	12	15	0.0871501	NM_143074
XLOC_000766	0.00342649	3	9	15	0.0871501	NM_001273388,NM_164902
XLOC_013648	0.00342649	12	6	15	0.0871501	NM_001297933
XLOC_000852	0.0034314	6	6	15	0.0871501	NM_001169475,NM_001169476,NM_001259039,NM_001259041,NM_001259042,NM_001259043,NM_001259044,NM_143798,NM_164953,NM_164954
XLOC_002062	0.0034314	6	6	15	0.0871501	NM_057864,NM_164675,NM_164676
XLOC_004625	0.0034314	3	9	15	0.0871501	NM_001103961,NM_001103962,NM_001169792
XLOC_010095	0.0034314	6	9	15	0.0871501	NM_142074,NM_169568
XLOC_010533	0.0034314	6	6	15	0.0871501	NM_001300509,NM_142701
XLOC_010968	0.0034314	3	9	15	0.0871501	NR_125275
XLOC_015097	0.0034314	15	6	15	0.0871501	NM_167193
XLOC_004114	0.00350532	12	9	12	0.0887821	NM_001299604,NM_137373
XLOC_000048	0.00356877	9	6	12	0.0894041	NM_134689
XLOC_004522	0.00356877	9	6	12	0.0894041	NM_001014543,NM_001299777,NM_079902,NM_166514
XLOC_009186	0.00356877	3	6	12	0.0894041	NM_001275137,NM_001275138,NM_206399,NM_206400,NM_206401
XLOC_012675	0.00356877	9	6	12	0.0894041	NM_079770
XLOC_002212	0.00361135	15	12	15	0.0898662	NM_135328
XLOC_006177	0.00363966	9	6	12	0.0898662	NM_137976,NM_166621,NM_166622
XLOC_008715	0.00363966	9	6	12	0.0898662	NM_140331
XLOC_009769	0.00363966	9	6	12	0.0898662	NM_001275484,NM_079567
XLOC_007183	0.00364587	9	6	15	0.0898662	NM_140365
XLOC_014770	0.00364587	9	9	15	0.0898662	NM_001272288,NM_001272289,NM_001272290,NM_130713
XLOC_003732	0.00386033	3	6	15	0.094645	NM_136942
XLOC_014180	0.00386033	12	6	15	0.094645	NM_132719,NM_167396
XLOC_005953	0.00392565	9	6	12	0.0947663	NM_137715
XLOC_012037	0.00392565	3	6	12	0.0947663	NM_142189,NM_169646
XLOC_013517	0.00396735	3	3	12	0.0947663	NM_001144673,NM_130592
XLOC_002106	0.00399714	6	9	12	0.0947663	NM_001103632,NM_001273206,NM_001273207,NM_001273208,NM_001273209,NM_001273210,NM_001273211,NM_164696
XLOC_002582	0.00399714	9	9	12	0.0947663	NM_135772
XLOC_003448	0.00399714	6	9	12	0.0947663	NM_057579
XLOC_004734	0.00399714	12	3	12	0.0947663	NM_001299911,NM_001299912
XLOC_005843	0.00399714	6	9	12	0.0947663	NM_001043097,NM_001274168,NM_080529,NM_166372
XLOC_006893	0.00399714	12	3	12	0.0947663	NM_079260
XLOC_007858	0.00399714	3	3	12	0.0947663	NM_001043175,NM_001259968,NM_001275310,NM_001275311
XLOC_009512	0.00399714	6	3	12	0.0947663	NM_141308
XLOC_013204	0.00399714	12	3	12	0.0947663	NM_001297783,NM_166745
XLOC_009449	0.00400363	9	6	12	0.0947663	NM_141214
XLOC_012633	0.00400958	9	6	15	0.0947663	NM_143010
XLOC_009902	0.00407479	15	9	15	0.0960606	NM_079594
XLOC_012667	0.00412449	12	3	15	0.0969836	NM_001170245,NM_001170246,NM_079768,NM_170184
XLOC_006226	0.00438478	15	6	15	0.10163	NM_057686
XLOC_003847	0.00439685	6	9	12	0.10163	NM_001201997,NM_001201998,NM_001201999
XLOC_004788	0.00439685	6	9	12	0.10163	NM_001299939,NM_001299940,NM_138145
XLOC_000410	0.00439946	12	3	15	0.10163	NM_164645
XLOC_009576	0.00439946	9	3	15	0.10163	NM_001275387,NM_141398,NM_169142,NM_169143,NM_169144
XLOC_009934	0.00439946	15	12	15	0.10163	NM_001275554,NM_141853
XLOC_012769	0.00439946	3	3	15	0.10163	NM_143211
XLOC_004697	0.00441358	12	6	15	0.1017	NM_138031
XLOC_009243	0.00452992	12	9	12	0.103581	NM_001275183,NM_140970
XLOC_004915	0.00459552	6	6	12	0.103581	NM_058057
XLOC_006293	0.00459552	12	6	12	0.103581	NM_166691
XLOC_007535	0.00459552	9	6	12	0.103581	NM_140800
XLOC_011952	0.00459552	6	6	12	0.103581	NM_001275632
XLOC_012400	0.00459552	3	6	12	0.103581	NM_001300512,NM_001300513,NM_001300514,NM_142710
XLOC_009111	0.00467443	12	3	15	0.103581	NR_002489
XLOC_014314	0.00467443	15	3	15	0.103581	NM_001298401,NM_001298402,NM_080220,NM_167522,NM_206764
XLOC_003354	0.00469798	6	6	15	0.103581	NM_001103753
XLOC_003872	0.00469798	6	6	15	0.103581	NM_137119
XLOC_004804	0.00469798	6	9	15	0.103581	NM_001042986,NM_001042987,NM_001169581,NM_001169582,NM_001169583,NM_001273774
XLOC_008240	0.00469798	6	6	15	0.103581	NM_079212,NM_168128
XLOC_010147	0.00469798	12	6	15	0.103581	NM_142175
XLOC_012721	0.00469798	9	9	15	0.103581	NM_143150,NM_170231
XLOC_013091	0.00469798	15	9	15	0.103581	NM_001276215,NM_079868,NM_143611,NM_170551
XLOC_013521	0.00469798	3	6	15	0.103581	NM_130600
XLOC_014569	0.00469798	3	9	15	0.103581	NM_001298593,NM_001298594,NM_001298595
XLOC_015358	0.00469798	15	9	15	0.103581	NM_167414
XLOC_010285	0.00481762	9	3	15	0.104085	NM_142339
XLOC_011671	0.0048185	3	9	15	0.104085	NM_141713
XLOC_012315	0.0048185	9	9	15	0.104085	NM_001260272,NM_142600
XLOC_008416	0.00500935	9	9	15	0.104085	NM_079245
XLOC_002397	0.00501118	6	6	15	0.104085	NM_001201851
XLOC_003249	0.00501118	3	6	15	0.104085	NM_136376
XLOC_004563	0.00501118	12	9	15	0.104085	NM_137842,NM_166536
XLOC_004923	0.00501118	3	6	15	0.104085	NM_136444
XLOC_005654	0.00501118	15	9	15	0.104085	NM_137331
XLOC_005947	0.00501118	3	6	15	0.104085	NM_057695
XLOC_008122	0.00501118	3	6	15	0.104085	NM_139578
XLOC_009640	0.00501118	15	6	15	0.104085	NM_079540
XLOC_009983	0.00501118	6	9	15	0.104085	NM_001104286,NM_001104288,NM_001275572,NM_001275573,NM_176480,NM_176481,NM_176482
XLOC_010011	0.00501118	3	9	15	0.104085	NM_141966
XLOC_011856	0.00501118	15	9	15	0.104085	NM_169477
XLOC_013882	0.00501118	15	9	15	0.104085	NM_132276
XLOC_014266	0.00501118	6	6	15	0.104085	NM_001298369
XLOC_014503	0.00501118	12	6	15	0.104085	NM_001038766,NM_001258842,NM_001258843,NM_001258844,NM_001258845,NM_001272807,NM_134516,NM_167688
XLOC_014565	0.00501118	9	9	15	0.104085	NM_001258862,NM_001258863,NM_001258865,NM_001258866,NM_001258867,NM_078709,NM_167751,NM_167752,NM_167753,NM_167754,NM_206803,NM_206804,NM_206805
XLOC_002653	0.00503324	3	3	12	0.104085	NM_001038817,NM_001038818,NM_001273527,NM_078840,NM_205988,NM_205989
XLOC_003667	0.00503324	12	3	12	0.104085	NM_165860
XLOC_008066	0.00503324	6	9	12	0.104085	NM_139508
XLOC_011333	0.00503324	3	3	12	0.104085	NM_141272
XLOC_013576	0.00503324	6	9	12	0.104085	NM_130664
XLOC_015028	0.00503324	3	9	12	0.104085	NM_001169229,NM_001258650,NM_001258651
XLOC_001266	0.00510613	9	6	12	0.104085	NM_078867
XLOC_004680	0.00510613	3	6	12	0.104085	NM_138009,NM_138010
XLOC_006188	0.00510613	9	6	12	0.104085	NM_001299854,NM_137989
XLOC_006556	0.00510613	9	6	12	0.104085	NM_001169867,NM_168022
XLOC_011132	0.00510613	9	6	12	0.104085	NM_001043307,NM_001043308,NM_143485
XLOC_011990	0.00510613	3	6	12	0.104085	NM_142118,NM_169587
XLOC_012579	0.00510613	12	6	12	0.104085	NM_001104422,NM_001260342,NM_001275959,NM_001275960,NM_170094,NM_176549
XLOC_007194	0.00511872	9	12	15	0.104085	NM_001274865,NM_079330
XLOC_006040	0.00513973	3	9	15	0.104085	NM_137808,NM_166519
XLOC_012269	0.00513973	3	9	15	0.104085	NM_142529,NM_169849
XLOC_013858	0.00513973	9	9	15	0.104085	NM_001298084,NM_132242
XLOC_014854	0.00513973	12	12	15	0.104085	NM_001258604,NM_078494
XLOC_002267	0.00522436	12	12	15	0.104223	NM_001169441,NM_001298826,NM_135387,NM_164823
XLOC_003269	0.00522436	9	3	15	0.104223	NM_001259227,NM_165497
XLOC_001644	0.00532438	6	6	15	0.104223	NM_001298617,NM_134669
XLOC_002464	0.00532438	9	9	15	0.104223	NM_135648
XLOC_003410	0.00532438	6	6	15	0.104223	NM_001144148,NM_001169619,NM_001259275,NM_001259276,NM_001273878,NM_001273879,NM_001273880,NM_136553
XLOC_003976	0.00532438	9	9	15	0.104223	NM_137229
XLOC_004833	0.00532438	6	9	15	0.104223	NM_176097
XLOC_008920	0.00532438	9	6	15	0.104223	NM_079936
XLOC_012911	0.00532438	6	6	15	0.104223	NM_143408
XLOC_010985	0.00534331	3	9	15	0.104223	NM_143298
XLOC_000718	0.00541859	12	3	12	0.104223	NM_057634
XLOC_001976	0.00541859	12	3	12	0.104223	NM_001273133,NM_143776,NM_164605
XLOC_002900	0.00541859	6	9	12	0.104223	NM_136047
XLOC_003085	0.00541859	6	9	12	0.104223	NM_001299186
XLOC_003373	0.00541859	6	9	12	0.104223	NM_078935
XLOC_004874	0.00541859	9	9	12	0.104223	NM_136395
XLOC_004913	0.00541859	12	3	12	0.104223	NM_001144140,NM_136434,NM_165524
XLOC_005581	0.00541859	6	9	12	0.104223	NM_137240
XLOC_006110	0.00541859	12	3	12	0.104223	NM_137906
XLOC_007323	0.00541859	12	3	12	0.104223	NM_140532
XLOC_009500	0.00541859	3	3	12	0.104223	NM_141294,NM_169067,NM_176406
XLOC_009855	0.00541859	12	3	12	0.104223	NM_001260099,NM_057906,NM_169350,NM_169351,NM_176455
XLOC_012728	0.00541859	6	3	12	0.104223	NM_001276038,NM_001276039,NM_143160
XLOC_013540	0.00541859	6	9	12	0.104223	NM_001272243,NM_001272244,NM_166927
XLOC_015208	0.00561675	9	6	12	0.107584	NM_001201650,NM_001201651,NM_001201652,NM_001201653,NM_001272529,NM_001272530,NM_001298207,NM_132513,NM_167298,NM_167299,NM_167300,NM_167301
XLOC_015510	0.00561675	9	6	12	0.107584	NM_001258791,NM_206767,NM_206768
XLOC_013676	0.00563758	15	9	15	0.107759	NM_131987
XLOC_010880	0.00596045	3	9	12	0.112173	NM_001170269,NM_001170270,NM_001300606,NM_143180,NM_170244,NM_170245
XLOC_014574	0.00596045	6	3	12	0.112173	NM_001272848,NM_001272849,NM_134625,NM_167787
XLOC_003068	0.0059661	6	12	15	0.112173	NM_001169555,NM_001273719,NM_001273720,NM_001273721,NM_001273722,NM_136229,NM_165348,NM_165350,NM_165351,NM_165352,NM_206016,NM_206017
XLOC_007849	0.0059661	3	12	15	0.112173	NR_125055
XLOC_012576	0.0059661	6	3	15	0.112173	NM_001104420,NM_079742
XLOC_013897	0.0059661	15	12	15	0.112173	NM_132296
XLOC_014858	0.0059661	15	12	15	0.112173	NM_132013,NM_167041,NM_167042
XLOC_015243	0.0059661	15	12	15	0.112173	NM_132556
XLOC_009168	0.00603989	6	3	12	0.113328	NM_001275129
XLOC_010298	0.00632312	12	6	15	0.115789	NM_001275732
XLOC_000357	0.00633899	9	3	15	0.115789	NM_135024
XLOC_002372	0.00633899	9	3	15	0.115789	NM_001169462,NM_058074,NM_058075,NM_058076,NM_134320,NM_134321,NM_134322
XLOC_008363	0.00633899	9	12	15	0.115789	NM_139852
XLOC_014904	0.00633899	9	3	15	0.115789	NM_132078
XLOC_012826	0.0063998	12	6	12	0.115789	NM_001202372,NM_001300630,NM_001300631,NM_143288,NM_170324,NM_170325
XLOC_015239	0.0063998	9	6	12	0.115789	NM_001298220,NM_132551
XLOC_000008	0.00649204	6	6	12	0.115789	NM_001272861,NM_134646
XLOC_003838	0.00649204	6	6	12	0.115789	NM_001274031,NM_137078
XLOC_004755	0.00649204	9	6	12	0.115789	NM_138097
XLOC_004919	0.00649204	6	6	12	0.115789	NM_001144142,NM_001144143,NM_080033,NM_165534
XLOC_009885	0.00649204	12	6	12	0.115789	NM_001104275,NM_001104276,NM_001104277,NM_001275542,NM_169374,NM_169375
XLOC_011343	0.00649204	3	6	12	0.115789	NM_141282
XLOC_011574	0.00649204	9	6	12	0.115789	NM_001043224,NM_001202265,NM_001260065,NM_141572
XLOC_014849	0.00649204	3	6	12	0.115789	NR_002461
XLOC_015539	0.00649204	3	6	12	0.115789	NR_003741
XLOC_011982	0.00650231	12	3	12	0.115789	NM_001275636
XLOC_003960	0.00655769	6	9	15	0.115789	NM_166112,NM_166113
XLOC_002125	0.00669446	12	9	15	0.115789	NM_001014475,NM_001014476,NM_001273235,NM_057820,NM_057821,NM_164711
XLOC_005083	0.00669446	3	3	15	0.115789	NM_001273892
XLOC_015554	0.00669446	3	12	15	0.115789	NM_001298440
XLOC_006365	0.00671187	15	12	15	0.115789	NM_001169838,NM_001169839,NM_138187,NM_167830,NM_167831
XLOC_000045	0.00677128	12	9	15	0.115789	NM_001272899,NM_001272901,NM_001272902,NM_057432,NM_134684
XLOC_001380	0.00677128	15	9	15	0.115789	NM_001201919,NM_001201920,NM_001273645,NM_001273646,NM_001273647,NM_136119,NM_136120
XLOC_006786	0.00677128	6	6	15	0.115789	NM_001202129,NM_001202130,NM_001202131,NM_001274582,NM_168211
XLOC_007366	0.00677128	12	9	15	0.115789	NM_079379
XLOC_007436	0.00677128	12	9	15	0.115789	NM_079396
XLOC_009230	0.00677128	6	9	15	0.115789	NM_079458
XLOC_009608	0.00677128	12	6	15	0.115789	NM_141437
XLOC_009872	0.00677128	9	6	15	0.115789	NM_079587
XLOC_010812	0.00677128	6	6	15	0.115789	NM_143078
XLOC_011625	0.00677128	15	9	15	0.115789	NM_001275493,NM_141651
XLOC_013106	0.00677128	15	9	15	0.115789	NM_143630
XLOC_015009	0.00677128	9	6	15	0.115789	NM_001298072,NM_001298073,NM_080266,NM_206650
XLOC_015051	0.00677128	3	9	15	0.115789	NM_001298096,NM_132275
XLOC_015565	0.00677128	15	6	15	0.115789	NM_001169309,NM_001272714,NM_001272715,NM_001272716,NM_001298445,NM_176751
XLOC_001988	0.00677478	9	9	15	0.115789	NM_135061
XLOC_005763	0.00677478	3	6	15	0.115789	NM_001169718,NM_001169719,NM_001169720,NM_001274145,NM_079939,NM_206161,NM_206162
XLOC_007861	0.00677478	3	12	15	0.115789	NM_001043186,NM_001043187,NM_001043188
XLOC_000431	0.00694199	9	3	12	0.115789	NM_164662
XLOC_002575	0.00694199	12	3	12	0.115789	NM_001144349,NM_001273503,NM_135762,NM_165026
XLOC_005822	0.00694199	6	9	12	0.115789	NM_001103905,NM_001103906,NM_137566,NM_166340
XLOC_012341	0.00694199	6	9	12	0.115789	NM_001038973
XLOC_012799	0.00694199	12	3	12	0.115789	NM_001276071
XLOC_010843	0.00706173	3	6	15	0.115789	NM_170216
XLOC_003019	0.00708475	6	12	15	0.115789	NM_001273689,NM_136178
XLOC_000866	0.00721337	9	6	12	0.115789	NM_135651
XLOC_001789	0.00721337	3	6	12	0.115789	NM_001272996,NM_001272997,NM_001272998,NM_078733,NM_164475,NM_164476,NM_164477,NM_164478,NM_164479
XLOC_007619	0.00721337	9	6	12	0.115789	NM_001300195,NM_140910,NM_176364,NM_176365
XLOC_008362	0.00721337	9	6	12	0.115789	NM_057787
XLOC_008783	0.00721337	3	6	12	0.115789	NM_140403
XLOC_010367	0.00721337	3	6	12	0.115789	NM_001300457,NM_079989,NM_206509
XLOC_011589	0.00721337	3	6	12	0.115789	NM_001170089,NM_001170090,NM_001170091,NM_141604,NM_169252,NM_169253
XLOC_012577	0.00721337	3	6	12	0.115789	NM_079743
XLOC_012604	0.00721337	3	6	12	0.115789	NM_001275972,NM_142970,NM_176554
XLOC_014017	0.00721337	3	6	12	0.115789	NM_078563
XLOC_014860	0.00721337	9	6	12	0.115789	NM_001258605,NM_001297972,NM_080053
XLOC_015441	0.00721337	9	6	12	0.115789	NM_001169292,NM_132855,NM_206730
XLOC_002386	0.00722269	15	9	15	0.115789	NM_057679
XLOC_004639	0.00722269	12	9	15	0.115789	NM_137961
XLOC_005750	0.00722269	9	6	15	0.115789	NM_001169714,NM_057403,NM_166263
XLOC_005776	0.00722269	9	6	15	0.115789	NM_079061
XLOC_006387	0.00722269	6	6	15	0.115789	NM_001169843
XLOC_006394	0.00722269	12	9	15	0.115789	NR_048214
XLOC_008273	0.00722269	3	9	15	0.115789	NM_139768,NM_139769
XLOC_008480	0.00722269	9	9	15	0.115789	NM_001274684,NM_001300061
XLOC_009495	0.00722269	15	9	15	0.115789	NM_169055
XLOC_009925	0.00722269	6	6	15	0.115789	NM_001275548,NM_001275549,NM_141841
XLOC_010207	0.00722269	9	6	15	0.115789	NM_001275688,NM_001300421,NM_079647,NM_169684,NM_169685,NM_169686,NM_169687,NM_169688,NM_169689,NM_169690
XLOC_011038	0.00722269	3	9	15	0.115789	NR_003907
XLOC_012013	0.00722269	6	9	15	0.115789	NM_001300404,NM_142157
XLOC_013082	0.00722269	6	9	15	0.115789	NR_002092
XLOC_014423	0.00722269	15	9	15	0.115789	NM_133086
XLOC_015478	0.00722269	6	6	15	0.115789	NM_001272685,NM_001272686,NM_001272687,NM_001272688,NM_001272689,NM_167519
XLOC_003517	0.00722643	3	9	15	0.115789	NM_136679
XLOC_003780	0.00722643	3	6	15	0.115789	NM_001169664,NM_206105
XLOC_007171	0.00722643	9	9	15	0.115789	NM_001274854,NM_001274855,NM_140345,NM_168517,NM_168518,NM_168519
XLOC_010969	0.00722643	3	3	15	0.115789	NM_143280,NM_170317
XLOC_012339	0.00722643	6	12	15	0.115789	NM_079691,NM_169906
XLOC_001993	0.00727932	9	3	12	0.115789	NM_001298684,NM_001298685
XLOC_003607	0.00727932	6	9	12	0.115789	NM_206092,NM_206093,NM_206094
XLOC_003934	0.00727932	9	9	12	0.115789	NM_079026,NM_166083
XLOC_005245	0.00727932	9	9	12	0.115789	NM_001299386
XLOC_008232	0.00727932	12	3	12	0.115789	NM_143706
XLOC_008849	0.00727932	6	9	12	0.115789	NM_001032401,NM_001032402,NM_001259832,NM_001259833,NM_001274930,NM_001274931,NM_001274932,NM_001274933,NM_001274934,NM_001274935,NM_001274936,NM_001274937,NM_140488
XLOC_012595	0.00727932	12	3	12	0.115789	NM_142957
XLOC_014379	0.00727932	6	3	12	0.115789	NM_078667
XLOC_015147	0.00727932	12	3	12	0.115789	NM_132409
XLOC_009740	0.00745763	3	3	15	0.11842	NM_001275465
XLOC_009261	0.00750309	3	6	15	0.118937	NM_140995
XLOC_000027	0.00767411	3	6	15	0.119445	NM_078719
XLOC_000141	0.00767411	3	9	15	0.119445	NM_134790
XLOC_002200	0.00767411	6	6	15	0.119445	NM_135313
XLOC_002373	0.00767411	6	6	15	0.119445	NM_001273389
XLOC_005276	0.00767411	6	6	15	0.119445	NM_001273976,NM_001273978,NM_136871,NM_165854,NM_165855
XLOC_006259	0.00767411	3	9	15	0.119445	NM_138078,NM_166675
XLOC_009997	0.00767411	3	9	15	0.119445	NM_001202283,NM_141950
XLOC_014226	0.00767411	12	6	15	0.119445	NM_001272644,NM_001298339
XLOC_015614	0.00767411	12	6	15	0.119445	NM_078676
XLOC_002102	0.00767808	15	12	15	0.119445	NM_001298752
XLOC_011651	0.00767808	12	6	15	0.119445	NM_001104259,NM_141686
XLOC_014742	0.00777314	3	9	15	0.12072	NM_057757,NM_166951
XLOC_013618	0.00793471	9	6	12	0.122269	NM_001103407,NM_130722,NM_166992
XLOC_014901	0.00793471	3	6	12	0.122269	NM_144269,NM_167063
XLOC_003993	0.00800726	12	3	12	0.122269	NM_137247
XLOC_006963	0.00800726	12	3	12	0.122269	NM_140094
XLOC_009739	0.00800726	3	3	12	0.122269	NM_001300314
XLOC_011386	0.00800726	12	3	12	0.122269	NM_141337
XLOC_000093	0.00801916	12	3	15	0.122269	NM_134729
XLOC_001006	0.00801916	15	12	15	0.122269	NM_135797
XLOC_005430	0.00801916	3	3	15	0.122269	NM_137068
XLOC_009831	0.00801916	15	12	15	0.122269	NM_143815
XLOC_011088	0.00801916	6	12	15	0.122269	NR_037768,NR_037769,NR_037770,NR_048508
XLOC_007374	0.00838095	9	6	12	0.126808	NM_140590
XLOC_013874	0.00838095	9	9	12	0.126808	NM_001272414
XLOC_014949	0.00838095	9	6	12	0.126808	NM_001258628,NM_001258629,NM_001272370,NM_001272371,NM_080085,NM_167101
XLOC_010054	0.00838581	12	9	15	0.126808	NM_001300384,NM_169510
XLOC_012569	0.00838581	15	9	15	0.126808	NM_142927
XLOC_014859	0.00851314	3	9	12	0.12821	NM_080005
XLOC_006378	0.00852014	3	3	12	0.12821	NR_048209
XLOC_007410	0.00852036	3	12	15	0.12821	NM_176337
XLOC_002145	0.00857695	15	9	15	0.12885	NM_001273244
XLOC_002312	0.00867929	12	9	15	0.129744	NM_001298852
XLOC_008684	0.00867929	6	9	15	0.129744	NM_140296
XLOC_010501	0.00872432	12	3	12	0.129744	NM_169932
XLOC_014681	0.00872432	12	3	12	0.129744	NM_206607
XLOC_001500	0.00873519	12	3	12	0.129744	NM_136246
XLOC_011797	0.00873519	6	9	12	0.129744	NM_141879
XLOC_014151	0.00873519	12	9	12	0.129744	NM_132684
XLOC_011604	0.00902156	15	12	15	0.132428	NM_141624
XLOC_006298	0.00905984	6	6	12	0.132428	NM_001274247,NM_001274248,NM_138135
XLOC_009809	0.00905984	6	6	12	0.132428	NM_001275511,NM_141696
XLOC_010463	0.00905984	12	6	12	0.132428	NM_142605
XLOC_010808	0.00905984	9	6	12	0.132428	NM_001104439,NM_001276018,NM_143072
XLOC_011062	0.00905984	3	6	12	0.132428	NM_001014678,NM_001014679,NM_001014680,NM_001014681,NM_001014682,NM_001043298,NM_001043299,NM_001104491,NM_001144648,NM_001260424,NM_001260425,NM_176581
XLOC_014276	0.00905984	6	6	12	0.132428	NM_132860
XLOC_014336	0.00905984	9	6	12	0.132428	NM_001258790
XLOC_015357	0.00905984	9	6	12	0.132428	NM_132746
XLOC_000931	0.00919751	3	6	15	0.132428	NM_135703,NM_164991
XLOC_012875	0.00919751	6	6	15	0.132428	NM_001170282,NM_143349
XLOC_006227	0.00921904	6	6	12	0.132428	NM_058121
XLOC_013727	0.00921904	9	6	12	0.132428	NM_132060
XLOC_004569	0.00925791	6	6	15	0.132428	NM_001103951,NM_001299811
XLOC_005543	0.00925791	6	3	15	0.132428	NM_137201
XLOC_000129	0.00941409	6	9	15	0.132428	NR_124023
XLOC_003677	0.00941409	6	6	15	0.132428	NM_001273982
XLOC_004806	0.00941409	15	9	15	0.132428	NM_001042997,NM_001042998
XLOC_006200	0.00941409	12	6	15	0.132428	NM_001299862,NM_058029
XLOC_011121	0.00941409	12	9	15	0.132428	NM_001032405,NM_001032406,NM_001032407,NM_001032408,NM_001300662
XLOC_007725	0.00946682	3	9	12	0.132428	NM_001259937,NM_001275226,NM_001275227,NM_141055
XLOC_009391	0.00946682	6	9	12	0.132428	NM_168987
XLOC_006470	0.00952276	15	3	15	0.132428	NM_139422
XLOC_000583	0.00963699	6	6	15	0.132428	NM_001259004,NM_135323,NM_164776,NM_205923
XLOC_003647	0.00963699	3	9	15	0.132428	NM_001299390
XLOC_004232	0.00963699	9	6	15	0.132428	NM_137484
XLOC_004838	0.00963699	6	6	15	0.132428	NM_001201938
XLOC_004869	0.00963699	3	9	15	0.132428	NM_136390
XLOC_006058	0.00963699	15	6	15	0.132428	NM_001299792
XLOC_006793	0.00963699	6	9	15	0.132428	NM_206288
XLOC_008989	0.00963699	12	9	15	0.132428	NM_001259878,NM_140668
XLOC_012072	0.00963699	15	9	15	0.132428	NM_169676
XLOC_012178	0.00963699	15	6	15	0.132428	NM_143783
XLOC_012561	0.00963699	6	6	15	0.132428	NM_001170231,NM_057302
XLOC_012683	0.00963699	3	6	15	0.132428	NM_143094
XLOC_002266	0.00969368	12	3	12	0.132428	NM_001298825,NM_135386
XLOC_002273	0.00969368	3	9	12	0.132428	NM_001103653,NM_001273332
XLOC_002729	0.00969368	12	3	12	0.132428	NM_001103694,NM_001201888,NM_001273537,NM_001273538
XLOC_002911	0.00969368	3	9	12	0.132428	NM_001144363,NM_001299129,NM_136059
XLOC_003358	0.00969368	12	3	12	0.132428	NM_001169609,NM_058096
XLOC_003379	0.00969368	6	9	12	0.132428	NM_001273870,NM_057674
XLOC_003929	0.00969368	9	3	12	0.132428	NM_001144199,NM_001274061,NM_001274062,NM_137173
XLOC_004013	0.00969368	3	3	12	0.132428	NM_137276
XLOC_004695	0.00969368	6	9	12	0.132428	NM_138028
XLOC_004860	0.00969368	6	9	12	0.132428	NM_136382
XLOC_005051	0.00969368	9	3	12	0.132428	NM_136585
XLOC_007449	0.00969368	6	9	12	0.132428	NM_140688
XLOC_008071	0.00969368	3	9	12	0.132428	NM_001104019,NM_001104020,NM_001259659,NM_001274425,NM_139514,NM_167988,NM_167989
XLOC_008436	0.00969368	9	9	12	0.132428	NM_001144438,NM_001144439,NM_143787,NM_168265,NM_168266,NM_168267,NM_168268,NM_168269,NM_176298
XLOC_009976	0.00969368	12	9	12	0.132428	NM_176479
XLOC_011346	0.00969368	12	3	12	0.132428	NM_001300248,NM_001300249
XLOC_011620	0.00969368	3	9	12	0.132428	NM_176433
XLOC_014686	0.00969368	6	9	12	0.132428	NM_001201605,NM_001201606,NM_001201607,NM_001272241,NM_001272242,NM_130614
XLOC_014687	0.00969368	3	9	12	0.132428	NM_130616
XLOC_000784	0.00983653	15	9	15	0.132552	NM_001273405
XLOC_010406	0.0100187	6	3	15	0.132552	NM_079676
XLOC_008133	0.010024	6	12	15	0.132552	NM_139594
XLOC_008490	0.0100417	3	12	15	0.132552	NM_001300071
XLOC_011359	0.0100417	15	12	15	0.132552	NM_169074,NM_169075,NM_169076,NM_169077,NM_169078,NM_169079
XLOC_014465	0.0100417	9	12	15	0.132552	NM_001258819,NM_001258820,NM_001258821,NM_001258822,NM_001258823,NM_001298511,NM_001298512,NM_058104,NM_133159,NM_167651,NM_167652,NM_167653,NM_167654,NM_167655,NM_167656
XLOC_000007	0.0100665	9	6	12	0.132552	NM_134645
XLOC_001050	0.0100665	6	6	12	0.132552	NM_001298986,NM_057698,NM_165070
XLOC_003057	0.0100665	9	6	12	0.132552	NM_001273709
XLOC_005326	0.0100665	9	6	12	0.132552	NM_001299420,NM_136941
XLOC_005909	0.0100665	3	6	12	0.132552	NM_137655
XLOC_008795	0.0100665	9	6	12	0.132552	NM_140422
XLOC_009346	0.0100665	9	6	12	0.132552	NM_141109
XLOC_011867	0.0100665	9	6	12	0.132552	NM_141977,NM_176487
XLOC_011878	0.0100665	12	6	12	0.132552	NM_001104295,NM_141996,NM_169493
XLOC_012650	0.0100665	12	6	12	0.132552	NM_001276001,NM_143033
XLOC_012958	0.0100665	3	6	12	0.132552	NM_143470,NM_170428
XLOC_013233	0.0100665	9	6	12	0.132552	NM_143687
XLOC_013535	0.0100665	9	6	12	0.132552	NR_123774
XLOC_013599	0.0100665	9	6	12	0.132552	NM_001272272,NM_001272273,NM_001272274,NM_080322,NM_166959,NM_166960,NM_166961,NM_166962,NM_166963,NM_166964,NM_166965,NM_166966,NM_166967,NM_166968,NM_166969,NM_166970,NM_166971
XLOC_015428	0.0100665	3	6	12	0.132552	NM_132835
XLOC_000096	0.0102795	3	9	15	0.132552	NM_134735
XLOC_000469	0.0102795	15	9	15	0.132552	NM_135152
XLOC_001766	0.0102795	6	6	15	0.132552	NM_134810
XLOC_001845	0.0102795	12	6	15	0.132552	NM_134893
XLOC_003413	0.0102795	3	6	15	0.132552	NM_078937
XLOC_004810	0.0102795	3	9	15	0.132552	NM_001259211,NM_136314,NM_165418,NM_165419,NM_165420,NM_165421,NM_165422
XLOC_006327	0.0102795	3	9	15	0.132552	NR_125318,NR_125414
XLOC_009285	0.0102795	6	6	15	0.132552	NM_001275205,NM_079914,NM_168879,NM_168880
XLOC_010154	0.0102795	6	9	15	0.132552	NM_079634
XLOC_011108	0.0102795	15	9	15	0.132552	NM_143452
XLOC_011173	0.0102795	3	9	15	0.132552	NM_170493
XLOC_011455	0.0102795	15	6	15	0.132552	NM_001104228,NM_001170064,NM_001170065,NM_001170066,NM_001275399,NM_001275400,NM_001275401,NM_001275402,NM_001275403,NM_079526,NM_169170,NM_169171,NM_169172
XLOC_011536	0.0102795	3	9	15	0.132552	NM_141520
XLOC_011726	0.0102795	15	9	15	0.132552	NR_125135
XLOC_012587	0.0102795	9	6	15	0.132552	NM_142943
XLOC_013763	0.0102795	15	9	15	0.132552	NM_078510
XLOC_013854	0.0102795	6	6	15	0.132552	NM_001038746,NM_001038747,NM_001042798,NM_001258645,NM_001258646,NM_001258647,NM_001272397,NM_001272398,NM_001298081,NM_001298082,NM_132235,NM_132236,NM_206652,NM_206653
XLOC_013916	0.0102795	9	6	15	0.132552	NM_001298116,NM_001298117,NM_001298118,NM_132321,NM_167187,NM_176721
XLOC_014899	0.0102795	15	6	15	0.132552	NM_001297999,NM_001298000,NM_001298001,NM_001298002,NM_078502
XLOC_007102	0.0103642	3	9	15	0.13327	NR_003866
XLOC_013469	0.0103642	15	9	15	0.13327	NM_130514
XLOC_011838	0.0106631	12	9	12	0.135708	NM_141939
XLOC_001966	0.0106693	15	12	15	0.135708	NM_001273130,NM_001273131,NM_001298678,NM_135031,NM_164603,NM_175966,NM_175967,NM_175968
XLOC_008921	0.0106693	15	12	15	0.135708	NM_140584
XLOC_008973	0.0106693	15	3	15	0.135708	NM_079391
XLOC_001767	0.0106866	6	3	15	0.135708	NM_001272986,NM_057592
XLOC_002422	0.0106866	3	3	15	0.135708	NM_135602
XLOC_006513	0.0106866	15	12	15	0.135708	NR_124765
XLOC_011511	0.0106866	15	3	15	0.135708	NM_001300286,NM_001300287
XLOC_014124	0.0106866	9	3	15	0.135708	NM_132642
XLOC_000798	0.0108878	9	6	12	0.136993	NM_135557
XLOC_014281	0.0108878	9	6	12	0.136993	NM_132863
XLOC_001912	0.0109219	3	9	15	0.136993	NM_001273082
XLOC_003017	0.0109219	3	9	15	0.136993	NM_165319
XLOC_003262	0.0109219	15	6	15	0.136993	NM_001273809,NM_001273810,NM_001273811,NM_136396,NM_165491,NM_165492
XLOC_007721	0.0109219	6	6	15	0.136993	NM_141047
XLOC_007969	0.0109219	3	9	15	0.136993	NM_001038897
XLOC_009993	0.0109219	15	6	15	0.136993	NM_141945,NM_144474,NM_169465,NM_169466,NM_169467,NM_169468
XLOC_011690	0.0109219	6	9	15	0.136993	NM_001275531,NM_001275532,NM_001275533,NM_001275534,NM_141738
XLOC_000791	0.0110731	12	6	12	0.137762	NM_001201847,NM_001201848,NM_001273413,NM_001273414,NM_001273415,NM_164919,NM_164920,NM_164921,NM_164922,NM_164923,NM_164924
XLOC_000800	0.0110731	9	6	12	0.137762	NM_135560
XLOC_001846	0.0110731	3	6	12	0.137762	NM_001273050
XLOC_005063	0.0110731	9	6	12	0.137762	NM_001273884,NM_001273885,NM_001299298,NM_136604
XLOC_006818	0.0110731	9	6	12	0.137762	NM_139906
XLOC_009431	0.0110731	9	6	12	0.137762	NM_164325
XLOC_004447	0.0112899	3	9	15	0.13979	NM_137714
XLOC_011683	0.0112899	3	6	15	0.13979	NM_141726
XLOC_015339	0.0112899	6	6	15	0.13979	NM_132723
XLOC_006843	0.0112969	6	3	15	0.13979	NM_139945
XLOC_006209	0.0113545	3	12	15	0.14004	NM_001274231,NM_138008
XLOC_015582	0.0113545	9	3	15	0.14004	NM_133019,NM_167577,NM_167578,NM_167579
XLOC_011713	0.0113628	12	3	12	0.14004	NR_125133,NR_125134
XLOC_014651	0.0115644	3	9	15	0.142333	NM_130557
XLOC_003149	0.01197	9	3	12	0.146648	NM_165394,NM_165395
XLOC_009826	0.0119766	3	6	12	0.146648	NR_048358,NR_048359
XLOC_002542	0.0120224	15	3	15	0.146648	NM_001201865,NM_001259076,NM_205967
XLOC_007847	0.0120224	3	12	15	0.146648	NR_125054
XLOC_015423	0.0120224	9	12	15	0.146648	NM_001258765,NM_132826
XLOC_000228	0.0120426	6	12	15	0.146648	NM_001273055,NM_164523
XLOC_010449	0.0120426	6	12	15	0.146648	NM_142578
XLOC_010455	0.0120426	3	9	15	0.146648	NR_125210
XLOC_012148	0.0122069	15	9	15	0.147099	NM_001144595,NM_001202309,NM_001275727,NM_001275728,NM_001275729,NM_001275730,NM_079659,NM_169746,NM_169747,NM_206502
XLOC_003353	0.0124511	6	6	15	0.147099	NM_001103752
XLOC_001842	0.0124956	9	6	12	0.147099	NM_001258922,NM_001273046,NM_057849
XLOC_002936	0.0124956	9	6	12	0.147099	NM_001273621,NM_079948
XLOC_003727	0.0124956	9	6	12	0.147099	NM_001201982,NM_136936,NM_136937
XLOC_008411	0.0124956	9	6	12	0.147099	NM_001274631,NM_139922
XLOC_009702	0.0124956	3	6	12	0.147099	NM_141539
XLOC_011252	0.0124956	6	6	12	0.147099	NM_001170314,NM_001170315,NM_001260465,NM_001260466,NM_001260467,NM_001260468,NM_001300700,NM_143645
XLOC_012001	0.0124956	9	6	12	0.147099	NM_142131
XLOC_009408	0.0124985	15	3	15	0.147099	NM_001015212,NM_001015213,NM_001015214,NM_001170384,NM_001170385,NM_001276236
XLOC_010127	0.0124985	3	12	15	0.147099	NM_001104323,NM_001260176,NM_001260177,NM_001260178,NM_001260179,NM_142132,NM_206488
XLOC_014028	0.0126904	12	12	15	0.147099	NM_001298196,NM_132495
XLOC_001505	0.0127697	3	9	12	0.147099	NM_001103716,NM_001299190,NM_165357
XLOC_001907	0.0127697	9	3	12	0.147099	NM_134965
XLOC_004765	0.0127697	9	9	12	0.147099	NM_001259569,NM_079127,NM_166682
XLOC_006965	0.0127697	9	9	12	0.147099	NM_001144457,NM_140096,NM_206310
XLOC_008440	0.0127697	9	9	12	0.147099	NM_168275
XLOC_011004	0.0127697	6	9	12	0.147099	NM_143322
XLOC_012556	0.0127697	9	9	12	0.147099	NM_001275949,NM_142913,NM_170081
XLOC_000634	0.0127952	15	6	15	0.147099	NM_001298822,NM_001298823,NM_001298824,NM_058111,NM_164820,NM_175984
XLOC_005432	0.0127952	9	6	15	0.147099	NM_001144185,NM_001144186,NM_001144187,NM_001144188,NM_001144189,NM_001169676,NM_001169677,NM_001169678,NM_001169679,NM_001259378,NM_001259379,NM_001259380,NM_001259381,NM_001259382,NM_001259383,NM_079009,NM_166015,NM_166016,NM_166017,NM_166018,NM_166019
XLOC_000256	0.0127996	6	3	12	0.147099	NM_001298657,NM_134933
XLOC_001692	0.0127996	12	9	12	0.147099	NM_078726,NM_164403
XLOC_002903	0.0127996	3	9	12	0.147099	NM_001169539
XLOC_002961	0.0127996	9	9	12	0.147099	NM_001273638
XLOC_003490	0.0127996	6	9	12	0.147099	NM_001043070,NM_001103771,NM_001259298,NM_001259299,NM_001259300,NM_001259301,NM_001273897,NM_165677,NM_206063
XLOC_003527	0.0127996	12	3	12	0.147099	NM_001273911
XLOC_004195	0.0127996	12	3	12	0.147099	NM_001274138
XLOC_004552	0.0127996	3	3	12	0.147099	NM_137833
XLOC_006391	0.0127996	6	9	12	0.147099	NM_138221
XLOC_006675	0.0127996	3	3	12	0.147099	NM_139701
XLOC_007243	0.0127996	9	3	12	0.147099	NM_001202176,NM_140432
XLOC_007770	0.0127996	6	9	12	0.147099	NM_001202229,NM_001275266,NM_168940,NM_168941
XLOC_007792	0.0127996	9	3	12	0.147099	NM_080101,NM_168952,NM_176387
XLOC_008014	0.0127996	3	3	12	0.147099	NM_001169855,NM_079163,NM_167927
XLOC_008155	0.0127996	3	9	12	0.147099	NM_001274480,NM_079197,NM_168070
XLOC_008739	0.0127996	6	9	12	0.147099	NM_140363
XLOC_008790	0.0127996	3	3	12	0.147099	NM_079958,NM_176325,NM_176326,NM_176327
XLOC_010496	0.0127996	12	9	12	0.147099	NM_001104378,NM_001104379,NM_001275847,NM_001275848,NM_001275849,NM_001275850,NM_001275851,NM_001275852,NM_001275853,NM_001275854,NM_001275855,NM_142656,NM_169925,NM_169926,NM_169927,NM_169928,NM_169929
XLOC_011381	0.0127996	6	9	12	0.147099	NM_141323
XLOC_011631	0.0127996	12	3	12	0.147099	NM_001014611,NM_141660
XLOC_011752	0.0127996	3	9	12	0.147099	NM_141801
XLOC_012055	0.0127996	3	9	12	0.147099	NM_001275677,NM_169663
XLOC_012917	0.0127996	6	9	12	0.147099	NM_143419
XLOC_014302	0.0127996	6	3	12	0.147099	NM_001272677,NM_001272678,NM_132890,NM_167501
XLOC_002505	0.012934	15	6	15	0.148458	NM_058083
XLOC_009248	0.0132407	6	3	15	0.149808	NM_140983
XLOC_006203	0.0132797	9	3	15	0.149808	NM_166629
XLOC_002370	0.0132811	3	9	15	0.149808	NM_001169459,NM_164900
XLOC_004123	0.0132811	3	9	15	0.149808	NM_001299607,NM_137385
XLOC_010702	0.0132811	15	6	15	0.149808	NM_142939
XLOC_007912	0.0133583	9	3	15	0.149808	NM_001274287,NM_001274288,NM_001274289,NM_138205
XLOC_000969	0.0135479	12	9	15	0.149808	NM_001259086,NM_001273495,NM_001273496,NM_165021,NM_165022
XLOC_000468	0.0135496	3	9	15	0.149808	NM_164685
XLOC_003624	0.0135496	6	6	15	0.149808	NM_136827
XLOC_003703	0.0135496	3	9	15	0.149808	NM_001169654,NM_136918
XLOC_005938	0.0135496	3	9	15	0.149808	NM_137692
XLOC_006502	0.0135496	6	9	15	0.149808	NM_001144403,NM_139476,NM_167958,NM_167959,NM_167960,NM_167961,NM_167962
XLOC_010363	0.0135496	15	9	15	0.149808	NM_169796,NM_169797,NM_169798,NM_169799
XLOC_010378	0.0135496	3	9	15	0.149808	NM_001275781,NM_142467
XLOC_012221	0.0135496	3	6	15	0.149808	NM_001275775,NM_001275777,NM_001275778,NM_142453,NM_169803,NM_169804,NM_169805
XLOC_012640	0.0135496	9	9	15	0.149808	NM_001275993,NM_001275994,NM_001300579,NM_170158,NM_206564
XLOC_015682	0.0135496	12	6	15	0.149808	NM_133158,NM_144242
XLOC_006068	0.0137963	9	6	15	0.149808	NM_001259533,NM_137840
XLOC_007419	0.0137963	3	6	15	0.149808	NM_080194
XLOC_007876	0.0137963	15	3	15	0.149808	NM_001274257,NM_001299955,NM_001299956,NM_001299957,NM_138166
XLOC_008065	0.0137963	12	9	15	0.149808	NM_139504
XLOC_012929	0.0137963	15	3	15	0.149808	NM_001276137,NM_079823
XLOC_002973	0.013884	9	6	12	0.149808	NM_001273656,NM_136131
XLOC_003437	0.013884	9	6	12	0.149808	NM_136581
XLOC_005386	0.013884	9	6	12	0.149808	NM_137010
XLOC_005444	0.013884	9	6	12	0.149808	NM_144123
XLOC_006049	0.013884	3	6	12	0.149808	NM_001299783,NM_137817,NM_166524,NM_166525,NM_166526
XLOC_006222	0.013884	12	6	12	0.149808	NM_001299881
XLOC_006743	0.013884	12	6	12	0.149808	NM_139790
XLOC_006912	0.013884	9	6	12	0.149808	NM_079266
XLOC_007536	0.013884	6	6	12	0.149808	NM_140802
XLOC_007889	0.013884	9	6	12	0.149808	NM_001274274,NM_080083,NM_167826,NM_167827
XLOC_008399	0.013884	9	6	12	0.149808	NM_139909,NM_168247
XLOC_008679	0.013884	9	6	12	0.149808	NM_001169959,NM_137449
XLOC_008797	0.013884	6	6	12	0.149808	NM_168571
XLOC_011055	0.013884	9	6	12	0.149808	NR_002503
XLOC_011193	0.013884	3	6	12	0.149808	NM_143568
XLOC_011329	0.013884	6	6	12	0.149808	NM_141267
XLOC_012859	0.013884	6	6	12	0.149808	NM_143325
XLOC_015075	0.013884	12	6	12	0.149808	NM_132309,NM_176720
XLOC_015177	0.013884	9	6	12	0.149808	NM_001298180,NM_001298181,NM_167267,NM_167268,NM_167269
XLOC_015429	0.013884	9	6	12	0.149808	NM_132837
XLOC_015577	0.013884	3	6	12	0.149808	NM_133011
XLOC_007317	0.0140349	3	6	12	0.149808	NM_001259840,NM_001259841,NM_001259842,NM_001274954,NM_140520
XLOC_007319	0.0140349	6	6	12	0.149808	NM_140522
XLOC_013049	0.0140349	6	6	12	0.149808	NM_001276194,NM_143564
XLOC_000651	0.0140796	6	9	12	0.149808	NM_001259017,NM_058156
XLOC_003351	0.0140796	3	3	12	0.149808	NM_058088
XLOC_004284	0.0140796	6	9	12	0.149808	NM_137553,NM_166328
XLOC_004953	0.0140796	6	9	12	0.149808	NM_136481
XLOC_005814	0.0140796	3	3	12	0.149808	NM_001103904,NM_137552,NM_166325,NM_166327
XLOC_006199	0.0140796	3	9	12	0.149808	NM_058030
XLOC_009482	0.0140796	6	9	12	0.149808	NM_141262
XLOC_010632	0.0140796	6	9	12	0.149808	NM_142823
XLOC_011787	0.0140796	6	9	12	0.149808	NM_141863,NM_169434,NM_169435
XLOC_012110	0.0140796	9	9	12	0.149808	NM_169719
XLOC_000128	0.0141235	15	3	15	0.149808	NM_001272948,NM_057657
XLOC_001977	0.0141235	15	12	15	0.149808	NM_135044
XLOC_003715	0.0141235	3	12	15	0.149808	NM_001299414,NM_136927
XLOC_006098	0.0141235	9	3	15	0.149808	NM_137890
XLOC_010795	0.0141235	12	12	15	0.149808	NM_143055
XLOC_013980	0.0141235	3	12	15	0.149808	NM_132426
XLOC_015734	0.0141235	6	3	15	0.149808	NM_001272811,NM_001272812,NM_134530
XLOC_002910	0.0143005	9	9	15	0.149808	NM_001299128,NM_058040
XLOC_000717	0.0144529	15	9	15	0.149808	NM_001273364
XLOC_000790	0.0144529	9	9	15	0.149808	NM_001273411
XLOC_001188	0.0144529	15	9	15	0.149808	NM_001273565,NM_135942
XLOC_002837	0.0144529	12	9	15	0.149808	NM_001259128,NM_001273601
XLOC_003568	0.0144529	9	6	15	0.149808	NM_001038849,NM_001259326,NM_001273938,NM_136741,NM_165770
XLOC_003751	0.0144529	6	6	15	0.149808	NM_078995,NM_165930,NM_165931
XLOC_003843	0.0144529	6	6	15	0.149808	NM_137085
XLOC_004244	0.0144529	3	9	15	0.149808	NM_001103897,NM_137497
XLOC_004283	0.0144529	3	6	15	0.149808	NM_079066
XLOC_007948	0.0144529	15	6	15	0.149808	NM_057470
XLOC_008188	0.0144529	3	6	15	0.149808	NM_001259701,NM_001259702,NM_001259703,NM_001274493,NM_001274494,NM_001274495,NM_079917
XLOC_009568	0.0144529	3	6	15	0.149808	NM_141389
XLOC_009893	0.0144529	3	9	15	0.149808	NM_141797
XLOC_010912	0.0144529	3	9	15	0.149808	NM_001300611
XLOC_010957	0.0144529	9	6	15	0.149808	NM_001276074,NM_143260,NM_170300,NM_170301,NM_170302,NM_170303
XLOC_013178	0.0144529	6	6	15	0.149808	NR_123750
XLOC_013657	0.0144529	12	6	15	0.149808	NM_001258601,NM_167014,NM_167015
XLOC_014084	0.0144529	3	9	15	0.149808	NM_001298232,NM_132586
XLOC_014163	0.0144529	12	9	15	0.149808	NM_132699
XLOC_014635	0.0144529	3	9	15	0.149808	NM_001103392,NM_001272189,NM_001272190
XLOC_015124	0.0144529	3	9	15	0.149808	NM_001103466,NM_001272465,NM_001272466,NM_001272467,NM_132381,NR_123853,NR_123854
XLOC_015448	0.0144529	3	6	15	0.149808	NM_001201665,NM_001201666,NM_001201667,NM_001201668,NM_001298379
XLOC_006161	0.0145746	6	6	15	0.1509	NM_079974
XLOC_004674	0.0146585	12	12	15	0.151088	NM_001299863,NM_138003
XLOC_008569	0.0146585	12	12	15	0.151088	NM_001274758,NM_140153,NM_206317,NM_206318
XLOC_010369	0.0146585	15	12	15	0.151088	NM_058008
XLOC_014639	0.0146585	3	9	15	0.151088	NM_001272193
XLOC_011639	0.014842	6	6	15	0.152807	NM_176439
XLOC_002529	0.0150062	15	12	15	0.152957	NM_058131
XLOC_002838	0.0150062	6	3	15	0.152957	NM_058106
XLOC_003518	0.0150062	6	12	15	0.152957	NM_001299327,NM_136681
XLOC_003882	0.0150062	9	12	15	0.152957	NM_143780
XLOC_005150	0.0150062	9	12	15	0.152957	NM_001144159,NM_001144160,NM_001273919,NM_001273920,NM_001273921,NM_001273922,NM_001273923,NM_176119,NM_176120
XLOC_011295	0.0150062	3	12	15	0.152957	NM_141232
XLOC_011754	0.0150062	3	3	15	0.152957	NM_001260114,NM_141806,NM_169383
XLOC_014024	0.0150062	9	12	15	0.152957	NM_001272522,NM_132490,NM_206686
XLOC_015511	0.0150062	12	12	15	0.152957	NM_206769
XLOC_014182	0.0152007	12	3	12	0.153162	NM_001298308
XLOC_000981	0.0152724	9	6	12	0.153162	NM_058003
XLOC_004959	0.0152724	9	6	12	0.153162	NM_136486,NM_206054
XLOC_007286	0.0152724	3	6	12	0.153162	NM_001274938,NM_140489,NM_168605
XLOC_013860	0.0152724	3	6	12	0.153162	NM_001298087
XLOC_010384	0.0153237	9	3	12	0.153162	NM_142482
XLOC_001010	0.0153562	12	9	15	0.153162	NM_080097
XLOC_001983	0.0153562	15	9	15	0.153162	NM_001169408,NM_001169409,NM_001169410,NM_001273146,NM_135055,NM_164619,NM_164620
XLOC_002972	0.0153562	3	9	15	0.153162	NM_136129
XLOC_008198	0.0153562	12	9	15	0.153162	NM_001274498,NM_001274499,NM_001274500,NM_001274501,NM_001274502,NM_001274503,NM_079205,NM_144411,NM_168103
XLOC_008726	0.0153562	6	9	15	0.153162	NM_001169962,NM_140344
XLOC_011877	0.0153562	3	9	15	0.153162	NM_141995
XLOC_012111	0.0153562	12	9	15	0.153162	NM_001144588
XLOC_013568	0.0153562	6	6	15	0.153162	NM_001258574
XLOC_013893	0.0153562	6	6	15	0.153162	NM_001169243,NM_132294
XLOC_015299	0.0153562	3	6	15	0.153162	NM_001169268,NM_001298281,NM_132659
XLOC_002223	0.0153595	3	9	12	0.153162	NM_001201785,NM_001201786,NM_001298812,NM_135341
XLOC_006213	0.0153595	12	3	12	0.153162	NM_001103969
XLOC_009897	0.0153595	6	9	12	0.153162	NM_001260113,NM_141803
XLOC_013764	0.0153595	6	9	12	0.153162	NM_132111,NM_167081,NM_167082
XLOC_010680	0.0154384	9	6	12	0.153781	NM_142910
XLOC_002392	0.0155463	3	6	15	0.154522	NM_057449
XLOC_005945	0.0155463	15	6	15	0.154522	NM_137700
XLOC_003991	0.0157543	15	9	15	0.15642	NM_166149
XLOC_007149	0.0158889	9	3	15	0.157247	NR_124905
XLOC_009417	0.0158889	9	3	15	0.157247	NM_001015187,NM_001015188,NM_001276235
XLOC_011500	0.0158889	9	3	15	0.157247	NM_141475
XLOC_000959	0.0162595	3	9	15	0.159115	NM_001273492
XLOC_002709	0.0162595	6	6	15	0.159115	NM_078849,NM_165110,NM_165111,NM_165112
XLOC_005653	0.0162595	15	6	15	0.159115	NM_001032262,NM_001032263,NM_001274109,NM_001299583,NM_137330
XLOC_005832	0.0162595	15	9	15	0.159115	NM_137581
XLOC_007376	0.0162595	3	9	15	0.159115	NM_001104146,NM_168655
XLOC_008729	0.0162595	6	6	15	0.159115	NM_140349,NM_168524,NM_168525
XLOC_009720	0.0162595	3	9	15	0.159115	NM_001260062,NM_001300311,NM_169235
XLOC_012212	0.0162595	6	6	15	0.159115	NM_142442
XLOC_013232	0.0162595	3	6	15	0.159115	NM_001258499,NM_079898,NM_166804,NM_166805
XLOC_013643	0.0162595	9	9	15	0.159115	NM_131934
XLOC_014134	0.0167208	9	6	12	0.159115	NM_132656
XLOC_000069	0.0167619	12	9	12	0.159115	NM_134700
XLOC_000734	0.0167619	9	3	12	0.159115	NM_001273375,NM_001273376,NM_135479
XLOC_003743	0.0167619	6	9	12	0.159115	NM_136954
XLOC_004515	0.0167619	9	9	12	0.159115	NM_137792
XLOC_005946	0.0167619	12	3	12	0.159115	NM_137701
XLOC_006810	0.0167619	6	9	12	0.159115	NM_139892
XLOC_006891	0.0167619	9	3	12	0.159115	NM_001259756
XLOC_006909	0.0167619	6	9	12	0.159115	NM_001169922,NM_140031,NM_168314,NM_168315
XLOC_007008	0.0167619	9	9	12	0.159115	NM_001274755,NM_001274756,NM_140150,NM_168420,NM_168421
XLOC_007092	0.0167619	12	3	12	0.159115	NM_140244,NM_168472
XLOC_007982	0.0167619	12	3	12	0.159115	NM_139381
XLOC_008366	0.0167619	12	3	12	0.159115	NM_139857
XLOC_008581	0.0167619	9	3	12	0.159115	NM_168435
XLOC_009523	0.0167619	6	9	12	0.159115	NM_169103
XLOC_010284	0.0167619	6	9	12	0.159115	NM_001260219,NM_142338,NM_169745
XLOC_012202	0.0167619	3	3	12	0.159115	NM_001032020,NM_001170173,NM_142422
XLOC_012357	0.0167619	6	9	12	0.159115	NM_206524
XLOC_012634	0.0167619	6	9	12	0.159115	NM_001260357,NM_143012
XLOC_013758	0.0167619	12	3	12	0.159115	NM_001258621,NM_001298020
XLOC_013876	0.0167619	9	9	12	0.159115	NM_001272419
XLOC_013905	0.0167619	9	9	12	0.159115	NM_001272447,NM_001272448,NM_001272449,NM_001298110,NM_143765
XLOC_014460	0.0167619	3	9	12	0.159115	NM_001103560,NM_001272774,NM_167642
XLOC_014989	0.0167619	6	3	12	0.159115	NM_001144705
XLOC_015415	0.0167619	12	3	12	0.159115	NM_132817
XLOC_005065	0.0167716	12	12	15	0.159115	NM_136607
XLOC_004313	0.0167718	15	3	15	0.159115	NM_137578
XLOC_008294	0.0167718	15	9	15	0.159115	NM_139780
XLOC_010240	0.0167718	6	3	15	0.159115	NM_142277
XLOC_000049	0.0168045	15	12	15	0.159115	NM_001272908
XLOC_002780	0.0168045	3	6	15	0.159115	NM_001299050
XLOC_015355	0.0168045	9	12	15	0.159115	NM_001258743,NM_001272619,NM_001272620,NM_001272621,NM_001272622,NM_001298317,NM_078601
XLOC_013119	0.0168972	12	6	15	0.159415	NM_001104522,NM_001104523,NM_001104524,NM_001170316,NM_001170317,NM_001170318,NM_001170319,NM_001170320,NM_001170321,NM_001170322,NM_001170323,NM_001260469,NM_001260470,NM_001300701,NM_079964,NM_170581,NM_176596,NM_176597,NM_176598,NM_176599,NM_176600,NM_176601,NM_176602
XLOC_003176	0.0170403	9	6	12	0.159415	NM_001042925,NM_001042926
XLOC_004832	0.0170403	3	6	12	0.159415	NM_001273789
XLOC_007480	0.0170403	9	6	12	0.159415	NM_001144492,NM_001144493,NM_001275061,NM_001275062,NM_140736,NM_168736,NM_168737,NM_168738,NM_206394
XLOC_010071	0.0170403	9	6	12	0.159415	NM_001170135,NM_142045,NM_169541,NM_169542,NM_169543,NM_169544,NM_169545,NM_169546,NM_169547
XLOC_010122	0.0170403	12	6	12	0.159415	NM_001275647,NM_079628,NM_169592,NM_169593
XLOC_010353	0.0170403	9	6	12	0.159415	NM_001144598,NM_001144599,NM_001144600,NM_001260247,NM_001260248,NM_001260249,NM_001260250,NM_001275765,NM_001275766,NM_142424,NM_169787,NM_169788,NM_169789,NM_169790
XLOC_010970	0.0170403	9	6	12	0.159415	NM_143282
XLOC_013976	0.0170403	3	6	12	0.159415	NM_001272502,NM_132421
XLOC_001769	0.0170442	12	3	12	0.159415	NM_001144295
XLOC_009384	0.0170442	3	3	12	0.159415	NM_141167
XLOC_014868	0.0170442	9	9	12	0.159415	NM_001297979
XLOC_003644	0.0171628	9	6	15	0.160035	NM_136849,NM_165845
XLOC_009496	0.0171628	3	9	15	0.160035	NM_001275355,NM_001300246,NM_001300247,NM_141285
XLOC_009907	0.0171628	9	6	15	0.160035	NM_169389
XLOC_005762	0.0173586	15	12	15	0.161697	NM_057316
XLOC_004296	0.0174896	15	9	15	0.162752	NM_079068
XLOC_004939	0.017576	15	6	15	0.163391	NM_058125,NM_136461
XLOC_002965	0.0176543	15	12	15	0.163623	NM_001038824,NM_001259160,NM_001259161,NM_001273644,NM_078877,NM_165293,NM_165294,NM_165295,NM_165296,NR_002514
XLOC_003597	0.0176543	15	12	15	0.163623	NM_001273946,NM_136783
XLOC_015319	0.0176543	15	12	15	0.163623	NM_132700
XLOC_003851	0.017955	9	6	12	0.165409	NM_137099
XLOC_006828	0.017955	12	6	12	0.165409	NM_206300
XLOC_010012	0.017955	9	6	12	0.165409	NM_079607
XLOC_011413	0.017955	12	6	12	0.165409	NM_141388
XLOC_014311	0.017955	3	6	12	0.165409	NM_001258784,NM_001258785,NM_001272683,NM_001272684,NM_132898,NM_167517,NM_167518
XLOC_014910	0.017955	9	6	12	0.165409	NM_132090
XLOC_011283	0.0180661	15	9	15	0.166266	NM_001259976,NM_001259977,NM_001259978,NM_001275325,NM_169001,NM_169002,NM_169003
XLOC_002574	0.0184381	6	9	12	0.16658	NM_001273502,NM_165025
XLOC_003199	0.0184381	12	3	12	0.16658	NM_001043005,NM_001299210,NM_136312,NM_165416
XLOC_004454	0.0184381	6	9	12	0.16658	NM_001299742,NM_137726,NM_166434,NM_166435
XLOC_006494	0.0184381	12	9	12	0.16658	NM_001299991,NM_139468,NM_167950,NM_167951
XLOC_003606	0.0185158	12	3	15	0.16658	NM_001273953,NM_001273954,NM_057375,NM_057376,NM_134279
XLOC_012472	0.0185158	3	3	15	0.16658	NM_001275915,NM_142804,NM_170019,NM_170020
XLOC_014865	0.0185158	15	12	15	0.16658	NM_001297975,NM_001297976,NM_176685,NM_176686
XLOC_005324	0.0186766	9	9	15	0.16658	NM_136940,NM_165900
XLOC_012098	0.0187478	3	9	15	0.16658	NM_142273
XLOC_012897	0.0187478	3	9	15	0.16658	NM_143378
XLOC_013738	0.0187478	15	6	15	0.16658	NM_143705
XLOC_014131	0.0187478	3	9	15	0.16658	NM_132653
XLOC_015200	0.0187478	15	12	15	0.16658	NM_080107
XLOC_007604	0.0187486	9	3	12	0.16658	NM_001259906,NM_080047
XLOC_008255	0.0187486	12	3	12	0.16658	NM_001274521
XLOC_001506	0.0188282	3	9	15	0.16658	NR_124410
XLOC_003318	0.0188282	15	6	15	0.16658	NM_057838,NM_165535,NM_165536
XLOC_004237	0.0188282	3	6	15	0.16658	NM_001259477,NM_001259478,NM_001299645,NM_137487,NM_166283,NM_166284,NM_166285,NM_166286,NM_166288
XLOC_006099	0.0188282	6	9	15	0.16658	NM_001259546,NM_166570
XLOC_010565	0.0188282	12	6	15	0.16658	NM_142730
XLOC_011618	0.0188282	15	6	15	0.16658	NM_001260075,NM_141642
XLOC_012014	0.0188282	12	9	15	0.16658	NM_001202293,NM_169609
XLOC_012081	0.0188282	6	6	15	0.16658	NM_001202300
XLOC_014800	0.0188282	15	9	15	0.16658	NM_080242
XLOC_009481	0.0189051	6	9	15	0.16658	NM_001259997,NM_001259998,NM_141261
XLOC_000382	0.0189336	3	6	12	0.16658	NM_001273157,NM_001273158,NM_135064
XLOC_001449	0.0189336	6	6	12	0.16658	NM_001259176,NM_001273696
XLOC_001608	0.0189336	12	6	12	0.16658	NM_001103718,NM_001103719,NM_001103720,NM_001201933,NM_001273754,NM_001273755,NM_001273756,NM_001273757,NM_136290,NM_136292,NM_165411,NR_048037,NR_048038,NR_048039
XLOC_001721	0.0189336	6	6	12	0.16658	NM_134764
XLOC_005791	0.0189336	6	6	12	0.16658	NM_001144231,NM_001144232,NM_001144233,NM_001202041,NM_001202042,NM_001274147,NM_001274148,NM_137527
XLOC_005879	0.0189336	12	6	12	0.16658	NM_137625
XLOC_006954	0.0189336	9	6	12	0.16658	NM_140084
XLOC_009002	0.0189336	9	6	12	0.16658	NM_001169987,NM_140698
XLOC_009503	0.0189336	9	6	12	0.16658	NM_141298
XLOC_009530	0.0189336	9	6	12	0.16658	NM_001300259,NM_141339,NM_169112
XLOC_009935	0.0189336	9	6	12	0.16658	NM_141854
XLOC_011427	0.0189336	9	6	12	0.16658	NM_001300273,NM_169155
XLOC_011681	0.0189336	9	6	12	0.16658	NM_001275521,NM_001275522
XLOC_012568	0.0189336	9	6	12	0.16658	NM_142925,NM_170091
XLOC_013528	0.0189336	9	6	12	0.16658	NM_130609
XLOC_014437	0.0189336	9	6	12	0.16658	NM_133106
XLOC_014698	0.0189336	12	6	12	0.16658	NM_001272250,NM_143763
XLOC_015121	0.0189336	9	6	12	0.16658	NM_001258674,NM_001258675,NM_001258676,NM_132373,NM_167215,NM_167216
XLOC_015136	0.0189336	6	6	12	0.16658	NM_167228
XLOC_015257	0.0189336	6	6	12	0.16658	NM_132582
XLOC_015648	0.0189336	9	6	12	0.16658	NM_133096
XLOC_009727	0.0191651	12	6	12	0.168455	NM_141571,NR_073990
XLOC_010146	0.0196392	9	3	12	0.169506	NM_142173
XLOC_001978	0.0196731	15	12	15	0.169506	NM_135046
XLOC_006318	0.0196731	15	12	15	0.169506	NM_001043106,NM_001274250,NM_001274251,NM_166707
XLOC_009516	0.0196731	15	12	15	0.169506	NM_169091,NM_169092
XLOC_005497	0.0197505	12	6	12	0.169506	NM_137150
XLOC_006918	0.0197505	9	6	12	0.169506	NM_001274694,NM_206304,NM_206305,NM_206306,NM_206307
XLOC_010283	0.0197505	3	6	12	0.169506	NM_079658
XLOC_013969	0.0197505	6	6	12	0.169506	NM_001258686,NM_132404
XLOC_004521	0.0199195	6	9	15	0.169506	NM_001259528,NM_143701
XLOC_007101	0.0199195	3	9	15	0.169506	NM_140257,NM_168480
XLOC_010183	0.0199195	9	12	15	0.169506	NM_001275682
XLOC_010578	0.0199195	9	12	15	0.169506	NM_142744
XLOC_011068	0.0199195	15	9	15	0.169506	NM_143401
XLOC_012864	0.0199195	15	9	15	0.169506	NM_176572
XLOC_009655	0.0199217	6	6	15	0.169506	NM_001144551,NM_141491
XLOC_014204	0.0199217	6	6	15	0.169506	NM_001042810,NM_001201662,NM_001201663,NM_001272627,NM_001272628,NM_001272629,NM_078603
XLOC_004434	0.0200138	12	9	15	0.169506	NM_137695
XLOC_000004	0.0200834	3	9	15	0.169506	NM_001258881,NM_001258882,NM_001258883,NM_134642,NR_123996
XLOC_000142	0.0200834	3	9	15	0.169506	NM_134791
XLOC_000646	0.0200834	6	6	15	0.169506	NM_001273326,NM_001273327,NM_135396
XLOC_003771	0.0200834	3	9	15	0.169506	NM_001038854,NM_143770
XLOC_003997	0.0200834	3	9	15	0.169506	NM_001202030,NM_137253
XLOC_004365	0.0200834	6	9	15	0.169506	NM_137619,NM_166381,NM_166382
XLOC_005316	0.0200834	3	9	15	0.169506	NM_136916,NM_165879,NM_165880
XLOC_006231	0.0200834	6	6	15	0.169506	NM_001043103,NM_138035,NM_166657
XLOC_006623	0.0200834	3	6	15	0.169506	NM_001274482,NM_139627
XLOC_007409	0.0200834	12	6	15	0.169506	NM_001275018,NM_001275019,NM_001275020,NM_001275021,NM_001275022,NM_140636
XLOC_007539	0.0200834	3	9	15	0.169506	NR_048296
XLOC_007565	0.0200834	6	6	15	0.169506	NR_124998
XLOC_008123	0.0200834	9	6	15	0.169506	NM_001274454,NM_079185,NM_168043,NM_206272
XLOC_008171	0.0200834	15	6	15	0.169506	NM_001104032
XLOC_008415	0.0200834	12	9	15	0.169506	NM_144350
XLOC_009919	0.0200834	15	9	15	0.169506	NM_141832,NM_169402
XLOC_010611	0.0200834	6	6	15	0.169506	NM_142793
XLOC_011291	0.0200834	3	9	15	0.169506	NM_079500
XLOC_011997	0.0200834	3	6	15	0.169506	NM_001300400
XLOC_013597	0.0200834	6	6	15	0.169506	NM_057511
XLOC_013699	0.0200834	15	9	15	0.169506	NM_001169207,NM_132019
XLOC_014656	0.0200834	9	9	15	0.169506	NM_130565,NM_166888
XLOC_005472	0.0201143	6	9	12	0.169506	NM_001274045,NM_079018
XLOC_006152	0.0201143	3	3	12	0.169506	NM_001103964,NM_001299838,NM_001299839,NM_137950
XLOC_007910	0.0201143	12	9	12	0.169506	NM_138202
XLOC_010448	0.0201143	6	9	12	0.169506	NM_001170186,NM_001275812,NM_001275813,NM_001275814,NM_142576,NM_169877
XLOC_011390	0.0201143	12	3	12	0.169506	NM_001144540,NM_141346,NM_169115,NM_169116,NM_169117
XLOC_013163	0.0201143	3	9	12	0.169506	NR_002458,NR_037721,NR_037722,NR_073618
XLOC_002059	0.020827	9	6	12	0.174103	NM_164673
XLOC_005691	0.020827	12	6	12	0.174103	NM_079046,NM_206151
XLOC_010499	0.020827	9	6	12	0.174103	NR_003902
XLOC_013050	0.020827	9	6	12	0.174103	NM_143566
XLOC_014562	0.020827	9	6	12	0.174103	NM_001169342,NM_057389,NM_057390,NM_206801
XLOC_015130	0.020827	9	6	12	0.174103	NM_001272473,NM_078550,NM_167223,NM_167224,NM_206672,NM_206673,NM_206674,NM_206675,NM_206676
XLOC_001998	0.0208303	15	12	15	0.174103	NR_124081
XLOC_006634	0.0208303	9	3	15	0.174103	NM_079202
XLOC_015356	0.0208303	3	12	15	0.174103	NM_001144725,NM_001298318,NM_001298319,NM_132743
XLOC_007212	0.0210912	3	12	15	0.175011	NM_001300130
XLOC_004204	0.0211668	3	9	15	0.175011	NM_001274141
XLOC_005100	0.0211668	3	9	15	0.175011	NM_001103775,NM_136658
XLOC_006145	0.0211668	9	9	15	0.175011	NM_080161
XLOC_007216	0.0211668	12	9	15	0.175011	NM_140385,NM_168543
XLOC_002376	0.0213386	9	6	15	0.175011	NM_135525
XLOC_002710	0.0213386	6	6	15	0.175011	NM_001273536
XLOC_004441	0.0213386	12	6	15	0.175011	NM_137705,NM_206189
XLOC_005484	0.0213386	6	9	15	0.175011	NM_001299498
XLOC_005499	0.0213386	6	6	15	0.175011	NM_137152
XLOC_006207	0.0213386	12	9	15	0.175011	NM_001299867,NM_057484,NM_166633,NM_166635,NM_166636,NM_166637,NM_166638,NM_166639
XLOC_006580	0.0213386	12	6	15	0.175011	NM_139575,NM_206269
XLOC_007871	0.0213386	15	9	15	0.175011	NM_138159
XLOC_007924	0.0213386	12	6	15	0.175011	NM_138214
XLOC_008598	0.0213386	6	9	15	0.175011	NR_073923
XLOC_008981	0.0213386	9	9	15	0.175011	NM_001259869,NM_001259870,NM_001275037,NM_140655,NM_168681
XLOC_009329	0.0213386	3	9	15	0.175011	NM_001202224,NM_001275254,NM_141084
XLOC_009436	0.0213386	3	6	15	0.175011	NM_001014604,NM_141197,NM_164338,NM_176396
XLOC_013832	0.0213386	12	9	15	0.175011	NM_132195
XLOC_015161	0.0213386	15	9	15	0.175011	NM_132430
XLOC_015735	0.0213386	3	9	15	0.175011	NM_134532
XLOC_000801	0.0217757	3	3	12	0.176393	NM_058093
XLOC_001701	0.0217757	6	9	12	0.176393	NM_001298628,NM_079927
XLOC_002009	0.0217757	6	9	12	0.176393	NM_135085
XLOC_002995	0.0217757	6	3	12	0.176393	NM_001169546,NM_001169547,NM_001273671,NM_136158
XLOC_006039	0.0217757	12	3	12	0.176393	NM_001299778,NM_001299779,NM_166516
XLOC_010234	0.0217757	12	3	12	0.176393	NM_001014626,NM_001014627,NM_001014628,NM_001170157,NM_001260208,NM_001260209,NM_001275696,NM_080202,NM_169711,NM_169713,NM_176506
XLOC_010603	0.0217757	12	3	12	0.176393	NM_001170214,NM_001260309,NM_170005,NM_170006
XLOC_010772	0.0217757	12	3	12	0.176393	NM_143023
XLOC_011641	0.0217757	12	3	12	0.176393	NM_001170102,NM_001170103,NM_001170104,NM_001300328,NM_001300329,NM_001300330,NM_001300331,NM_001300332,NM_141673,NM_169300,NM_169301,NM_169302,NM_169303
XLOC_012025	0.0217757	6	3	12	0.176393	NM_169622
XLOC_013069	0.0217757	6	9	12	0.176393	NM_143581
XLOC_014843	0.0217757	6	9	12	0.176393	NM_001297956,NM_131988
XLOC_014909	0.0217757	3	3	12	0.176393	NM_132084
XLOC_015457	0.0217757	12	3	12	0.176393	NM_001298387,NM_132875,NM_167483,NM_167484
XLOC_000097	0.0219875	15	12	15	0.176708	NM_134736
XLOC_000772	0.0219875	6	3	15	0.176708	NM_164906
XLOC_005949	0.0219875	9	3	15	0.176708	NM_001299733,NM_137707
XLOC_006208	0.0219875	15	12	15	0.176708	NM_001299868
XLOC_006531	0.0219875	9	12	15	0.176708	NM_001299998,NM_167992,NM_167993,NM_167994
XLOC_012094	0.0219875	15	12	15	0.176708	NM_080496
XLOC_013499	0.0219875	9	3	15	0.176708	NM_001297847,NM_001297848,NM_001297849,NM_130553,NM_166881,NM_166882,NM_166883,NM_166884,NM_166885
XLOC_013713	0.0219875	15	12	15	0.176708	NM_001297984,NM_001297985,NM_132047
XLOC_015159	0.0219875	9	3	15	0.176708	NM_079921
XLOC_009132	0.0220963	3	12	15	0.177427	NM_001104173,NM_001144499,NM_001275107,NM_001275109,NM_079431,NM_168787
XLOC_006529	0.0223623	3	3	15	0.178613	NM_079173,NM_167991
XLOC_012455	0.0223623	3	6	15	0.178613	NM_001260308,NM_142772
XLOC_015576	0.0223623	3	9	15	0.178613	NM_001298455,NM_133009
XLOC_001055	0.0225186	9	3	12	0.178613	NM_001273523,NM_176031
XLOC_003241	0.0225186	9	9	12	0.178613	NM_136369
XLOC_003485	0.0225186	9	9	12	0.178613	NM_001299319,NM_080252
XLOC_003966	0.0225186	9	9	12	0.178613	NM_001259422,NM_001299539
XLOC_000371	0.0225938	6	6	15	0.178613	NM_135045
XLOC_000411	0.0225938	15	6	15	0.178613	NM_001258963,NM_001258964,NM_001298700
XLOC_001590	0.0225938	3	6	15	0.178613	NM_078891
XLOC_004668	0.0225938	3	9	15	0.178613	NM_137996
XLOC_005826	0.0225938	3	9	15	0.178613	NM_137576
XLOC_006237	0.0225938	6	6	15	0.178613	NM_001169813,NM_001169814
XLOC_011597	0.0225938	15	6	15	0.178613	NM_079562,NM_169261,NM_169262
XLOC_012932	0.0225938	6	9	15	0.178613	NM_001043301,NM_057809,NM_170407
XLOC_013161	0.0225938	3	9	15	0.178613	NM_079883,NM_166759,NM_166760,NM_166761,NM_166764
XLOC_013654	0.0225938	15	9	15	0.178613	NM_080333
XLOC_014649	0.0225938	12	6	15	0.178613	NM_143733
XLOC_000036	0.0228011	9	6	12	0.179174	NM_057360
XLOC_000497	0.0228011	9	6	12	0.179174	NM_135202
XLOC_002139	0.0228011	9	6	12	0.179174	NM_135241
XLOC_008829	0.0228011	9	6	12	0.179174	NM_001169974,NM_140466
XLOC_009577	0.0228011	3	6	12	0.179174	NM_001202259,NM_001275390,NM_141400
XLOC_013777	0.0228011	9	6	12	0.179174	NM_132132
XLOC_015507	0.0228011	9	6	12	0.179174	NM_001169306,NM_001169307,NM_078654,NM_167544
XLOC_007940	0.0229855	9	6	12	0.180161	NM_001274313,NM_079155
XLOC_008111	0.0229855	9	6	12	0.180161	NM_001104024,NM_001104025,NM_001202114,NM_001259678,NM_001274446,NM_139572,NM_168037,NM_168038,NM_168039,NM_206268
XLOC_014121	0.0229855	3	6	12	0.180161	NM_001272573,NM_132638
XLOC_004841	0.0231448	6	12	15	0.181101	NM_001169590,NM_165461,NM_165462,NM_165463,NM_165464,NM_165465
XLOC_007951	0.0231448	12	3	15	0.181101	NM_001274318
XLOC_009785	0.0234774	3	9	15	0.183503	NM_141663
XLOC_001509	0.0236314	12	9	15	0.183503	NM_001299194
XLOC_005176	0.0236314	15	9	15	0.183503	NM_136745
XLOC_006357	0.0236314	6	9	15	0.183503	NM_167821
XLOC_007168	0.0236314	12	6	15	0.183503	NM_168512
XLOC_007998	0.0236314	3	9	15	0.183503	NM_139403
XLOC_012082	0.0236314	12	9	15	0.183503	NM_001202301,NM_079649
XLOC_012436	0.0236314	3	9	15	0.183503	NM_001300528,NM_142736,NM_176531,NR_125229,NR_125230
XLOC_012502	0.0236314	3	6	15	0.183503	NR_074048,NR_074049
XLOC_015040	0.023657	12	9	15	0.183547	NM_132260
XLOC_000428	0.023849	6	6	15	0.183828	NM_001273174
XLOC_008707	0.023849	6	6	15	0.183828	NM_001274835,NM_001274836
XLOC_000789	0.0239532	12	3	12	0.183828	NM_001273410
XLOC_001109	0.0239532	6	9	12	0.183828	NM_078844
XLOC_001340	0.0239532	6	9	12	0.183828	NM_136074
XLOC_001700	0.0239532	6	9	12	0.183828	NM_001272929,NM_134734,NM_164406
XLOC_001946	0.0239532	6	9	12	0.183828	NM_001258946,NM_001258947,NM_001258950,NM_001273101,NM_001273102,NM_001273103,NM_001273104,NM_001273105,NM_001273106,NM_001273107,NM_001273108,NM_001273109,NM_001273110,NM_001273111,NM_001273112,NM_001273113
XLOC_002010	0.0239532	12	3	12	0.183828	NM_135087
XLOC_010103	0.0239532	12	9	12	0.183828	NM_001260166,NM_001260167,NM_001300396,NM_142095,NM_169572,NM_169573
XLOC_011837	0.0239532	3	9	12	0.183828	NM_080198
XLOC_013184	0.0239532	3	3	12	0.183828	NM_001272152,NM_001297790
XLOC_013900	0.0239532	6	3	12	0.183828	NM_001103448,NM_001258660,NM_001258661,NM_001272442,NM_132299,NM_167178,NM_176717,NM_176718,NM_206671
XLOC_015681	0.0239532	6	9	12	0.183828	NM_001169325,NM_078684
XLOC_009716	0.0239944	9	9	12	0.183991	NM_001275451
XLOC_006303	0.0240851	3	3	15	0.184225	NM_138142
XLOC_006930	0.0240851	3	12	15	0.184225	NM_001259765
XLOC_010264	0.0240851	15	3	15	0.184225	NM_001202307,NM_001202308,NM_142315,NM_169727
XLOC_001788	0.0250435	15	9	15	0.186138	NM_001014461,NM_001272994,NM_134825
XLOC_015482	0.0250435	3	6	15	0.186138	NM_001042815,NM_001042816,NM_001144733,NM_001201671,NM_001201672,NM_001201673,NM_001201674,NM_001201675,NM_001201676,NM_001201677,NM_001201678,NM_001201679,NM_001201680,NM_001201681,NM_001201682,NM_001201683,NM_001201684,NM_001201685,NM_001201686,NM_001201687,NM_001201688,NM_001201689,NM_001201690,NM_001201691,NM_001201692,NM_001201694,NM_001201695,NM_001201696,NM_001201697,NM_001201698,NM_001201…
XLOC_000031	0.0250812	9	6	12	0.186138	NM_001272889,NM_057503,NM_057504,NM_205882,NM_205883,NM_205884,NR_124001
XLOC_006421	0.0250812	3	6	12	0.186138	NM_176270,NM_176271
XLOC_014818	0.0251137	15	9	15	0.186138	NM_001297937
XLOC_003735	0.0252068	3	9	15	0.186138	NM_136948
XLOC_006619	0.0252068	15	9	15	0.186138	NM_139621
XLOC_007681	0.0252068	6	3	15	0.186138	NM_140996
XLOC_009459	0.0252068	3	6	15	0.186138	NM_001259979,NM_001275329,NM_001300230,NM_141226,NM_141227,NM_169013
XLOC_010153	0.0252068	15	9	15	0.186138	NM_142181
XLOC_011278	0.0252068	12	6	15	0.186138	NR_125061
XLOC_012693	0.0252068	6	3	15	0.186138	NM_170212
XLOC_013423	0.0252068	12	12	15	0.186138	NM_057682,NR_073627
XLOC_015509	0.0252068	3	9	15	0.186138	NM_001298424
XLOC_000848	0.0252628	6	9	12	0.186138	NM_001298894
XLOC_002138	0.0253459	3	6	15	0.186138	NM_001273242
XLOC_004904	0.0253459	3	9	15	0.186138	NM_057744
XLOC_010948	0.0253459	3	9	15	0.186138	NM_143250
XLOC_011539	0.0253459	15	9	15	0.186138	NM_141525
XLOC_014128	0.0253459	6	6	15	0.186138	NM_001298276,NM_167364
XLOC_014883	0.0253459	12	12	15	0.186138	NM_001144690,NM_001297987,NM_132050
XLOC_001647	0.0254471	12	9	12	0.186138	NM_001272885
XLOC_000517	0.0255394	3	6	12	0.186138	NM_135235
XLOC_001904	0.0255394	9	6	12	0.186138	NM_001201759,NM_001298668,NM_001298669
XLOC_002133	0.0255394	6	6	12	0.186138	NM_001273239,NM_164718
XLOC_003365	0.0255394	3	6	12	0.186138	NM_001014503,NM_001169610,NM_001169611,NM_001169612,NM_001259270,NM_001259271,NM_001273865,NM_001273866,NM_136504,NM_165586,NM_206056
XLOC_004136	0.0255394	3	6	12	0.186138	NR_003805
XLOC_004550	0.0255394	6	6	12	0.186138	NM_137831
XLOC_004599	0.0255394	12	6	12	0.186138	NM_137891,NM_137892
XLOC_005076	0.0255394	3	6	12	0.186138	NM_001201964,NM_136624,NM_165664
XLOC_005340	0.0255394	9	6	12	0.186138	NM_001169657,NM_001299429,NM_001299430,NM_136964,NM_165934,NM_165935,NM_165936,NM_165937
XLOC_005962	0.0255394	9	6	12	0.186138	NM_001299743,NM_137728
XLOC_006522	0.0255394	6	6	12	0.186138	NM_167972
XLOC_006803	0.0255394	12	6	12	0.186138	NM_001104059,NM_001274596,NM_001274597,NM_001274598,NM_001274599,NM_001274600,NM_001274601,NM_079238,NM_168219,NM_168220,NM_206291
XLOC_007292	0.0255394	9	6	12	0.186138	NR_124944
XLOC_008531	0.0255394	6	6	12	0.186138	NM_080487
XLOC_008800	0.0255394	3	6	12	0.186138	NM_140431
XLOC_009001	0.0255394	12	6	12	0.186138	NM_001014589,NM_001038939,NM_001169986
XLOC_009502	0.0255394	9	6	12	0.186138	NM_057959,NM_169070,NM_169072
XLOC_009781	0.0255394	9	6	12	0.186138	NM_141657
XLOC_010572	0.0255394	12	6	12	0.186138	NM_142739
XLOC_011039	0.0255394	3	6	12	0.186138	NR_003908
XLOC_012229	0.0255394	9	6	12	0.186138	NM_142465,NM_169810
XLOC_012813	0.0255394	3	6	12	0.186138	NM_001104472,NM_001144644,NM_079802,NM_170309,NM_170312,NM_170313,NM_170315,NM_170316
XLOC_012980	0.0255394	12	6	12	0.186138	NM_143503
XLOC_013926	0.0255394	6	6	12	0.186138	NM_001298130
XLOC_014607	0.0255394	9	6	12	0.186138	NM_001042789,NM_001297816,NM_001297817,NM_001297818,NM_001297819,NM_001297820,NM_130492
XLOC_014988	0.0255394	9	6	12	0.186138	NM_001144704
XLOC_015782	0.0255394	3	6	12	0.186138	NM_001272825,NM_001272826,NM_001298580
XLOC_001009	0.0255904	6	12	15	0.186138	NM_001298962,NM_001298963
XLOC_003356	0.0255904	15	12	15	0.186138	NM_001103755,NM_165576
XLOC_005294	0.0255904	6	3	15	0.186138	NR_048091
XLOC_005989	0.0255904	9	12	15	0.186138	NM_166465
XLOC_008311	0.0255904	12	12	15	0.186138	NM_001259719,NM_001259720,NM_168171
XLOC_012689	0.0255904	9	12	15	0.186138	NM_080102
XLOC_013495	0.0255904	15	12	15	0.186138	NM_130550
XLOC_013548	0.0255904	9	3	15	0.186138	NM_001297877
XLOC_013578	0.0255904	12	12	15	0.186138	NM_130668,NM_166949,NM_166950
XLOC_013766	0.0255904	3	12	15	0.186138	NM_001272359,NM_001272360,NM_001272361,NM_132116
XLOC_014053	0.0255904	3	12	15	0.186138	NM_001272537
XLOC_015225	0.0255904	12	12	15	0.186138	NM_001298216,NM_132539
XLOC_015778	0.0255904	15	12	15	0.186138	NM_001272822
XLOC_000342	0.025868	3	6	15	0.186974	NM_134997
XLOC_003908	0.025868	15	6	15	0.186974	NM_058120
XLOC_003953	0.025868	12	9	15	0.186974	NM_137202
XLOC_006198	0.025868	12	9	15	0.186974	NM_001299859,NM_001299860,NM_001299861,NM_058028
XLOC_007494	0.025868	9	6	15	0.186974	NM_140760
XLOC_007525	0.025868	15	9	15	0.186974	NM_140791
XLOC_009360	0.025868	9	6	15	0.186974	NM_001104191,NM_079491
XLOC_011767	0.025868	15	6	15	0.186974	NM_001032004,NM_001032006,NM_001032007,NM_001032008,NM_001032009,NM_001032010
XLOC_002739	0.0261308	6	9	12	0.1874	NM_135923
XLOC_004307	0.0261308	12	3	12	0.1874	NR_048145
XLOC_005026	0.0261308	12	9	12	0.1874	NM_136552
XLOC_005948	0.0261308	12	3	12	0.1874	NM_057898,NM_166426
XLOC_010108	0.0261308	6	9	12	0.1874	NM_001260171,NM_142097,NM_169577
XLOC_011232	0.0261308	12	3	12	0.1874	NM_143616
XLOC_012124	0.0261308	6	9	12	0.1874	NM_142317
XLOC_012671	0.0261308	9	9	12	0.1874	NM_001144636,NM_001144637,NM_170190
XLOC_013094	0.0261308	3	3	12	0.1874	NR_125308
XLOC_014136	0.0261308	6	9	12	0.1874	NM_001169269,NM_132660
XLOC_007156	0.0265553	9	3	15	0.190296	NM_140332
XLOC_002944	0.0267823	6	6	15	0.190457	NM_001201912,NM_165274,NM_165275,NM_165276
XLOC_008575	0.0267823	6	3	15	0.190457	NM_140164,NM_168425,NM_168426,NR_124863
XLOC_009320	0.0267823	6	9	15	0.190457	NM_001259938,NM_079965,NM_168922
XLOC_010276	0.0267823	15	9	15	0.190457	NM_001260217,NM_142328
XLOC_011775	0.0267823	6	9	15	0.190457	NM_141846
XLOC_011852	0.0267823	3	9	15	0.190457	NM_079606
XLOC_012601	0.0267823	6	3	15	0.190457	NM_001032033,NM_001032035,NM_001032036,NM_001032037,NM_206555,NM_206556
XLOC_002366	0.0267879	3	6	15	0.190457	NM_001298870,NM_164893
XLOC_003656	0.0267879	3	3	15	0.190457	NM_001273974
XLOC_005227	0.0267879	3	6	15	0.190457	NM_136818
XLOC_002781	0.02693	12	9	15	0.190457	NM_001299052,NM_135950
XLOC_005574	0.02693	15	9	15	0.190457	NM_137231
XLOC_010089	0.02693	12	6	15	0.190457	NM_169562
XLOC_010211	0.02693	9	6	15	0.190457	NM_001032019,NM_001260199,NM_001275689,NM_001275690,NM_169694,NM_169696,NR_074017
XLOC_010212	0.02693	6	6	15	0.190457	NM_001202302,NM_001202303,NM_142259
XLOC_010782	0.02693	15	6	15	0.190457	NM_001038977,NM_001276002,NM_143035,NM_170169
XLOC_011959	0.02693	3	6	15	0.190457	NM_001170136,NM_001260163
XLOC_002096	0.0270958	15	3	15	0.191042	NM_135194
XLOC_005521	0.0270958	15	3	15	0.191042	NM_137175,NM_166081
XLOC_011657	0.0270958	9	12	15	0.191042	NM_001275512
XLOC_015625	0.0270958	12	12	15	0.191042	NM_001298477
XLOC_000212	0.0275925	9	6	15	0.191752	NM_134881,NM_164509,NM_164510
XLOC_001756	0.0275925	6	9	15	0.191752	NM_001272975
XLOC_001932	0.0275925	6	6	15	0.191752	NM_001273093,NM_134982
XLOC_002232	0.0275925	15	9	15	0.191752	NM_057407,NM_164799
XLOC_002599	0.0275925	15	9	15	0.191752	NM_135803,NM_165042
XLOC_005332	0.0275925	3	6	15	0.191752	NM_136953
XLOC_005572	0.0275925	6	9	15	0.191752	NM_001144202,NM_001299541,NM_166131
XLOC_007238	0.0275925	15	9	15	0.191752	NM_138985
XLOC_007743	0.0275925	6	6	15	0.191752	NM_168925,NM_168926
XLOC_007880	0.0275925	6	9	15	0.191752	NM_001103987
XLOC_008015	0.0275925	9	6	15	0.191752	NM_139424
XLOC_008995	0.0275925	12	9	15	0.191752	NM_001275048,NM_001275049,NM_140686,NR_048285
XLOC_009575	0.0275925	3	9	15	0.191752	NM_001104225,NM_141396,NM_169139,NM_169140
XLOC_011451	0.0275925	12	6	15	0.191752	NM_001260028,NM_141433
XLOC_011876	0.0275925	9	6	15	0.191752	NM_001300379
XLOC_014579	0.0275925	12	6	15	0.191752	NM_001042838
XLOC_014920	0.0275925	6	6	15	0.191752	NM_132096
XLOC_015101	0.0275925	12	6	15	0.191752	NM_132344
XLOC_010548	0.0279918	12	3	12	0.191752	NM_001275877
XLOC_000102	0.0280697	6	9	12	0.191752	NM_001258903,NM_001258904,NM_134742
XLOC_001968	0.0280697	3	3	12	0.191752	NM_078752
XLOC_003576	0.0280697	9	9	12	0.191752	NM_136756
XLOC_004086	0.0280697	12	3	12	0.191752	NM_001144215,NM_001274112,NM_137344
XLOC_004473	0.0280697	6	3	12	0.191752	NR_003823
XLOC_004884	0.0280697	3	3	12	0.191752	NM_001299220,NM_001299221,NM_165499
XLOC_005355	0.0280697	9	3	12	0.191752	NM_001103822,NM_001103823,NM_001103824,NM_001259356,NM_001259357,NM_001259358,NM_001273997,NM_001299435,NM_136978
XLOC_008692	0.0280697	3	9	12	0.191752	NM_001274823
XLOC_010045	0.0280697	6	9	12	0.191752	NM_001170130,NM_079618
XLOC_011060	0.0280697	12	3	12	0.191752	NM_143388
XLOC_011723	0.0280697	12	3	12	0.191752	NM_141772
XLOC_011971	0.0280697	6	9	12	0.191752	NM_057421,NM_057422,NM_134281,NM_134282
XLOC_013006	0.0280697	12	9	12	0.191752	NM_143524
XLOC_013448	0.0280697	6	9	12	0.191752	NM_130494
XLOC_014665	0.0280697	12	3	12	0.191752	NM_001169168,NM_001169169,NM_001169170,NM_080300
XLOC_014845	0.0280697	12	3	12	0.191752	NM_001258603,NM_131993,NM_167033,NM_167034
XLOC_015306	0.0280697	6	9	12	0.191752	NM_001298287
XLOC_002391	0.0280934	9	6	12	0.191752	NM_001273406,NM_205957
XLOC_003246	0.0280934	9	6	12	0.191752	NM_165478
XLOC_007639	0.0280934	9	6	12	0.191752	NM_001300199,NM_168844
XLOC_008351	0.0280934	12	6	12	0.191752	NM_139835
XLOC_011672	0.0280934	9	6	12	0.191752	NM_141715
XLOC_011800	0.0280934	9	6	12	0.191752	NM_141881
XLOC_015517	0.0280934	3	6	12	0.191752	NM_132946
XLOC_002098	0.0283577	6	9	15	0.192983	NR_124120
XLOC_004686	0.0283577	12	12	15	0.192983	NM_138017,NM_166642,NM_166643
XLOC_012065	0.0283577	6	9	15	0.192983	NM_142233,NM_169671
XLOC_014373	0.0283577	15	12	15	0.192983	NM_001272731,NM_001272732,NM_078664
XLOC_015824	0.0284622	15	9	15	0.193551	NM_001169343,NM_001169344,NM_001169345,NM_001169346,NM_079929,NM_167772,NM_167773,NM_167774
XLOC_006393	0.0285141	12	9	15	0.193618	NM_001274299,NM_001274300,NM_167844
XLOC_013756	0.0285141	9	6	15	0.193618	NM_001272356,NM_001272357,NM_132100
XLOC_003080	0.0286011	15	12	15	0.193636	NM_136242
XLOC_005122	0.0286011	12	3	15	0.193636	NM_001169632,NM_136683,NM_165705,NM_165706,NM_165707,NM_165708,NM_165709,NM_165710,NM_165711,NM_165712
XLOC_012192	0.0286011	15	12	15	0.193636	NM_142399
XLOC_015338	0.0286011	12	12	15	0.193636	NM_206711,NM_206712
XLOC_014091	0.0286257	12	9	15	0.19366	NM_001298234,NM_078585,NM_167331,NM_167332
XLOC_004084	0.0287476	9	6	12	0.193915	NM_137341,NM_166214
XLOC_012816	0.0287476	12	6	12	0.193915	NM_143276
XLOC_013515	0.0287476	9	9	12	0.193915	NM_001038732,NM_001201600,NM_001258540,NM_001258541,NM_001258542,NM_001258543,NM_001258544,NM_001258545,NM_001258546,NM_001258547,NM_001258548,NM_001258549,NM_001258550,NM_001258551,NM_001258552,NM_001272214,NM_001297862,NM_001297863,NM_130584,NM_130589,NM_166903,NM_166906,NM_166907,NM_166908
XLOC_014194	0.0287476	9	6	12	0.193915	NM_001298311,NM_132736,NM_167410,NM_176729
XLOC_001620	0.0293171	15	6	15	0.195717	NM_001273767
XLOC_004853	0.0293171	3	9	15	0.195717	NM_058091
XLOC_005023	0.0293171	6	9	15	0.195717	NM_001299271,NM_136547
XLOC_005044	0.0293171	15	9	15	0.195717	NM_136573
XLOC_005438	0.0293171	15	6	15	0.195717	NM_137077
XLOC_007682	0.0293171	3	6	15	0.195717	NM_141001,NM_168873,NM_168874
XLOC_009061	0.0293171	15	6	15	0.195717	NM_140762,NM_168753
XLOC_009494	0.0293171	12	6	15	0.195717	NM_141283,NM_169054
XLOC_011725	0.0293171	3	9	15	0.195717	NM_079586
XLOC_012853	0.0293171	15	9	15	0.195717	NM_001276087
XLOC_013190	0.0293171	15	6	15	0.195717	NM_001014702,NM_001014703,NM_001014705,NM_001258506
XLOC_013830	0.0293171	6	6	15	0.195717	NM_132192
XLOC_014660	0.0293171	15	9	15	0.195717	NM_130569
XLOC_001726	0.0294588	3	9	12	0.195717	NM_001272951,NM_134770
XLOC_004703	0.0294588	6	3	12	0.195717	NM_001299889,NM_001299890,NM_138036,NM_166658
XLOC_007442	0.0294588	12	3	12	0.195717	NM_140672
XLOC_007848	0.0294588	6	9	12	0.195717	NM_001259965
XLOC_008610	0.0294588	9	9	12	0.195717	NM_001274778,NM_001274779
XLOC_008907	0.0294588	9	3	12	0.195717	NM_001274977,NM_001274978,NM_080497,NM_168640,NM_168641
XLOC_004200	0.0294618	3	6	15	0.195717	NM_137452
XLOC_007182	0.0294618	9	12	15	0.195717	NM_001259808,NM_001274863
XLOC_009723	0.0298357	9	6	12	0.197914	NM_001300312
XLOC_013886	0.0298357	6	9	12	0.197914	NM_001298097
XLOC_003098	0.0299331	15	12	15	0.198417	NM_165362,NM_165363
XLOC_012836	0.0300982	9	6	15	0.199135	NM_144004
XLOC_005831	0.0301064	15	3	15	0.199135	NM_079071,NM_166356
XLOC_012882	0.0301064	15	3	15	0.199135	NM_001170286,NM_001260417,NM_001260418,NM_001260419,NM_080259,NM_170365,NM_170366
XLOC_014621	0.0306313	6	3	15	0.200185	NM_130505,NM_130506
XLOC_002365	0.0306796	9	6	12	0.200185	NM_001201840,NM_001201841,NM_001201842,NM_001298866,NM_001298867,NM_001298868,NM_135513
XLOC_003034	0.0306796	9	6	12	0.200185	NM_001299172
XLOC_003039	0.0306796	9	6	12	0.200185	NM_136193
XLOC_005799	0.0306796	9	6	12	0.200185	NM_137538
XLOC_008492	0.0306796	3	6	12	0.200185	NM_001259766
XLOC_000259	0.0308767	12	9	12	0.200185	NM_143715,NM_164537
XLOC_000464	0.0308767	3	9	12	0.200185	NM_001169423,NM_078766
XLOC_001617	0.0308767	6	9	12	0.200185	NM_001042932,NM_001042934
XLOC_001762	0.0308767	6	9	12	0.200185	NM_001258916,NM_001272982,NM_134808,NM_164458
XLOC_003056	0.0308767	6	9	12	0.200185	NM_001273708
XLOC_003620	0.0308767	6	9	12	0.200185	NM_080247
XLOC_005445	0.0308767	12	3	12	0.200185	NM_001299476
XLOC_006143	0.0308767	6	9	12	0.200185	NM_137939
XLOC_007797	0.0308767	6	9	12	0.200185	NM_141137
XLOC_012464	0.0308767	6	3	12	0.200185	NM_142791
XLOC_012643	0.0308767	12	3	12	0.200185	NM_143024
XLOC_012763	0.0308767	6	9	12	0.200185	NM_001170272
XLOC_013547	0.0308767	6	9	12	0.200185	NM_001297876,NR_123776
XLOC_014259	0.0308767	3	3	12	0.200185	NM_078611
XLOC_014304	0.0308767	6	9	12	0.200185	NM_057378
XLOC_015479	0.0308767	6	3	12	0.200185	NM_001298398,NM_132900
XLOC_002839	0.0310416	9	9	15	0.200185	NM_001259130,NM_078866,NM_165221
XLOC_006359	0.0310416	15	9	15	0.200185	NM_001274267
XLOC_006977	0.0310416	3	6	15	0.200185	NM_079292
XLOC_007340	0.0310416	6	9	15	0.200185	NM_001274963,NM_080250
XLOC_008905	0.0310416	12	6	15	0.200185	NM_079373,NM_168638
XLOC_010333	0.0310416	3	9	15	0.200185	NM_001275748,NM_142387
XLOC_010410	0.0310416	9	9	15	0.200185	NM_142524
XLOC_010661	0.0310416	9	6	15	0.200185	NM_001104414,NM_001202341,NM_001275932,NM_001275933,NM_001275934,NM_142874
XLOC_010958	0.0310416	15	9	15	0.200185	NM_143262
XLOC_011363	0.0310416	6	9	15	0.200185	NR_003883
XLOC_013424	0.0310416	15	9	15	0.200185	NM_001258516,NM_001297804,NM_001297805,NM_130483,NM_166840,NM_166841
XLOC_014319	0.0310416	3	9	15	0.200185	NM_078651
XLOC_014876	0.0310416	6	6	15	0.200185	NM_132040
XLOC_001008	0.0310925	3	3	15	0.200185	NM_001144350,NM_165040
XLOC_004984	0.0310925	15	12	15	0.200185	NM_001014505,NM_001014506,NM_001299255
XLOC_005593	0.0310925	12	12	15	0.200185	NM_001299549,NM_001299550,NM_001299551,NM_001299552,NM_137255
XLOC_007767	0.031447	3	6	15	0.202326	NM_079483
XLOC_010401	0.0316224	9	6	12	0.20317	NM_001275793,NM_079675
XLOC_011512	0.0316224	12	6	12	0.20317	NM_001260043,NM_079547
XLOC_011334	0.0318107	6	9	15	0.204237	NM_141273,NM_169050
XLOC_004641	0.0320221	6	9	15	0.205307	NM_137964
XLOC_012299	0.0320221	15	6	15	0.205307	NM_001144611,NM_001300482,NM_169874
XLOC_002154	0.0324047	3	3	12	0.207183	NM_001103637,NM_001103638,NM_001103639,NM_001298777
XLOC_005701	0.0324047	12	3	12	0.207183	NM_137388
XLOC_007035	0.0324047	12	3	12	0.207183	NM_001300096
XLOC_008427	0.0324047	12	3	12	0.207183	NM_139944
XLOC_009504	0.0326675	3	3	12	0.208384	NM_001300253,NM_079513
XLOC_010640	0.0326675	12	3	12	0.208384	NM_001104410,NM_001104411,NM_001275922,NM_001275923,NM_001275924,NM_142842,NM_176542
XLOC_007452	0.0327661	12	9	15	0.208384	NM_140693
XLOC_008430	0.0327661	9	6	15	0.208384	NM_139948,NM_168262
XLOC_000009	0.0330358	3	12	15	0.208384	NM_001258885,NM_001272862,NM_080184,NM_164355,NM_164356,NM_164357,NM_164358,NM_164359,NM_164360,NM_164361,NM_164362,NM_205880
XLOC_002954	0.0330358	3	12	15	0.208384	NM_136107
XLOC_004667	0.0330358	15	3	15	0.208384	NM_001299857,NM_057992
XLOC_006705	0.0330358	15	12	15	0.208384	NM_001014566,NM_001014567,NM_001014568,NM_001014569,NM_001259713
XLOC_012102	0.0330358	6	3	15	0.208384	NM_001275701,NM_001300436,NM_142280
XLOC_001389	0.0333913	3	9	15	0.208384	NM_001273655
XLOC_004066	0.0333913	3	9	15	0.208384	NM_001103880,NM_001259448,NM_001259449,NM_001274106,NM_057334,NM_166201
XLOC_008433	0.0333913	15	6	15	0.208384	NM_001300050
XLOC_011925	0.0333913	6	9	15	0.208384	NM_001275613,NM_142046
XLOC_000173	0.0335435	3	6	15	0.208384	NM_001272999,NM_134829,NM_164480
XLOC_001274	0.0335435	9	6	15	0.208384	NM_001201903,NM_001299090,NM_136009
XLOC_001516	0.0335435	6	6	15	0.208384	NM_001273743,NM_001273744,NM_080158,NM_165374
XLOC_003331	0.0335435	15	9	15	0.208384	NM_136470
XLOC_004685	0.0335435	3	9	15	0.208384	NM_080532
XLOC_004958	0.0335435	3	12	15	0.208384	NM_001103749,NM_001103750,NM_001273863,NM_078930,NM_165568,NM_206053
XLOC_005883	0.0335435	3	9	15	0.208384	NM_153772
XLOC_006178	0.0335435	15	3	15	0.208384	NM_079105
XLOC_008506	0.0335435	6	6	15	0.208384	NM_168348
XLOC_009939	0.0335435	12	9	15	0.208384	NM_001275559,NM_057869,NM_169436
XLOC_010759	0.0335435	3	9	15	0.208384	NM_170148
XLOC_012071	0.0335435	3	6	15	0.208384	NM_142242
XLOC_013105	0.0335435	15	3	15	0.208384	NM_001300696
XLOC_003670	0.0336837	9	9	12	0.208384	NM_001259342,NM_136875
XLOC_006437	0.0336837	6	9	12	0.208384	NM_139363,NM_167890,NM_206232
XLOC_009923	0.0336837	6	9	12	0.208384	NM_141839
XLOC_010081	0.0336837	12	3	12	0.208384	NM_142060
XLOC_011153	0.0336837	6	9	12	0.208384	NM_001104507,NM_170464
XLOC_011758	0.0336837	6	9	12	0.208384	NM_141810
XLOC_011942	0.0336837	3	3	12	0.208384	NM_142068,NM_142069,NM_169564,NM_169566
XLOC_013197	0.0336837	6	9	12	0.208384	NM_001169348,NM_175926,NM_175927,NM_175928
XLOC_002208	0.0340234	9	6	15	0.208384	NM_001103646,NM_001103647,NM_135320
XLOC_005022	0.0340234	3	6	15	0.208384	NM_001299270
XLOC_011368	0.0340234	3	6	15	0.208384	NM_141300
XLOC_015465	0.0340234	3	6	15	0.208384	NM_001298388,NM_078639,NM_167488
XLOC_000506	0.0340884	9	6	12	0.208384	NM_135222
XLOC_000606	0.0340884	12	6	12	0.208384	NM_001273303,NM_001273304,NM_135351
XLOC_003038	0.0340884	9	6	12	0.208384	NM_001273699,NM_165330
XLOC_003785	0.0340884	9	6	12	0.208384	NM_001274017,NM_080099,NM_165970
XLOC_004238	0.0340884	3	6	12	0.208384	NM_137488
XLOC_004253	0.0340884	3	6	12	0.208384	NM_001103899,NM_001103900,NM_001202039,NM_001202040,NM_001299658,NM_137515,NM_137517
XLOC_004477	0.0340884	9	6	12	0.208384	NM_079990
XLOC_005655	0.0340884	6	6	12	0.208384	NM_137333
XLOC_006758	0.0340884	6	6	12	0.208384	NM_001104056,NM_001274559,NM_001274560,NM_001274561,NM_139804
XLOC_007375	0.0340884	9	6	12	0.208384	NM_001275002
XLOC_008040	0.0340884	3	6	12	0.208384	NM_139461
XLOC_008637	0.0340884	3	6	12	0.208384	NM_001169946,NM_140225,NM_168465,NM_168466
XLOC_009117	0.0340884	9	6	12	0.208384	NM_001104171
XLOC_010691	0.0340884	9	6	12	0.208384	NM_142923,NM_170090
XLOC_011585	0.0340884	9	6	12	0.208384	NM_141593
XLOC_011628	0.0340884	9	6	12	0.208384	NM_001170100,NM_001275496,NM_141656,NM_169294
XLOC_012385	0.0340884	9	6	12	0.208384	NM_142685
XLOC_012397	0.0340884	9	6	12	0.208384	NM_142706
XLOC_013550	0.0340884	9	6	12	0.208384	NM_057336
XLOC_014488	0.0340884	9	6	12	0.208384	NM_001272796,NM_134498
XLOC_014508	0.0340884	6	6	12	0.208384	NM_001103562,NM_001298549
XLOC_014822	0.0340884	6	6	12	0.208384	NM_001297938
XLOC_014902	0.0340884	9	6	12	0.208384	NM_001258619,NM_132076,NM_206632
XLOC_015162	0.0340884	9	6	12	0.208384	NM_001298163
XLOC_015219	0.0340884	6	6	12	0.208384	NM_132526
XLOC_015508	0.0340884	9	6	12	0.208384	NM_132933
XLOC_015638	0.0340884	6	6	12	0.208384	NM_133089,NM_167627
XLOC_015673	0.0340884	6	6	12	0.208384	NM_001272775,NM_167643,NM_167644
XLOC_006195	0.0343536	12	9	12	0.209865	NM_145105
XLOC_004516	0.0344907	9	6	15	0.210563	NM_001259525,NM_130462,NM_166505
XLOC_004650	0.0349791	6	3	15	0.21312	NM_057856
XLOC_007993	0.0349791	9	3	15	0.21312	NM_139394
XLOC_012144	0.0349791	9	3	15	0.21312	NM_001300438,NM_001300439,NM_142332
XLOC_002589	0.035152	6	9	15	0.213417	NM_135787
XLOC_014203	0.0353506	3	9	12	0.213417	NM_001169287,NM_001169288,NM_001272623,NM_001272624,NM_001272625,NM_001272626,NM_167415,NM_167416,NM_167417,NM_167419,NM_167421
XLOC_010032	0.0354782	6	6	15	0.213417	NM_001104297
XLOC_012146	0.0354782	3	9	15	0.213417	NM_169742
XLOC_004556	0.03564	3	12	15	0.213417	NM_001299800,NM_001299801
XLOC_005818	0.03564	15	12	15	0.213417	NM_137558
XLOC_009038	0.03564	3	9	15	0.213417	NM_079405,NM_168743
XLOC_009736	0.03564	3	12	15	0.213417	NM_206464
XLOC_010403	0.03564	12	12	15	0.213417	NM_142515
XLOC_010817	0.03564	6	6	15	0.213417	NM_001104443,NM_170204,NM_170205,NM_170206
XLOC_012562	0.03564	15	12	15	0.213417	NM_142918
XLOC_014005	0.03564	9	12	15	0.213417	NM_001272511,NM_001272512,NM_001298184
XLOC_014095	0.03564	6	3	15	0.213417	NM_001272563,NM_001298237,NM_132596,NM_167336
XLOC_014262	0.03564	15	3	15	0.213417	NM_176739
XLOC_014547	0.03564	12	9	15	0.213417	NM_001103570,NM_001272819,NM_001272821,NM_134578
XLOC_000125	0.0359099	3	9	12	0.213417	NM_001272944,NM_001272945,NM_001272946,NM_001298635,NM_134763
XLOC_000657	0.0359099	6	9	12	0.213417	NM_175992,NM_175993,NM_175994
XLOC_000713	0.0359099	9	9	12	0.213417	NM_078802,NM_164863
XLOC_000731	0.0359099	6	9	12	0.213417	NM_080128
XLOC_001063	0.0359099	6	9	12	0.213417	NM_135854
XLOC_003586	0.0359099	3	3	12	0.213417	NM_001299366,NM_136769
XLOC_003765	0.0359099	12	3	12	0.213417	NR_124532,NR_124533,NR_124534
XLOC_005208	0.0359099	12	3	12	0.213417	NM_001259332
XLOC_005732	0.0359099	12	3	12	0.213417	NM_001299623
XLOC_006302	0.0359099	12	3	12	0.213417	NM_001299934,NM_138140
XLOC_006423	0.0359099	6	3	12	0.213417	NM_057586,NM_167870,NM_167871,NM_167872
XLOC_006461	0.0359099	3	3	12	0.213417	NM_057994,NM_134317,NM_167917
XLOC_006764	0.0359099	12	3	12	0.213417	NM_001169885,NM_001169886,NM_001169887,NM_001169888,NM_001169889,NM_001169890,NM_001169891,NM_001169892,NM_001169893,NM_001259722,NM_001259723,NM_001300031,NM_001300032,NM_001300033,NM_176293,NM_176294
XLOC_008312	0.0359099	3	9	12	0.213417	NM_079223
XLOC_008523	0.0359099	12	9	12	0.213417	NM_001259773,NM_001259774,NM_143716
XLOC_009794	0.0359099	9	3	12	0.213417	NR_048355
XLOC_010203	0.0359099	6	9	12	0.213417	NM_142251
XLOC_011270	0.0359099	12	9	12	0.213417	NM_141194
XLOC_011320	0.0359099	9	9	12	0.213417	NM_001275342,NM_001275343,NM_001275344,NM_001275345,NM_079508,NM_169025,NM_169026
XLOC_011901	0.0359099	9	3	12	0.213417	NM_142030
XLOC_013737	0.0359099	9	9	12	0.213417	NM_132075
XLOC_014525	0.0359099	6	9	12	0.213417	NM_078698
XLOC_014771	0.0359099	3	9	12	0.213417	NR_047748
XLOC_007485	0.0359917	9	6	12	0.213489	NM_001300171
XLOC_012588	0.0359917	9	9	12	0.213489	NM_001104426,NM_001104427,NM_001104428,NM_001275965
XLOC_012704	0.0359917	6	9	12	0.213489	NM_001104448
XLOC_013776	0.0360248	12	9	15	0.213548	NM_001298038
XLOC_000590	0.0368516	3	9	12	0.217783	NM_001298809,NM_135336
XLOC_004602	0.0368516	6	3	12	0.217783	NM_001202064,NM_137896
XLOC_006111	0.0369224	15	12	15	0.217783	NM_079093
XLOC_015528	0.0369224	6	3	15	0.217783	NM_001103538,NM_001258796,NM_001272706,NM_001272707,NM_001272708
XLOC_000666	0.03726	3	12	15	0.217783	NM_001273343
XLOC_001684	0.03726	3	6	15	0.217783	NM_057892
XLOC_002607	0.03726	12	12	15	0.217783	NM_135811
XLOC_011369	0.03726	15	9	15	0.217783	NM_079515,NM_169080
XLOC_001393	0.0374955	15	9	15	0.217783	NM_136137
XLOC_003052	0.0374955	9	6	15	0.217783	NM_136205,NM_165338
XLOC_003705	0.0374955	3	9	15	0.217783	NM_001169655,NM_136919
XLOC_003940	0.0374955	6	6	15	0.217783	NR_124562
XLOC_004308	0.0374955	6	9	15	0.217783	NM_001103908,NM_001299684,NM_057699,NM_057700
XLOC_004987	0.0374955	15	9	15	0.217783	NM_001103758,NM_001201945,NM_001201946,NM_001201947,NM_001201949,NM_001201950,NM_001201952,NM_001201953,NM_001201954,NM_001201955,NM_001299258,NM_136515,NM_143771,NM_165590,NM_165591,NM_165592
XLOC_005545	0.0374955	12	9	15	0.217783	NM_137205
XLOC_005906	0.0374955	12	9	15	0.217783	NM_137649,NM_166402
XLOC_006264	0.0374955	15	6	15	0.217783	NM_001299917
XLOC_006419	0.0374955	9	6	15	0.217783	NM_058044
XLOC_008233	0.0374955	12	6	15	0.217783	NM_001300013,NM_139716,NM_168123,NM_168124,NR_002475
XLOC_009122	0.0374955	15	9	15	0.217783	NM_001275100,NM_001275101,NM_080049
XLOC_010512	0.0374955	3	9	15	0.217783	NM_001104381,NM_001275860
XLOC_011748	0.0374955	3	6	15	0.217783	NM_141795
XLOC_011762	0.0374955	3	6	15	0.217783	NM_141818
XLOC_012672	0.0374955	3	6	15	0.217783	NM_001276017
XLOC_015148	0.0374955	9	9	15	0.217783	NM_001144713,NM_001272494,NM_001272495,NM_132411,NM_132412
XLOC_000406	0.0374973	9	6	12	0.217783	NM_001273169,NM_001273170,NM_135086
XLOC_002383	0.0374973	9	6	12	0.217783	NM_135532
XLOC_006492	0.0374973	12	6	12	0.217783	NM_001031933,NM_001169858,NM_001169859,NM_001202097,NM_001202098,NM_001202100,NM_001202101,NM_001202102,NM_001202103,NM_001202104,NM_001202105,NM_001259636,NM_001259637,NM_001259638,NM_001259639,NM_001274398,NM_001274399,NM_001274400,NM_001299985,NM_001299986,NM_001299987,NM_001299988,NM_001299989,NM_001299990,NM_139462,NM_139464,NM_167948,NM_167949,NM_206242,NM_206244,NM_206246
XLOC_008660	0.0374973	9	6	12	0.217783	NM_168482
XLOC_009682	0.0374973	3	6	12	0.217783	NM_001300298,NM_141515,NM_169207
XLOC_012529	0.0374973	9	6	12	0.217783	NM_142879
XLOC_015003	0.0374973	3	6	12	0.217783	NM_001169228,NM_001272392,NM_001272393,NM_001272394,NM_078523,NM_167144,NM_206645,NM_206646,NM_206647
XLOC_003215	0.0377365	12	12	15	0.218895	NM_001299213,NM_136337
XLOC_004461	0.0377365	15	12	15	0.218895	NR_003812
XLOC_000740	0.0380262	15	9	15	0.220437	NM_001298859
XLOC_007224	0.0381706	12	3	12	0.220444	NM_001274877,NM_140404,NM_168556
XLOC_008458	0.0381706	9	9	12	0.220444	NM_001259752,NM_079258,NM_168291
XLOC_010213	0.0381706	6	9	12	0.220444	NM_001275691,NM_001275692,NM_057337
XLOC_011230	0.0381706	6	3	12	0.220444	NM_001276216,NM_079869,NM_170553
XLOC_011619	0.0381706	9	3	12	0.220444	NM_057351
XLOC_015701	0.0381712	3	9	15	0.220444	NM_001258832,NM_134499
XLOC_000341	0.0384393	3	6	15	0.221713	NM_134996
XLOC_005413	0.0384393	3	9	15	0.221713	NR_048104
XLOC_002455	0.0388657	12	3	15	0.223472	NM_001273443,NM_001273444,NM_001298899,NM_080362
XLOC_003623	0.0388657	6	12	15	0.223472	NM_001259334,NM_001299382,NM_136826
XLOC_011828	0.0388657	3	12	15	0.223472	NM_001300373,NM_144456
XLOC_012416	0.0388657	9	12	15	0.223472	NM_080488
XLOC_015270	0.0388657	9	3	15	0.223472	NM_132612
XLOC_000491	0.0395009	12	3	12	0.223776	NM_135191
XLOC_001728	0.0395009	6	3	12	0.223776	NM_001169382,NM_058073,NM_164431,NM_164432,NM_164433,NM_164434
XLOC_003685	0.0395009	3	9	12	0.223776	NM_001299405,NM_136895
XLOC_005092	0.0395009	9	9	12	0.223776	NM_001259296,NM_001259297,NM_136644,NM_165675,NM_165676
XLOC_005537	0.0395009	12	3	12	0.223776	NM_080139
XLOC_005963	0.0395009	9	3	12	0.223776	NM_001299744,NM_166436
XLOC_006454	0.0395009	6	3	12	0.223776	NM_001299975,NM_139398,NM_167912,NM_167914,NM_167915
XLOC_007704	0.0395009	3	3	12	0.223776	NM_079912,NM_168882,NM_168883
XLOC_007911	0.0395009	12	3	12	0.223776	NM_138204,NM_167837,NM_167838
XLOC_010280	0.0395009	6	3	12	0.223776	NM_142333
XLOC_011047	0.0395009	12	9	12	0.223776	NM_143370
XLOC_011370	0.0395009	9	9	12	0.223776	NM_001104219,NM_141302,NM_169081
XLOC_011565	0.0395009	3	9	12	0.223776	NM_141556
XLOC_011718	0.0395009	6	9	12	0.223776	NM_141760
XLOC_013010	0.0395009	12	3	12	0.223776	NR_003916
XLOC_013533	0.0395009	6	9	12	0.223776	NM_001297870,NM_001297871,NM_130615
XLOC_014650	0.0395009	12	3	12	0.223776	NM_130556
XLOC_009816	0.0395908	9	6	12	0.223776	NM_141716
XLOC_015044	0.0395908	9	6	12	0.223776	NM_001272415
XLOC_001206	0.0398329	15	3	15	0.223776	NM_001259115,NM_001273578,NM_001273579,NM_057663,NM_165171,NM_165172,NM_165173,NM_206000
XLOC_003251	0.0398329	9	3	15	0.223776	NM_136379,NM_165482
XLOC_006832	0.0398329	3	9	15	0.223776	NM_001274635,NM_001274636,NM_001274637,NM_001300048,NM_168259,NM_206301
XLOC_014560	0.0398329	6	9	15	0.223776	NM_080358
XLOC_000796	0.039839	3	9	15	0.223776	NM_001201850,NM_135556
XLOC_000832	0.039839	3	6	15	0.223776	NM_135599,NM_164941
XLOC_003757	0.039839	3	6	15	0.223776	NM_136974
XLOC_004268	0.039839	15	6	15	0.223776	NM_137536
XLOC_005781	0.039839	6	9	15	0.223776	NM_001169728,NM_001169729,NM_137511,NM_166300
XLOC_005875	0.039839	12	6	15	0.223776	NR_073891
XLOC_006853	0.039839	3	9	15	0.223776	NM_001259738,NM_001259739,NM_001274649,NM_139961
XLOC_007591	0.039839	6	9	15	0.223776	NM_140877
XLOC_013941	0.039839	6	9	15	0.223776	NM_132360,NM_167206
XLOC_015514	0.039839	9	9	15	0.223776	NM_001103536,NM_001258792,NM_132943
XLOC_015672	0.039839	6	6	15	0.223776	NM_133145
XLOC_015715	0.039839	9	9	15	0.223776	NM_001201745,NM_001201746,NM_134519,NM_167686
XLOC_015853	0.039839	3	9	15	0.223776	NM_001111011
XLOC_000957	0.0398434	3	3	15	0.223776	NM_001169495
XLOC_010126	0.0398434	6	3	15	0.223776	NM_142126
XLOC_009236	0.0401819	3	6	15	0.225401	NM_140962
XLOC_011894	0.0401819	15	9	15	0.225401	NM_001202286,NM_079619
XLOC_004702	0.0405368	3	6	12	0.226976	NM_001299887,NM_001299888,NM_058054
XLOC_009219	0.0405368	6	6	12	0.226976	NM_140943
XLOC_009765	0.0405368	9	6	12	0.226976	NM_141629,NM_169273
XLOC_014461	0.0408418	6	3	15	0.228545	NM_001258817,NM_133154,NM_167647,NM_167648
XLOC_012300	0.0413532	3	9	15	0.231266	NM_001104369
XLOC_000301	0.0414306	3	9	15	0.231277	NM_001169396,NM_134967
XLOC_002700	0.0414306	6	6	15	0.231277	NM_001299021,NM_078847,NM_165099
XLOC_010407	0.0414306	3	3	15	0.231277	NM_142520
XLOC_013870	0.0415597	9	9	12	0.231814	NM_001103438,NM_001103440,NM_001103441,NM_001103442,NM_001272405,NM_001272406,NM_001298093,NM_176712
XLOC_003540	0.0419294	3	12	15	0.231814	NR_124496
XLOC_010354	0.0419294	12	12	15	0.231814	NM_142427
XLOC_001185	0.0419877	12	3	12	0.231814	NM_135939
XLOC_002843	0.0419877	9	3	12	0.231814	NM_136003
XLOC_006686	0.0419877	12	3	12	0.231814	NM_176284
XLOC_007909	0.0419877	3	3	12	0.231814	NM_138201
XLOC_009657	0.0419877	3	3	12	0.231814	NM_080111
XLOC_010480	0.0419877	12	3	12	0.231814	NM_142636,NM_169902,NM_169903,NM_169904,NM_169905
XLOC_012879	0.0419877	6	3	12	0.231814	NM_001260416
XLOC_015268	0.0419877	6	9	12	0.231814	NM_132609,NM_167342
XLOC_015522	0.0419877	12	3	12	0.231814	NM_001298426
XLOC_000039	0.0421824	15	9	15	0.231814	NM_134679
XLOC_000984	0.0421824	3	9	15	0.231814	NM_135764,NM_135765
XLOC_001698	0.0421824	12	6	15	0.231814	NM_001038780,NM_001038781,NM_001272927
XLOC_004191	0.0421824	6	6	15	0.231814	NM_001103893,NM_001274137,NM_137447
XLOC_004643	0.0421824	15	9	15	0.231814	NM_001274224,NM_057831,NM_057832,NM_166609,NM_166610,NM_166611
XLOC_007189	0.0421824	12	6	15	0.231814	NM_140370
XLOC_008248	0.0421824	15	6	15	0.231814	NM_139728
XLOC_008474	0.0421824	6	6	15	0.231814	NM_001202145,NM_140019,NM_168307,NM_168308
XLOC_009489	0.0421824	12	6	15	0.231814	NM_080171
XLOC_010317	0.0421824	9	9	15	0.231814	NM_001275743,NM_001275744,NM_079915
XLOC_013507	0.0421824	3	9	15	0.231814	NM_001297857,NM_130570
XLOC_013847	0.0421824	6	9	15	0.231814	NM_132221
XLOC_014713	0.0421824	15	9	15	0.231814	NM_001272255,NM_130641
XLOC_014785	0.0421824	6	6	15	0.231814	NM_001297922
XLOC_003097	0.0423337	12	12	15	0.231814	NM_136255
XLOC_008972	0.0423337	9	3	15	0.231814	NM_145191
XLOC_010857	0.0423337	12	12	15	0.231814	NM_001260375,NM_001276030,NM_001276031,NM_001276032,NM_079838,NM_170229
XLOC_012709	0.0423337	15	3	15	0.231814	NM_143136
XLOC_015189	0.0423337	12	3	15	0.231814	NM_001103480,NM_001103481,NM_001144714,NM_001272516,NM_167278
XLOC_015286	0.0423337	3	12	15	0.231814	NM_001103497,NM_078589
XLOC_004285	0.0426933	3	6	15	0.233505	NM_001014536,NM_001014537,NM_001144237,NM_001299673,NM_166329,NM_166330,NM_166331
XLOC_014405	0.0426933	6	6	15	0.233505	NM_001103544
XLOC_006383	0.0430919	12	9	12	0.234847	NM_079152
XLOC_008047	0.0430919	3	9	12	0.234847	NM_001274402,NM_001274403,NM_001274404,NM_079940,NM_206249,NM_206250,NM_206251,NM_206252
XLOC_009387	0.0430919	3	3	12	0.234847	NM_001275297,NM_001300221,NM_141169,NM_168976
XLOC_010610	0.0430919	6	3	12	0.234847	NM_001170215,NM_142792,NM_170015
XLOC_013493	0.0430919	12	3	12	0.234847	NM_001272199,NM_166878
XLOC_015012	0.0430919	9	9	12	0.234847	NM_001298077
XLOC_009535	0.04319	9	6	12	0.235242	NM_141345
XLOC_000079	0.0439378	3	6	15	0.237836	NM_001014453,NM_001014454,NM_001014455,NM_001272921
XLOC_006586	0.0439378	15	9	15	0.237836	NM_139577
XLOC_012712	0.0439378	12	9	15	0.237836	NM_143141,NM_170228
XLOC_002952	0.0441927	15	3	15	0.237836	NM_001273633,NM_001273634,NM_136106
XLOC_004771	0.0441927	3	3	15	0.237836	NM_079131
XLOC_006773	0.0441927	6	9	15	0.237836	NM_001144423,NM_144196
XLOC_008914	0.0441927	12	12	15	0.237836	NM_001274987,NM_001274988,NM_001274989,NM_079377,NM_168645
XLOC_010335	0.0441927	3	9	15	0.237836	NM_169773
XLOC_012422	0.0441927	15	12	15	0.237836	NM_001300527,NM_079714,NM_169968
XLOC_014161	0.0441927	12	12	15	0.237836	NM_001038753
XLOC_014710	0.0441927	3	6	15	0.237836	NM_130636
XLOC_002920	0.0445259	6	6	15	0.237836	NM_001299137,NM_136068
XLOC_003844	0.0445259	15	9	15	0.237836	NM_001299477
XLOC_004985	0.0445259	3	6	15	0.237836	NM_001144144,NM_001169615,NM_001169616,NM_136513
XLOC_005995	0.0445259	12	9	15	0.237836	NM_001144261,NM_001144263
XLOC_007609	0.0445259	3	6	15	0.237836	NM_140899,NM_168825
XLOC_009864	0.0445259	3	9	15	0.237836	NM_141764
XLOC_011325	0.0445259	15	6	15	0.237836	NM_141263
XLOC_012348	0.0445259	15	6	15	0.237836	NM_001275844,NM_142647
XLOC_012609	0.0445259	15	9	15	0.237836	NM_001260350,NR_125241,NR_125242
XLOC_013565	0.0445259	6	6	15	0.237836	NM_080312
XLOC_000777	0.0447535	12	6	12	0.237836	NM_135538
XLOC_001851	0.0447535	6	9	12	0.237836	NM_001103594,NM_001273058,NM_001273059,NM_001273060,NM_001273061,NM_057805,NM_164524,NM_164525,NM_164526
XLOC_008395	0.0447535	12	6	12	0.237836	NM_139905
XLOC_009307	0.0447535	9	6	12	0.237836	NM_001275224,NM_141048
XLOC_009721	0.0448239	12	3	15	0.237836	NM_001170082,NM_001170083,NM_141562
XLOC_010393	0.0448239	3	12	15	0.237836	NM_142492
XLOC_010764	0.0448239	6	3	15	0.237836	NM_001043289,NM_001043290,NM_001260359,NM_001260360,NM_143016
XLOC_001040	0.0450372	6	6	12	0.237836	NM_078837
XLOC_002107	0.0450372	9	6	12	0.237836	NM_164698
XLOC_002941	0.0450372	3	6	12	0.237836	NM_165272
XLOC_004714	0.0450372	9	6	12	0.237836	NM_079925
XLOC_004918	0.0450372	9	6	12	0.237836	NM_001273843,NM_001273844,NM_001273846,NM_136441,NM_165526,NM_165527,NM_165528,NM_165529,NM_165530,NM_165531,NM_165532,NM_206050
XLOC_005801	0.0450372	9	6	12	0.237836	NM_137541
XLOC_005998	0.0450372	3	6	12	0.237836	NM_001169771,NM_166474
XLOC_006525	0.0450372	3	6	12	0.237836	NM_001104016,NM_001104017,NM_001104018,NM_139510,NM_167975,NM_167976,NM_167977,NM_167978,NM_167979,NM_167980,NM_167981,NM_167982,NM_167983,NM_167984,NM_206260,NM_206261
XLOC_006754	0.0450372	3	6	12	0.237836	NM_139800
XLOC_006951	0.0450372	3	6	12	0.237836	NM_001274707,NM_140081,NM_168354,NM_168355
XLOC_007351	0.0450372	9	6	12	0.237836	NM_079376
XLOC_007447	0.0450372	3	6	12	0.237836	NM_001104159,NM_168701,NM_168702,NM_168703,NM_168704,NM_176340,NM_176341,NM_176342
XLOC_008689	0.0450372	9	6	12	0.237836	NM_079314,NM_140302,NM_168493
XLOC_009048	0.0450372	3	6	12	0.237836	NM_140751
XLOC_009445	0.0450372	9	6	12	0.237836	NM_141208
XLOC_011592	0.0450372	6	6	12	0.237836	NM_057304,NM_169255,NM_169256,NM_169257
XLOC_012019	0.0450372	6	6	12	0.237836	NM_142168
XLOC_012850	0.0450372	6	6	12	0.237836	NM_143313
XLOC_012914	0.0450372	12	6	12	0.237836	NM_143414
XLOC_013051	0.0450372	9	6	12	0.237836	NM_143567,NM_170521
XLOC_013632	0.0450372	6	6	12	0.237836	NM_001272302,NM_001272303,NM_131922
XLOC_014335	0.0450372	9	6	12	0.237836	NM_001298423,NM_132934
XLOC_014369	0.0450372	9	6	12	0.237836	NM_001272718,NM_001272719,NM_001272720,NM_001272721,NM_001272722,NM_001272723,NM_001272724,NM_132994,NM_132995,NM_167571
XLOC_014712	0.0450372	6	6	12	0.237836	NM_001169174,NM_130639
XLOC_015834	0.0450372	6	6	12	0.237836	NM_167788
XLOC_005428	0.0452047	3	9	15	0.238219	NM_137066,NM_166014
XLOC_000447	0.0452207	3	3	12	0.238219	NM_001273185,NM_135127
XLOC_000050	0.0456021	9	3	12	0.238219	NM_001272909,NM_134692
XLOC_000089	0.0456021	3	9	12	0.238219	NM_134723
XLOC_000203	0.0456021	12	9	12	0.238219	NM_058115
XLOC_003319	0.0456021	12	3	12	0.238219	NM_136448
XLOC_003962	0.0456021	3	9	12	0.238219	NM_001038860
XLOC_005607	0.0456021	12	3	12	0.238219	NM_137273
XLOC_006424	0.0456021	3	9	12	0.238219	NM_001274321,NM_057654,NM_057655
XLOC_006776	0.0456021	9	3	12	0.238219	NM_139833
XLOC_008313	0.0456021	12	3	12	0.238219	NM_001274549
XLOC_009470	0.0456021	6	9	12	0.238219	NM_001014605,NM_079505
XLOC_010090	0.0456021	12	9	12	0.238219	NM_169563
XLOC_011372	0.0456021	12	3	12	0.238219	NM_169085
XLOC_011598	0.0456021	9	9	12	0.238219	NM_001170094,NM_001275476,NM_141611
XLOC_012478	0.0456021	9	3	12	0.238219	NM_142813
XLOC_013173	0.0456021	12	3	12	0.238219	NM_001014693,NM_001014694,NM_079889,NM_166789
XLOC_013488	0.0456021	9	3	12	0.238219	NM_130538
XLOC_015366	0.0456021	6	9	12	0.238219	NM_001298324
XLOC_012590	0.0458047	9	3	12	0.239142	NM_001275966,NM_142948,NM_170111,NM_170114
XLOC_006581	0.0465223	9	9	15	0.24275	NM_079181
XLOC_000227	0.0468694	3	9	15	0.243624	NM_001298646,NM_134900
XLOC_010132	0.0468694	3	6	15	0.243624	NM_142141,NM_169605,NM_206490
XLOC_012248	0.0468694	6	6	15	0.243624	NM_142494
XLOC_015165	0.0468694	9	6	15	0.243624	NM_001298169,NM_132435
XLOC_000855	0.0469547	12	9	15	0.243624	NM_001273441,NM_001273442,NM_135635,NM_164956
XLOC_004115	0.0469547	3	9	15	0.243624	NM_137374,NM_166232
XLOC_008085	0.0469547	15	6	15	0.243624	NM_168003
XLOC_008861	0.0469547	9	9	15	0.243624	NM_140501
XLOC_014011	0.0469547	9	3	15	0.243624	NM_132476
XLOC_015593	0.0469547	12	6	15	0.243624	NM_001258802,NM_133040,NM_167602
XLOC_001586	0.0473141	3	12	15	0.244385	NM_136273,NM_165390
XLOC_004487	0.0473141	6	12	15	0.244385	NM_001103929,NM_001103930,NM_001169769,NM_001169770,NM_137752
XLOC_005193	0.0473141	15	12	15	0.244385	NM_136766
XLOC_005212	0.0473141	3	3	15	0.244385	NM_136795
XLOC_007504	0.0473141	9	3	15	0.244385	NM_079410
XLOC_009231	0.0473141	12	12	15	0.244385	NM_168850
XLOC_010831	0.0473141	12	12	15	0.244385	NM_001260373,NM_143104
XLOC_015784	0.0473141	3	12	15	0.244385	NM_001298582
XLOC_002171	0.047714	6	6	15	0.245221	NM_135275
XLOC_002394	0.047714	6	3	15	0.245221	NM_001032065,NM_001201849,NM_001273416
XLOC_002468	0.047714	9	3	15	0.245221	NM_135652
XLOC_003808	0.047714	15	12	15	0.245221	NM_001169673,NM_080013
XLOC_006688	0.047714	3	9	15	0.245221	NM_139726
XLOC_012390	0.047714	15	12	15	0.245221	NM_142694
XLOC_014648	0.047714	3	9	15	0.245221	NM_058144
XLOC_015055	0.047714	15	9	15	0.245221	NM_001272434,NM_001272435,NM_001272436,NM_079923,NM_167171
XLOC_004087	0.047716	15	9	15	0.245221	NM_137345,NM_166218
XLOC_007244	0.048444	9	6	15	0.247995	NM_001144476,NM_001274894,NM_001274895,NM_168575,NM_168576
XLOC_003165	0.0490012	3	9	12	0.247995	NM_001259201,NM_165403
XLOC_004145	0.0490012	12	3	12	0.247995	NR_001754,NR_073887
XLOC_008428	0.0490012	12	9	12	0.247995	NM_139946
XLOC_012342	0.0490012	6	3	12	0.247995	NM_142640
XLOC_012381	0.0490012	3	3	12	0.247995	NM_079703
XLOC_013536	0.0490012	12	3	12	0.247995	NM_130619
XLOC_015288	0.0490012	9	9	12	0.247995	NM_001144721,NM_001144722,NM_001272574,NM_001272575,NM_001272576,NM_078590,NM_132639
XLOC_001512	0.0492289	9	6	12	0.247995	NM_001273739
XLOC_003561	0.0492289	9	6	12	0.247995	NM_206074
XLOC_005280	0.0492289	3	6	12	0.247995	NM_001299395
XLOC_005792	0.0492289	9	6	12	0.247995	NM_001202043,NM_137529,NM_166306
XLOC_006787	0.0492289	9	6	12	0.247995	NM_001169900,NM_001274583,NM_001274584,NM_079235,NM_206287
XLOC_009486	0.0492289	9	6	12	0.247995	NM_001014606,NM_141271
XLOC_009522	0.0492289	12	6	12	0.247995	NM_141324
XLOC_011021	0.0492289	9	6	12	0.247995	NM_143348
XLOC_013207	0.0492289	12	6	12	0.247995	NM_001258488,NM_166748,NM_166749,NM_166751,NM_205871
XLOC_014062	0.0492289	9	6	12	0.247995	NM_132549
XLOC_007006	0.049541	6	6	12	0.247995	NM_001274754
XLOC_007846	0.049541	9	6	12	0.247995	NM_206425
XLOC_011484	0.049541	6	6	12	0.247995	NM_001260033,NM_001260034,NM_079533
XLOC_011744	0.049541	3	6	12	0.247995	NM_001275543
XLOC_012386	0.049541	12	6	12	0.247995	NM_142686
XLOC_014125	0.049541	9	6	12	0.247995	NM_001272583,NM_001298270,NM_132644
XLOC_014162	0.049541	9	6	12	0.247995	NM_001144723,NM_001144724,NM_001298301,NM_001298302,NM_176727,NM_176728
XLOC_000383	0.0496799	15	6	15	0.247995	NM_001169414,NM_001201763,NM_001201764,NM_001201765,NM_001201766,NM_001201767,NM_001201768,NM_001273159,NM_001273160,NM_001273161,NM_001273162,NR_002509,NR_002510,NR_002511
XLOC_003803	0.0496799	9	6	15	0.247995	NM_001259368,NM_001259369,NM_137031
XLOC_003849	0.0496799	12	12	15	0.247995	NM_137093
XLOC_006747	0.0497168	12	12	15	0.247995	NM_139793,NM_168172
XLOC_006950	0.0497168	15	6	15	0.247995	NM_140080
XLOC_007996	0.0497168	6	3	15	0.247995	NM_206236
XLOC_009028	0.0497168	3	12	15	0.247995	NM_140735,NR_124970,NR_124971
XLOC_013209	0.0497168	9	12	15	0.247995	NM_001014687,NM_001014688,NM_001038714,NM_001201585,NM_001201586,NM_001201587,NM_001201588,NM_001201589,NM_166754,NM_166755
XLOC_013222	0.0497168	6	9	15	0.247995	NR_123748
XLOC_009807	0.0497428	12	3	12	0.247995	NM_141693
XLOC_013079	0.0497428	12	3	12	0.247995	NM_170542
XLOC_013770	0.0497428	9	6	12	0.247995	NM_001298033,NM_132120,NM_167090
XLOC_000131	0.0498043	12	12	15	0.247995	NM_001298636
XLOC_000526	0.0498043	9	3	15	0.247995	NM_001298767
XLOC_001484	0.0498043	9	12	15	0.247995	NM_001299181,NM_165346
XLOC_005337	0.0498043	6	12	15	0.247995	NM_001032241
XLOC_008452	0.0498043	15	3	15	0.247995	NM_139990
XLOC_008661	0.0498043	15	12	15	0.247995	NM_001259795,NM_079306
XLOC_010206	0.0498043	6	3	15	0.247995	NM_001300420,NM_079646
XLOC_011080	0.0498043	9	3	15	0.247995	NM_001170297,NM_001170298,NM_143415,NM_170391,NM_170392,NM_170393,NM_170394,NM_170395,NM_170396
XLOC_011282	0.0498043	3	3	15	0.247995	NM_141215
XLOC_015547	0.0498043	12	3	15	0.247995	NM_080034,NM_167558
XLOC_003261	0.0500869	6	9	15	0.247995	NM_057753
XLOC_004287	0.0500869	6	9	15	0.247995	NM_001014538,NM_001144238,NM_001144239,NM_001144240,NM_001144241,NM_001144242,NM_001144243,NM_001144244,NM_001144245,NM_001299674,NM_137554,NM_166332,NM_166333,NM_166334
XLOC_010706	0.0500869	12	6	15	0.247995	NM_001170234,NM_142944,NM_170106
XLOC_004651	0.0501624	6	9	12	0.247995	NM_079104
XLOC_005243	0.0501624	12	9	12	0.247995	NM_136832
XLOC_006850	0.0501624	3	3	12	0.247995	NM_001104079,NM_139956
XLOC_007271	0.0501624	9	3	12	0.247995	NM_140467
XLOC_007733	0.0501624	3	3	12	0.247995	NM_141068,NM_168912
XLOC_010952	0.0501624	6	9	12	0.247995	NM_001276070
XLOC_012112	0.0501624	12	3	12	0.247995	NM_142295
XLOC_013231	0.0501624	6	9	12	0.247995	NM_001169358,NM_001169359,NM_001272150
XLOC_001355	0.0504136	15	9	15	0.247995	NM_136092
XLOC_001629	0.0504136	6	6	15	0.247995	NM_001038772,NM_001038774,NM_001038775,NM_001272869,NM_134649,NM_164363,NM_164364,NM_164365
XLOC_002177	0.0504136	15	9	15	0.247995	NM_001014478,NM_001014479,NM_001103644,NM_001273279,NM_144299
XLOC_002985	0.0504136	3	6	15	0.247995	NM_001273664,NM_136149,NM_165312,NM_176061
XLOC_003546	0.0504136	3	9	15	0.247995	NM_165735,NM_206069
XLOC_003671	0.0504136	3	9	15	0.247995	NM_136876
XLOC_004496	0.0504136	3	6	15	0.247995	NM_001169772,NM_001299763
XLOC_005158	0.0504136	12	6	15	0.247995	NM_165763
XLOC_007038	0.0504136	3	9	15	0.247995	NM_140178,NR_124870
XLOC_007416	0.0504136	3	6	15	0.247995	NM_140647
XLOC_009181	0.0504136	15	6	15	0.247995	NM_001275136
XLOC_009452	0.0504136	3	9	15	0.247995	NR_048320,NR_125062,NR_125063
XLOC_009998	0.0504136	3	6	15	0.247995	NM_176486
XLOC_010405	0.0504136	6	6	15	0.247995	NM_142517
XLOC_010484	0.0504136	15	6	15	0.247995	NM_142641
XLOC_010699	0.0504136	15	9	15	0.247995	NM_142934
XLOC_012249	0.0504136	6	9	15	0.247995	NM_001260255,NM_142495
XLOC_012793	0.0504136	12	9	15	0.247995	NM_001276067,NM_170288,NM_170289,NM_170290
XLOC_013818	0.0504136	3	9	15	0.247995	NM_001258639
XLOC_013902	0.0504136	12	9	15	0.247995	NM_132302
XLOC_014548	0.0504136	3	6	15	0.247995	NM_001298578,NM_079957
XLOC_014620	0.0504136	6	6	15	0.247995	NM_080297
XLOC_004102	0.0506917	3	3	15	0.248433	NM_001144216,NM_001144217,NM_001259462,NM_001259464,NM_001259466,NM_001274114,NM_001274115,NM_001274116,NM_001274117,NM_001274118,NM_001274119,NM_176210,NM_176211,NM_176212
XLOC_004557	0.0506917	6	3	15	0.248433	NM_001299802,NM_137841
XLOC_006235	0.0506917	9	12	15	0.248433	NM_001299895,NM_001299897,NM_138045,NM_166663,NM_166664
XLOC_007423	0.0506917	3	3	15	0.248433	NR_001972
XLOC_010057	0.0506917	9	3	15	0.248433	NR_074008
XLOC_010340	0.0506917	6	3	15	0.248433	NM_001260229,NM_142398
XLOC_012477	0.0506917	15	12	15	0.248433	NM_170026
XLOC_002367	0.0508901	3	9	15	0.249139	NM_135516,NM_164894
XLOC_005404	0.0508901	12	12	15	0.249139	NM_079998
XLOC_003461	0.0524788	15	12	15	0.256644	NM_001201957,NM_001201958,NM_001201959,NM_001259286,NM_001299299,NM_078940,NM_165645,NM_165646,NM_165647,NM_165648,NM_165649,NM_165650,NM_165651,NM_165652
XLOC_013880	0.0524788	3	12	15	0.256644	NM_080342
XLOC_007296	0.0527849	6	9	15	0.256904	NM_140500
XLOC_014927	0.0527849	6	6	15	0.256904	NM_001031877,NM_132110
XLOC_007191	0.0532173	6	6	15	0.256904	NR_003869
XLOC_012089	0.0532173	12	9	15	0.256904	NM_142266
XLOC_012565	0.0532173	12	9	15	0.256904	NM_001275952,NM_142921
XLOC_012902	0.0532173	15	9	15	0.256904	NM_143387
XLOC_001919	0.0535645	9	6	15	0.256904	NM_001103607,NM_001273086,NM_001273087,NM_134974,NM_164572,NM_164573,NM_164574,NM_164575
XLOC_003768	0.0535645	6	9	15	0.256904	NM_001274001,NM_001274002,NM_057261,NR_048099
XLOC_004666	0.0535645	3	6	15	0.256904	NM_001299855,NM_137994
XLOC_004678	0.0535645	3	6	15	0.256904	NM_079111
XLOC_005053	0.0535645	3	6	15	0.256904	NM_001259283,NM_136588,NM_165638
XLOC_006441	0.0535645	15	6	15	0.256904	NM_001299970,NM_139370,NM_167897
XLOC_006649	0.0535645	15	6	15	0.256904	NM_139661
XLOC_006921	0.0535645	3	6	15	0.256904	NM_168326
XLOC_007567	0.0535645	12	6	15	0.256904	NM_001144500,NM_001300186,NM_001300187,NM_001300188
XLOC_009404	0.0535645	3	9	15	0.256904	NM_001015221,NM_001015222,NM_001110936,NM_001170375,NM_001170376,NM_001170377,NM_001170379,NM_001170380
XLOC_010470	0.0535645	6	6	15	0.256904	NM_001104373,NM_001260273,NM_001260274,NM_001260275,NM_001275826,NM_080253
XLOC_010728	0.0535645	15	9	15	0.256904	NM_079753,NM_170133,NM_170134,NM_170135
XLOC_011419	0.0535645	3	9	15	0.256904	NM_001275389,NM_141399
XLOC_012069	0.0535645	6	9	15	0.256904	NM_079980
XLOC_012945	0.0535645	15	9	15	0.256904	NM_001300658
XLOC_013210	0.0535645	3	6	15	0.256904	NM_001258492,NM_001258493,NM_166758,NM_205874
XLOC_013856	0.0535645	9	6	15	0.256904	NM_078527,NM_167149,NM_167150
XLOC_014038	0.0535645	15	6	15	0.256904	NM_080345
XLOC_015020	0.0535645	12	9	15	0.256904	NM_001298083
XLOC_015308	0.0535645	6	9	15	0.256904	NM_132679
XLOC_015427	0.0535645	12	9	15	0.256904	NM_078610
XLOC_015791	0.0535645	6	9	15	0.256904	NM_001272835,NM_001272836,NM_134601
XLOC_002402	0.0537042	3	6	12	0.256904	NM_001273421,NM_135563
XLOC_003050	0.05386	15	12	15	0.256904	NM_136200
XLOC_003337	0.05386	15	3	15	0.256904	NR_124457,NR_124458
XLOC_008672	0.05386	3	12	15	0.256904	NM_079919
XLOC_009137	0.05386	3	12	15	0.256904	NM_140842
XLOC_009415	0.05386	3	12	15	0.256904	NM_001110943
XLOC_011804	0.05386	3	12	15	0.256904	NM_001275564,NM_141884
XLOC_013013	0.05386	9	12	15	0.256904	NR_002506
XLOC_014160	0.05386	12	3	15	0.256904	NM_001014740,NM_001014741,NM_001169277,NM_001169278,NM_001169279,NM_001169280,NM_001272605,NM_001272606,NM_001298300,NM_078594,NM_167382
XLOC_014312	0.05386	9	12	15	0.256904	NM_001144732,NM_167520,NM_167521
XLOC_014793	0.05386	3	12	15	0.256904	NM_131928
XLOC_015844	0.05386	3	12	15	0.256904	NM_001042855
XLOC_000524	0.0539013	12	3	12	0.256904	NM_057920
XLOC_002398	0.0539013	12	3	12	0.256904	NM_135558
XLOC_004693	0.0539013	3	3	12	0.256904	NM_079112
XLOC_005409	0.0539013	6	9	12	0.256904	NM_001169674,NM_001169675,NM_137040,NM_166003,NM_166004
XLOC_007705	0.0539013	9	9	12	0.256904	NM_206410
XLOC_010281	0.0539013	9	3	12	0.256904	NM_001300440
XLOC_010502	0.0539013	12	9	12	0.256904	NM_001275857,NM_001275858,NM_176520
XLOC_011238	0.0539013	3	9	12	0.256904	NM_143624,NM_170563
XLOC_012373	0.0539013	12	3	12	0.256904	NM_143973
XLOC_010737	0.0540553	12	9	15	0.257312	NM_001144633,NM_001260352,NM_001260353,NM_001260354
XLOC_005530	0.0540707	15	12	15	0.257312	NM_137184
XLOC_007497	0.0540707	3	9	15	0.257312	NM_001169991,NM_001169992,NM_140763
XLOC_001323	0.0547226	6	9	12	0.25801	NM_001299127
XLOC_002141	0.0547226	9	3	12	0.25801	NM_001298765,NM_001298766
XLOC_003926	0.0547226	12	3	12	0.25801	NM_001169685,NM_137171
XLOC_004545	0.0547226	3	9	12	0.25801	NM_001169782
XLOC_006059	0.0547226	9	3	12	0.25801	NM_001299793,NM_001299794,NM_079085
XLOC_006645	0.0547226	9	3	12	0.25801	NM_139658,NM_168093
XLOC_008990	0.0547226	12	3	12	0.25801	NM_057353
XLOC_009297	0.0547226	3	3	12	0.25801	NM_141037,NM_168893
XLOC_010316	0.0547226	6	9	12	0.25801	NM_001275741,NM_001275742,NM_142375,NM_169762
XLOC_010627	0.0547226	3	3	12	0.25801	NM_142815
XLOC_011550	0.0547226	12	3	12	0.25801	NM_001260059,NM_001260060,NM_169222,NM_169223
XLOC_012120	0.0547226	6	9	12	0.25801	NM_001275715,NM_142307,NM_142308
XLOC_012953	0.0547226	3	9	12	0.25801	NM_143463,NM_170424
XLOC_013610	0.0547226	12	3	12	0.25801	NM_001169180,NM_001169181,NM_001169182,NM_001169183,NM_001258583,NM_001258584,NM_001297913,NM_130715,NM_166983,NM_166984
XLOC_014088	0.0547226	12	9	12	0.25801	NM_132590
XLOC_014222	0.0547226	12	3	12	0.25801	NM_001014742,NM_001258750,NM_001298338,NM_078606,NM_167435
XLOC_014563	0.0547226	12	9	12	0.25801	NM_078706
XLOC_015041	0.0547226	3	3	12	0.25801	NM_001272409,NM_132261
XLOC_005148	0.0551369	9	6	12	0.259561	NM_001169637,NM_143772
XLOC_007599	0.0552409	3	3	15	0.259561	NM_001104177,NM_001144510,NM_140891,NM_168817
XLOC_004172	0.0552774	9	6	12	0.259561	NM_058065
XLOC_008486	0.0552774	12	6	12	0.259561	NM_001169928,NM_001169929,NM_140043,NM_168325
XLOC_011214	0.0552774	9	6	12	0.259561	NM_001276209
XLOC_012977	0.0552774	9	6	12	0.259561	NM_080178,NM_170453
XLOC_013834	0.0552774	3	6	12	0.259561	NM_001298066,NM_080427
XLOC_014905	0.0552774	3	6	12	0.259561	NM_001298009
XLOC_001028	0.0563478	6	9	15	0.261399	NR_124237
XLOC_010678	0.0563478	3	9	15	0.261399	NM_142909
XLOC_000365	0.0567154	12	6	15	0.261399	NM_135039
XLOC_001260	0.0567154	6	6	15	0.261399	NM_001259133
XLOC_001678	0.0567154	15	9	15	0.261399	NM_134704
XLOC_004818	0.0567154	9	9	15	0.261399	NM_001299212
XLOC_005410	0.0567154	15	9	15	0.261399	NM_001103832,NM_176165,NM_176166,NM_176167,NM_176168
XLOC_006783	0.0567154	15	6	15	0.261399	NM_079233,NM_168202,NM_168203,NM_168204,NM_168205
XLOC_006820	0.0567154	3	9	15	0.261399	NM_079242
XLOC_006925	0.0567154	3	9	15	0.261399	NM_140045
XLOC_007345	0.0567154	6	6	15	0.261399	NM_140562
XLOC_007527	0.0567154	15	9	15	0.261399	NM_001169993
XLOC_007605	0.0567154	6	6	15	0.261399	NM_001043152,NM_001275143,NM_001275144,NM_079447,NM_168821,NM_168822,NM_168823,NM_168824
XLOC_007891	0.0567154	9	6	15	0.261399	NM_001144394,NM_001259602,NM_001274275,NM_167828
XLOC_009287	0.0567154	12	6	15	0.261399	NM_141021
XLOC_009725	0.0567154	3	6	15	0.261399	NM_141566
XLOC_010233	0.0567154	3	9	15	0.261399	NM_142272
XLOC_010660	0.0567154	6	9	15	0.261399	NM_079734,NM_170049
XLOC_011048	0.0567154	15	6	15	0.261399	NM_001202376,NM_001260421,NM_001260422,NM_001276111,NM_143371,NM_170376
XLOC_011161	0.0567154	9	6	15	0.261399	NM_079852
XLOC_011382	0.0567154	15	9	15	0.261399	NM_141325
XLOC_011746	0.0567154	3	6	15	0.261399	NM_079591,NM_169376
XLOC_012197	0.0567154	15	9	15	0.261399	NM_001275756,NM_142405
XLOC_013093	0.0567154	12	9	15	0.261399	NM_143615
XLOC_013506	0.0567154	6	6	15	0.261399	NM_001297855,NM_130567
XLOC_013701	0.0567154	12	9	15	0.261399	NM_001272333
XLOC_013703	0.0567154	3	6	15	0.261399	NM_001297980,NM_176687
XLOC_014056	0.0567154	12	9	15	0.261399	NM_132535
XLOC_014061	0.0567154	9	6	15	0.261399	NM_132547,NM_167314,NM_167315,NM_167316
XLOC_014439	0.0567154	12	6	15	0.261399	NM_133108,NM_144236
XLOC_014647	0.0567154	6	9	15	0.261399	NM_001272202,NM_001297844
XLOC_014725	0.0567154	15	9	15	0.261399	NM_001031862,NM_001031863,NM_001031864,NM_001031865,NM_001031866,NM_001031867,NM_001103399,NM_001169177,NM_001258562,NM_001258563,NM_001258564,NM_001258565,NM_001258566,NM_001258567,NM_001258568,NM_001258569,NM_001258570,NM_001258571,NM_001297893,NM_001297894,NM_001297895,NM_001297896,NR_047744
XLOC_015062	0.0567154	9	6	15	0.261399	NM_001298103,NM_001298104,NM_001298105,NM_001298106,NM_132291
XLOC_015707	0.0567154	15	9	15	0.261399	NM_001258837,NM_134504
XLOC_004079	0.0570282	12	3	15	0.261399	NM_001259452,NM_001299586,NM_057969,NM_206146,NM_206147
XLOC_005523	0.0570282	15	12	15	0.261399	NM_137178
XLOC_006092	0.0570282	15	3	15	0.261399	NM_166555,NM_166556,NM_166557,NM_166558
XLOC_006363	0.0570282	9	3	15	0.261399	NM_001144391,NM_001169836,NM_001169837,NM_001274273,NM_138180,NM_138182,NM_138183,NM_167823,NM_167824,NM_167825
XLOC_013582	0.0570282	15	12	15	0.261399	NM_057990
XLOC_013917	0.0570282	15	12	15	0.261399	NM_001298119
XLOC_015664	0.0570282	9	3	15	0.261399	NM_001298498
[truncated: 7,195 more rows]
